# Supplementary material for: Chemical Proteomics Reveal the Inventory of Pyrroloquinoline Quinone Binding Proteins in Bacteria
Source: J Am Chem Soc. 2026 Apr 2;148(14):15306–19. doi: 10.1021/jacs.6c03427 (PMC13088180; doi:10.1021/jacs.6c03427)
Supplement: Supplementary file 1 [file ja6c03427_si_001.xlsx]

## Sheet: description
Identification of PQQ Covalent Binding Proteins in E. coli K-12
Table Name	Description
modifications	Masses of modifications identified by Fragpipe open search
selectivity	Sites identified by Fragpipe offset search after downstream filtering analysis
quantification	Residues identified by Fragpipe closed search after downstream filtering analysis
Abbreviations	Description
PSMs	Total peptide spectrum matches
ID	Identity
MS/MS	Tandem mass spectrometry
MBR	Match between run

## Sheet: modifications
Modification	Mass Shift	Control_PSMs	Treatment_PSMs	Control_percent_PSMs	Treatment_percent_PSMs
Acetald+26/Acetald+26 on H/Acetald+26 on K	26.0157	8694	14555	2.366	2.91
Acetyl/Acetyl on S/Acetyl on K/Acetyl on C/Acetyl on T	42.0106	228	181	0.063	0.037
Acetylation+Methionine	173.051	49	44	0.014	0.01
Addition of D	115.027	11	11	0.003	0.002
Addition of E	129.043	8	42	0.002	0.008
Addition of M	131.04	38	57	0.01	0.011
Ammonia loss on Q/Ammonia loss on C/Ammonia loss	-17.0265	4470	6832	1.218	1.366
Arginine not cleaved at N-term/Arginine not cleaved at C-term/Addition of R	156.101	480	992	0.131	0.199
Calcium on D/Calcium on E	37.9469	201	412	0.055	0.082
Carbamidomethyl on K/Carbamidomethyl on H/Carbamidomethyl on D/Carbamidomethyl on E/Carbamidomethyl on S/Carbamidomethyl on T/Carbamidomethyl on Y/Carbamidomethyl of peptide N term/Addition of G	57.0215	23	50	0.006	0.01
Carbamyl/Carbamyl on K/Carbamyl on R/Carbamyl on C/Carbamyl on M	43.0058	162	275	0.045	0.055
Carbon Adduct	12	775	994	0.21	0.199
Carboxylation on K/Carboxylation on D/Carboxylation on E	43.9898	170	814	0.047	0.162
Carboxymethylation/Carboxymethylation on C/Carboxymethylation on K/Carboxymethylation on W/Carboxymethyl of peptide n term	58.0055	35	93	0.01	0.019
Cysteinylation	119.004	4	79	0.001	0.016
Deamidation on N/Deamidation on Q	0.984	21740	31267	5.917	6.251
Deletion of A	-71.0371	65	111	0.017	0.022
Deletion of C	-103.009	0	202	0	0.04
Deletion of D	-115.027	80	92	0.022	0.018
Deletion of E	-129.043	77	108	0.021	0.022
Deletion of G	-57.0215	974	2100	0.262	0.419
Deletion of H	-137.059	0	27	0	0.005
Deletion of I/Deletion of L	-113.084	93	193	0.026	0.039
Deletion of K	-128.095	255	401	0.07	0.081
Deletion of M	-131.04	132	175	0.035	0.035
Deletion of N	-114.043	519	681	0.14	0.138
Deletion of O	-114.079	7	17	0.002	0.003
Deletion of Q	-128.059	34	66	0.009	0.014
Deletion of S	-87.032	79	175	0.022	0.036
Deletion of T	-101.048	49	99	0.013	0.02
Deletion of V	-99.0684	124	155	0.034	0.031
dHex on Nxs/dHex on Nxt/dHex on S/dHex on T	146.058	116	42	0.032	0.008
Dioxidation on W/Dioxidation on P/Dioxidation on R/Dioxidation on K/Dioxidation on M/Dioxidation on F/Dioxidation on Y/Dioxidation on C	31.9898	2986	3375	0.813	0.675
Ethyl on K/Ethyl on E/Ethyl/DiMethyl on K/DiMethyl on R/DiMethyl on N	28.0313	248	247	0.068	0.048
Fe[II] on D/Fe[II] on E	53.9193	155	333	0.043	0.067
Fe[III] on D/Fe[III] on E	52.9115	559	966	0.152	0.193
First isotopic peak	1.00235	21715	26896	5.908	5.376
Formylation/Formylation on K/Formylation on S/Formylation on T	27.9949	13957	22734	3.799	4.545
H-2 O1 on L/H-2 O1 on I/H-2 O1 on P/H-2 O1 on W/H-2 O1 on S	13.9793	137	761	0.037	0.152
H-2 on pep term M/Didehydro on Y/Didehydro on S	-2.0157	424	1355	0.116	0.271
Isotopic peak error	-1.00235	7079	9057	1.924	1.81
Lysine not cleaved at C-term/Lysine not cleaved at N-term/Addition of K	128.095	961	1468	0.262	0.292
Met loss + Acetylation	-89.0299	116	276	0.032	0.055
Methyl on C/Methyl on H/Methyl on K/Methyl on N/Methyl on Q/Methyl on R/Methyl on I/Methyl on L/Methyl on D/Methyl on E/Methyl on S/Methyl on T/N-Term Methyl/C-Term Methyl	14.0157	560	494	0.152	0.099
Nitrosylation	28.9902	632	1132	0.172	0.227
None	0	186744	234962	50.81	46.965
Oxidation and then loss of oxidized M side chain	-32.0085	269	397	0.073	0.078
Oxidation of W to Kynurenine	3.9949	4561	4865	1.241	0.974
Oxidation on Y/Oxidation on W/Oxidation on P/Oxidation on F/Oxidation on D/Oxidation on E/Oxidation on V/Oxidation on H/Oxidation on K/Oxidation on N/Oxidation on R/Oxidation on C	15.9949	1284	1036	0.349	0.206
Oxidation to nitro	44.9851	104	47	0.028	0.009
Phospho on S/Phospho on T/Phospho on Y	79.9663	100	133	0.027	0.027
Propionamide on C/Propionamide on K/Propionamide/Addition of A	71.0371	47	80	0.012	0.016
Pyrrolidinone	-30.0106	273	564	0.075	0.113
Replacement of 3 protons by aluminium	23.9581	511	786	0.14	0.156
Second isotopic peak	2.0047	7188	10247	1.958	2.046
Sodium on D/Sodium on E	21.9819	2640	3839	0.718	0.768
Sulfonation on S/Sulfonation on T/Sulfonation on Y	79.9568	18	33	0.005	0.007
Third isotopic peak	3.00705	5758	9120	1.567	1.823
TriMethylation	42.047	3525	3620	0.959	0.724
Trioxidation of C	47.9847	52	71	0.014	0.014
Tryptophan oxidation to hydroxykynurenin	19.9898	87	136	0.024	0.028
Unannotated mass-shift 0.1196	0.1196	31	65	0.009	0.013
Unannotated mass-shift -0.8394	-0.8394	25	30	0.007	0.006
Unannotated mass-shift -0.8996	-0.8996	367	737	0.1	0.146
Unannotated mass-shift -0.9350	-0.935	459	729	0.124	0.145
Unannotated mass-shift -1.0308	-1.0308	1115	5806	0.303	1.161
Unannotated mass-shift -1.0536	-1.0536	596	1179	0.163	0.237
Unannotated mass-shift 1.0908	1.0908	97	163	0.026	0.032
Unannotated mass-shift -1.1164	-1.1164	183	380	0.05	0.076
Unannotated mass-shift -1.1368	-1.1368	419	725	0.114	0.145
Unannotated mass-shift -1.1646	-1.1646	111	202	0.031	0.041
Unannotated mass-shift 1.8536	1.8536	297	521	0.081	0.104
Unannotated mass-shift -1.8546	-1.8546	22	46	0.006	0.009
Unannotated mass-shift 1.8976	1.8976	306	507	0.084	0.101
Unannotated mass-shift 1.9110	1.911	140	265	0.038	0.054
Unannotated mass-shift -1.9166	-1.9166	66	113	0.018	0.022
Unannotated mass-shift 1.9362	1.9362	638	939	0.173	0.188
Unannotated mass-shift -1.9546	-1.9546	495	864	0.135	0.173
Unannotated mass-shift 10.0220	10.022	390	627	0.106	0.125
Unannotated mass-shift 106.9244	106.924	1	93	0	0.019
Unannotated mass-shift 109.0524	109.052	58	211	0.016	0.042
Unannotated mass-shift -11.0346	-11.0346	219	464	0.061	0.092
Unannotated mass-shift -116.0584	-116.058	2921	3581	0.794	0.716
Unannotated mass-shift 119.1110	119.111	7	11	0.002	0.002
Unannotated mass-shift 13.0204	13.0204	2881	984	0.784	0.197
Unannotated mass-shift -130.0890	-130.089	23	81	0.007	0.016
Unannotated mass-shift 135.9982	135.998	265	417	0.072	0.083
Unannotated mass-shift 14.9754	14.9754	1029	623	0.279	0.125
Unannotated mass-shift 145.0820	145.082	1340	396	0.365	0.079
Unannotated mass-shift -148.0534	-148.053	20	15	0.005	0.003
Unannotated mass-shift -149.0150	-149.015	9	4	0.002	0.001
Unannotated mass-shift 151.9962	151.996	8269	8118	2.252	1.62
Unannotated mass-shift 153.9832	153.983	162	126	0.044	0.025
Unannotated mass-shift 16.9796	16.9796	548	2865	0.151	0.573
Unannotated mass-shift 17.0274	17.0274	6151	5634	1.674	1.127
Unannotated mass-shift 181.1492	181.149	28	27	0.008	0.005
Unannotated mass-shift 185.1174	185.117	43	75	0.012	0.015
Unannotated mass-shift 188.0356	188.036	211	211	0.058	0.041
Unannotated mass-shift 193.1832	193.183	23	53	0.006	0.011
Unannotated mass-shift 199.1326	199.133	268	314	0.073	0.062
Unannotated mass-shift -2.2926	-2.2926	36	53	0.009	0.01
Unannotated mass-shift 2.8068	2.8068	10	25	0.003	0.005
Unannotated mass-shift -2.9354	-2.9354	285	536	0.076	0.106
Unannotated mass-shift -2.9730	-2.973	405	514	0.111	0.103
Unannotated mass-shift 202.0960	202.096	1	91	0	0.019
Unannotated mass-shift 209.1792	209.179	1601	1791	0.436	0.357
Unannotated mass-shift -21.0176	-21.0176	6	25	0.001	0.005
Unannotated mass-shift 22.9348	22.9348	630	2037	0.173	0.408
Unannotated mass-shift 228.1920	228.192	5	12	0.001	0.002
Unannotated mass-shift 229.1418	229.142	256	402	0.068	0.081
Unannotated mass-shift 23.0042	23.0042	141	239	0.038	0.048
Unannotated mass-shift 234.1116	234.112	12	16	0.003	0.003
Unannotated mass-shift 240.1472	240.147	26	144	0.007	0.029
Unannotated mass-shift 243.1844	243.184	86	48	0.023	0.01
Unannotated mass-shift 248.0152	248.015	5	48	0.001	0.01
Unannotated mass-shift 248.0448	248.045	192	1275	0.052	0.256
Unannotated mass-shift -25.0314	-25.0314	1333	2131	0.364	0.426
Unannotated mass-shift 25.0330	25.033	74	134	0.02	0.027
Unannotated mass-shift 26.0530	26.053	105	172	0.029	0.035
Unannotated mass-shift 268.1174	268.117	18	25	0.005	0.005
Unannotated mass-shift 289.1134	289.113	5	40	0.001	0.008
Unannotated mass-shift 299.0602	299.06	171	451	0.046	0.091
Unannotated mass-shift 3.0756	3.0756	98	169	0.027	0.034
Unannotated mass-shift 3.1512	3.1512	19	34	0.005	0.006
Unannotated mass-shift -3.8876	-3.8876	23	56	0.006	0.011
Unannotated mass-shift 303.1694	303.169	24	40	0.007	0.008
Unannotated mass-shift 304.9908	304.991	46	34	0.013	0.007
Unannotated mass-shift 309.9860	309.986	4	270	0.001	0.054
Unannotated mass-shift 312.0012	312.001	0	41	0	0.008
Unannotated mass-shift 314.1750	314.175	5	6	0.001	0.001
Unannotated mass-shift -32.0256	-32.0256	265	879	0.072	0.174
Unannotated mass-shift 32.9554	32.9554	1778	502	0.483	0.101
Unannotated mass-shift 34.0668	34.0668	102	110	0.027	0.022
Unannotated mass-shift 354.1910	354.191	5	25	0.001	0.005
Unannotated mass-shift 358.1434	358.143	401	521	0.109	0.105
Unannotated mass-shift 36.1276	36.1276	13	12	0.004	0.002
Unannotated mass-shift 4.0356	4.0356	35	51	0.009	0.01
Unannotated mass-shift -4.0644	-4.0644	214	370	0.058	0.074
Unannotated mass-shift -4.0760	-4.076	451	790	0.123	0.159
Unannotated mass-shift -4.1638	-4.1638	73	66	0.02	0.014
Unannotated mass-shift 402.2332	402.233	13	34	0.004	0.007
Unannotated mass-shift 413.2282	413.228	5	8	0.001	0.002
Unannotated mass-shift 420.2010	420.201	1	12	0	0.002
Unannotated mass-shift 426.2126	426.213	1	20	0	0.004
Unannotated mass-shift -45.0572	-45.0572	26	232	0.007	0.046
Unannotated mass-shift 462.2046	462.205	23	94	0.006	0.018
Unannotated mass-shift -5.0164	-5.0164	173	297	0.048	0.06
Unannotated mass-shift -52.1132	-52.1132	34	49	0.009	0.01
Unannotated mass-shift 52.8932	52.8932	35	168	0.01	0.034
Unannotated mass-shift 53.0768	53.0768	108	163	0.03	0.033
Unannotated mass-shift -57.0030	-57.003	99	967	0.028	0.193
Unannotated mass-shift 6.9424	6.9424	244	656	0.067	0.131
Unannotated mass-shift -61.0526	-61.0526	29	1385	0.008	0.277
Unannotated mass-shift 61.9820	61.982	137	758	0.038	0.152
Unannotated mass-shift 62.9992	62.9992	2	275	0.001	0.055
Unannotated mass-shift 64.9282	64.9282	647	150	0.175	0.03
Unannotated mass-shift -65.9858	-65.9858	4	6	0.001	0.001
Unannotated mass-shift 70.0208	70.0208	0	99	0	0.02
Unannotated mass-shift 76.9646	76.9646	2793	660	0.759	0.133
Unannotated mass-shift -77.0492	-77.0492	182	946	0.05	0.189
Unannotated mass-shift 81.2280	81.228	1	7	0	0.001
Unannotated mass-shift -84.0866	-84.0866	165	333	0.045	0.066
Unannotated mass-shift -89.0616	-89.0616	0	20	0	0.004
Unannotated mass-shift -9.0362	-9.0362	1371	1729	0.374	0.345
Unannotated mass-shift -91.0082	-91.0082	854	2206	0.232	0.441
Unannotated mass-shift 92.9078	92.9078	0	27	0	0.005
Water loss on pep term E/Water loss/Didehydrobutyrine on T/Didehydrobutyrine on S	-18.0106	1401	4827	0.382	0.965

## Sheet: selectivity
Residue	Modified amino acid	Modified residue number	Number of detections
P00350_K260	K	260	4
P00350_K75	K	75	3
P00956_G391	G	391	2
P00959_K597	K	597	1
P00962_D246	D	246	1
P02358_K104	K	104	1
P02358_K56	K	56	1
P02359_K149	K	149	1
P02925_G167	G	167	3
P04264_D449	D	449	1
P06959_K452	K	452	1
P06959_K456	K	456	2
P06968_Y93	Y	93	1
P06974_G112	G	112	1
P06986_P158	P	158	1
P08200_K235	K	235	4
P08997_G323	G	323	2
P09373_K136	K	136	1
P09373_K654	K	654	3
P0A6F3_G371	G	371	1
P0A6F5_G198	G	198	2
P0A6F5_G431	G	431	2
P0A6K6_L335	L	335	1
P0A6M8_K370	K	370	1
P0A6T3_S280	S	280	1
P0A6Y1_K81	K	81	2
P0A746_N-term2	N-term	2	1
P0A763_K17	K	17	2
P0A799_A147	A	147	1
P0A7F3_G15	G	15	1
P0A7F3_H20	H	20	1
P0A7J7_K72	K	72	2
P0A7K2_K71	K	71	2
P0A7L8_K62	K	62	2
P0A7M2_R27	R	27	1
P0A7R1_K22	K	22	4
P0A7V0_A12	A	12	2
P0A7V0_K11	K	11	1
P0A7V0_K143	K	143	2
P0A7V0_W96	W	96	2
P0A7V3_G205	G	205	1
P0A7V3_K16	K	16	2
P0A7W1_K126	K	126	1
P0A7W1_K14	K	14	1
P0A825_K331	K	331	1
P0A836_N-term1	N-term	1	2
P0A850_K29	K	29	3
P0A853_G104	G	104	4
P0A853_G169	G	169	2
P0A853_H6	H	6	3
P0A853_K115	K	115	1
P0A853_K156	K	156	1
P0A853_K168	K	168	1
P0A853_K239	K	239	4
P0A853_K259	K	259	1
P0A853_K440	K	440	1
P0A853_K443	K	443	2
P0A858_H193	H	193	1
P0A8M3_K138	K	138	3
P0A8V6_I41	I	41	1
P0A993_K30	K	30	3
P0A9B2_G199	G	199	2
P0A9B2_K124	K	124	4
P0A9B2_K213	K	213	2
P0A9G6_R300	R	300	1
P0A9G6_W20	W	20	3
P0A9P0_G324	G	324	1
P0A9Q7_G465	G	465	1
P0A9Y6_K15	K	15	1
P0AAH4_A136	A	136	1
P0AAN3_Q104	Q	104	3
P0AB71_G320	G	320	2
P0AB89_K94	K	94	4
P0ABT2_G56	G	56	1
P0AC33_K116	K	116	1
P0AC38_G127	G	127	1
P0ACC7_N169	N	169	1
P0ACN7_G335	G	335	1
P0ACS9_K189	K	189	1
P0ADT8_T57	T	57	1
P0AE08_V71	V	71	1
P0AEC5_I403	I	403	1
P0AEC5_L416	L	416	1
P0AEK4_K201	K	201	3
P0AFA2_T457	T	457	1
P0AFF6_K111	K	111	1
P0AFG3_K485	K	485	1
P0AFG8_K393	K	393	1
P0AG44_K35	K	35	1
P0AG55_K86	K	86	3
P0AG67_K158	K	158	2
P0AGD3_H31	H	31	2
P0CE47_G290	G	290	3
P0CE47_K177	K	177	1
P0CE47_K295	K	295	3
P0CE47_K314	K	314	3
P0CE47_K325	K	325	1
P0CE47_K38	K	38	3
P0CE47_P296	P	296	1
P0CE47_Q125	Q	125	1
P0CE47_T26	T	26	1
P0CK95_S308	S	308	1
P13009_R942	R	942	2
P21599_K351	K	351	2
P22256_G350	G	350	1
P22523_L429	L	429	1
P23843_K410	K	410	1
P23843_T380	T	380	1
P23847_W101	W	101	1
P25534_A16	A	16	1
P30136_D558	D	558	1
P30850_K432	K	432	1
P30870_R285	R	285	1
P31806_R279	R	279	1
P32157_E17	E	17	1
P32703_L194	L	194	1
P36683_T564	T	564	1
P37024_A551	A	551	1
P37326_V311	V	311	1
P37647_K148	K	148	1
P37749_K195	K	195	1
P37902_W265	W	265	1
P39337_V10	V	10	1
P39356_K137	K	137	2
P39829_K501	K	501	1
P39829_L399	L	399	1
P42588_K23	K	23	1
P45464_Q161	Q	161	1
P45800_A10	A	10	1
P60422_G222	G	222	2
P60422_K147	K	147	1
P60422_K18	K	18	4
P60438_K70	K	70	1
P60906_K371	K	371	1
P61949_G113	G	113	1
P62399_K9	K	9	4
P62707_K100	K	100	4
P62768_K114	K	114	1
P64581_K63	K	63	1
P68066_K62	K	62	2
P69783_N-term2	N-term	2	1
P75797_G35	G	35	1
P75797_V34	V	34	1
P75864_F654	F	654	1
P76113_R44	R	44	1
P76268_R191	R	191	1
P76440_Q36	Q	36	1
P77360_L317	L	317	1
P77718_V204	V	204	1
Q46927_H32	H	32	1

## Sheet: quantification
Modified Sequence	Start	End	Peptide Length	Charges	Assigned Modifications	Protein	Protein ID	Entry Name	Gene	Protein Description	Mapped Genes	Mapped Proteins	Rep_1 Spectral Count	Rep_2 Spectral Count	Rep_3 Spectral Count	Rep_4 Spectral Count	Rep_1 Intensity	Rep_2 Intensity	Rep_3 Intensity	Rep_4 Intensity	Rep_1 Match Type	Rep_2 Match Type	Rep_3 Match Type	Rep_4 Match Type	Probability	Log10 Rep_1 Intensity	Log10 Rep_2 Intensity	Log10 Rep_3 Intensity	Log10 Rep_4 Intensity	Standard Deviation
KLDVK[309.9860]ITPVVFIMK	452	465	14	2,3	5K(309.9860)	sp|P06959|ODP2_ECOLI	P06959	ODP2_ECOLI	aceF	Dihydrolipoyllysine-residue acetyltransferase component of pyruvate dehydrogenase complex			1	1	2	1	35065.5	48398.2	52015.9	56627.1	MS/MS	MS/MS	MS/MS	MS/MS	#NUM!	4.54488	4.68483	4.71614	4.75302	0.090935
GK[309.9860]TDLISVAVEPTDSPVIAQALAGEEIKPGPHK	194	226	33	3,4	2K(309.9860)	sp|P0ABK5|CYSK_ECOLI	P0ABK5	CYSK_ECOLI	cysK	Cysteine synthase A			2	3	2	1	90540.5	99848.3	100837	83354.3	MS/MS	MS/MS	MS/MS	MS/MS	#NUM!	4.95684	4.99934	5.00362	4.92093	0.0390395
YWLVDPLDGTK[309.9860]EFIKR	79	94	16	2,3	11K(309.9860)	sp|P22255|CYSQ_ECOLI	P22255	CYSQ_ECOLI	cysQ	3'(2'),5'-bisphosphate nucleotidase CysQ			1	1	2	3	70085.2	76311.6	82333.2	68423.8	MS/MS	MS/MS	MS/MS	MS/MS	#NUM!	4.84563	4.88259	4.91558	4.83521	0.0366969
GASQNIIPSSTGAAK[309.9860]AVGK	199	217	19	2,3	15K(309.9860)	sp|P0A9B2|G3P1_ECOLI	P0A9B2	G3P1_ECOLI	gapA	Glyceraldehyde-3-phosphate dehydrogenase A			4	4	3	3	285984	300883	342660	282260	MS/MS	MS/MS	MS/MS	MS/MS	#NUM!	5.45634	5.4784	5.53486	5.45065	0.0384439
HYGALQGLNK[309.9860]AETAEKYGDEQVK	91	113	23	3,4	10K(309.9860)	sp|P62707|GPMA_ECOLI	P62707	GPMA_ECOLI	gpmA	2,3-bisphosphoglycerate-dependent phosphoglycerate mutase			2	4	4	4	169820	195161	224765	166460	MS/MS	MS/MS	MS/MS	MS/MS	#NUM!	5.22999	5.29039	5.35173	5.22131	0.0606131
HYGALQGLNK[309.9860]AETAEK	91	106	16	2,3	10K(309.9860)	sp|P62707|GPMA_ECOLI	P62707	GPMA_ECOLI	gpmA	2,3-bisphosphoglycerate-dependent phosphoglycerate mutase			9	12	8	9	550173	611592	606500	545099	MS/MS	MS/MS	MS/MS	MS/MS	#NUM!	5.7405	5.78646	5.78283	5.73648	0.0267418
AHVIK[309.9860]SHHNVGGLPK	352	366	15	2,3	5K(309.9860)	sp|P04079|GUAA_ECOLI	P04079	GUAA_ECOLI	guaA	GMP synthase [glutamine-hydrolyzing]			1	0	2	2	38460.7	42550.4	38217.2	39658.9	MS/MS	MBR	MS/MS	MS/MS	#NUM!	4.58502	4.6289	4.58226	4.59834	0.0213691
LK[309.9860]EIIHQQMGGLR	427	439	13	2,3	2K(309.9860)	sp|P0ADG7|IMDH_ECOLI	P0ADG7	IMDH_ECOLI	guaB	Inosine-5'-monophosphate dehydrogenase			1	2	1	2	53956.8	61009.8	60797.4	60563.9	MS/MS	MS/MS	MS/MS	MS/MS	#NUM!	4.73205	4.7854	4.78389	4.78221	0.0259261
LAIAASSLWK[309.9860]KNIGVNVK	400	417	18	2,3	10K(309.9860)	sp|P23843|OPPA_ECOLI	P23843	OPPA_ECOLI	oppA	Periplasmic oligopeptide-binding protein			2	2	1	1	41757.4	52288.2	14253.5	12128.9	MS/MS	MS/MS	MS/MS	MS/MS	#NUM!	4.62073	4.7184	4.15392	4.08382	0.321711
LQAADVACRAGIDTIIAAGSK[309.9860]	218	238	21	2,3	21K(309.9860),8C(57.0215)	sp|P0A7B5|PROB_ECOLI	P0A7B5	PROB_ECOLI	proB	Glutamate 5-kinase			0	0	1	1	23547.5	19575.9	21505.6	23957.9	MBR	MBR	MS/MS	MS/MS	#NUM!	4.37195	4.29172	4.33255	4.37945	0.0404209
TTNHDVK[309.9860]AVEYFLK	88	101	14	2,3	7K(309.9860)	sp|P0AB89|PUR8_ECOLI	P0AB89	PUR8_ECOLI	purB	Adenylosuccinate lyase			4	2	4	3	35628.5	36615.9	39723	39365	MS/MS	MS/MS	MS/MS	MS/MS	#NUM!	4.5518	4.56367	4.59904	4.59511	0.023281
NFGK[309.9860]HPVTPWGVQTK	239	253	15	2,3	4K(309.9860)	sp|P60422|RL2_ECOLI	P60422	RL2_ECOLI	rplB	50S ribosomal protein L2			0	2	1	2	23679.1	155750	158867	154563	MBR	MS/MS	MS/MS	MS/MS	#NUM!	4.37437	5.19243	5.20103	5.1891	0.409943
HVVK[309.9860]VVNPELHK	15	26	12	2,3	4K(309.9860)	sp|P60422|RL2_ECOLI	P60422	RL2_ECOLI	rplB	50S ribosomal protein L2			2	3	5	2	195873	204470	209493	217296	MS/MS	MS/MS	MS/MS	MS/MS	#NUM!	5.29197	5.31063	5.32117	5.33705	0.0189158
VIDK[309.9860]KGIDTVLAELR	58	72	15	2,3	4K(309.9860)	sp|P0A7M2|RL28_ECOLI	P0A7M2	RL28_ECOLI	rpmB	50S ribosomal protein L28			0	1	2	1	68529.7	37483.1	70486.5	58444.2	MBR	MS/MS	MS/MS	MS/MS	#NUM!	4.83588	4.57384	4.84811	4.76674	0.126706
NMINVALNNGTLQHPVK[309.9860]GVHTGSR	70	93	24	3,4	17K(309.9860)	sp|P0A7W1|RS5_ECOLI	P0A7W1	RS5_ECOLI	rpsE	30S ribosomal protein S5			2	6	6	4	49135.5	51890.2	58152.3	50899.7	MS/MS	MS/MS	MS/MS	MS/MS	#NUM!	4.6914	4.71508	4.76457	4.70672	0.0316429
LHK[309.9860]AHYVLMNVEAPQEVIDELETTFR	54	79	26	3,4	3K(309.9860),9M(15.9949)	sp|P02358|RS6_ECOLI	P02358	RS6_ECOLI	rpsF	30S ribosomal protein S6			1	2	3	2	53612.2	94428.6	68610.7	61527.8	MS/MS	MS/MS	MS/MS	MS/MS	#NUM!	4.72926	4.9751	4.83639	4.78907	0.104713
LHK[309.9860]AHYVLMNVEAPQEVIDELETTFR	54	79	26	3,4	3K(309.9860)	sp|P02358|RS6_ECOLI	P02358	RS6_ECOLI	rpsF	30S ribosomal protein S6			8	10	7	10	313525	503095	457353	412120	MS/MS	MS/MS	MS/MS	MS/MS	#NUM!	5.49627	5.70165	5.66025	5.61502	0.0887104
DANDTGSTEVQVALLTAQINHLQGHFAEHK[309.9860]KDHHSR	18	53	36	4,5	30K(309.9860)	sp|P0ADZ4|RS15_ECOLI	P0ADZ4	RS15_ECOLI	rpsO	30S ribosomal protein S15			2	10	3	4	65401.5	168358	104828	115039	MS/MS	MS/MS	MS/MS	MS/MS	#NUM!	4.81559	5.22623	5.02048	5.06085	0.168839
AMYSIAK[309.9860]KYDIPVVMDSAR	212	230	19	2,3	7K(309.9860)	sp|P0A853|TNAA_ECOLI	P0A853	TNAA_ECOLI	tnaA	Tryptophanase			1	0	1	2	49861.4	26993.5	42018.7	40238.1	MS/MS	MBR	MS/MS	MS/MS	#NUM!	4.69776	4.43126	4.62344	4.60464	0.112757
AVEIGSFLLGRDPK[309.9860]TGK	393	409	17	2,3	14K(309.9860)	sp|P0A853|TNAA_ECOLI	P0A853	TNAA_ECOLI	tnaA	Tryptophanase			1	0	3	0	280660	311080	286286	285787	MS/MS	MBR	MS/MS	MBR	#NUM!	5.44818	5.49287	5.4568	5.45604	0.0199829
TTLTAAITTVLAK[309.9860]TYGGAAR	26	45	20	2,3	13K(309.9860)	sp|P0CE47|EFTU1_ECOLI	P0CE47	EFTU1_ECOLI	tufA	Elongation factor Tu 1	tufB	sp|P0CE48|EFTU2_ECOLI	3	4	4	2	166295	234058	161256	138111	MS/MS	MS/MS	MS/MS	MS/MS	#NUM!	5.22088	5.36932	5.20752	5.14023	0.0965716
GQVLAK[309.9860]PGTIKPHTK	290	304	15	2,3	6K(309.9860)	sp|P0CE47|EFTU1_ECOLI	P0CE47	EFTU1_ECOLI	tufA	Elongation factor Tu 1	tufB	sp|P0CE48|EFTU2_ECOLI	2	0	0	0	15293	17162.1	23186.8	0	MS/MS	MBR	MBR	unmatched	#NUM!	4.18449	4.23457	4.36524		0.0933204
TKPHVNVGTIGHVDHGK[309.9860]TTLTAAITTVLAK	9	38	30	4,5	17K(309.9860)	sp|P0CE47|EFTU1_ECOLI	P0CE47	EFTU1_ECOLI	tufA	Elongation factor Tu 1	tufB	sp|P0CE48|EFTU2_ECOLI	8	6	5	2	223350	188444	157813	151160	MS/MS	MS/MS	MS/MS	MS/MS	#NUM!	5.34899	5.27518	5.19814	5.17944	0.0776739
TK[309.9860]PHVNVGTIGHVDHGK	9	25	17	3,4	2K(309.9860)	sp|P0CE47|EFTU1_ECOLI	P0CE47	EFTU1_ECOLI	tufA	Elongation factor Tu 1	tufB	sp|P0CE48|EFTU2_ECOLI	4	7	9	6	405583	496995	460048	475181	MS/MS	MS/MS	MS/MS	MS/MS	#NUM!	5.60808	5.69635	5.6628	5.67686	0.0378818
HLESVVTNK[309.9860]ISEIEADLEK	106	124	19	2,3	9K(309.9860)	sp|P62768|YAEH_ECOLI	P62768	YAEH_ECOLI	yaeH	UPF0325 protein YaeH			0	2	2	0	80085.6	84546.1	74748.1	54456.9	MBR	MS/MS	MS/MS	MBR	#NUM!	4.90355	4.92709	4.8736	4.73605	0.0855305
AAYSSGKPAIGVGAGNTPVVIDETADIK[309.9860]R	201	229	29	3	28K(309.9860)	sp|P0A9Q7|ADHE_ECOLI	P0A9Q7	ADHE_ECOLI	adhE	Bifunctional aldehyde-alcohol dehydrogenase AdhE			1	1	2	1	32967.4	36330.3	30900	35877.2	MS/MS	MS/MS	MS/MS	MS/MS	1	4.51808	4.56027	4.48996	4.55482	0.0330405
AVQLGGVALGTTQVINSK[309.9860]TPLK	84	105	22	2	18K(309.9860)	sp|P0ABT2|DPS_ECOLI	P0ABT2	DPS_ECOLI	dps	DNA protection during starvation protein			1	2	2	0	29983.9	30212.8	29780.5	0	MS/MS	MS/MS	MS/MS	unmatched	1	4.47689	4.48019	4.47393		0.00313102
ANEAYLQGQLGNPKGEDQPNK[309.9860]K	306	327	22	3	21K(309.9860)	sp|P0AB71|ALF_ECOLI	P0AB71	ALF_ECOLI	fbaA	Fructose-bisphosphate aldolase class 2			4	0	3	4	98402.3	117441	109078	111480	MS/MS	MBR	MS/MS	MS/MS	1	4.99301	5.06982	5.03774	5.0472	0.0322347
ILFYTGVNHK[309.9860]IGEVHDGAATMDWMEQEQER	30	59	30	4	10K(309.9860)	sp|P0A6M8|EFG_ECOLI	P0A6M8	EFG_ECOLI	fusA	Elongation factor G			1	1	1	1	42919.2	63862.7	64003.4	41335.9	MS/MS	MS/MS	MS/MS	MS/MS	1	4.63265	4.80525	4.8062	4.61633	0.104849
VVSGGTDNHLFLVDLVDKNLTGK[309.9860]EADAALGR	309	339	31	4	23K(309.9860)	sp|P0A825|GLYA_ECOLI	P0A825	GLYA_ECOLI	glyA	Serine hydroxymethyltransferase			1	1	1	1	18294	26830.7	17456.9	28081.8	MS/MS	MS/MS	MS/MS	MS/MS	1	4.26231	4.42863	4.24197	4.44843	0.108235
KDEDGNYLVDVILDEAANK[309.9860]GTGK	242	264	23	3	19K(309.9860)	sp|P00350|6PGD_ECOLI	P00350	6PGD_ECOLI	gnd	6-phosphogluconate dehydrogenase, decarboxylating			2	2	2	2	87014.1	98023	108020	108028	MS/MS	MS/MS	MS/MS	MS/MS	1	4.93959	4.99133	5.0335	5.03354	0.0446125
VALIENAEFVEGSDK[309.9860]LLR	583	600	18	2	15K(309.9860)	sp|P00959|SYM_ECOLI	P00959	SYM_ECOLI	metG	Methionine--tRNA ligase			2	2	1	1	29086.8	33756.8	30473.2	24574.3	MS/MS	MS/MS	MS/MS	MS/MS	1	4.4637	4.52836	4.48392	4.39048	0.0574946
AIAK[309.9860]LLNDTDMAIIDKR	179	195	17	3	4K(309.9860)	sp|P0A717|KPRS_ECOLI	P0A717	KPRS_ECOLI	prs	Ribose-phosphate pyrophosphokinase			0	0	2	1	12370.3	13608.6	17194.1	17847	MBR	MBR	MS/MS	MS/MS	1	4.09238	4.13381	4.23538	4.25157	0.0774315
VANLGSLGDQVNVK[309.9860]AGYAR	9	27	19	2	14K(309.9860)	sp|P0A7R1|RL9_ECOLI	P0A7R1	RL9_ECOLI	rplI	50S ribosomal protein L9			6	3	4	1	96129.5	91162.7	76739.9	58509.6	MS/MS	MS/MS	MS/MS	MS/MS	1	4.98286	4.95982	4.88502	4.76723	0.097108
DIADAVTAAGVEVAK[309.9860]SEVR	98	116	19	2	15K(309.9860)	sp|P0A7R1|RL9_ECOLI	P0A7R1	RL9_ECOLI	rplI	50S ribosomal protein L9			2	2	1	3	18951.2	18925.3	18432.3	18204.4	MS/MS	MS/MS	MS/MS	MS/MS	1	4.27764	4.27704	4.26558	4.26018	0.00863839
LGIVK[309.9860]PWNSTWFANTK	12	27	16	2	5K(309.9860)	sp|P0A7V3|RS3_ECOLI	P0A7V3	RS3_ECOLI	rpsC	30S ribosomal protein S3			1	2	1	1	46588.4	55162.5	43543.8	43868.6	MS/MS	MS/MS	MS/MS	MS/MS	1	4.66828	4.74164	4.63893	4.64215	0.0477723
AVLEVAGVHNVLAK[309.9860]AYGSTNPINVVR	113	138	26	3	14K(309.9860)	sp|P0A7W1|RS5_ECOLI	P0A7W1	RS5_ECOLI	rpsE	30S ribosomal protein S5			0	0	1	2	5279.6	13935.5	13110.8	17683.5	MBR	MBR	MS/MS	MS/MS	1	3.7226	4.14412	4.11763	4.24757	0.230508
GK[309.9860]EFIQVAEEAEKDFR	43	58	16	3	2K(309.9860)	sp|P23721|SERC_ECOLI	P23721	SERC_ECOLI	serC	Phosphoserine aminotransferase			1	0	2	1	33056.4	17703.8	29107.8	23740.6	MS/MS	MBR	MS/MS	MS/MS	1	4.51926	4.24807	4.46401	4.37549	0.11831
RVTITIAADSIETAVK[309.9860]SELVNVAK	14	37	24	3	16K(309.9860)	sp|P0A850|TIG_ECOLI	P0A850	TIG_ECOLI	tig	Trigger factor			3	1	3	2	31941.5	34072.7	31771.6	29614.5	MS/MS	MS/MS	MS/MS	MS/MS	1	4.50436	4.53241	4.50204	4.4715	0.0248916
ATYTQTHMDFIIEAFK[309.9860]HVK	425	443	19	3	16K(309.9860)	sp|P0A853|TNAA_ECOLI	P0A853	TNAA_ECOLI	tnaA	Tryptophanase			1	1	1	1	30666.6	47532.5	37307.3	38018.3	MS/MS	MS/MS	MS/MS	MS/MS	1	4.48667	4.67699	4.57179	4.57999	0.0778472
SYYALAESVK[309.9860]NIFGYQYTIPTHQGR	79	103	25	3	10K(309.9860)	sp|P0A853|TNAA_ECOLI	P0A853	TNAA_ECOLI	tnaA	Tryptophanase			0	1	1	0	0	22965.8	19724.6	16866.3	unmatched	MS/MS	MS/MS	MBR	1		4.36108	4.29501	4.22702	0.0670331
ETYK[309.9860]YADMLAMSAK	256	269	14	2	4K(309.9860)	sp|P0A853|TNAA_ECOLI	P0A853	TNAA_ECOLI	tnaA	Tryptophanase			1	2	1	1	39201.1	40488.7	52057	46273.8	MS/MS	MS/MS	MS/MS	MS/MS	1	4.5933	4.60733	4.71648	4.66534	0.0566072
FESEVYILSK[309.9860]DEGGR	305	319	15	2	10K(309.9860)	sp|P0CE47|EFTU1_ECOLI	P0CE47	EFTU1_ECOLI	tufA	Elongation factor Tu 1	tufB	sp|P0CE48|EFTU2_ECOLI	1	2	2	2	102113	157705	137079	126970	MS/MS	MS/MS	MS/MS	MS/MS	1	5.00908	5.19785	5.13697	5.1037	0.0788545
GSALK[309.9860]ALEGDAEWEAK	173	188	16	2	5K(309.9860)	sp|P0CE47|EFTU1_ECOLI	P0CE47	EFTU1_ECOLI	tufA	Elongation factor Tu 1	tufB	sp|P0CE48|EFTU2_ECOLI	1	2	1	1	84823.6	88593.5	85437.5	78643.5	MS/MS	MS/MS	MS/MS	MS/MS	1	4.92852	4.9474	4.93165	4.89566	0.0217292
K[309.9860]MVINALNANVK	101	112	12	2	1K(309.9860)	sp|P08997|MASY_ECOLI	P08997	MASY_ECOLI	aceB	Malate synthase A			1	2	2	2	27858.7	31487.2	35075.6	38756.9	MS/MS	MS/MS	MS/MS	MS/MS	0.99995	4.44496	4.49813	4.545	4.58835	0.0616515
KVVMTGPSK[309.9860]DNTPMFVK	116	132	17	3	9K(309.9860)	sp|P0A9B2|G3P1_ECOLI	P0A9B2	G3P1_ECOLI	gapA	Glyceraldehyde-3-phosphate dehydrogenase A			1	1	1	1	33603.6	32567.2	36687.1	37506	MS/MS	MS/MS	MS/MS	MS/MS	0.99995	4.52639	4.51278	4.56451	4.5741	0.0295013
WFNESK[309.9860]GFGFITPADGSK	10	27	18	2	6K(309.9860)	sp|P0A9Y6|CSPC_ECOLI	P0A9Y6	CSPC_ECOLI	cspC	Cold shock-like protein CspC			1	2	4	2	53531.3	60988	70745.1	52139.6	MS/MS	MS/MS	MS/MS	MS/MS	0.9999	4.72861	4.78524	4.8497	4.71717	0.0607956
K[309.9860]LGMKPGEAIEHPWVTK	609	625	17	3	1K(309.9860)	sp|P10408|SECA_ECOLI	P10408	SECA_ECOLI	secA	Protein translocase subunit SecA			1	1	2	1	24953	24307.2	27739.4	31979.4	MS/MS	MS/MS	MS/MS	MS/MS	0.99985	4.39712	4.38574	4.4431	4.50487	0.0541239
YDFK[309.9860]GNFDLEGLER	165	178	14	2	4K(309.9860)	sp|P0A853|TNAA_ECOLI	P0A853	TNAA_ECOLI	tnaA	Tryptophanase			1	1	1	1	23370.9	34063.5	35436.9	33492.7	MS/MS	MS/MS	MS/MS	MS/MS	0.99985	4.36868	4.53229	4.54946	4.52495	0.084074
K[309.9860]LQLVGVGYR	86	95	10	2	1K(309.9860)	sp|P0AG55|RL6_ECOLI	P0AG55	RL6_ECOLI	rplF	50S ribosomal protein L6			1	1	1	3	25933	35908.6	35619.6	33497.2	MS/MS	MS/MS	MS/MS	MS/MS	0.9998	4.41385	4.5552	4.55169	4.52501	0.0664383
ALNLQDK[309.9860]QAIVAEVSEVAK	2	20	19	2	7K(309.9860)	sp|P0A7J3|RL10_ECOLI	P0A7J3	RL10_ECOLI	rplJ	50S ribosomal protein L10			2	2	0	0	34351.1	32888.8	32634.1	32184.8	MS/MS	MS/MS	MBR	MBR	0.9998	4.53594	4.51705	4.51367	4.50765	0.0122102
KPELDAK[309.9860]LVADSITSQLER	108	126	19	3	7K(309.9860)	sp|P0A7V3|RS3_ECOLI	P0A7V3	RS3_ECOLI	rpsC	30S ribosomal protein S3			0	1	1	0	0	11847.1	14191.9	13192.5	unmatched	MS/MS	MS/MS	MBR	0.99975		4.07361	4.15204	4.12033	0.0394526
ATVILAHTIK[309.9860]GYGMGDAAEGK	384	404	21	2	10K(309.9860)	sp|P0AFG8|ODP1_ECOLI	P0AFG8	ODP1_ECOLI	aceE	Pyruvate dehydrogenase E1 component			0	1	0	1	11523.4	15876.4	12024.2	11443	MBR	MS/MS	MBR	MS/MS	0.9997	4.06158	4.20075	4.08006	4.05854	0.0676842
QHEFSHATGELTALLSAIK[309.9860]LGAK	12	34	23	3	19K(309.9860)	sp|P0A993|F16PA_ECOLI	P0A993	F16PA_ECOLI	fbp	Fructose-1,6-bisphosphatase class 1			1	1	1	1	24038.7	27003.8	25567.9	56783	MS/MS	MS/MS	MS/MS	MS/MS	0.99955	4.38091	4.43143	4.40769	4.75422	0.174992
VK[309.9860]GVIHWVSAAHALPVEIR	453	471	19	3	2K(309.9860)	sp|P00962|SYQ_ECOLI	P00962	SYQ_ECOLI	glnS	Glutamine--tRNA ligase			1	2	2	1	22998.3	26805.7	28031.3	26903	MS/MS	MS/MS	MS/MS	MS/MS	0.99945	4.3617	4.42823	4.44764	4.4298	0.0378031
SFTFVTK[309.9860]TPPAAVLLK	66	81	16	2	7K(309.9860)	sp|P0A7J7|RL11_ECOLI	P0A7J7	RL11_ECOLI	rplK	50S ribosomal protein L11			0	0	3	2	37850.9	40848	38746.1	49497.2	MBR	MBR	MS/MS	MS/MS	0.99945	4.57808	4.61117	4.58823	4.69458	0.0528882
EGAELAFTYQNDK[309.9860]LK	31	45	15	2	13K(309.9860)	sp|P0AEK4|FABI_ECOLI	P0AEK4	FABI_ECOLI	fabI	Enoyl-[acyl-carrier-protein] reductase [NADH] FabI			1	2	2	3	61466.6	90440.2	68548	57348.9	MS/MS	MS/MS	MS/MS	MS/MS	0.9992	4.78864	4.95636	4.836	4.75853	0.0870387
LGVDVYAVSTDTHFTHK[309.9860]AWHSSSETIAK	64	91	28	4	17K(309.9860)	sp|P0AE08|AHPC_ECOLI	P0AE08	AHPC_ECOLI	ahpC	Alkyl hydroperoxide reductase C			1	1	2	1	14479	17293.1	15312.1	11315.4	MS/MS	MS/MS	MS/MS	MS/MS	0.9991	4.16074	4.23787	4.18503	4.05367	0.07745
DMLK[309.9860]AGVHFGHQTR	8	21	14	3	4K(309.9860)	sp|P0A7V0|RS2_ECOLI	P0A7V0	RS2_ECOLI	rpsB	30S ribosomal protein S2			1	2	1	2	18978.9	21919.9	25742.7	22393.2	MS/MS	MS/MS	MS/MS	MS/MS	0.9991	4.27827	4.34084	4.41065	4.35012	0.0541807
ALLNSMVIGVTEGFTK[309.9860]K	70	86	17	2	16K(309.9860)	sp|P0AG55|RL6_ECOLI	P0AG55	RL6_ECOLI	rplF	50S ribosomal protein L6			1	1	1	1	45065.6	53154.9	50584	39647.5	MS/MS	MS/MS	MS/MS	MS/MS	0.9988	4.65385	4.72554	4.70401	4.59822	0.056731
YLDNMSEEEILELNIPTGVPLVYEFDENFK[309.9860]PLKR	194	227	34	3	30K(309.9860)	sp|P62707|GPMA_ECOLI	P62707	GPMA_ECOLI	gpmA	2,3-bisphosphoglycerate-dependent phosphoglycerate mutase			0	2	1	0	14244.9	34071.1	27353.5	0	MBR	MS/MS	MS/MS	unmatched	0.99815	4.15366	4.53239	4.43701		0.196985
GNIMK[309.9860]FTEGAFK	231	242	12	2	5K(309.9860)	sp|P08200|IDH_ECOLI	P08200	IDH_ECOLI	icd	Isocitrate dehydrogenase [NADP]			1	1	3	1	17514.3	21078.5	24604.4	25070.7	MS/MS	MS/MS	MS/MS	MS/MS	0.9975	4.24339	4.32384	4.39101	4.39917	0.0723316
GVLK[309.9860]PGVELVEPTSGNTGIALAYVAAAR	57	84	28	3	4K(309.9860)	sp|P0ABK5|CYSK_ECOLI	P0ABK5	CYSK_ECOLI	cysK	Cysteine synthase A			0	1	1	0	0	34581.5	32580.2	33317.6	unmatched	MS/MS	MS/MS	MBR	0.9964		4.53884	4.51295	4.52267	0.0130783
LLNDTDMAIIDK[309.9860]R	183	195	13	2	12K(309.9860)	sp|P0A717|KPRS_ECOLI	P0A717	KPRS_ECOLI	prs	Ribose-phosphate pyrophosphokinase			2	3	1	1	33943.2	34139.8	37826	37240.3	MS/MS	MS/MS	MS/MS	MS/MS	0.9961	4.53075	4.53326	4.57779	4.57101	0.0246538
IK[309.9860]EWILDQR	36	44	9	2	2K(309.9860)	sp|P33643|RLUD_ECOLI	P33643	RLUD_ECOLI	rluD	Ribosomal large subunit pseudouridine synthase D			0	0	1	1	23027.5	23836.5	23307.6	26587.7	MBR	MBR	MS/MS	MS/MS	0.9961	4.36225	4.37724	4.3675	4.42468	0.0285277
FSAVLEQGAIAAGSDDKAIDK[309.9860]AR	58	80	23	3	21K(309.9860)	sp|P0ACY1|YDJA_ECOLI	P0ACY1	YDJA_ECOLI	ydjA	Putative NAD(P)H nitroreductase YdjA			2	0	1	1	52912.3	0	55060.8	45180.9	MS/MS	unmatched	MS/MS	MS/MS	0.996	4.72356		4.74084	4.65495	0.0454271
GATGLGLK[309.9860]EAKDLVESAPAALK	75	96	22	3	8K(309.9860)	sp|P0A7K2|RL7_ECOLI	P0A7K2	RL7_ECOLI	rplL	50S ribosomal protein L7/L12			1	0	2	0	26762.8	17607.5	23358.3	24755.7	MS/MS	MBR	MS/MS	MBR	0.99525	4.42753	4.2457	4.36844	4.39368	0.0792152
AK[309.9860]LHDYYKDEVVK	2	14	13	3	2K(309.9860)	sp|P62399|RL5_ECOLI	P62399	RL5_ECOLI	rplE	50S ribosomal protein L5			0	1	1	0	17402	19913.8	19137.3	22204.4	MBR	MS/MS	MS/MS	MBR	0.99285	4.2406	4.29916	4.28188	4.34644	0.0438148
ANEAYLQGQLGNPK[309.9860]GEDQPNKK	306	327	22	3	14K(309.9860)	sp|P0AB71|ALF_ECOLI	P0AB71	ALF_ECOLI	fbaA	Fructose-bisphosphate aldolase class 2			1	2	0	0	98438.7	108355	0	0	MS/MS	MS/MS	unmatched	unmatched	0.992	4.99317	5.03485			0.0294742
NVYIK[309.9860]EAFDTGVR	152	164	13	2	5K(309.9860)	sp|P0A853|TNAA_ECOLI	P0A853	TNAA_ECOLI	tnaA	Tryptophanase			0	1	0	1	54028.8	72173.2	64314.5	51640.1	MBR	MS/MS	MBR	MS/MS	0.99155	4.73263	4.85838	4.80831	4.71299	0.0674893
VVNPELHK[309.9860]GKPFAPLLEK	19	36	18	3	8K(309.9860)	sp|P60422|RL2_ECOLI	P60422	RL2_ECOLI	rplB	50S ribosomal protein L2			1	4	2	1	118268	122795	112453	126773	MS/MS	MS/MS	MS/MS	MS/MS	0.9909	5.07287	5.08918	5.05097	5.10303	0.0223918
GK[309.9860]EQHVTIPAHQVNAEFFEEGK	27	48	22	3	2K(309.9860)	sp|P0A9C5|GLN1B_ECOLI	P0A9C5	GLN1B_ECOLI	glnA	Glutamine synthetase			2	0	1	1	32559.8	29967.3	32000.2	34164	MS/MS	MBR	MS/MS	MS/MS	0.99	4.51268	4.47665	4.50515	4.53357	0.0235432
GYLSPYFINK[309.9860]PETGAVELESPFILLADKK	198	226	29	3	10K(309.9860)	sp|P0A6F5|CH60_ECOLI	P0A6F5	CH60_ECOLI	groEL	Chaperonin GroEL			1	2	4	3	84319.3	139495	122985	60236.2	MS/MS	MS/MS	MS/MS	MS/MS	0.99	4.92593	5.14456	5.08985	4.77986	0.165354
NK[309.9860]VHIINLEK	36	45	10	2	2K(309.9860)	sp|P0A7V0|RS2_ECOLI	P0A7V0	RS2_ECOLI	rpsB	30S ribosomal protein S2			2	2	1	2	40336	46421.5	43353.9	50293.3	MS/MS	MS/MS	MS/MS	MS/MS	0.9877	4.60569	4.66672	4.63703	4.70151	0.0409642
VVMTGPSK[309.9860]DNTPMFVK	117	132	16	2	8K(309.9860)	sp|P0A9B2|G3P1_ECOLI	P0A9B2	G3P1_ECOLI	gapA	Glyceraldehyde-3-phosphate dehydrogenase A			1	2	2	1	42640.7	36250	43703.9	44474	MS/MS	MS/MS	MS/MS	MS/MS	0.98575	4.62982	4.55931	4.64052	4.64811	0.0407833
GAVASLTSVAK[309.9860]LPFAYAK	644	661	18	2	11K(309.9860)	sp|P09373|PFLB_ECOLI	P09373	PFLB_ECOLI	pflB	Formate acetyltransferase 1			1	1	1	2	44951.9	47543.2	35189.7	38224.3	MS/MS	MS/MS	MS/MS	MS/MS	0.9856	4.65275	4.67709	4.54642	4.58234	0.0606902
RHVVK[309.9860]VVNPELHK	14	26	13	3	5K(309.9860)	sp|P60422|RL2_ECOLI	P60422	RL2_ECOLI	rplB	50S ribosomal protein L2			0	1	1	1	14674	16868.6	15486.9	15681.6	MBR	MS/MS	MS/MS	MS/MS	0.9836	4.16655	4.22708	4.18996	4.19539	0.0249257
LSK[309.9860]EYDHIKDVNDLPELLK	114	132	19	3	3K(309.9860)	sp|P0A7A9|IPYR_ECOLI	P0A7A9	IPYR_ECOLI	ppa	Inorganic pyrophosphatase			0	1	1	1	25418.2	23067	20440.9	39596.7	MBR	MS/MS	MS/MS	MS/MS	0.9829	4.40514	4.36299	4.3105	4.59766	0.125193
MAEANK[309.9860]AFAHYR	144	155	12	2	6K(309.9860)	sp|P02359|RS7_ECOLI	P02359	RS7_ECOLI	rpsG	30S ribosomal protein S7			1	2	1	1	23300.7	26025.9	31733	24586.9	MS/MS	MS/MS	MS/MS	MS/MS	0.98045	4.36737	4.41541	4.50151	4.3907	0.0585579
K[309.9860]VSWHEAR	138	145	8	2	1K(309.9860)	sp|P0A8M3|SYT_ECOLI	P0A8M3	SYT_ECOLI	thrS	Threonine--tRNA ligase			1	1	0	2	20809	20808.6	26445	20848.5	MS/MS	MS/MS	MBR	MS/MS	0.9793	4.31825	4.31824	4.42234	4.31907	0.0519121
HAVTEASPMVK[309.9860]AK	94	106	13	2	11K(309.9860)	sp|P02358|RS6_ECOLI	P02358	RS6_ECOLI	rpsF	30S ribosomal protein S6			2	1	2	2	66595.3	61532	69086.8	77364.5	MS/MS	MS/MS	MS/MS	MS/MS	0.97875	4.82344	4.7891	4.83939	4.88854	0.0413368
YTAAITGAEGK[309.9860]IHR	25	38	14	2	11K(309.9860)	sp|P02358|RS6_ECOLI	P02358	RS6_ECOLI	rpsF	30S ribosomal protein S6			0	0	1	1	15284.4	19679	20772.2	16380.7	MBR	MBR	MS/MS	MS/MS	0.96685	4.18425	4.294	4.31748	4.21433	0.0634042
QAGELQEK[309.9860]LIAVNR	7	20	14	2	8K(309.9860)	sp|P0A7W1|RS5_ECOLI	P0A7W1	RS5_ECOLI	rpsE	30S ribosomal protein S5			0	0	1	3	0	34763.9	17557.8	34894.7	unmatched	MBR	MS/MS	MS/MS	0.96575		4.54113	4.24447	4.54276	0.171749
FAENAYFIK[309.9860]QR	231	241	11	2	9K(309.9860)	sp|P0A853|TNAA_ECOLI	P0A853	TNAA_ECOLI	tnaA	Tryptophanase			1	1	1	2	46870.2	58694.2	65675.5	56184.3	MS/MS	MS/MS	MS/MS	MS/MS	0.9648	4.6709	4.7686	4.8174	4.74961	0.0609258
LAHAMGAHVVAFTTSEAK[309.9860]REAAK	193	215	23	3	18K(309.9860)	sp|P75691|YAHK_ECOLI	P75691	YAHK_ECOLI	yahK	Aldehyde reductase YahK			1	0	1	0	17919.5	19943.9	19047.5	0	MS/MS	MBR	MS/MS	unmatched	0.96325	4.25333	4.29981	4.27984		0.0233185
MENFK[309.9860]HLPEPFR	1	12	12	2	5K(309.9860)	sp|P0A853|TNAA_ECOLI	P0A853	TNAA_ECOLI	tnaA	Tryptophanase			1	1	2	1	36895.7	36274.4	46527.6	48014.4	MS/MS	MS/MS	MS/MS	MS/MS	0.9609	4.56698	4.5596	4.66771	4.68137	0.0645439
HTPFFK[309.9860]GYRPQFYFR	320	334	15	4	6K(309.9860)	sp|P0CE47|EFTU1_ECOLI	P0CE47	EFTU1_ECOLI	tufA	Elongation factor Tu 1	tufB	sp|P0CE48|EFTU2_ECOLI	0	3	0	0	0	15632.9	9267.1	5854.14	unmatched	MS/MS	MBR	MBR	0.9571		4.19404	3.96694	3.76746	0.213437
TK[309.9860]HAVTEASPMVK	92	104	13	2	11M(15.9949),2K(309.9860)	sp|P02358|RS6_ECOLI	P02358	RS6_ECOLI	rpsF	30S ribosomal protein S6			0	1	2	0	24880.7	34532.7	24340.6	33160.6	MBR	MS/MS	MS/MS	MBR	0.9539	4.39586	4.53823	4.38633	4.52062	0.0802823
TFSIIKPNAVAK[309.9860]NVIGNIFAR	6	26	21	3	12K(309.9860)	sp|P0A763|NDK_ECOLI	P0A763	NDK_ECOLI	ndk	Nucleoside diphosphate kinase			1	0	1	0	14578.3	13103.9	15524.1	9326.58	MS/MS	MBR	MS/MS	MBR	0.94405	4.16371	4.1174	4.19101	3.96972	0.0986209
TK[309.9860]HAVTEASPMVK	92	104	13	2	2K(309.9860)	sp|P02358|RS6_ECOLI	P02358	RS6_ECOLI	rpsF	30S ribosomal protein S6			1	1	3	2	150093	242677	202236	174250	MS/MS	MS/MS	MS/MS	MS/MS	0.9418	5.17636	5.38503	5.30586	5.24117	0.0892842
TK[309.9860]HAVTEASPMVK	92	104	13	2	11M(15.9949),2K(309.9860)	sp|P02358|RS6_ECOLI	P02358	RS6_ECOLI	rpsF	30S ribosomal protein S6			0	1	2	0	24880.7	34532.7	24340.6	33160.6	MBR	MS/MS	MS/MS	MBR	0.9418	4.39586	4.53823	4.38633	4.52062	0.0802823
WHLDSGLVVIPK[309.9860]SVTPSR	220	237	18	3	12K(309.9860)	sp|Q46857|DKGA_ECOLI	Q46857	DKGA_ECOLI	dkgA	2,5-diketo-D-gluconic acid reductase A			1	0	0	1	40535.6	61675.8	57493.1	47022.1	MS/MS	MBR	MBR	MS/MS	0.9331	4.60784	4.79011	4.75962	4.6723	0.0830924
GATGLGLKEAK[309.9860]DLVESAPAALK	75	96	22	3	11K(309.9860)	sp|P0A7K2|RL7_ECOLI	P0A7K2	RL7_ECOLI	rplL	50S ribosomal protein L7/L12			1	1	0	0	12904.8	25846.2	22336.7	16382.4	MS/MS	MS/MS	MBR	MBR	0.9258	4.11075	4.4124	4.34902	4.21438	0.135356
SNTGLVIDPYFSGTK[309.9860]VK	127	143	17	2	15K(309.9860)	sp|P0A6F3|GLPK_ECOLI	P0A6F3	GLPK_ECOLI	glpK	Glycerol kinase			1	2	2	2	45697.6	52554.6	47275.4	50173.1	MS/MS	MS/MS	MS/MS	MS/MS	0.92445	4.65989	4.72061	4.67463	4.70047	0.0269837
FSAVLEQGAIAAGSDDK[309.9860]AIDKAR	58	80	23	3	17K(309.9860)	sp|P0ACY1|YDJA_ECOLI	P0ACY1	YDJA_ECOLI	ydjA	Putative NAD(P)H nitroreductase YdjA			1	1	1	1	54551.5	51919.1	53565.7	41753.9	MS/MS	MS/MS	MS/MS	MS/MS	0.9227	4.73681	4.71533	4.72889	4.6207	0.0538898
FGGNEK[309.9860]QALELPR	322	334	13	2	6K(309.9860)	sp|P0A850|TIG_ECOLI	P0A850	TIG_ECOLI	tig	Trigger factor			2	1	0	1	50811.9	37135.6	29481.4	28069.7	MS/MS	MS/MS	MBR	MS/MS	0.9185	4.70597	4.56979	4.46955	4.44824	0.117664
nAHIEK[309.9860]QAGELQEK	2	14	13	2	N-term(42.0106),5K(309.9860)	sp|P0A7W1|RS5_ECOLI	P0A7W1	RS5_ECOLI	rpsE	30S ribosomal protein S5			1	1	1	2	24471.5	25001.6	24876.9	20933.5	MS/MS	MS/MS	MS/MS	MS/MS	0.90635	4.38866	4.39797	4.3958	4.32084	0.0368644
LGLEGK[309.9860]LVQQFTK	167	179	13	2	6K(309.9860)	sp|P0A836|SUCC_ECOLI	P0A836	SUCC_ECOLI	sucC	Succinate--CoA ligase [ADP-forming] subunit beta			1	0	0	1	18716.4	19603.9	20330.4	19464.9	MS/MS	MBR	MBR	MS/MS	0.905	4.27222	4.29234	4.30814	4.28925	0.0147237
YYQGTPSPVK[309.9860]HPELTDMVIFR	133	153	21	3	10K(309.9860)	sp|P08200|IDH_ECOLI	P08200	IDH_ECOLI	icd	Isocitrate dehydrogenase [NADP]			1	1	0	0	34774.6	36366	44551.6	43348.2	MS/MS	MS/MS	MBR	MBR	0.90125	4.54126	4.5607	4.64886	4.63697	0.0538897
HYVEK[309.9860]VQQPEFAAAK	377	391	15	2	5K(309.9860)	sp|P0A9G6|ACEA_ECOLI	P0A9G6	ACEA_ECOLI	aceA	Isocitrate lyase			0	1	1	1	27411.7	29957.6	33668.2	25634.9	MBR	MS/MS	MS/MS	MS/MS	0.8943	4.43794	4.47651	4.52722	4.40883	0.0512139
GLTFTYEPK[309.9860]VLR	451	462	12	2	9K(309.9860)	sp|P0A853|TNAA_ECOLI	P0A853	TNAA_ECOLI	tnaA	Tryptophanase			1	1	1	2	39773	47268	49436.7	43992.5	MS/MS	MS/MS	MS/MS	MS/MS	0.89395	4.59959	4.67457	4.69405	4.64338	0.041213
GK[309.9860]GNVEYWVALIQPGK	85	100	16	2	2K(309.9860)	sp|P0ADY7|RL16_ECOLI	P0ADY7	RL16_ECOLI	rplP	50S ribosomal protein L16			0	0	1	1	14644.2	16484.4	18010.9	31123.7	MBR	MBR	MS/MS	MS/MS	0.88785	4.16567	4.21707	4.25554	4.49309	0.144921
QVGVPYIIVFLNK[309.9860]CDMVDDEELLELVEMEVR	125	155	31	4	13K(309.9860),14C(57.0215)	sp|P0CE47|EFTU1_ECOLI	P0CE47	EFTU1_ECOLI	tufA	Elongation factor Tu 1	tufB	sp|P0CE48|EFTU2_ECOLI	1	1	2	0	0	1779.8	1915.71	0	MS/MS	MS/MS	MS/MS	unmatched	0.8814		3.25037	3.28233		0.0225975
IFTEYRK[309.9860]THNQGVFDVYTPDILR	137	159	23	4	7K(309.9860)	sp|P09373|PFLB_ECOLI	P09373	PFLB_ECOLI	pflB	Formate acetyltransferase 1			0	1	0	1	13821.9	14055	13664.2	11974.7	MBR	MS/MS	MBR	MS/MS	0.87375	4.14057	4.14783	4.13558	4.07826	0.0319302
NIPVGSTVHNVEMK[309.9860]PGK	134	150	17	2	14K(309.9860)	sp|P60422|RL2_ECOLI	P60422	RL2_ECOLI	rplB	50S ribosomal protein L2			0	1	1	0	54268.3	56179.9	61899.3	54254	MBR	MS/MS	MS/MS	MBR	0.8532	4.73455	4.74958	4.79169	4.73443	0.027036
IK[309.9860]KHPTPR	477	484	8	2	2K(309.9860)	sp|P0AFG3|ODO1_ECOLI	P0AFG3	ODO1_ECOLI	sucA	2-oxoglutarate dehydrogenase E1 component			0	2	0	1	21525.1	36524.1	0	19112.4	MBR	MS/MS	unmatched	MS/MS	0.8508	4.33295	4.56258		4.28131	0.149726
AELK[309.9860]AIISDVNASDEDRWNAVLK	25	47	23	3	4K(309.9860)	sp|P0AG59|RS14_ECOLI	P0AG59	RS14_ECOLI	rpsN	30S ribosomal protein S14			0	0	1	1	21365.2	20312.5	24094.3	22799.4	MBR	MBR	MS/MS	MS/MS	0.8377	4.32971	4.30776	4.38191	4.35792	0.0323952
AAGIK[309.9860]SGSGKPNK	83	95	13	2	5K(309.9860)	sp|P0A7J7|RL11_ECOLI	P0A7J7	RL11_ECOLI	rplK	50S ribosomal protein L11			0	1	2	1	38296.2	37909.3	41567.5	40619.3	MBR	MS/MS	MS/MS	MS/MS	0.8328	4.58316	4.57875	4.61875	4.60873	0.0194533
IVGLQTEAPLK[309.9860]R	97	108	12	2	11K(309.9860)	sp|P09373|PFLB_ECOLI	P09373	PFLB_ECOLI	pflB	Formate acetyltransferase 1			0	1	0	1	52625.9	50505.8	56938.7	56794.5	MBR	MS/MS	MBR	MS/MS	0.82635	4.7212	4.70334	4.75541	4.75431	0.0256492
GK[309.9860]VPMNIVAQR	47	57	11	2	2K(309.9860),5M(15.9949)	sp|P0A850|TIG_ECOLI	P0A850	TIG_ECOLI	tig	Trigger factor			0	2	1	1	155660	150236	101133	124998	MBR	MS/MS	MS/MS	MS/MS	0.8041	5.19218	5.17677	5.00489	5.0969	0.0860124
GK[309.9860]VPMNIVAQR	47	57	11	2	2K(309.9860)	sp|P0A850|TIG_ECOLI	P0A850	TIG_ECOLI	tig	Trigger factor			2	2	2	3	296130	288205	319425	318627	MS/MS	MS/MS	MS/MS	MS/MS	0.8041	5.47148	5.4597	5.50437	5.50328	0.0225963
GYGMGDAAEGK[309.9860]NIAHQVK	394	411	18	3	11K(309.9860)	sp|P0AFG8|ODP1_ECOLI	P0AFG8	ODP1_ECOLI	aceE	Pyruvate dehydrogenase E1 component			1	0	1	2	21651.9	21359	23485.7	25321.6	MS/MS	MBR	MS/MS	MS/MS	0.7928	4.3355	4.32958	4.3708	4.40349	0.0343213
PLDIDLPQLIVK[309.9860]DTR	70	84	15	2	12K(309.9860)	sp|P11880|MURF_ECOLI	P11880	MURF_ECOLI	murF	UDP-N-acetylmuramoyl-tripeptide--D-alanyl-D-alanine ligase			1	0	1	0	58129.6	0	67092.6	71328.5	MS/MS	unmatched	MS/MS	MBR	0.78115	4.7644		4.82667	4.85326	0.0456115
EAEYK[309.9860]DWTIEQITR	242	255	14	2	5K(309.9860)	sp|P0A853|TNAA_ECOLI	P0A853	TNAA_ECOLI	tnaA	Tryptophanase			1	0	2	0	19944.8	21743.3	26388.6	25442.5	MS/MS	MBR	MS/MS	MBR	0.77915	4.29983	4.33733	4.42142	4.40556	0.057261
EILSEMGYTHVENAGGLK[309.9860]	78	95	18	3	18K(309.9860)	sp|P23857|PSPE_ECOLI	P23857	PSPE_ECOLI	pspE	Thiosulfate sulfurtransferase PspE			1	0	1	0	237565	239708	244266	0	MS/MS	MBR	MS/MS	unmatched	0.77515	5.37578	5.37968	5.38786		0.00616592
LHDYYK[309.9860]DEVVKK	4	15	12	3	6K(309.9860)	sp|P62399|RL5_ECOLI	P62399	RL5_ECOLI	rplE	50S ribosomal protein L5			0	1	0	1	12946.5	13798.7	13954.7	15179.9	MBR	MS/MS	MBR	MS/MS	0.7693	4.11215	4.13984	4.14472	4.18127	0.0284014
GQK[309.9860]VHPNGIR	2	11	10	2	3K(309.9860)	sp|P0A7V3|RS3_ECOLI	P0A7V3	RS3_ECOLI	rpsC	30S ribosomal protein S3			2	1	2	0	106536	130841	141269	120231	MS/MS	MS/MS	MS/MS	MBR	0.7565	5.0275	5.11674	5.15005	5.08002	0.0525239
VVADIAGVPAQINIAEVRK[309.9860]PELDAK	90	114	25	3	19K(309.9860)	sp|P0A7V3|RS3_ECOLI	P0A7V3	RS3_ECOLI	rpsC	30S ribosomal protein S3			1	1	0	1	28031.7	26461.1	23654.6	24786.8	MS/MS	MS/MS	MBR	MS/MS	0.7543	4.44765	4.42261	4.37391	4.39422	0.0322846
