# Supplementary material for: Chemical Proteomics Reveal the Inventory of Pyrroloquinoline Quinone Binding Proteins in Bacteria
Source: J Am Chem Soc. 2026 Apr 2;148(14):15306–19. doi: 10.1021/jacs.6c03427 (PMC13088180; doi:10.1021/jacs.6c03427)
Supplement: Supplementary file 2 [file ja6c03427_si_002.xlsx]

## Sheet: description
Identification of RuvB Covalent Binding Site from PQQ Treatment
Table Name	Description
expt. 1	RuvB treated with 20-fold molar excess PQQ
expt. 2	RuvB treated with 20-fold molar excess PQQ and 20-fold molar excess Ca2+
expt. 3	RuvB treated with 20-fold molar excess PQQ and 20-fold molar excess Mg2+
Abbreviation	Description
Localization prob	Localization probability
FLR	False localization rate
Score diff	Score difference
PEP	Posterior error probability
mod/base	Intensity of modified peptide / intensity of unmodified peptide
id	Identity
MS/MS	Tandem mass spectrometry

## Sheet: expt.1
Proteins	Positions within proteins	Leading proteins	Protein	Fasta headers	Localization prob	FLR	Score diff	PEP	Score	Delta score	Score for localization	Number of PQQ modification (309.98)	Amino acid	Sequence window	PQQ modification (309.98) Probabilities	PQQ modification (309.98) Score diffs	Position in peptide	Charge	Mass error [ppm]	Intensity	Ratio mod/base	Taxonomy IDs	Taxonomy names	Reverse	Potential contaminant	id	Protein group IDs	Positions	Position	Peptide IDs	Mod. peptide IDs	Evidence IDs	MS/MS IDs	Best localization evidence ID	Best localization MS/MS ID	Best localization scan number	Best score evidence ID	Best score MS/MS ID	Best score scan number	Best PEP evidence ID	Best PEP MS/MS ID	Best PEP scan number
P06971	578	P06971	P06971	sp|P06971|FHUA_ECOLI Ferrichrome outer membrane transporter/phage receptor OS=Escherichia coli (strain K12) OX=83333 GN=fhuA PE=1 SV=2	1	0	3.903	0.0186539	49.627	44.45	49.627	1	K	EDRPIVVTGAVYNLTKTNNLMADPEGSFFSV	YVPEDRPIVVTGAVYNLTK(1)	YVPEDRPIVVTGAVYNLTK(3.9)	19	2	3.3078	159740	NaN	83333	Escherichia coli K-12			0	82	578	578	5637	6113	67853;67854	45948;45949	67854	45949	25417	67854	45949	25417	67854	45949	25417
P0A812	26	P0A812	P0A812	sp|P0A812|RUVB_ECOLI Holliday junction branch migration complex subunit RuvB OS=Escherichia coli (strain K12) OX=83333 GN=ruvB PE=1 SV=1	1	0	42.3479	7.54072e-07	117.4	108.61	117.4	1	K	GTTLPEDVADRAIRPKLLEEYVGQPQVRSQM	AIRPK(1)LLEEYVGQPQVR	AIRPK(42)LLEEYVGQPQVR	5	3	-3.3458	5195100	NaN	83333	Escherichia coli K-12			1	209	26	26	270	299	4083;4084;4085	2684;2685;2686	4085	2686	24296	4085	2686	24296	4085	2686	24296
P0A812	46	P0A812	P0A812	sp|P0A812|RUVB_ECOLI Holliday junction branch migration complex subunit RuvB OS=Escherichia coli (strain K12) OX=83333 GN=ruvB PE=1 SV=1	0.859225	0.029907	7.85581	0.00761225	57.267	49.87	45.022	1	K	YVGQPQVRSQMEIFIKAAKLRGDALDHLLIF	SQMEIFIK(0.859)AAK(0.141)	SQMEIFIK(7.9)AAK(-7.9)	8	2	-1.5452	762010	1.7022	83333	Escherichia coli K-12			2	209	46	46	4432	4825;4826	55205;55206;55207;55208	37028;37029;37030;37031	55208	37031	11975	55205	37028	11126	55205	37028	11126

## Sheet: expt. 2
Proteins	Positions within proteins	Leading proteins	Protein	Fasta headers	Localization prob	FLR	Score diff	PEP	Score	Delta score	Score for localization	Number of PQQ modification (309.98)	Amino acid	Sequence window	PQQ modification (309.98) Probabilities	PQQ modification (309.98) Score diffs	Position in peptide	Charge	Mass error [ppm]	Intensity	Ratio mod/base	Taxonomy IDs	Taxonomy names	Reverse	Potential contaminant	id	Protein group IDs	Positions	Position	Peptide IDs	Mod. peptide IDs	Evidence IDs	MS/MS IDs	Best localization evidence ID	Best localization MS/MS ID	Best localization scan number	Best score evidence ID	Best score MS/MS ID	Best score scan number	Best PEP evidence ID	Best PEP MS/MS ID	Best PEP scan number
CON__Q2KIT0	135	CON__Q2KIT0	CON__Q2KIT0		0.887312	0.0230149	8.96198	0.0879882	41.979	27.985	41.979	1	K	VDLHHCKVTVQLMRDKSSVLEKHQVSTKEPR	DK(0.887)SSVLEK(0.113)	DK(9)SSVLEK(-9)	2	2	-3.0112	14209	NaN				+	0	23	135	135	767	835	10028	6966	10028	6966	4698	10028	6966	4698	10028	6966	4698
P06971	578	P06971	P06971	sp|P06971|FHUA_ECOLI Ferrichrome outer membrane transporter/phage receptor OS=Escherichia coli (strain K12) OX=83333 GN=fhuA PE=1 SV=2	1	0	4.45544	0.0224376	43.382	38.103	43.382	1	K	EDRPIVVTGAVYNLTKTNNLMADPEGSFFSV	YVPEDRPIVVTGAVYNLTK(1)	YVPEDRPIVVTGAVYNLTK(4.5)	19	2	4.2033	61076	NaN	83333	Escherichia coli K-12			1	85	578	578	5596	6067	69319	47294	69319	47294	22952	69319	47294	22952	69319	47294	22952
P0A7V0	143	P0A7V0	P0A7V0	sp|P0A7V0|RS2_ECOLI 30S ribosomal protein S2 OS=Escherichia coli (strain K12) OX=83333 GN=rpsB PE=1 SV=2	0.945267	0.0061657	12.3731	0.0978096	71.344	60.4	71.344	1	K	KLTKKEALMRTRELEKLENSLGGIKDMGGLP	TRELEK(0.945)LENSLGGIK(0.055)	TRELEK(12)LENSLGGIK(-12)	6	3	-0.92559	8980.7	0.010239	83333	Escherichia coli K-12			2	204	143	143	4803	5211	59692	40702	59692	40702	20476	59692	40702	20476	59692	40702	20476
P0A812	26	P0A812	P0A812	sp|P0A812|RUVB_ECOLI Holliday junction branch migration complex subunit RuvB OS=Escherichia coli (strain K12) OX=83333 GN=ruvB PE=1 SV=1	1	0	19.6377	2.72427e-28	173.58	157.28	75.463	1	K	GTTLPEDVADRAIRPKLLEEYVGQPQVRSQM	AIRPK(1)LLEEYVGQPQVR	AIRPK(20)LLEEYVGQPQVR	5	3	-0.98499	16123000	NaN	83333	Escherichia coli K-12			3	212	26	26	275	302	4228;4229;4230;4231;4232;4233;4234;4235	2775;2776;2777;2778;2779;2780;2781;2782	4235	2782	24752	4234	2781	24749	4234	2781	24749
P0A812	267	P0A812	P0A812	sp|P0A812|RUVB_ECOLI Holliday junction branch migration complex subunit RuvB OS=Escherichia coli (strain K12) OX=83333 GN=ruvB PE=1 SV=1	0.999242	9.47929e-05	31.198	0.00100995	93.551	69.396	93.551	1	K	DMLNVDAEGFDYMDRKLLLAVIDKFFGGPVG	K(0.999)LLLAVIDK(0.001)	K(31)LLLAVIDK(-31)	1	2	-3.8064	9004.8	1.5015e-05	83333	Escherichia coli K-12			4	212	267	267	2591	2805	34207	23005	34207	23005	7490	34207	23005	7490	34207	23005	7490
P0A812	46	P0A812	P0A812	sp|P0A812|RUVB_ECOLI Holliday junction branch migration complex subunit RuvB OS=Escherichia coli (strain K12) OX=83333 GN=ruvB PE=1 SV=1	0.915016	0.0140476	10.3209	0.00263339	68.481	60.55	68.481	1	K	YVGQPQVRSQMEIFIKAAKLRGDALDHLLIF	SQMEIFIK(0.915)AAK(0.085)	SQMEIFIK(10)AAK(-10)	8	2	-0.074191	2222600	4.1534	83333	Escherichia coli K-12			5	212	46	46	4400	4784;4785	56339;56340;56341;56343;56344;56345	38151;38152;38153;38154;38155;38156	56341	38153	11796	56341	38153	11796	56341	38153	11796
P0A812	237	P0A812	P0A812	sp|P0A812|RUVB_ECOLI Holliday junction branch migration complex subunit RuvB OS=Escherichia coli (strain K12) OX=83333 GN=ruvB PE=1 SV=1	1	0	11.1703	0.0873559	42.109	9.8882	42.109	1	K	IANRLLRRVRDFAEVKHDGTISADIAAQALD	VRDFAEVK(1)	VRDFAEVK(11)	8	2	-2.818	16171	0.00036208	83333	Escherichia coli K-12			6	212	237	237	5254	5702	65964	44892	65964	44892	6777	65964	44892	6777	65964	44892	6777
P0A930	264	P0A930	P0A930	sp|P0A930|WZA_ECOLI Putative polysaccharide export protein Wza OS=Escherichia coli (strain K12) OX=83333 GN=wza PE=3 SV=1	1	0	19.1183	0.0113512	57.559	51.475	57.559	1	K	VPRNDDLKVFVMGEVKKQSTLKMDFSGMTLT	VFVMGEVK(1)	VFVMGEVK(19)	8	2	2.9821	166190	NaN	83333	Escherichia coli K-12			7	265	264	264	4978	5408	63432;63433;63434	43104;43105;43106	63434	43106	5089	63434	43106	5089	63434	43106	5089
P0AA43	162	P0AA43	P0AA43	sp|P0AA43|RSUA_ECOLI Ribosomal small subunit pseudouridine synthase A OS=Escherichia coli (strain K12) OX=83333 GN=rsuA PE=1 SV=1	0.520167	0.0885252	0.350524	0.00377723	49.287	37.87	49.287	1	K	QFAKGVQLHNEKDLTKPAVLEVITPTQVRLT	GVQLHNEK(0.48)DLTK(0.52)PAVLEVITPTQVR	GVQLHNEK(-0.35)DLTK(0.35)PAVLEVITPTQVR	12	4	-1.8643	40555	0.0033313	83333	Escherichia coli K-12			8	315	162	162	1915	2074	25530	17101	25530	17101	26263	25530	17101	26263	25530	17101	26263
P0ACP5	4	P0ACP5	P0ACP5	sp|P0ACP5|GNTR_ECOLI HTH-type transcriptional regulator GntR OS=Escherichia coli (strain K12) OX=83333 GN=gntR PE=1 SV=1	1	0	15.8219	0.00280742	72.547	52.55	59.8	1	K	____________MKKKRPVLQDVADRVGVTK	K(1)RPVLQDVADR	K(16)RPVLQDVADR	1	2	-1.0909	222280	NaN	83333	Escherichia coli K-12			9	381	4	4	2621	2837	34426;34427;34428;34429	23180;23181;23182;23183	34429	23183	12303	34426	23180	10832	34426	23180	10832
P0ADJ3	50	P0ADJ3	P0ADJ3	sp|P0ADJ3|YHJR_ECOLI Protein YhjR OS=Escherichia coli (strain K12) OX=83333 GN=yhjR PE=1 SV=1	1	0	36.5865	0.0101798	56.122	38.882	56.122	1	K	DYADISQREQLAAALKRWPLLAEFAQQK___	EQLAAALK(1)R	EQLAAALK(37)R	8	2	3.1418	178950	NaN	83333	Escherichia coli K-12			10	402	50	50	1206	1308	15781;15782	10487;10488	15782	10488	7291	15782	10488	7291	15782	10488	7291
P0AE45	428	P0AE45	P0AE45	sp|P0AE45|PAEA_ECOLI Polyamine export protein OS=Escherichia coli (strain K12) OX=83333 GN=paeA PE=1 SV=1	0.625969	0.0584246	2.23645	0.0511394	43.382	30.505	43.382	1	K	DNYRIDQLLVTRIDSKATALSPKLPDAKDKE	IDQLLVTRIDSK(0.626)ATALSPK(0.374)	IDQLLVTRIDSK(2.2)ATALSPK(-2.2)	12	2	1.3321	110640	NaN	83333	Escherichia coli K-12			11	423	428	428	2162	2341	30023	19992	30023	19992	25518	30023	19992	25518	30023	19992	25518
P22256	371	P22256	P22256	sp|P22256|GABT_ECOLI 4-aminobutyrate aminotransferase GabT OS=Escherichia coli (strain K12) OX=83333 GN=gabT PE=1 SV=1	1	0	23.1766	0.048484	44.863	8.4167	44.863	1	K	AIELFEDGDHNKPDAKLTAEIVARARDKGLI	PDAK(1)LTAEIVAR	PDAK(23)LTAEIVAR	4	2	1.5935	935360	NaN	83333	Escherichia coli K-12			12	574	371	371	3780	4119	50158	33713	50158	33713	12094	50158	33713	12094	50158	33713	12094
P77295	82	P77295	P77295	sp|P77295|YGAV_ECOLI Probable HTH-type transcriptional regulator YgaV OS=Escherichia coli (strain K12) OX=83333 GN=ygaV PE=1 SV=1	0.867675	0.032124	8.16717	0.0159746	48.568	24.634	48.568	1	K	LIDSQRDAQRILYSIKNEAVNAIIATLKNVY	ILYSIK(0.868)NEAVNAIIATLK(0.132)	ILYSIK(8.2)NEAVNAIIATLK(-8.2)	6	2	3.5435	10581000	NaN	83333	Escherichia coli K-12			13	819	82	82	2355	2550	32007;32008	21415;21416	32008	21416	20872	32008	21416	20872	32008	21416	20872

## Sheet: expt.3
Proteins	Positions within proteins	Leading proteins	Protein	Fasta headers	Localization prob	FLR	Score diff	PEP	Score	Delta score	Score for localization	Number of PQQ modification (309.98)	Amino acid	Sequence window	PQQ modification (309.98) Probabilities	PQQ modification (309.98) Score diffs	Position in peptide	Charge	Mass error [ppm]	Intensity	Ratio mod/base	Taxonomy IDs	Taxonomy names	Reverse	Potential contaminant	id	Protein group IDs	Positions	Position	Peptide IDs	Mod. peptide IDs	Evidence IDs	MS/MS IDs	Best localization evidence ID	Best localization MS/MS ID	Best localization scan number	Best score evidence ID	Best score MS/MS ID	Best score scan number	Best PEP evidence ID	Best PEP MS/MS ID	Best PEP scan number
CON__Q3MHN2	303	CON__Q3MHN2	CON__Q3MHN2		0.451935	0.224135	0	0.059973	40.002	10.915	40.002		K	LSSYSAKQEKMFLHVKGKVHLGRFVMRSRDV	QEK(0.096)MFLHVK(0.452)GK(0.452)	QEK(-6.7)MFLHVK(0)GK(0)	9	2	-4.6509	0	NaN				+	0	30	303	303	4059	4426			53162	36233	12573	53162	36233	12573	53162	36233	12573
CON__Q3MHN2	305	CON__Q3MHN2	CON__Q3MHN2		0.451935	0.20254	0	0.059973	40.002	10.915	40.002		K	SYSAKQEKMFLHVKGKVHLGRFVMRSRDVML	QEK(0.096)MFLHVK(0.452)GK(0.452)	QEK(-6.7)MFLHVK(0)GK(0)	11	2	-4.6509	0	NaN				+	1	30	305	305	4059	4426			53162	36233	12573	53162	36233	12573	53162	36233	12573
P0A6F5	122	P0A6F5	P0A6F5	sp|P0A6F5|CH60_ECOLI Chaperonin GroEL OS=Escherichia coli (strain K12) OX=83333 GN=groEL PE=1 SV=2	0.932867	0.0088084	11.4288	0.0600537	46.592	32.686	46.592	1	K	VAAGMNPMDLKRGIDKAVTAAVEELKALSVP	GIDK(0.933)AVTAAVEELK(0.067)	GIDK(11)AVTAAVEELK(-11)	4	2	3.4235	38309	0.042054	83333	Escherichia coli K-12			2	138	122	122	1777	1934	24720	16576	24720	16576	15635	24720	16576	15635	24720	16576	15635
P0A812	26	P0A812	P0A812	sp|P0A812|RUVB_ECOLI Holliday junction branch migration complex subunit RuvB OS=Escherichia coli (strain K12) OX=83333 GN=ruvB PE=1 SV=1	1	0	58.093	6.21158e-12	129.05	115.63	124.43	1	K	GTTLPEDVADRAIRPKLLEEYVGQPQVRSQM	AIRPK(1)LLEEYVGQPQVR	AIRPK(58)LLEEYVGQPQVR	5	3	-0.3434	11253000	212.04	83333	Escherichia coli K-12			3	220	26	26	291	321	4392;4393;4394;4395;4396;4397;4398	2960;2961;2962;2963;2964;2965;2966	4398	2966	25314	4396	2964	23499	4396	2964	23499
P0A812	267	P0A812	P0A812	sp|P0A812|RUVB_ECOLI Holliday junction branch migration complex subunit RuvB OS=Escherichia coli (strain K12) OX=83333 GN=ruvB PE=1 SV=1	0.996666	0.00047632	24.7555	0.00591326	68.735	38.165	67.563	1	K	DMLNVDAEGFDYMDRKLLLAVIDKFFGGPVG	K(0.997)LLLAVIDK(0.003)	K(25)LLLAVIDK(-25)	1	2	-3.098	45118	5.8932e-05	83333	Escherichia coli K-12			4	220	267	267	2714	2944	35776;35777	24333;24334	35776	24333	7401	35777	24334	7798	35777	24334	7798
P0A812	46	P0A812	P0A812	sp|P0A812|RUVB_ECOLI Holliday junction branch migration complex subunit RuvB OS=Escherichia coli (strain K12) OX=83333 GN=ruvB PE=1 SV=1	0.85621	0.0238063	7.74852	0.000716518	80.755	73.549	56.632	1	K	YVGQPQVRSQMEIFIKAAKLRGDALDHLLIF	SQMEIFIK(0.856)AAK(0.144)	SQMEIFIK(7.7)AAK(-7.7)	8	2	-1.3705	549770	0.95756	83333	Escherichia coli K-12			5	220	46	46	4645	5053;5054	58825;58826;58829;58830	40395;40396;40397;40398	58830	40398	11498	58826	40396	11218	58826	40396	11218
P0A930	264	P0A930	P0A930	sp|P0A930|WZA_ECOLI Putative polysaccharide export protein Wza OS=Escherichia coli (strain K12) OX=83333 GN=wza PE=3 SV=1	1	0	26.7316	0.0614044	57.103	51.019	57.103	1	K	VPRNDDLKVFVMGEVKKQSTLKMDFSGMTLT	VFVMGEVK(1)	VFVMGEVK(27)	8	2	4.654	138320	NaN	83333	Escherichia coli K-12			6	277	264	264	5252	5703	66233;66234	45569;45570	66234	45570	6266	66234	45570	6266	66234	45570	6266
P0AA43	158	P0AA43	P0AA43	sp|P0AA43|RSUA_ECOLI Ribosomal small subunit pseudouridine synthase A OS=Escherichia coli (strain K12) OX=83333 GN=rsuA PE=1 SV=1	0.5	0.17786	0	0.0107657	42.106	42.095	42.106	1	K	DTAEQFAKGVQLHNEKDLTKPAVLEVITPTQ	GVQLHNEK(0.5)DLTK(0.5)PAVLEVITPTQVR	GVQLHNEK(0)DLTK(0)PAVLEVITPTQVR	8	4	-2.8189	57914	0.0041602	83333	Escherichia coli K-12			7	328	158	158	1988	2163	26566	17995	26566	17995	28362	26566	17995	28362	26566	17995	28362
P0AA43	162	P0AA43	P0AA43	sp|P0AA43|RSUA_ECOLI Ribosomal small subunit pseudouridine synthase A OS=Escherichia coli (strain K12) OX=83333 GN=rsuA PE=1 SV=1	0.5	0.15308	0	0.0107657	42.106	42.095	42.106	1	K	QFAKGVQLHNEKDLTKPAVLEVITPTQVRLT	GVQLHNEK(0.5)DLTK(0.5)PAVLEVITPTQVR	GVQLHNEK(0)DLTK(0)PAVLEVITPTQVR	12	4	-2.8189	57914	0.0041602	83333	Escherichia coli K-12			8	328	162	162	1988	2163	26566	17995	26566	17995	28362	26566	17995	28362	26566	17995	28362
P0ACP5	4	P0ACP5	P0ACP5	sp|P0ACP5|GNTR_ECOLI HTH-type transcriptional regulator GntR OS=Escherichia coli (strain K12) OX=83333 GN=gntR PE=1 SV=1	1	0	16.2258	0.0755825	47.823	29.384	45.368	1	K	____________MKKKRPVLQDVADRVGVTK	K(1)RPVLQDVADR	K(16)RPVLQDVADR	1	2	1.4494	260740	NaN	83333	Escherichia coli K-12			9	398	4	4	2745	2975	36016;36017;36018	24528;24529;24530	36018	24530	12725	36017	24529	12279	36017	24529	12279
P0ADJ3	50	P0ADJ3	P0ADJ3	sp|P0ADJ3|YHJR_ECOLI Protein YhjR OS=Escherichia coli (strain K12) OX=83333 GN=yhjR PE=1 SV=1	1	0	29.5983	0.00444474	70.912	33.354	70.912	1	K	DYADISQREQLAAALKRWPLLAEFAQQK___	EQLAAALK(1)R	EQLAAALK(30)R	8	2	5.1586	338130	NaN	83333	Escherichia coli K-12			10	421	50	50	1259	1371	16658;16659;16660;16661	11164;11165;11166;11167	16661	11167	7573	16661	11167	7573	16661	11167	7573
P15067	426	P15067	P15067	sp|P15067|GLGX_ECOLI Glycogen debranching enzyme OS=Escherichia coli (strain K12) OX=83333 GN=glgX PE=1 SV=3	1	0	19.1636	0.0556405	43.808	15.634	43.808	1	K	LGAFAGRFAASSDVFKRNGRLPSAAINLVTA	FAASSDVFK(1)R	FAASSDVFK(19)R	9	2	-2.2189	76832	NaN	83333	Escherichia coli K-12			11	564	426	426	1367	1492	17871	12041	17871	12041	9187	17871	12041	9187	17871	12041	9187
P22256	371	P22256	P22256	sp|P22256|GABT_ECOLI 4-aminobutyrate aminotransferase GabT OS=Escherichia coli (strain K12) OX=83333 GN=gabT PE=1 SV=1	1	0	20.9362	0.037508	50.353	18.932	50.353	1	K	AIELFEDGDHNKPDAKLTAEIVARARDKGLI	PDAK(1)LTAEIVAR	PDAK(21)LTAEIVAR	4	2	3.9213	3613100	NaN	83333	Escherichia coli K-12			12	604	371	371	3977	4339	52408;52409	35735;35736	52409	35736	11535	52409	35736	11535	52409	35736	11535
P77295	82	P77295	P77295	sp|P77295|YGAV_ECOLI Probable HTH-type transcriptional regulator YgaV OS=Escherichia coli (strain K12) OX=83333 GN=ygaV PE=1 SV=1	0.72422	0.0490037	4.19308	0.0297113	43.37	15.204	43.37	1	K	LIDSQRDAQRILYSIKNEAVNAIIATLKNVY	ILYSIK(0.724)NEAVNAIIATLK(0.276)	ILYSIK(4.2)NEAVNAIIATLK(-4.2)	6	3	3.987	41100000	NaN	83333	Escherichia coli K-12			13	865	82	82	2461	2671	33444	22647	33444	22647	23569	33444	22647	23569	33444	22647	23569
P77425	398	P77425	P77425	sp|P77425|ALLC_ECOLI Allantoate amidohydrolase OS=Escherichia coli (strain K12) OX=83333 GN=allC PE=1 SV=1	0.5	0.12417	0	0.00751397	51.503	41.383	51.503	1	K	NPAERTNITDLAEGVKTLALMLYQLAWQK__	TNITDLAEGVK(0.5)TLALMLYQLAWQK(0.5)	TNITDLAEGVK(0)TLALMLYQLAWQK(0)	11	3	-5.2607	111050	NaN	83333	Escherichia coli K-12			14	870	398	398	5022	5448	61912	42772	61912	42772	30634	61912	42772	30634	61912	42772	30634
P77425	411	P77425	P77425	sp|P77425|ALLC_ECOLI Allantoate amidohydrolase OS=Escherichia coli (strain K12) OX=83333 GN=allC PE=1 SV=1	0.5	0.0900033	0	0.00751397	51.503	41.383	51.503	1	K	GVKTLALMLYQLAWQK_______________	TNITDLAEGVK(0.5)TLALMLYQLAWQK(0.5)	TNITDLAEGVK(0)TLALMLYQLAWQK(0)	24	3	-5.2607	111050	NaN	83333	Escherichia coli K-12			15	870	411	411	5022	5448	61912	42772	61912	42772	30634	61912	42772	30634	61912	42772	30634
