# Supplementary material for: Chemical Proteomics Reveal the Inventory of Pyrroloquinoline Quinone Binding Proteins in Bacteria
Source: J Am Chem Soc. 2026 Apr 2;148(14):15306–19. doi: 10.1021/jacs.6c03427 (PMC13088180; doi:10.1021/jacs.6c03427)
Supplement: Supplementary file 4 [file ja6c03427_si_004.xlsx]

## Sheet: description
Target Identification by Chemical Proteomics in E. coli BL21 (Tuner) Cells
Table Name		Description
Tuner_YliI_full proteome		Full proteome analysis of E. coli BL21 (Tuner_YliI) treated with different concentration of IPTG
Tuner_YliI_PQQ2 vs PQQ		Enrichment analysis of E. coli BL21 (Tuner_YliI) treated with 50 μM PQQ2 compared to 50 μM PQQ
Tuner_YliI_PQQ4 vs PQQ		Enrichment analysis of E. coli BL21 (Tuner_YliI) treated with 50 μM PQQ4 compared to 50 μM PQQ
Tuner_PedH_full proteome		Full proteome analysis of E. coli BL21 (Tuner_PedH) treated with different concentration of IPTG
Tuner_PedH_PQQ2 vs PQQ		Enrichment analysis of E. coli BL21 (Tuner_PedH) treated with 50 μM PQQ2 compared to 50 μM PQQ
Tuner_PedH_PQQ4 vs PQQ		Enrichment analysis of E. coli BL21 (Tuner_PedH) treated with 50 μM PQQ4 compared to 50 μM PQQ
Abbreviation		Description
GOBP		Gene ontology biological process
GOMF		Gene ontology molecular function
GOCC		Gene ontology cellular component
KEGG		Kyoto encyclopedia of genes and genomes
GSEA		Gene set enrichment analysis
id		Identity
PDB		Protein data bank
LTQ		Label-free quantification

## Sheet: Tuner_YliI_full proteome
LTQ Intensity																																Protein Annotation
25 μM IPTG_1	25 μM IPTG_2	25 μM IPTG_3	25 μM IPTG_4	5 μM IPTG_1	5 μM IPTG_2	5 μM IPTG_3	5 μM IPTG_4	1 μM IPTG_1	1 μM IPTG_2	1 μM IPTG_3	1 μM IPTG_4	0.2 μM IPTG_1	0.2 μM IPTG_2	0.2 μM IPTG_3	0.2 μM IPTG_4	0.05 μM IPTG_1	0.05 μM IPTG_2	0.05 μM IPTG_3	0.05 μM IPTG_4	0.01 μM IPTG_1	0.01 μM IPTG_2	0.01 μM IPTG_3	0.01 μM IPTG_4	0.002 μM IPTG_1	0.002 μM IPTG_2	0.002 μM IPTG_3	0.002 μM IPTG_4	0 μM IPTG_1	0 μM IPTG_2	0 μM IPTG_3	0 μM IPTG_4	GOBP name	GOMF name	GOCC name	GOBP slim name	GOCC slim name	KEGG name	Pfam	GSEA	Keywords	Corum	GOBP	GOMF	GOCC	GOBP slim	GOCC slim	KEGG	Protein name	Protein.Group
15.1593	15.1619	15.2023	15.3752	15.2808	15.3184	15.4557	15.418	15.3173	15.3839	15.364	15.4214	15.3465	15.3102	15.445	15.4499	15.392	15.4613	15.4795	15.497	15.4424	15.3115	15.456	15.4219	15.4355	15.4509	15.4934	15.3482	15.4074	15.5113	15.5346	15.327		binding;catalytic activity;cation binding;hydrolase activity;hydrolase activity, acting on ester bonds;ion binding;magnesium ion binding;metal ion binding;phosphatase activity;phosphoric ester hydrolase activity					Hydrolase_3		Hydrolase;Magnesium;Metal-binding;Referenceproteome			GO:0000287;GO:0003824;GO:0005488;GO:0016787;GO:0016788;GO:0016791;GO:0042578;GO:0043167;GO:0043169;GO:0046872						A0A140N1P7
18.3252	18.4284	18.5073	18.5992	17.4407	17.4298	17.3934	17.4054	17.3958	17.3113	17.3669	17.4146	17.0044	17.0428	17.1743	17.1545	16.8824	16.9683	16.999	16.998	17.17	17.1624	17.2763	17.2778	17.0484	17.089	17.1441	17.1788	16.7473	16.9161	16.8452	16.843	biological regulation;protein stabilization;regulation of biological quality;regulation of protein stability		cellular anatomical entity;cytoplasm	biological regulation;protein stabilization;regulation of biological quality;regulation of protein stability	cellular anatomical entity;cytoplasm		HSP20		Chaperone;Cytoplasm;Referenceproteome;Stressresponse		GO:0031647;GO:0050821;GO:0065007;GO:0065008		GO:0005737;GO:0110165	GO:0031647;GO:0050821;GO:0065007;GO:0065008	GO:0005737;GO:0110165		Small heat shock protein IbpA	A0A140N1Q5
12.2428	12.3383	11.958	12.0621	11.5062	11.1913	11.4097	11.165	10.9926	10.8922	11.1601	10.7265	11.4288	11.2068	11.3333	11.1217	11.0887	10.9833	11.2958	11.347	10.0956	11.0367	11.2357	11.1782	11.3577	10.0115	10.986	11.635	11.025	11.2817	11.305	10.4905		transmembrane transporter activity;transporter activity	cellular anatomical entity;membrane;plasma membrane		cellular anatomical entity;membrane;plasma membrane	Two-component system	MFS_1		Cellinnermembrane;Cellmembrane;Membrane;Referenceproteome;Transmembrane;Transmembranehelix			GO:0005215;GO:0022857	GO:0005886;GO:0016020;GO:0110165		GO:0005886;GO:0016020;GO:0110165	ko02020		A0A140N1R7
10.4161	8.13059	6.77504	10.8308	9.12272	9.26507	7.61036	8.52537	8.86049	8.7622	8.50249	8.27265	8.63143	8.59289	8.51613	8.49458	7.63556	9.02494	7.84355	7.97428	7.54019	8.38143	7.14379	6.8997	7.97692	8.52335	8.16459	6.15872	8.97524	9.01733	10.2464	9.61942	cellular aromatic compound metabolic process;cellular metabolic process;cellular nitrogen compound metabolic process;cellular process;DNA metabolic process;DNA recombination;DNA transposition;heterocycle metabolic process;macromolecule metabolic process;metabolic process;nitrogen compound metabolic process;nucleic acid metabolic process;nucleobase-containing compound metabolic process;organic cyc…	binding;catalytic activity;catalytic activity, acting on a nucleic acid;catalytic activity, acting on DNA;DNA binding;nucleic acid binding;organic cyclic compound binding;transposase activity		cellular aromatic compound metabolic process;cellular nitrogen compound metabolic process;cellular process;DNA metabolic process;DNA recombination;heterocycle metabolic process;macromolecule metabolic process;metabolic process;nitrogen compound metabolic process;nucleobase-containing compound metabolic process;primary metabolic process;transposition			HTH_Tnp_1		Coiledcoil;Referenceproteome		GO:0006139;GO:0006259;GO:0006310;GO:0006313;GO:0006725;GO:0006807;GO:0008152;GO:0009987;GO:0032196;GO:0034641;GO:0043170;GO:0044237;GO:0044238;GO:0046483;GO:0071704;GO:0090304;GO:1901360	GO:0003676;GO:0003677;GO:0003824;GO:0004803;GO:0005488;GO:0097159;GO:0140097;GO:0140640		GO:0006139;GO:0006259;GO:0006310;GO:0006725;GO:0006807;GO:0008152;GO:0009987;GO:0032196;GO:0034641;GO:0043170;GO:0044238;GO:0046483				A0A140N1T3
11.7065	11.6172	11.4478	11.6542	11.3076	11.3098	11.4574	11.2686	11.3552	11.4589	11.3448	11.2141	11.2143	11.3392	11.4276	11.2291	11.4544	11.577	11.2987	11.2389	11.372	11.4029	11.3364	11.402	11.4221	11.4158	11.2152	11.2117	11.2666	11.2623	10.9421	11.3608	carbohydrate metabolic process;metabolic process;organic substance metabolic process;primary metabolic process	binding;carbohydrate binding;catalytic activity;hydrolase activity;hydrolase activity, acting on glycosyl bonds;hydrolase activity, hydrolyzing O-glycosyl compounds		carbohydrate metabolic process;metabolic process;primary metabolic process			Gal_mutarotas_2;Glyco_hydro_31		Glycosidase;Hydrolase;Referenceproteome		GO:0005975;GO:0008152;GO:0044238;GO:0071704	GO:0003824;GO:0004553;GO:0005488;GO:0016787;GO:0016798;GO:0030246		GO:0005975;GO:0008152;GO:0044238				A0A140N1U2
18.7126	18.6486	18.6944	18.7743	19.0929	19.129	19.1683	19.0781	19.0811	19.0815	19.1505	19.1176	18.9755	19.102	19.1192	19.08	19.0351	19.0592	19.2617	19.1988	19.2279	19.1775	19.2081	19.2281	19.182	19.2077	19.2024	19.349	19.1912	19.1655	19.2387	18.9514	alpha-amino acid catabolic process;alpha-amino acid metabolic process;amino acid catabolic process;amino acid metabolic process;aspartate family amino acid catabolic process;aspartate family amino acid metabolic process;carboxylic acid catabolic process;carboxylic acid metabolic process;catabolic process;cellular catabolic process;cellular metabolic process;cellular process;glycine metabolic proc…	binding;catalytic activity;cation binding;ion binding;L-threonine 3-dehydrogenase activity;metal ion binding;oxidoreductase activity;oxidoreductase activity, acting on CH-OH group of donors;oxidoreductase activity, acting on the CH-OH group of donors, NAD or NADP as acceptor;transition metal ion binding;zinc ion binding	cellular anatomical entity;cytoplasm	amino acid metabolic process;catabolic process;cellular process;metabolic process;nitrogen compound metabolic process;organic acid metabolic process;primary metabolic process;small molecule metabolic process	cellular anatomical entity;cytoplasm	Glycine, serine and threonine metabolism	ADH_N;ADH_zinc_N	ACEVEDO_LIVER_CANCER_WITH_H3K27ME3_DN;MEISSNER_BRAIN_HCP_WITH_H3K27ME3;MEISSNER_NPC_HCP_WITH_H3_UNMETHYLATED;MIKKELSEN_MEF_HCP_WITH_H3K27ME3	Cytoplasm;Metal-binding;NAD;Oxidoreductase;Referenceproteome;Zinc		GO:0006082;GO:0006520;GO:0006544;GO:0006566;GO:0006567;GO:0006807;GO:0008152;GO:0009056;GO:0009063;GO:0009066;GO:0009068;GO:0009069;GO:0009987;GO:0016054;GO:0019518;GO:0019752;GO:0043436;GO:0044237;GO:0044238;GO:0044248;GO:0044281;GO:0044282;GO:0046395;GO:0071704;GO:1901564;GO:1901565;GO:1901575;GO:1901605;GO:1901606	GO:0003824;GO:0005488;GO:0008270;GO:0008743;GO:0016491;GO:0016614;GO:0016616;GO:0043167;GO:0043169;GO:0046872;GO:0046914	GO:0005737;GO:0110165	GO:0006082;GO:0006520;GO:0006807;GO:0008152;GO:0009056;GO:0009987;GO:0044238;GO:0044281	GO:0005737;GO:0110165	ko00260	L-threonine 3-dehydrogenase	A0A140N1Y4
13.271	13.5112	13.3126	13.2427	13.8011	13.6281	13.4956	13.7088	13.6999	13.69	13.6353	13.7452	13.3637	13.4726	13.4421	13.5237	13.5232	13.4922	13.5303	13.4166	13.7443	13.8588	13.7975	13.6557	13.5287	13.4967	13.4812	13.4732	13.4336	13.4217	13.4332	13.1741		binding;catalytic activity;catalytic activity, acting on a nucleic acid;catalytic activity, acting on a tRNA;catalytic activity, acting on RNA;methyltransferase activity;nucleic acid binding;organic cyclic compound binding;RNA binding;RNA methyltransferase activity;S-adenosylmethionine-dependent methyltransferase activity;transferase activity;transferase activity, transferring one-carbon groups;t…	cellular anatomical entity;cytoplasm		cellular anatomical entity;cytoplasm		SpoU_methylase		Cytoplasm;Methyltransferase;Referenceproteome;S-adenosyl-L-methionine;Transferase;tRNAprocessing			GO:0003676;GO:0003723;GO:0003824;GO:0005488;GO:0008168;GO:0008173;GO:0008175;GO:0008757;GO:0016740;GO:0016741;GO:0097159;GO:0140098;GO:0140101;GO:0140640	GO:0005737;GO:0110165		GO:0005737;GO:0110165		tRNA (cytidine(34)-2'-O)-methyltransferase	A0A140N1Z5
17.5543	17.5471	17.5868	17.4156	17.7745	17.788	17.768	17.7141	17.7999	17.805	17.8589	17.7701	17.7667	17.8481	17.7744	17.7519	17.7796	17.84	17.8366	17.7845	17.9423	17.9647	17.974	17.9244	17.8621	17.8598	17.8118	17.8376	17.8911	17.8868	17.8925	17.9236	carbohydrate import across plasma membrane;carbohydrate transmembrane transport;carbohydrate transport;cellular process;establishment of localization;import across plasma membrane;import into cell;localization;organic substance transport;phosphoenolpyruvate-dependent sugar phosphotransferase system;transmembrane transport;transport	active transmembrane transporter activity;carbohydrate transmembrane transporter activity;catalytic activity;mannitol transmembrane transporter activity;organic hydroxy compound transmembrane transporter activity;phosphotransferase activity, alcohol group as acceptor;polyol transmembrane transporter activity;protein-N(PI)-phosphohistidine-mannitol phosphotransferase system transmembrane transport…	cellular anatomical entity;membrane;plasma membrane	carbohydrate transport;cellular process;establishment of localization;localization;transmembrane transport;transport	cellular anatomical entity;membrane;plasma membrane	Fructose and mannose metabolism;Phosphotransferase system (PTS)	PTS_EIIA_2;PTS_EIIC;PTS_IIB		Cellinnermembrane;Cellmembrane;Membrane;Phosphoprotein;Phosphotransferasesystem;Referenceproteome;Sugartransport;Transferase;Transmembrane;Transmembranehelix;Transport		GO:0006810;GO:0008643;GO:0009401;GO:0009987;GO:0034219;GO:0051179;GO:0051234;GO:0055085;GO:0071702;GO:0098657;GO:0098704;GO:0098739	GO:0003824;GO:0005215;GO:0008982;GO:0015144;GO:0015166;GO:0015575;GO:0016740;GO:0016772;GO:0016773;GO:0022804;GO:0022857;GO:0022872;GO:1901618	GO:0005886;GO:0016020;GO:0110165	GO:0006810;GO:0008643;GO:0009987;GO:0051179;GO:0051234;GO:0055085	GO:0005886;GO:0016020;GO:0110165	ko00051;ko02060	PTS system mannitol-specific EIICBA component	A0A140N201
15.1856	15.1174	15.1368	15.1183	15.3831	15.2965	15.2186	15.2046	15.3041	15.2527	15.2231	15.1179	15.093	15.1256	15.092	15.0499	15.0819	15.013	15.0703	15.0628	15.3755	15.4255	15.3265	15.2423	15.2935	15.2397	15.1008	15.1827	15.1962	15.0692	15.1041	15.0904	biological regulation;biosynthetic process;cellular biosynthetic process;cellular metabolic process;cellular process;macromolecule biosynthetic process;macromolecule metabolic process;metabolic process;organic substance biosynthetic process;organic substance metabolic process;post-transcriptional regulation of gene expression;regulation of amide metabolic process;regulation of biological process;…	anion binding;binding;carbohydrate derivative binding;catalytic activity;GTP binding;GTPase activity;guanyl nucleotide binding;guanyl ribonucleotide binding;heterocyclic compound binding;hydrolase activity;hydrolase activity, acting on acid anhydrides;hydrolase activity, acting on acid anhydrides, in phosphorus-containing anhydrides;ion binding;nucleic acid binding;nucleoside phosphate binding;nu…	cellular anatomical entity;cytoplasm	biological regulation;biosynthetic process;cellular process;macromolecule biosynthetic process;macromolecule metabolic process;metabolic process;regulation of biological process;regulation of metabolic process;regulation of translation;translational elongation	cellular anatomical entity;cytoplasm		GTP_EFTU;GTP_EFTU_D2;SelB-wing_2;SelB-wing_3		Elongationfactor;GTP-binding;Nucleotide-binding;Proteinbiosynthesis;Referenceproteome		GO:0001514;GO:0006414;GO:0006417;GO:0006451;GO:0008152;GO:0009058;GO:0009059;GO:0009889;GO:0009987;GO:0010468;GO:0010556;GO:0010608;GO:0019222;GO:0031323;GO:0031326;GO:0034248;GO:0043170;GO:0044237;GO:0044249;GO:0050789;GO:0050794;GO:0051171;GO:0051246;GO:0060255;GO:0065007;GO:0071704;GO:0080090;GO:1901576	GO:0000166;GO:0003676;GO:0003723;GO:0003746;GO:0003824;GO:0003924;GO:0005488;GO:0005525;GO:0008135;GO:0016462;GO:0016787;GO:0016817;GO:0016818;GO:0017076;GO:0017111;GO:0019001;GO:0032553;GO:0032555;GO:0032561;GO:0035639;GO:0036094;GO:0043167;GO:0043168;GO:0045182;GO:0090079;GO:0097159;GO:0097367;GO:1901265;GO:1901363	GO:0005737;GO:0110165	GO:0006414;GO:0006417;GO:0008152;GO:0009058;GO:0009059;GO:0009987;GO:0019222;GO:0043170;GO:0050789;GO:0065007	GO:0005737;GO:0110165		Selenocysteine-specific elongation factor	A0A140N210
12.6974	12.6202	12.5164	12.5982	12.1284	12.0783	12.1031	12.1618	11.9329	12.0423	12.1368	12.1114	11.8497	11.933	11.985	12.0113	11.9499	12.0426	12.0586	12.1334	12.0422	12.0784	12.0053	12.0338	12.164	11.8336	12.0687	12.1986	11.9274	11.9898	12.1273	11.8704	aromatic compound biosynthetic process;biosynthetic process;cellular aromatic compound metabolic process;cellular biosynthetic process;cellular metabolic process;cellular nitrogen compound biosynthetic process;cellular nitrogen compound metabolic process;cellular process;DNA-templated transcription;heterocycle biosynthetic process;heterocycle metabolic process;macromolecule biosynthetic process;m…	binding;DNA binding;DNA-binding transcription factor activity;nucleic acid binding;organic cyclic compound binding;sequence-specific DNA binding;transcription regulator activity		biosynthetic process;cellular aromatic compound metabolic process;cellular nitrogen compound metabolic process;cellular process;DNA-templated transcription;heterocycle metabolic process;macromolecule biosynthetic process;macromolecule metabolic process;metabolic process;nitrogen compound metabolic process;nucleobase-containing compound metabolic process;primary metabolic process;RNA metabolic pro…			AraC_binding;HTH_18		Activator;DNA-binding;Referenceproteome		GO:0006139;GO:0006351;GO:0006725;GO:0006807;GO:0008152;GO:0009058;GO:0009059;GO:0009987;GO:0016070;GO:0018130;GO:0019438;GO:0032774;GO:0034641;GO:0034654;GO:0043170;GO:0044237;GO:0044238;GO:0044249;GO:0044271;GO:0046483;GO:0071704;GO:0090304;GO:1901360;GO:1901362;GO:1901576	GO:0003676;GO:0003677;GO:0003700;GO:0005488;GO:0043565;GO:0097159;GO:0140110		GO:0006139;GO:0006351;GO:0006725;GO:0006807;GO:0008152;GO:0009058;GO:0009059;GO:0009987;GO:0016070;GO:0034641;GO:0043170;GO:0044238;GO:0046483				A0A140N220
14.286	14.3548	14.4704	14.5586	14.4224	14.4758	14.5228	14.4348	14.4289	14.422	14.4375	14.4715	14.4387	14.5617	14.4827	14.4119	14.4127	14.5195	14.5261	14.5646	14.5196	14.5195	14.4226	14.4687	14.4621	14.6552	14.4868	14.5596	14.5685	14.5844	14.4227	14.5608	biological regulation;regulation of biological process;regulation of biosynthetic process;regulation of cellular biosynthetic process;regulation of cellular metabolic process;regulation of cellular process;regulation of DNA-templated transcription;regulation of gene expression;regulation of macromolecule biosynthetic process;regulation of macromolecule metabolic process;regulation of metabolic pr…	binding;DNA binding;nucleic acid binding;organic cyclic compound binding		biological regulation;regulation of biological process;regulation of DNA-templated transcription;regulation of metabolic process			HTH_IclR;IclR		Referenceproteome;Transcription;Transcriptionregulation		GO:0006355;GO:0009889;GO:0010468;GO:0010556;GO:0019219;GO:0019222;GO:0031323;GO:0031326;GO:0050789;GO:0050794;GO:0051171;GO:0051252;GO:0060255;GO:0065007;GO:0080090;GO:2001141	GO:0003676;GO:0003677;GO:0005488;GO:0097159		GO:0006355;GO:0019222;GO:0050789;GO:0065007				A0A140N231
12.7069	12.5536	12.587	12.1769	13.411	13.4119	13.6491	13.5813	13.3561	13.3896	13.6278	13.5601	12.7149	13.231	13.6306	13.7179	13.4981	13.6131	13.1518	13.0658	13.4024	13.381	13.4322	13.3968	13.1638	13.3069	13.2879	12.9445	13.0678	13.0986	12.9143	12.7482		binding;DNA binding;nucleic acid binding;organic cyclic compound binding					HTH_3		Referenceproteome			GO:0003676;GO:0003677;GO:0005488;GO:0097159						A0A140N249
12.9014	12.9616	13.0355	12.7544	13.8328	14.0181	13.8879	13.9375	13.612	13.493	13.5377	13.4296	13.3378	13.5241	13.4556	13.3009	13.7031	13.6354	13.466	13.7074	13.0833	13.2836	13.1856	13.0462	13.4908	13.5423	13.4386	13.4162	13.1297	13.447	13.0737	13.0338		catalytic activity;hydrolase activity;hydrolase activity, acting on ester bonds;sulfuric ester hydrolase activity;transferase activity;transferase activity, transferring phosphorus-containing groups	cellular anatomical entity;membrane;plasma membrane		cellular anatomical entity;membrane;plasma membrane		EptA_B_N;Sulfatase		Cellmembrane;Membrane;Referenceproteome;Transmembrane;Transmembranehelix			GO:0003824;GO:0008484;GO:0016740;GO:0016772;GO:0016787;GO:0016788	GO:0005886;GO:0016020;GO:0110165		GO:0005886;GO:0016020;GO:0110165			A0A140N258
13.5008	13.2915	13.3785	13.3106	13.3803	13.299	13.2052	13.2505	13.3509	13.2966	13.3965	13.3319	13.4307	13.4367	13.2374	13.2878	13.3626	13.3982	13.3863	13.227	13.289	13.3352	13.2351	13.1537	13.2539	13.2827	13.1465	13.2337	13.3368	13.3241	13.3117	13.3876			cellular anatomical entity;membrane		cellular anatomical entity;membrane		CBP_BcsG		Membrane;Referenceproteome;Transmembrane;Transmembranehelix				GO:0016020;GO:0110165		GO:0016020;GO:0110165			A0A140N267
16.5451	16.6717	16.7552	16.9242	16.9462	17.024	17.0289	17.13	17.0711	16.959	17.0812	17.0387	16.7932	16.9759	17.0364	17.0568	16.8921	16.9358	17.2348	17.1831	17.4016	17.2711	17.4332	17.3265	17.2543	17.2736	17.3322	17.3004	17.3047	17.2987	17.3587	16.9698	carboxylic acid transport;dicarboxylic acid transport;establishment of localization;localization;organic acid transport;organic anion transport;organic substance transport;transport	active transmembrane transporter activity;secondary active transmembrane transporter activity;symporter activity;transmembrane transporter activity;transporter activity	cellular anatomical entity;membrane;plasma membrane	establishment of localization;localization;organic acid transport;transport	cellular anatomical entity;membrane;plasma membrane	Two-component system	SDF		Cellinnermembrane;Cellmembrane;Membrane;Referenceproteome;Symport;Transmembrane;Transmembranehelix;Transport		GO:0006810;GO:0006835;GO:0015711;GO:0015849;GO:0046942;GO:0051179;GO:0051234;GO:0071702	GO:0005215;GO:0015291;GO:0015293;GO:0022804;GO:0022857	GO:0005886;GO:0016020;GO:0110165	GO:0006810;GO:0015849;GO:0051179;GO:0051234	GO:0005886;GO:0016020;GO:0110165	ko02020	C4-dicarboxylate transport protein	A0A140N277
17.2368	17.2071	17.1685	17.0457	17.5985	17.6023	17.4713	17.4518	17.6406	17.6124	17.6112	17.5425	17.5101	17.6473	17.5467	17.5478	17.573	17.6073	17.557	17.5324	17.4938	17.6503	17.5865	17.4723	17.6347	17.5096	17.5271	17.5665	17.6063	17.5256	17.4459	17.4718	cell redox homeostasis;cellular homeostasis;glutathione metabolic process;homeostatic process;metabolic process;organic substance metabolic process	adenyl nucleotide binding;anion binding;antioxidant activity;binding;catalytic activity;disulfide oxidoreductase activity;flavin adenine dinucleotide binding;glutathione disulfide oxidoreductase activity;glutathione-disulfide reductase (NADP) activity;heterocyclic compound binding;ion binding;NADP binding;nucleoside phosphate binding;nucleotide binding;organic cyclic compound binding;oxidoreducta…		cell redox homeostasis;cellular homeostasis;homeostatic process;metabolic process		Glutathione metabolism	Pyr_redox_2;Pyr_redox_dim		FAD;Flavoprotein;NAD;Nucleotide-binding;Oxidoreductase;Redox-activecenter;Referenceproteome		GO:0006749;GO:0008152;GO:0019725;GO:0042592;GO:0045454;GO:0071704	GO:0000166;GO:0003824;GO:0004362;GO:0005488;GO:0015036;GO:0015038;GO:0016209;GO:0016491;GO:0016667;GO:0016668;GO:0017076;GO:0030554;GO:0036094;GO:0043167;GO:0043168;GO:0050660;GO:0050661;GO:0097159;GO:1901265;GO:1901363		GO:0008152;GO:0019725;GO:0042592;GO:0045454		ko00480		A0A140N2B1
12.9675	13.0671	13.044	12.9852	12.9849	13.0553	13.1198	13.155	12.9641	13.0385	13.1519	13.1924	13.1429	13.0704	13.1409	13.0145	13.0834	12.9532	12.9985	13.1066	13.4145	13.3389	13.2979	13.3052	12.9952	13.1619	13.0968	13.1486	13.3133	13.2245	13.2505	13.1967	cellular aromatic compound metabolic process;cellular metabolic process;cellular nitrogen compound metabolic process;cellular process;heterocycle metabolic process;macromolecule metabolic process;macromolecule modification;metabolic process;ncRNA metabolic process;ncRNA processing;nitrogen compound metabolic process;nucleic acid metabolic process;nucleobase-containing compound metabolic process;o…	molecular carrier activity;sulfur carrier activity	cellular anatomical entity;cytoplasm	cellular aromatic compound metabolic process;cellular nitrogen compound metabolic process;cellular process;heterocycle metabolic process;macromolecule metabolic process;macromolecule modification;metabolic process;nitrogen compound metabolic process;nucleobase-containing compound metabolic process;primary metabolic process;RNA metabolic process;RNA modification;RNA processing;tRNA metabolic proce…	cellular anatomical entity;cytoplasm	Sulfur relay system	TusA		Cytoplasm;Referenceproteome;tRNAprocessing		GO:0002097;GO:0002098;GO:0002143;GO:0006139;GO:0006396;GO:0006399;GO:0006400;GO:0006725;GO:0006807;GO:0008033;GO:0008152;GO:0009451;GO:0009987;GO:0016070;GO:0034227;GO:0034470;GO:0034641;GO:0034660;GO:0043170;GO:0043412;GO:0044237;GO:0044238;GO:0046483;GO:0071704;GO:0090304;GO:1901360	GO:0097163;GO:0140104	GO:0005737;GO:0110165	GO:0006139;GO:0006396;GO:0006399;GO:0006725;GO:0006807;GO:0008033;GO:0008152;GO:0009451;GO:0009987;GO:0016070;GO:0034641;GO:0043170;GO:0043412;GO:0044238;GO:0046483	GO:0005737;GO:0110165	ko04122	Sulfur carrier protein TusA	A0A140N2D6
14.595	14.747	14.5763	14.7423	14.8485	14.9534	15.0828	14.9728	14.8605	15.0816	15.0117	15.114	15.0891	15.029	15.0549	15.1289	15.0683	15.1173	14.9029	14.9453	14.8753	14.915	14.9709	14.8954	14.7502	14.9156	14.9632	14.8039	14.8443	14.9841	14.8741	15.0588	biological regulation;cellular aromatic compound metabolic process;cellular metabolic process;cellular nitrogen compound metabolic process;cellular process;DNA metabolic process;DNA replication initiation;heterocycle metabolic process;macromolecule metabolic process;metabolic process;nitrogen compound metabolic process;nucleic acid metabolic process;nucleobase-containing compound metabolic proces…	adenyl nucleotide binding;adenyl ribonucleotide binding;anion binding;ATP binding;ATP hydrolysis activity;binding;carbohydrate derivative binding;catalytic activity;DNA binding;DNA replication origin binding;double-stranded DNA binding;heterocyclic compound binding;hydrolase activity;hydrolase activity, acting on acid anhydrides;hydrolase activity, acting on acid anhydrides, in phosphorus-contain…	cellular anatomical entity;cytoplasm	biological regulation;cellular aromatic compound metabolic process;cellular nitrogen compound metabolic process;cellular process;DNA metabolic process;heterocycle metabolic process;macromolecule metabolic process;metabolic process;nitrogen compound metabolic process;nucleobase-containing compound metabolic process;primary metabolic process;regulation of biological process;regulation of DNA metabo…	cellular anatomical entity;cytoplasm	Cell cycle - Caulobacter;Two-component system	Bac_DnaA;Bac_DnaA_C;DnaA_N		ATP-binding;Cytoplasm;DNA-binding;DNAreplication;Nucleotide-binding;Referenceproteome		GO:0006139;GO:0006259;GO:0006270;GO:0006275;GO:0006725;GO:0006807;GO:0008152;GO:0009987;GO:0019219;GO:0019222;GO:0031323;GO:0034641;GO:0043170;GO:0044237;GO:0044238;GO:0046483;GO:0050789;GO:0050794;GO:0051052;GO:0051171;GO:0060255;GO:0065007;GO:0071704;GO:0080090;GO:0090304;GO:1901360	GO:0000166;GO:0003676;GO:0003677;GO:0003688;GO:0003690;GO:0003824;GO:0005488;GO:0005524;GO:0016462;GO:0016787;GO:0016817;GO:0016818;GO:0016887;GO:0017076;GO:0017111;GO:0030554;GO:0032553;GO:0032555;GO:0032559;GO:0035639;GO:0036094;GO:0043167;GO:0043168;GO:0043565;GO:0097159;GO:0097367;GO:1901265;GO:1901363;GO:1990837	GO:0005737;GO:0110165	GO:0006139;GO:0006259;GO:0006725;GO:0006807;GO:0008152;GO:0009987;GO:0019222;GO:0034641;GO:0043170;GO:0044238;GO:0046483;GO:0050789;GO:0051052;GO:0065007	GO:0005737;GO:0110165	ko02020;ko04112	Chromosomal replication initiator protein DnaA	A0A140N2D9
10.9535	11.3692	11.0134	10.9418	12.7944	12.8174	12.797	12.6504	12.4189	12.2841	12.297	12.2099	12.2308	12.2654	12.3642	12.3538	12.6385	12.5028	12.589	12.4976	11.3963	11.7884	11.6586	11.2417	11.6944	12.046	12.0241	12.1648	12.0192	11.8732	11.8997	11.9618	amino acid transport;carboxylic acid transport;establishment of localization;localization;nitrogen compound transport;organic acid transport;organic anion transport;organic substance transport;transport			amino acid transport;establishment of localization;localization;organic acid transport;transport		ABC transporters	Peripla_BP_6		Amino-acidtransport;Receptor;Referenceproteome;Signal;Transport		GO:0006810;GO:0006865;GO:0015711;GO:0015849;GO:0046942;GO:0051179;GO:0051234;GO:0071702;GO:0071705			GO:0006810;GO:0006865;GO:0015849;GO:0051179;GO:0051234		ko02010		A0A140N2E4
13.5038	13.4573	13.3955	13.3072	13.4582	13.4756	13.426	13.4184	13.4349	13.476	13.5279	13.3704	13.3557	13.5135	13.5108	13.4091	13.34	13.3045	13.3462	13.3705	13.7424	13.5671	13.502	13.4919	13.4995	13.3604	13.4963	13.4831	13.4059	13.4521	13.4768	13.5098	aldonic acid catabolic process;aldonic acid metabolic process;amino acid catabolic process;amino acid metabolic process;carbohydrate catabolic process;carbohydrate metabolic process;carboxylic acid catabolic process;carboxylic acid metabolic process;catabolic process;cellular catabolic process;cellular metabolic process;cellular process;D-galactonate catabolic process;D-galactonate metabolic proc…	binding;carbon-oxygen lyase activity;catalytic activity;cation binding;galactonate dehydratase activity;hydro-lyase activity;ion binding;lyase activity;magnesium ion binding;metal ion binding		amino acid metabolic process;carbohydrate metabolic process;catabolic process;cellular process;metabolic process;monocarboxylic acid metabolic process;nitrogen compound metabolic process;organic acid metabolic process;primary metabolic process;small molecule metabolic process		Galactose metabolism	MR_MLE_C;MR_MLE_N		Lyase;Magnesium;Metal-binding;Referenceproteome		GO:0005975;GO:0006082;GO:0006520;GO:0006807;GO:0008152;GO:0009056;GO:0009063;GO:0009987;GO:0016052;GO:0016054;GO:0019520;GO:0019583;GO:0019584;GO:0019752;GO:0032787;GO:0034192;GO:0034194;GO:0043436;GO:0044237;GO:0044238;GO:0044248;GO:0044281;GO:0044282;GO:0046176;GO:0046395;GO:0071704;GO:0072329;GO:1901564;GO:1901565;GO:1901575	GO:0000287;GO:0003824;GO:0005488;GO:0008869;GO:0016829;GO:0016835;GO:0016836;GO:0043167;GO:0043169;GO:0046872		GO:0005975;GO:0006082;GO:0006520;GO:0006807;GO:0008152;GO:0009056;GO:0009987;GO:0032787;GO:0044238;GO:0044281		ko00052	D-galactonate dehydratase	A0A140N2E9
15.1136	15.0757	15.201	14.9342	15.6598	15.6893	15.6037	15.4386	15.633	15.627	15.6402	15.5584	15.3848	15.4653	15.4273	15.4164	15.6545	15.7222	15.5165	15.5956	15.3991	15.432	15.4083	15.3696	15.4128	15.4074	15.4447	15.3509	15.3963	15.4258	15.2273	15.0539	carbohydrate transport;establishment of localization;localization;organic substance transport;transport	ABC-type glycerol-3-phosphate transporter activity;ABC-type transporter activity;active transmembrane transporter activity;adenyl nucleotide binding;adenyl ribonucleotide binding;anion binding;ATP binding;ATP hydrolysis activity;ATPase-coupled transmembrane transporter activity;ATP-dependent activity;binding;carbohydrate derivative binding;carbohydrate derivative transmembrane transporter activit…	ATPase dependent transmembrane transport complex;ATP-binding cassette (ABC) transporter complex;membrane protein complex;plasma membrane protein complex;protein-containing complex;transmembrane transporter complex;transporter complex	carbohydrate transport;establishment of localization;localization;transport	ATP-binding cassette (ABC) transporter complex;membrane protein complex;protein-containing complex	ABC transporters	ABC_tran;OB_MalK		ATP-binding;Nucleotide-binding;Referenceproteome;Transport		GO:0006810;GO:0008643;GO:0051179;GO:0051234;GO:0071702	GO:0000166;GO:0003824;GO:0005215;GO:0005488;GO:0005524;GO:0008514;GO:0015169;GO:0015399;GO:0015430;GO:0015605;GO:0016462;GO:0016787;GO:0016817;GO:0016818;GO:0016887;GO:0017076;GO:0017111;GO:0022804;GO:0022857;GO:0030554;GO:0032553;GO:0032555;GO:0032559;GO:0035639;GO:0036094;GO:0042626;GO:0043167;GO:0043168;GO:0097159;GO:0097367;GO:0140359;GO:0140657;GO:1901265;GO:1901363;GO:1901505	GO:0032991;GO:0043190;GO:0098533;GO:0098796;GO:0098797;GO:1902495;GO:1990351	GO:0006810;GO:0008643;GO:0051179;GO:0051234	GO:0032991;GO:0043190;GO:0098796	ko02010		A0A140N2F0
16.3027	16.3488	16.2455	16.2609	16.6916	16.5993	16.5066	16.5443	16.6172	16.6226	16.5888	16.5396	16.6288	16.6738	16.6213	16.5375	16.5959	16.5937	16.501	16.5029	16.622	16.7447	16.6654	16.5664	16.6791	16.5834	16.5492	16.5693	16.6267	16.5518	16.5032	16.5745		binding;heterocyclic compound binding;nucleoside phosphate binding;nucleotide binding;organic cyclic compound binding;small molecule binding					GFO_IDH_MocA;GFO_IDH_MocA_C		Referenceproteome			GO:0000166;GO:0005488;GO:0036094;GO:0097159;GO:1901265;GO:1901363						A0A140N2F9
16.214	16.028	16.0531	15.8944	16.2996	16.2519	16.1881	16.2078	16.2085	16.1951	16.2071	16.1418	16.1158	16.2367	16.1242	16.0756	16.1173	16.1572	16.1939	16.1057	16.3498	16.3033	16.3396	16.2825	16.2778	16.2443	16.1808	16.2239	16.2207	16.12	16.23	16.1102	biosynthetic process;carbohydrate biosynthetic process;carbohydrate metabolic process;cellular biosynthetic process;cellular metabolic process;cellular process;energy derivation by oxidation of organic compounds;energy reserve metabolic process;generation of precursor metabolites and energy;glucan biosynthetic process;glucan metabolic process;glycogen biosynthetic process;glycogen metabolic proce…	adenyl nucleotide binding;adenyl ribonucleotide binding;adenylyltransferase activity;anion binding;ATP binding;binding;carbohydrate derivative binding;catalytic activity;glucose-1-phosphate adenylyltransferase activity;heterocyclic compound binding;ion binding;nucleoside phosphate binding;nucleotide binding;nucleotidyltransferase activity;organic cyclic compound binding;purine nucleotide binding;…		biosynthetic process;carbohydrate metabolic process;cellular process;energy reserve metabolic process;generation of precursor metabolites and energy;macromolecule biosynthetic process;macromolecule metabolic process;metabolic process;polysaccharide metabolic process;primary metabolic process		Amino sugar and nucleotide sugar metabolism;Starch and sucrose metabolism	NTP_transferase		Allostericenzyme;ATP-binding;Carbohydratemetabolism;Glycogenbiosynthesis;Glycogenmetabolism;Nucleotide-binding;Nucleotidyltransferase;Referenceproteome;Transferase		GO:0000271;GO:0005975;GO:0005976;GO:0005977;GO:0005978;GO:0006091;GO:0006112;GO:0008152;GO:0009058;GO:0009059;GO:0009250;GO:0009987;GO:0015980;GO:0016051;GO:0043170;GO:0044042;GO:0044237;GO:0044238;GO:0044249;GO:0071704;GO:1901576	GO:0000166;GO:0003824;GO:0005488;GO:0005524;GO:0008878;GO:0016740;GO:0016772;GO:0016779;GO:0017076;GO:0030554;GO:0032553;GO:0032555;GO:0032559;GO:0035639;GO:0036094;GO:0043167;GO:0043168;GO:0070566;GO:0097159;GO:0097367;GO:1901265;GO:1901363		GO:0005975;GO:0005976;GO:0006091;GO:0006112;GO:0008152;GO:0009058;GO:0009059;GO:0009987;GO:0043170;GO:0044238		ko00500;ko00520	Glucose-1-phosphate adenylyltransferase	A0A140N2G7
15.6707	15.7119	15.5692	15.6427	16.1143	16.2049	16.1885	16.1254	16.0397	16.0749	16.1171	16.06	16.0624	16.1478	16.0953	16.0232	16.1368	16.2222	16.2378	16.1852	15.513	15.5727	15.5922	15.493	16.0042	15.9972	16.0064	15.9246	15.7998	15.846	15.8044	15.7485	alpha-amino acid biosynthetic process;alpha-amino acid metabolic process;amino acid biosynthetic process;amino acid metabolic process;biosynthetic process;branched-chain amino acid biosynthetic process;branched-chain amino acid metabolic process;carboxylic acid biosynthetic process;carboxylic acid metabolic process;cellular biosynthetic process;cellular metabolic process;cellular process;isoleuci…	acetolactate synthase activity;anion binding;binding;catalytic activity;cation binding;flavin adenine dinucleotide binding;heterocyclic compound binding;ion binding;magnesium ion binding;metal ion binding;nucleoside phosphate binding;nucleotide binding;organic cyclic compound binding;quaternary ammonium group binding;small molecule binding;sulfur compound binding;thiamine pyrophosphate binding;tr…		amino acid metabolic process;biosynthetic process;cellular process;metabolic process;nitrogen compound metabolic process;organic acid metabolic process;primary metabolic process;small molecule metabolic process		Butanoate metabolism;C5-Branched dibasic acid metabolism;Pantothenate and CoA biosynthesis;Valine, leucine and isoleucine biosynthesis	TPP_enzyme_C;TPP_enzyme_M;TPP_enzyme_N		Amino-acidbiosynthesis;Branched-chainaminoacidbiosynthesis;Magnesium;Metal-binding;Referenceproteome;Thiaminepyrophosphate;Transferase		GO:0006082;GO:0006520;GO:0006549;GO:0006573;GO:0006807;GO:0008152;GO:0008652;GO:0009058;GO:0009081;GO:0009082;GO:0009097;GO:0009099;GO:0009987;GO:0016053;GO:0019752;GO:0043436;GO:0044237;GO:0044238;GO:0044249;GO:0044281;GO:0044283;GO:0046394;GO:0071704;GO:1901564;GO:1901566;GO:1901576;GO:1901605;GO:1901607	GO:0000166;GO:0000287;GO:0003824;GO:0003984;GO:0005488;GO:0016740;GO:0016744;GO:0019842;GO:0030976;GO:0036094;GO:0043167;GO:0043168;GO:0043169;GO:0046872;GO:0050660;GO:0050997;GO:0097159;GO:1901265;GO:1901363;GO:1901681		GO:0006082;GO:0006520;GO:0006807;GO:0008152;GO:0009058;GO:0009987;GO:0044238;GO:0044281		ko00290;ko00650;ko00660;ko00770	Acetolactate synthase	A0A140N2H0
11.1581	11.8913	11.6625	12.1479	11.7833	11.6469	11.789	11.8185	11.2007	11.1282	11.3786	11.6973	11.3459	11.0443	11.4088	11.4645	11.3097	11.2676	11.9334	11.8772	11.4494	10.9556	11.7122	10.555	11.8225	11.4648	11.7222	11.5931	11.5206	11.557	11.6752	11.2132	cellular aromatic compound metabolic process;cellular metabolic process;cellular nitrogen compound metabolic process;cellular process;heterocycle metabolic process;macromolecule metabolic process;metabolic process;nitrogen compound metabolic process;nucleic acid metabolic process;nucleobase-containing compound metabolic process;organic cyclic compound metabolic process;organic substance metabolic…	adenyl nucleotide binding;adenyl ribonucleotide binding;anion binding;ATP binding;binding;carbohydrate derivative binding;catalytic activity;catalytic activity, acting on a nucleic acid;catalytic activity, acting on RNA;cyclase activity;heterocyclic compound binding;ion binding;ligase activity;ligase activity, forming phosphoric ester bonds;nucleoside phosphate binding;nucleotide binding;organic …	cellular anatomical entity;cytoplasm	cellular aromatic compound metabolic process;cellular nitrogen compound metabolic process;cellular process;heterocycle metabolic process;macromolecule metabolic process;metabolic process;nitrogen compound metabolic process;nucleobase-containing compound metabolic process;primary metabolic process;RNA metabolic process;RNA processing	cellular anatomical entity;cytoplasm		RTC;RTC_insert	ACEVEDO_LIVER_CANCER_UP;ACEVEDO_LIVER_TUMOR_VS_NORMAL_ADJACENT_TISSUE_UP;BLUM_RESPONSE_TO_SALIRASIB_UP;DIAZ_CHRONIC_MYELOGENOUS_LEUKEMIA_UP;ENK_UV_RESPONSE_KERATINOCYTE_DN;GARGALOVIC_RESPONSE_TO_OXIDIZED_PHOSPHOLIPIDS_BLUE_UP;HAHTOLA_SEZARY_SYNDROM_UP;IBRAHIM_NRF1_UP;KINSEY_TARGETS_OF_EWSR1_FLII_FUSION_UP;KRIEG_KDM3A_TARGETS_NOT_HYPOXIA;LU_EZH2_TARGETS_DN;NUYTTEN_EZH2_TARGETS_UP;PATIL_LIVER_CANCE…	ATP-binding;Cytoplasm;Ligase;Nucleotide-binding;Referenceproteome		GO:0006139;GO:0006396;GO:0006725;GO:0006807;GO:0008152;GO:0009987;GO:0016070;GO:0034641;GO:0043170;GO:0044237;GO:0044238;GO:0046483;GO:0071704;GO:0090304;GO:1901360	GO:0000166;GO:0003824;GO:0003963;GO:0005488;GO:0005524;GO:0009975;GO:0016874;GO:0016886;GO:0017076;GO:0030554;GO:0032553;GO:0032555;GO:0032559;GO:0035639;GO:0036094;GO:0043167;GO:0043168;GO:0097159;GO:0097367;GO:0140098;GO:0140640;GO:1901265;GO:1901363	GO:0005737;GO:0110165	GO:0006139;GO:0006396;GO:0006725;GO:0006807;GO:0008152;GO:0009987;GO:0016070;GO:0034641;GO:0043170;GO:0044238;GO:0046483	GO:0005737;GO:0110165		RNA 3'-terminal phosphate cyclase	A0A140N2H7
17.6476	17.7494	17.694	17.6281	17.2144	17.2827	17.2745	17.2345	17.408	17.4427	17.4534	17.4718	17.3378	17.445	17.5349	17.4929	17.3653	17.5565	17.4138	17.4471	17.1857	17.3253	17.3431	17.288	17.3681	17.3649	17.4471	17.3113	17.2846	17.4466	17.2661	17.2864	cellular process;protein folding	binding;protein binding;unfolded protein binding	cellular anatomical entity;cytoplasm	cellular process;protein folding	cellular anatomical entity;cytoplasm		HSP33		Chaperone;Cytoplasm;Disulfidebond;Redox-activecenter;Referenceproteome;Zinc		GO:0006457;GO:0009987	GO:0005488;GO:0005515;GO:0051082	GO:0005737;GO:0110165	GO:0006457;GO:0009987	GO:0005737;GO:0110165		33 kDa chaperonin	A0A140N2J1
13.772	13.8352	13.7438	13.8485	13.8135	13.7146	13.8206	13.7644	13.8379	13.829	13.7853	13.8853	13.9262	13.8979	13.8275	13.9381	13.8234	13.665	13.6081	13.6841	13.9043	13.9903	14.0149	13.8762	13.7053	13.7433	13.9058	13.7246	13.7958	13.8677	13.7978	13.8477	biological regulation;regulation of biological process;regulation of biosynthetic process;regulation of cellular biosynthetic process;regulation of cellular metabolic process;regulation of cellular process;regulation of DNA-templated transcription;regulation of gene expression;regulation of macromolecule biosynthetic process;regulation of macromolecule metabolic process;regulation of metabolic pr…	binding;DNA binding;nucleic acid binding;organic cyclic compound binding		biological regulation;regulation of biological process;regulation of DNA-templated transcription;regulation of metabolic process			LacI;Peripla_BP_3		DNA-binding;Referenceproteome;Transcription;Transcriptionregulation		GO:0006355;GO:0009889;GO:0010468;GO:0010556;GO:0019219;GO:0019222;GO:0031323;GO:0031326;GO:0050789;GO:0050794;GO:0051171;GO:0051252;GO:0060255;GO:0065007;GO:0080090;GO:2001141	GO:0003676;GO:0003677;GO:0005488;GO:0097159		GO:0006355;GO:0019222;GO:0050789;GO:0065007				A0A140N2K5
13.6653	13.7331	13.7286	13.7433	13.8018	13.8241	13.816	13.7927	13.744	13.8857	13.896	13.8799	13.7774	13.8612	13.9217	13.866	13.8485	13.8026	13.8463	13.8465	13.8814	13.9188	13.9522	13.9157	13.7873	13.8428	13.8841	13.7809	13.8886	13.8822	13.8787	13.835	cellular aromatic compound metabolic process;cellular metabolic process;cellular nitrogen compound metabolic process;cellular process;cellular response to stimulus;cellular response to stress;DNA damage response;DNA metabolic process;DNA recombination;DNA repair;heterocycle metabolic process;macromolecule metabolic process;metabolic process;nitrogen compound metabolic process;nucleic acid metabol…	adenyl nucleotide binding;adenyl ribonucleotide binding;anion binding;ATP binding;ATP hydrolysis activity;ATP-dependent activity;ATP-dependent activity, acting on DNA;binding;carbohydrate derivative binding;catalytic activity;catalytic activity, acting on a nucleic acid;catalytic activity, acting on DNA;DNA helicase activity;helicase activity;heterocyclic compound binding;hydrolase activity;hydro…		cellular aromatic compound metabolic process;cellular nitrogen compound metabolic process;cellular process;DNA damage response;DNA metabolic process;DNA recombination;DNA repair;heterocycle metabolic process;macromolecule metabolic process;metabolic process;nitrogen compound metabolic process;nucleobase-containing compound metabolic process;primary metabolic process;response to stimulus;response …		Homologous recombination	DEAD;Helicase_C;RecG_dom3_C;RecG_wedge		ATP-binding;DNAdamage;DNArecombination;DNArepair;Helicase;Hydrolase;Nucleotide-binding;Referenceproteome		GO:0006139;GO:0006259;GO:0006281;GO:0006310;GO:0006725;GO:0006807;GO:0006950;GO:0006974;GO:0008152;GO:0009987;GO:0033554;GO:0034641;GO:0043170;GO:0044237;GO:0044238;GO:0046483;GO:0050896;GO:0051716;GO:0071704;GO:0090304;GO:1901360	GO:0000166;GO:0003676;GO:0003678;GO:0003824;GO:0004386;GO:0005488;GO:0005524;GO:0008094;GO:0016462;GO:0016787;GO:0016817;GO:0016818;GO:0016887;GO:0017076;GO:0017111;GO:0030554;GO:0032553;GO:0032555;GO:0032559;GO:0035639;GO:0036094;GO:0043167;GO:0043168;GO:0097159;GO:0097367;GO:0140097;GO:0140640;GO:0140657;GO:1901265;GO:1901363		GO:0006139;GO:0006259;GO:0006281;GO:0006310;GO:0006725;GO:0006807;GO:0006950;GO:0006974;GO:0008152;GO:0009987;GO:0034641;GO:0043170;GO:0044238;GO:0046483;GO:0050896		ko03440	ATP-dependent DNA helicase RecG	A0A140N2L2
10.1368	10.9932	10.7118	10.9364	11.2434	10.8343	11.1844	11.2046	10.7287	11.5067	11.1271	11.6052	10.9756	10.9695	11.6825	11.6348	11.4467	11.5304	11.3782	11.5172	11.3864	11.2958	11.634	11.4701	11.3576	10.9513	11.6672	11.5138	11.4229	11.5208	11.1512	11.8421		catalytic activity;isomerase activity					AP_endonuc_2		Isomerase;Referenceproteome			GO:0003824;GO:0016853						A0A140N2L6
15.3163	15.6259	15.7854	15.5912	15.5408	15.7467	15.7467	15.6983	15.5155	15.5304	15.7138	15.5712	15.326	15.5423	15.5996	15.6075	15.5322	15.6817	15.7509	15.7132	15.5945	15.6255	15.8023	15.7482	15.6782	15.8336	15.8011	15.7313	15.5904	15.7156	15.7475	15.3644	aromatic compound catabolic process;catabolic process;cellular aromatic compound metabolic process;cellular catabolic process;cellular metabolic process;cellular nitrogen compound catabolic process;cellular nitrogen compound metabolic process;cellular process;heterocycle catabolic process;heterocycle metabolic process;macromolecule catabolic process;macromolecule metabolic process;metabolic proce…	3'-5' exonuclease activity;3'-5'-RNA exonuclease activity;binding;catalytic activity;catalytic activity, acting on a nucleic acid;catalytic activity, acting on a tRNA;catalytic activity, acting on RNA;exonuclease activity;exonuclease activity, active with either ribo- or deoxyribonucleic acids and producing 5'-phosphomonoesters;hydrolase activity;hydrolase activity, acting on ester bonds;nuclease…		catabolic process;cellular aromatic compound metabolic process;cellular nitrogen compound metabolic process;cellular process;heterocycle metabolic process;macromolecule catabolic process;macromolecule metabolic process;metabolic process;nitrogen compound metabolic process;nucleobase-containing compound catabolic process;nucleobase-containing compound metabolic process;primary metabolic process;RN…			RNase_PH;RNase_PH_C		Nucleotidyltransferase;Referenceproteome;RNA-binding;rRNAprocessing;Transferase;tRNA-binding;tRNAprocessing		GO:0006139;GO:0006364;GO:0006396;GO:0006399;GO:0006401;GO:0006725;GO:0006807;GO:0008033;GO:0008152;GO:0009056;GO:0009057;GO:0009987;GO:0016070;GO:0016072;GO:0016075;GO:0019439;GO:0034470;GO:0034641;GO:0034655;GO:0034660;GO:0034661;GO:0043170;GO:0044237;GO:0044238;GO:0044248;GO:0044270;GO:0046483;GO:0046700;GO:0071704;GO:0090304;GO:1901360;GO:1901361;GO:1901575	GO:0000049;GO:0000175;GO:0003676;GO:0003723;GO:0003824;GO:0004518;GO:0004527;GO:0004532;GO:0004540;GO:0005488;GO:0008408;GO:0009022;GO:0016740;GO:0016772;GO:0016779;GO:0016787;GO:0016788;GO:0016796;GO:0016896;GO:0097159;GO:0140098;GO:0140101;GO:0140640		GO:0006139;GO:0006364;GO:0006396;GO:0006399;GO:0006401;GO:0006725;GO:0006807;GO:0008033;GO:0008152;GO:0009056;GO:0009057;GO:0009987;GO:0016070;GO:0016072;GO:0034641;GO:0034655;GO:0043170;GO:0044238;GO:0046483			Ribonuclease PH	A0A140N2L7
14.2126	14.2291	14.204	14.1888	14.5663	14.5119	14.5174	14.4144	14.5183	14.5183	14.5648	14.5834	14.439	14.5322	14.5093	14.4742	14.4083	14.4759	14.5422	14.4963	14.5955	14.5791	14.5737	14.5508	14.4421	14.5097	14.4455	14.5803	14.4568	14.5279	14.4497	14.3771	biosynthetic process;carbohydrate biosynthetic process;carbohydrate metabolic process;lipopolysaccharide core region biosynthetic process;lipopolysaccharide core region metabolic process;metabolic process;oligosaccharide biosynthetic process;oligosaccharide metabolic process;organic substance biosynthetic process;organic substance metabolic process;primary metabolic process	catalytic activity;glycosyltransferase activity;Kdo transferase activity;transferase activity	cellular anatomical entity;membrane;plasma membrane	biosynthetic process;carbohydrate metabolic process;metabolic process;oligosaccharide metabolic process;primary metabolic process	cellular anatomical entity;membrane;plasma membrane	Lipopolysaccharide biosynthesis	Glycos_transf_N		Cellmembrane;Lipopolysaccharidebiosynthesis;Membrane;Referenceproteome;Transferase		GO:0005975;GO:0008152;GO:0009058;GO:0009244;GO:0009311;GO:0009312;GO:0016051;GO:0044238;GO:0046401;GO:0071704;GO:1901576	GO:0003824;GO:0016740;GO:0016757;GO:0043842	GO:0005886;GO:0016020;GO:0110165	GO:0005975;GO:0008152;GO:0009058;GO:0009311;GO:0044238	GO:0005886;GO:0016020;GO:0110165	ko00540	3-deoxy-D-manno-octulosonic acid transferase	A0A140N2M6
14.9413	15.0456	15.0319	14.8282	14.9307	15.046	15.0523	15.0379	14.8951	14.9854	14.9822	14.9734	15.0101	15.0665	15.0712	15.0815	15.0326	15.0462	14.9931	14.9778	14.8811	14.8613	14.9808	14.9205	14.8738	14.9785	15.0314	14.9862	14.9045	14.9697	14.9373	14.8149		adenyl nucleotide binding;adenyl ribonucleotide binding;anion binding;ATP binding;ATP hydrolysis activity;binding;carbohydrate derivative binding;catalytic activity;heterocyclic compound binding;hydrolase activity;hydrolase activity, acting on acid anhydrides;hydrolase activity, acting on acid anhydrides, in phosphorus-containing anhydrides;ion binding;nucleoside phosphate binding;nucleotide bind…					ABC_tran;ABC_tran_Xtn		ATP-binding;Coiledcoil;Nucleotide-binding;Referenceproteome			GO:0000166;GO:0003824;GO:0005488;GO:0005524;GO:0016462;GO:0016787;GO:0016817;GO:0016818;GO:0016887;GO:0017076;GO:0017111;GO:0030554;GO:0032553;GO:0032555;GO:0032559;GO:0035639;GO:0036094;GO:0043167;GO:0043168;GO:0097159;GO:0097367;GO:1901265;GO:1901363						A0A140N2N4
11.9708	11.7826	11.8164	11.8292	11.8964	11.7421	11.7144	11.7524	11.9101	11.6696	11.983	11.7809	11.7928	11.8439	11.7731	12.0231	11.8785	11.7223	11.9691	11.7543	11.9263	11.8911	11.7309	11.7645	11.8876	11.8681	11.7881	11.9226	11.6149	11.6722	12.0688	12.0263			cellular anatomical entity;membrane		cellular anatomical entity;membrane	Lipopolysaccharide biosynthesis	Wzy_C		Membrane;Referenceproteome;Transmembrane;Transmembranehelix				GO:0016020;GO:0110165		GO:0016020;GO:0110165	ko00540		A0A140N2N6
16.8594	16.8332	16.7093	16.6796	16.3928	16.382	16.7376	16.3343	16.333	16.5388	16.4056	16.4769	16.4023	16.4946	16.3978	16.4669	16.5249	16.5944	16.6271	16.6609	16.5666	16.4417	16.4255	16.4709	16.6166	16.8087	16.5966	16.6244	16.5801	16.6013	16.6371	16.1875			cellular anatomical entity;membrane		cellular anatomical entity;membrane		Rhodanese		Membrane;Referenceproteome;Transmembrane;Transmembranehelix				GO:0016020;GO:0110165		GO:0016020;GO:0110165			A0A140N2P2
13.3162	13.1094	12.9637	12.7709	13.7081	13.3577	13.5358	13.4443	13.5332	13.4455	13.2473	13.4058	13.4253	13.4366	13.2941	13.2429	13.4523	13.3431	13.2376	13.1834	13.5305	13.5892	13.4043	13.5522	13.393	13.4137	13.3651	13.126	13.3418	13.2803	13.162	13.4386	cellular aromatic compound metabolic process;cellular metabolic process;cellular nitrogen compound metabolic process;cellular process;heterocycle metabolic process;macromolecule metabolic process;macromolecule modification;metabolic process;ncRNA metabolic process;ncRNA processing;nitrogen compound metabolic process;nucleic acid metabolic process;nucleobase-containing compound metabolic process;o…		cellular anatomical entity;cytoplasm	cellular aromatic compound metabolic process;cellular nitrogen compound metabolic process;cellular process;heterocycle metabolic process;macromolecule metabolic process;macromolecule modification;metabolic process;nitrogen compound metabolic process;nucleobase-containing compound metabolic process;primary metabolic process;RNA metabolic process;RNA modification;RNA processing;tRNA metabolic proce…	cellular anatomical entity;cytoplasm	Sulfur relay system	DsrH		Cytoplasm;Referenceproteome;tRNAprocessing		GO:0002097;GO:0002098;GO:0002143;GO:0006139;GO:0006396;GO:0006399;GO:0006400;GO:0006725;GO:0006807;GO:0008033;GO:0008152;GO:0009451;GO:0009987;GO:0016070;GO:0034227;GO:0034470;GO:0034641;GO:0034660;GO:0043170;GO:0043412;GO:0044237;GO:0044238;GO:0046483;GO:0071704;GO:0090304;GO:1901360		GO:0005737;GO:0110165	GO:0006139;GO:0006396;GO:0006399;GO:0006725;GO:0006807;GO:0008033;GO:0008152;GO:0009451;GO:0009987;GO:0016070;GO:0034641;GO:0043170;GO:0043412;GO:0044238;GO:0046483	GO:0005737;GO:0110165	ko04122	Protein TusB	A0A140N2P5
19.2385	19.2376	19.2546	19.2863	19.1026	19.0174	19.1117	18.9885	19.0139	18.9724	18.9649	18.9198	18.7321	18.9668	18.9773	18.9208	18.8179	18.8889	19.0577	18.9553	18.9998	19.1255	19.0418	19.0184	18.9537	18.9571	18.8932	19.1839	18.9965	18.9557	19.0678	19.0562	amide biosynthetic process;amide metabolic process;biosynthetic process;cellular biosynthetic process;cellular metabolic process;cellular nitrogen compound biosynthetic process;cellular nitrogen compound metabolic process;cellular process;macromolecule biosynthetic process;macromolecule metabolic process;metabolic process;nitrogen compound metabolic process;organic substance biosynthetic process;…	binding;nucleic acid binding;organic cyclic compound binding;RNA binding;rRNA binding;structural constituent of ribosome;structural molecule activity	large ribosomal subunit;protein-containing complex;ribonucleoprotein complex;ribosomal subunit	amide metabolic process;biosynthetic process;cellular nitrogen compound metabolic process;cellular process;macromolecule biosynthetic process;macromolecule metabolic process;metabolic process;nitrogen compound metabolic process;peptide metabolic process;primary metabolic process;protein metabolic process;translation	protein-containing complex;ribonucleoprotein complex	Ribosome	Ribosomal_L22		3D-structure;Referenceproteome;Ribonucleoprotein;Ribosomalprotein;RNA-binding;rRNA-binding		GO:0006412;GO:0006518;GO:0006807;GO:0008152;GO:0009058;GO:0009059;GO:0009987;GO:0019538;GO:0034641;GO:0043043;GO:0043170;GO:0043603;GO:0043604;GO:0044237;GO:0044238;GO:0044249;GO:0044271;GO:0071704;GO:1901564;GO:1901566;GO:1901576	GO:0003676;GO:0003723;GO:0003735;GO:0005198;GO:0005488;GO:0019843;GO:0097159	GO:0015934;GO:0032991;GO:0044391;GO:1990904	GO:0006412;GO:0006518;GO:0006807;GO:0008152;GO:0009058;GO:0009059;GO:0009987;GO:0019538;GO:0034641;GO:0043170;GO:0043603;GO:0044238	GO:0032991;GO:1990904	ko03010	Large ribosomal subunit protein uL22	A0A140N2S3
20.138	20.1703	20.167	20.2549	19.8252	19.9025	20.0351	19.9895	19.7976	19.8553	19.9079	19.9333	19.7472	19.8215	19.92	19.9306	19.8169	19.8847	19.9542	19.9772	19.9531	19.8333	20.0217	19.9645	19.8662	19.9973	20.0336	19.9744	19.9568	20.0169	20.0678	19.9547	amide biosynthetic process;amide metabolic process;biosynthetic process;cellular biosynthetic process;cellular metabolic process;cellular nitrogen compound biosynthetic process;cellular nitrogen compound metabolic process;cellular process;macromolecule biosynthetic process;macromolecule metabolic process;metabolic process;nitrogen compound metabolic process;organic substance biosynthetic process;…	binding;nucleic acid binding;organic cyclic compound binding;RNA binding;rRNA binding;structural constituent of ribosome;structural molecule activity	cellular anatomical entity;intracellular non-membrane-bounded organelle;intracellular organelle;non-membrane-bounded organelle;organelle;protein-containing complex;ribonucleoprotein complex;ribosome	amide metabolic process;biosynthetic process;cellular nitrogen compound metabolic process;cellular process;macromolecule biosynthetic process;macromolecule metabolic process;metabolic process;nitrogen compound metabolic process;peptide metabolic process;primary metabolic process;protein metabolic process;translation	cellular anatomical entity;intracellular non-membrane-bounded organelle;intracellular organelle;non-membrane-bounded organelle;organelle;protein-containing complex;ribonucleoprotein complex;ribosome	Ribosome	Ribosomal_L6		3D-structure;Acetylation;Referenceproteome;Ribonucleoprotein;Ribosomalprotein;RNA-binding;rRNA-binding		GO:0006412;GO:0006518;GO:0006807;GO:0008152;GO:0009058;GO:0009059;GO:0009987;GO:0019538;GO:0034641;GO:0043043;GO:0043170;GO:0043603;GO:0043604;GO:0044237;GO:0044238;GO:0044249;GO:0044271;GO:0071704;GO:1901564;GO:1901566;GO:1901576	GO:0003676;GO:0003723;GO:0003735;GO:0005198;GO:0005488;GO:0019843;GO:0097159	GO:0005840;GO:0032991;GO:0043226;GO:0043228;GO:0043229;GO:0043232;GO:0110165;GO:1990904	GO:0006412;GO:0006518;GO:0006807;GO:0008152;GO:0009058;GO:0009059;GO:0009987;GO:0019538;GO:0034641;GO:0043170;GO:0043603;GO:0044238	GO:0005840;GO:0032991;GO:0043226;GO:0043228;GO:0043229;GO:0043232;GO:0110165;GO:1990904	ko03010	Large ribosomal subunit protein uL6	A0A140N2T1
19.0657	19.1569	19.1899	19.1725	18.9027	18.9455	19.0777	19.0421	18.9441	18.9745	19.0052	19.0446	18.9743	18.9263	19.0041	19.055	18.9209	18.9712	19.0787	19.0447	19.0056	18.9358	19.0318	19.0546	19.0071	19.0351	19.1147	19.0814	18.9394	19.0446	19.0885	19.0743	aromatic compound biosynthetic process;biosynthetic process;cellular aromatic compound metabolic process;cellular biosynthetic process;cellular metabolic process;cellular nitrogen compound biosynthetic process;cellular nitrogen compound metabolic process;cellular process;DNA-templated transcription;heterocycle biosynthetic process;heterocycle metabolic process;macromolecule biosynthetic process;m…	5'-3' RNA polymerase activity;binding;catalytic activity;catalytic activity, acting on a nucleic acid;catalytic activity, acting on RNA;DNA binding;DNA-directed 5'-3' RNA polymerase activity;nucleic acid binding;nucleotidyltransferase activity;organic cyclic compound binding;protein binding;protein dimerization activity;RNA polymerase activity;transferase activity;transferase activity, transferri…	catalytic complex;cellular anatomical entity;cytoplasm;DNA-directed RNA polymerase complex;intracellular protein-containing complex;protein-containing complex;RNA polymerase complex;transferase complex;transferase complex, transferring phosphorus-containing groups	biosynthetic process;cellular aromatic compound metabolic process;cellular nitrogen compound metabolic process;cellular process;DNA-templated transcription;heterocycle metabolic process;macromolecule biosynthetic process;macromolecule metabolic process;metabolic process;nitrogen compound metabolic process;nucleobase-containing compound metabolic process;primary metabolic process;RNA metabolic pro…	catalytic complex;cellular anatomical entity;cytoplasm;protein-containing complex;RNA polymerase complex	Purine metabolism;Pyrimidine metabolism;RNA polymerase	RNA_pol_A_bac;RNA_pol_A_CTD;RNA_pol_L		DNA-directedRNApolymerase;Nucleotidyltransferase;Referenceproteome;Transcription;Transferase		GO:0006139;GO:0006351;GO:0006725;GO:0006807;GO:0008152;GO:0009058;GO:0009059;GO:0009987;GO:0016070;GO:0018130;GO:0019438;GO:0032774;GO:0034641;GO:0034654;GO:0043170;GO:0044237;GO:0044238;GO:0044249;GO:0044271;GO:0046483;GO:0071704;GO:0090304;GO:1901360;GO:1901362;GO:1901576	GO:0003676;GO:0003677;GO:0003824;GO:0003899;GO:0005488;GO:0005515;GO:0016740;GO:0016772;GO:0016779;GO:0034062;GO:0046983;GO:0097159;GO:0097747;GO:0140098;GO:0140640	GO:0000428;GO:0005737;GO:0030880;GO:0032991;GO:0061695;GO:0110165;GO:0140535;GO:1902494;GO:1990234	GO:0006139;GO:0006351;GO:0006725;GO:0006807;GO:0008152;GO:0009058;GO:0009059;GO:0009987;GO:0016070;GO:0034641;GO:0043170;GO:0044238;GO:0046483	GO:0005737;GO:0030880;GO:0032991;GO:0110165;GO:1902494	ko00230;ko00240;ko03020	DNA-directed RNA polymerase subunit alpha	A0A140N2U0
12.8232	12.7893	12.8534	12.8695	13.0196	13.0024	13.1652	13.1316	12.9455	13.038	13.0335	13.0703	13.1784	13.0199	13.1379	13.1532	13.0239	13.1871	12.996	12.9321	12.7809	12.9283	13.0901	12.9436	12.918	12.9933	12.9669	13.0088	12.9416	13.0771	12.9448	13.1257	aromatic compound biosynthetic process;biosynthetic process;cellular aromatic compound metabolic process;cellular biosynthetic process;cellular metabolic process;cellular nitrogen compound biosynthetic process;cellular nitrogen compound metabolic process;cellular process;DNA-templated transcription;heterocycle biosynthetic process;heterocycle metabolic process;macromolecule biosynthetic process;m…	binding;DNA binding;DNA-binding transcription factor activity;nucleic acid binding;organic cyclic compound binding;sequence-specific DNA binding;transcription regulator activity		biosynthetic process;cellular aromatic compound metabolic process;cellular nitrogen compound metabolic process;cellular process;DNA-templated transcription;heterocycle metabolic process;macromolecule biosynthetic process;macromolecule metabolic process;metabolic process;nitrogen compound metabolic process;nucleobase-containing compound metabolic process;primary metabolic process;RNA metabolic pro…			HTH_18;Peripla_BP_3		DNA-binding;Referenceproteome		GO:0006139;GO:0006351;GO:0006725;GO:0006807;GO:0008152;GO:0009058;GO:0009059;GO:0009987;GO:0016070;GO:0018130;GO:0019438;GO:0032774;GO:0034641;GO:0034654;GO:0043170;GO:0044237;GO:0044238;GO:0044249;GO:0044271;GO:0046483;GO:0071704;GO:0090304;GO:1901360;GO:1901362;GO:1901576	GO:0003676;GO:0003677;GO:0003700;GO:0005488;GO:0043565;GO:0097159;GO:0140110		GO:0006139;GO:0006351;GO:0006725;GO:0006807;GO:0008152;GO:0009058;GO:0009059;GO:0009987;GO:0016070;GO:0034641;GO:0043170;GO:0044238;GO:0046483				A0A140N2U1
18.5794	18.6096	18.6217	18.5862	18.5289	18.5641	18.5921	18.5349	18.5907	18.6438	18.623	18.6778	18.6147	18.6745	18.6921	18.7339	18.647	18.6858	18.6458	18.663	18.5865	18.6148	18.6531	18.612	18.5891	18.6257	18.6912	18.5895	18.5775	18.7137	18.5864	18.587	amino acid activation;amino acid metabolic process;arginyl-tRNA aminoacylation;carboxylic acid metabolic process;cellular aromatic compound metabolic process;cellular metabolic process;cellular nitrogen compound metabolic process;cellular process;glycyl-tRNA aminoacylation;heterocycle metabolic process;macromolecule metabolic process;metabolic process;ncRNA metabolic process;nitrogen compound met…	adenyl nucleotide binding;adenyl ribonucleotide binding;aminoacyl-tRNA ligase activity;anion binding;arginine-tRNA ligase activity;ATP binding;binding;carbohydrate derivative binding;catalytic activity;catalytic activity, acting on a nucleic acid;catalytic activity, acting on a tRNA;catalytic activity, acting on RNA;glycine-tRNA ligase activity;heterocyclic compound binding;ion binding;ligase act…	cellular anatomical entity;cytoplasm	amino acid metabolic process;cellular aromatic compound metabolic process;cellular nitrogen compound metabolic process;cellular process;heterocycle metabolic process;macromolecule metabolic process;metabolic process;nitrogen compound metabolic process;nucleobase-containing compound metabolic process;organic acid metabolic process;primary metabolic process;RNA metabolic process;small molecule meta…	cellular anatomical entity;cytoplasm	Aminoacyl-tRNA biosynthesis	DALR_1;tRNA_synt_2f		Aminoacyl-tRNAsynthetase;ATP-binding;Cytoplasm;Ligase;Nucleotide-binding;Proteinbiosynthesis;Referenceproteome		GO:0006082;GO:0006139;GO:0006399;GO:0006418;GO:0006420;GO:0006426;GO:0006520;GO:0006725;GO:0006807;GO:0008152;GO:0009987;GO:0016070;GO:0019752;GO:0034641;GO:0034660;GO:0043038;GO:0043039;GO:0043170;GO:0043436;GO:0044237;GO:0044238;GO:0044281;GO:0046483;GO:0071704;GO:0090304;GO:1901360;GO:1901564	GO:0000166;GO:0003824;GO:0004812;GO:0004814;GO:0004820;GO:0005488;GO:0005524;GO:0016874;GO:0016875;GO:0017076;GO:0030554;GO:0032553;GO:0032555;GO:0032559;GO:0035639;GO:0036094;GO:0043167;GO:0043168;GO:0097159;GO:0097367;GO:0140098;GO:0140101;GO:0140640;GO:1901265;GO:1901363	GO:0005737;GO:0110165	GO:0006082;GO:0006139;GO:0006399;GO:0006418;GO:0006520;GO:0006725;GO:0006807;GO:0008152;GO:0009987;GO:0016070;GO:0034641;GO:0043170;GO:0044238;GO:0044281;GO:0046483	GO:0005737;GO:0110165	ko00970	Glycine--tRNA ligase beta subunit	A0A140N2U8
13.5297	13.5761	13.5556	13.3799	13.9287	14.0083	13.8734	13.8057	14.0144	13.9187	13.8228	13.8952	13.9253	13.9706	13.9896	13.8617	13.935	13.9579	13.939	13.928	13.8799	13.8954	13.829	13.7757	13.9637	13.9522	13.8838	13.775	13.9083	13.9776	13.7939	13.9518		binding;catalytic activity;cation binding;ion binding;metal ion binding;molybdopterin cofactor binding;organic cyclic compound binding;oxidoreductase activity;oxidoreductase activity, acting on other nitrogenous compounds as donors;oxidoreductase activity, acting on other nitrogenous compounds as donors, cytochrome as acceptor;trimethylamine-N-oxide reductase (cytochrome c) activity					Molybdopterin;Molybdopterin_N;Molydop_binding		Metal-binding;Oxidoreductase;Referenceproteome			GO:0003824;GO:0005488;GO:0016491;GO:0016661;GO:0016662;GO:0043167;GO:0043169;GO:0043546;GO:0046872;GO:0050626;GO:0097159						A0A140N2V6
13.3902	13.6295	13.4723	13.523	15.1281	15.1523	15.1851	15.1016	14.8786	14.8618	15.0337	14.9247	14.3766	14.7267	14.6856	14.8055	15.0005	15.1251	15.3254	15.1411	14.7452	14.6872	14.8785	14.7756	14.9152	14.9678	14.8649	15.0736	14.911	14.8824	15.005	14.4146	amino acid transport;carboxylic acid transport;establishment of localization;localization;nitrogen compound transport;organic acid transport;organic anion transport;organic substance transport;transport		cellular anatomical entity;outer membrane-bounded periplasmic space;periplasmic space	amino acid transport;establishment of localization;localization;organic acid transport;transport	cellular anatomical entity;periplasmic space	ABC transporters	SBP_bac_3		Amino-acidtransport;Referenceproteome;Signal;Transport		GO:0006810;GO:0006865;GO:0015711;GO:0015849;GO:0046942;GO:0051179;GO:0051234;GO:0071702;GO:0071705		GO:0030288;GO:0042597;GO:0110165	GO:0006810;GO:0006865;GO:0015849;GO:0051179;GO:0051234	GO:0042597;GO:0110165	ko02010		A0A140N2V7
14.3464	14.3332	14.2225	14.2603	15.1031	15.2126	15.3816	15.3207	15.0556	15.2499	15.2827	15.317	15.1368	15.2108	15.1714	15.2225	15.2578	15.3202	15.1214	15.1953	14.8893	14.9475	15.1976	15.0365	14.8365	15.0712	15.2271	15.2558	15.0282	15.1697	14.9911	14.814	amide transport;establishment of localization;localization;nitrogen compound transport;organic substance transport;peptide transport;transport	adenyl nucleotide binding;adenyl ribonucleotide binding;anion binding;ATP binding;ATP hydrolysis activity;binding;carbohydrate derivative binding;catalytic activity;heterocyclic compound binding;hydrolase activity;hydrolase activity, acting on acid anhydrides;hydrolase activity, acting on acid anhydrides, in phosphorus-containing anhydrides;ion binding;nucleoside phosphate binding;nucleotide bind…		amide transport;establishment of localization;localization;peptide transport;transport		ABC transporters	ABC_tran;oligo_HPY		ATP-binding;Nucleotide-binding;Referenceproteome		GO:0006810;GO:0015833;GO:0042886;GO:0051179;GO:0051234;GO:0071702;GO:0071705	GO:0000166;GO:0003824;GO:0005488;GO:0005524;GO:0016462;GO:0016787;GO:0016817;GO:0016818;GO:0016887;GO:0017076;GO:0017111;GO:0030554;GO:0032553;GO:0032555;GO:0032559;GO:0035639;GO:0036094;GO:0043167;GO:0043168;GO:0097159;GO:0097367;GO:1901265;GO:1901363		GO:0006810;GO:0015833;GO:0042886;GO:0051179;GO:0051234		ko02010		A0A140N2W6
11.6672	11.3828	11.2328	11.0616	12.0866	11.929	12.0751	11.9747	11.7895	11.8457	11.6607	11.8356	11.5844	11.7403	11.7018	11.4492	11.7511	11.7794	12.1118	11.8524	11.6865	11.7035	12.0039	11.8092	11.9345	11.8819	11.7232	12.1428	11.9389	11.7034	12.0404	11.9149	beta-glucan biosynthetic process;beta-glucan metabolic process;biosynthetic process;carbohydrate biosynthetic process;carbohydrate derivative metabolic process;carbohydrate metabolic process;cellular aromatic compound metabolic process;cellular biosynthetic process;cellular metabolic process;cellular nitrogen compound metabolic process;cellular process;cellulose biosynthetic process;cellulose met…	anion binding;binding;carbohydrate derivative binding;catalytic activity;cellulose synthase (UDP-forming) activity;cellulose synthase activity;cyclic nucleotide binding;cyclic-di-GMP binding;glucosyltransferase activity;glycosyltransferase activity;guanyl nucleotide binding;guanyl ribonucleotide binding;heterocyclic compound binding;hexosyltransferase activity;ion binding;nucleoside phosphate bin…	cellular anatomical entity;membrane;plasma membrane	biosynthetic process;carbohydrate derivative metabolic process;carbohydrate metabolic process;cellular aromatic compound metabolic process;cellular nitrogen compound metabolic process;cellular process;heterocycle metabolic process;macromolecule biosynthetic process;macromolecule metabolic process;metabolic process;nitrogen compound metabolic process;nucleobase-containing compound metabolic proces…	cellular anatomical entity;membrane;plasma membrane	Starch and sucrose metabolism	Cellulose_synt;Glycos_transf_2;PilZ		c-di-GMP;Cellinnermembrane;Cellmembrane;Cellulosebiosynthesis;Glycosyltransferase;Membrane;Referenceproteome;Transferase;Transmembrane;Transmembranehelix		GO:0000271;GO:0005975;GO:0005976;GO:0006011;GO:0006139;GO:0006725;GO:0006793;GO:0006807;GO:0008152;GO:0009058;GO:0009059;GO:0009225;GO:0009250;GO:0009987;GO:0016051;GO:0030243;GO:0030244;GO:0034641;GO:0043170;GO:0044042;GO:0044237;GO:0044238;GO:0044249;GO:0044281;GO:0046483;GO:0051273;GO:0051274;GO:0055086;GO:0071704;GO:1901135;GO:1901360;GO:1901576	GO:0000166;GO:0003824;GO:0005488;GO:0008194;GO:0016740;GO:0016757;GO:0016758;GO:0016759;GO:0016760;GO:0017076;GO:0019001;GO:0030551;GO:0032553;GO:0032555;GO:0032561;GO:0035251;GO:0035438;GO:0036094;GO:0043167;GO:0043168;GO:0046527;GO:0097159;GO:0097367;GO:1901265;GO:1901363	GO:0005886;GO:0016020;GO:0110165	GO:0005975;GO:0005976;GO:0006139;GO:0006725;GO:0006793;GO:0006807;GO:0008152;GO:0009058;GO:0009059;GO:0009225;GO:0009987;GO:0034641;GO:0043170;GO:0044238;GO:0044281;GO:0046483;GO:0055086;GO:1901135	GO:0005886;GO:0016020;GO:0110165	ko00500	Cellulose synthase catalytic subunit [UDP-forming]	A0A140N2X3
14.7243	14.7927	14.8122	15.0851	15.1254	14.9762	15.1281	15.0228	15.2112	14.9734	14.9818	15.0152	15.1228	15.1337	14.9681	14.9492	15.0711	15.0274	15.1637	14.9817	15.0048	15.0681	14.9485	14.963	15.2267	15.1334	15.0696	15.1458	15.1144	15.1716	15.0374	14.7122	metabolic process;methylation	catalytic activity;catalytic activity, acting on a protein;histone methyltransferase activity;histone modifying activity;methyltransferase activity;protein methyltransferase activity;S-adenosylmethionine-dependent methyltransferase activity;transferase activity;transferase activity, transferring one-carbon groups	cellular anatomical entity;cytoplasm;intracellular non-membrane-bounded organelle;intracellular organelle;non-membrane-bounded organelle;organelle;ribosome	metabolic process;methylation	cellular anatomical entity;cytoplasm;intracellular non-membrane-bounded organelle;intracellular organelle;non-membrane-bounded organelle;organelle;ribosome		PrmA		Cytoplasm;Methyltransferase;Referenceproteome;Ribonucleoprotein;Ribosomalprotein;S-adenosyl-L-methionine;Transferase		GO:0008152;GO:0032259	GO:0003824;GO:0008168;GO:0008276;GO:0008757;GO:0016740;GO:0016741;GO:0042054;GO:0140096;GO:0140993	GO:0005737;GO:0005840;GO:0043226;GO:0043228;GO:0043229;GO:0043232;GO:0110165	GO:0008152;GO:0032259	GO:0005737;GO:0005840;GO:0043226;GO:0043228;GO:0043229;GO:0043232;GO:0110165		Ribosomal protein L11 methyltransferase	A0A140N2X4
10.0491	8.5637	9.68425	9.71733	9.64438	9.84776	9.37991	10.07	9.93354	9.84039	9.63724	9.6434	10.1491	9.68006	9.72559	10.0806	9.51101	9.37881	9.5779	9.82935	9.4522	9.1212	9.36073	10.1548	9.83308	9.86889	9.66441	9.89804	10.3662	9.82631	9.62917	9.5423		transmembrane transporter activity;transporter activity	cellular anatomical entity;membrane;plasma membrane		cellular anatomical entity;membrane;plasma membrane		MFS_1;Sugar_tr		Cellinnermembrane;Cellmembrane;Membrane;Referenceproteome;Transmembrane;Transmembranehelix			GO:0005215;GO:0022857	GO:0005886;GO:0016020;GO:0110165		GO:0005886;GO:0016020;GO:0110165			A0A140N2Y0
14.6091	14.7291	14.579	14.6586	14.5299	14.5021	14.5985	14.506	14.7517	14.7749	14.7724	14.7237	14.7973	14.8128	14.7819	14.8083	14.8409	14.8269	14.7639	14.7121	14.7306	14.7674	14.6662	14.738	14.7554	14.8126	14.819	14.7056	14.7299	14.8562	14.7215	14.8199	biological regulation;regulation of anatomical structure morphogenesis;regulation of biological process;regulation of biological quality;regulation of cell morphogenesis;regulation of cell shape;regulation of developmental process			biological regulation;regulation of biological process;regulation of biological quality			MreC		Cellshape;Coiledcoil;Referenceproteome		GO:0008360;GO:0022603;GO:0022604;GO:0050789;GO:0050793;GO:0065007;GO:0065008			GO:0050789;GO:0065007;GO:0065008			Cell shape-determining protein MreC	A0A140N2Y3
10.0683	10.25	11.5861	10.1929	13.1314	12.6158	13.0402	13.1261	12.151	13.034	12.7765	13.2667	13.096	12.6777	12.905	13.0977	12.8455	12.4009	12.8211	12.9288	12.8029	13.0195	13.5489	13.0581	12.5512	12.1813	12.6365	12.4225	12.829	12.6541	12.5828	12.1869									Referenceproteome								Barnase inhibitor	A0A140N2Z0
11.7226	11.3822	11.6515	12.3078	11.8497	11.5549	11.4421	10.9186	11.7871	11.9417	11.6164	11.5972	11.3118	11.4928	11.5674	11.3635	11.6623	11.9417	11.5485	9.77976	11.9879	12.4771	12.2469	11.9954	11.7709	11.6345	11.0148	10.0957	12.0171	12.0266	12.0154	11.8681	establishment of localization;localization;transport;xenobiotic transport	efflux transmembrane transporter activity;transmembrane transporter activity;transporter activity	cellular anatomical entity;membrane;plasma membrane	establishment of localization;localization;transport;xenobiotic transport	cellular anatomical entity;membrane;plasma membrane		ACR_tran		Cellinnermembrane;Cellmembrane;Membrane;Referenceproteome;Transmembrane;Transmembranehelix;Transport		GO:0006810;GO:0042908;GO:0051179;GO:0051234	GO:0005215;GO:0015562;GO:0022857	GO:0005886;GO:0016020;GO:0110165	GO:0006810;GO:0042908;GO:0051179;GO:0051234	GO:0005886;GO:0016020;GO:0110165		Efflux pump membrane transporter	A0A140N2Z7
20.5464	20.5393	20.5733	20.5666	20.3319	20.4027	20.4018	20.2716	20.1605	20.2702	20.2951	20.276	20.0701	19.935	20.2437	20.1963	20.1033	20.0236	20.3237	20.3191	20.4096	20.2355	20.4318	20.3826	20.3	20.2927	20.303	20.3014	20.2946	20.2778	20.3616	20.2341	amide biosynthetic process;amide metabolic process;biosynthetic process;cellular biosynthetic process;cellular metabolic process;cellular nitrogen compound biosynthetic process;cellular nitrogen compound metabolic process;cellular process;macromolecule biosynthetic process;macromolecule metabolic process;metabolic process;nitrogen compound metabolic process;organic substance biosynthetic process;…	structural constituent of ribosome;structural molecule activity	cellular anatomical entity;intracellular non-membrane-bounded organelle;intracellular organelle;non-membrane-bounded organelle;organelle;protein-containing complex;ribonucleoprotein complex;ribosome	amide metabolic process;biosynthetic process;cellular nitrogen compound metabolic process;cellular process;macromolecule biosynthetic process;macromolecule metabolic process;metabolic process;nitrogen compound metabolic process;peptide metabolic process;primary metabolic process;protein metabolic process;translation	cellular anatomical entity;intracellular non-membrane-bounded organelle;intracellular organelle;non-membrane-bounded organelle;organelle;protein-containing complex;ribonucleoprotein complex;ribosome	Ribosome	Ribosomal_S9		3D-structure;Referenceproteome;Ribonucleoprotein;Ribosomalprotein		GO:0006412;GO:0006518;GO:0006807;GO:0008152;GO:0009058;GO:0009059;GO:0009987;GO:0019538;GO:0034641;GO:0043043;GO:0043170;GO:0043603;GO:0043604;GO:0044237;GO:0044238;GO:0044249;GO:0044271;GO:0071704;GO:1901564;GO:1901566;GO:1901576	GO:0003735;GO:0005198	GO:0005840;GO:0032991;GO:0043226;GO:0043228;GO:0043229;GO:0043232;GO:0110165;GO:1990904	GO:0006412;GO:0006518;GO:0006807;GO:0008152;GO:0009058;GO:0009059;GO:0009987;GO:0019538;GO:0034641;GO:0043170;GO:0043603;GO:0044238	GO:0005840;GO:0032991;GO:0043226;GO:0043228;GO:0043229;GO:0043232;GO:0110165;GO:1990904	ko03010	Small ribosomal subunit protein uS9	A0A140N2Z9
15.9291	15.8542	15.8761	15.8504	15.9996	15.8103	15.573	15.7075	15.7738	15.7946	15.8238	15.7286	15.6581	15.8198	15.6787	15.6939	15.7611	15.6889	15.6737	15.692	15.9299	16.0429	15.9755	15.8507	15.9051	15.8369	15.6511	15.7617	15.8201	15.6873	15.6791	15.8739									Referenceproteome									A0A140N307
16.9562	16.8962	17.2069	17.2491	16.9664	17.2022	17.123	16.9943	16.8062	17.49	17.4741	17.5272	17.5861	17.196	17.6628	17.8545	16.9335	17.2452	17.2615	17.4938	17.0621	17.5255	17.5856	17.2936	17.0208	17.0816	17.1186	16.6506	16.8168	17.4299	16.9414	17.7048			cellular anatomical entity;cytoplasm		cellular anatomical entity;cytoplasm		Usp		Cytoplasm;Referenceproteome				GO:0005737;GO:0110165		GO:0005737;GO:0110165		Universal stress protein	A0A140N312
15.8346	15.8238	16.0078	15.9356	16.3878	16.4729	16.4158	16.4529	16.3727	16.4022	16.4592	16.4915	16.2808	16.261	16.4204	16.4486	16.3981	16.4284	16.5309	16.4873	16.4142	16.467	16.585	16.4446	16.382	16.3338	16.3857	16.4677	16.3432	16.3532	16.4599	16.2328		adenyl nucleotide binding;adenyl ribonucleotide binding;anion binding;ATP binding;binding;carbohydrate derivative binding;GTP binding;guanyl nucleotide binding;guanyl ribonucleotide binding;heterocyclic compound binding;ion binding;nucleic acid binding;nucleoside phosphate binding;nucleotide binding;organic cyclic compound binding;purine nucleotide binding;purine ribonucleoside triphosphate bindi…					ATP_bind_2		ATP-binding;GTP-binding;Nucleotide-binding;Referenceproteome;RNA-binding			GO:0000166;GO:0003676;GO:0003723;GO:0005488;GO:0005524;GO:0005525;GO:0017076;GO:0019001;GO:0030554;GO:0032553;GO:0032555;GO:0032559;GO:0032561;GO:0035639;GO:0036094;GO:0043167;GO:0043168;GO:0097159;GO:0097367;GO:1901265;GO:1901363					RNase adapter protein RapZ	A0A140N319
13.9841	13.9782	13.6084	13.9808	13.098	12.8117	12.7108	12.7425	12.9953	12.4583	12.8314	12.7604	12.2586	12.7371	12.5727	12.4612	12.6738	12.6836	12.8104	12.9866	13.1251	12.9119	13.056	13.1181	13.2086	12.9373	12.6631	12.5852	13.0974	12.7998	12.8219	10.9334		binding;catalytic activity;cation binding;holo-[acyl-carrier-protein] synthase activity;ion binding;magnesium ion binding;metal ion binding;phosphotransferase activity, for other substituted phosphate groups;transferase activity;transferase activity, transferring phosphorus-containing groups				Pantothenate and CoA biosynthesis	ACPS		Referenceproteome;Transferase			GO:0000287;GO:0003824;GO:0005488;GO:0008897;GO:0016740;GO:0016772;GO:0016780;GO:0043167;GO:0043169;GO:0046872				ko00770		A0A140N331
14.8578	15.0138	14.9603	15.0501	14.704	14.7208	14.8937	14.7549	14.9297	15.1433	14.9735	14.983	14.9963	15.1	15.0141	15.0826	15.1285	15.1526	15.0207	15.0559	14.8286	14.9207	14.7917	14.7662	14.9027	14.9697	15.0155	14.7661	14.8846	15.0616	14.8584	14.767		adenyl nucleotide binding;adenyl ribonucleotide binding;anion binding;ATP binding;ATP hydrolysis activity;binding;carbohydrate derivative binding;catalytic activity;heterocyclic compound binding;hydrolase activity;hydrolase activity, acting on acid anhydrides;hydrolase activity, acting on acid anhydrides, in phosphorus-containing anhydrides;ion binding;nucleoside phosphate binding;nucleotide bind…					ABC_tran		ATP-binding;Nucleotide-binding;Referenceproteome			GO:0000166;GO:0003824;GO:0005488;GO:0005524;GO:0016462;GO:0016787;GO:0016817;GO:0016818;GO:0016887;GO:0017076;GO:0017111;GO:0030554;GO:0032553;GO:0032555;GO:0032559;GO:0035639;GO:0036094;GO:0043167;GO:0043168;GO:0097159;GO:0097367;GO:1901265;GO:1901363						A0A140N332
13.5498	13.8817	13.5592	13.6129	13.6483	13.5305	13.6106	13.7278	13.8852	13.9962	13.825	14.0352	13.8693	13.9221	13.909	14.0493	14.0376	13.93	13.6119	13.8029	13.5656	13.7619	13.6144	13.7549	13.6243	13.8043	13.6944	13.6348	13.8288	13.8069	13.5916	13.6665		16S rRNA (guanine(966)-N(2))-methyltransferase activity;binding;catalytic activity;catalytic activity, acting on a nucleic acid;catalytic activity, acting on a rRNA;catalytic activity, acting on RNA;methyltransferase activity;N-methyltransferase activity;nucleic acid binding;organic cyclic compound binding;RNA methyltransferase activity;rRNA (guanine) methyltransferase activity;rRNA (guanine-N2-)…					Cons_hypoth95		Methyltransferase;Referenceproteome;rRNAprocessing;S-adenosyl-L-methionine;Transferase			GO:0003676;GO:0003824;GO:0005488;GO:0008168;GO:0008170;GO:0008173;GO:0008649;GO:0008757;GO:0008990;GO:0016435;GO:0016740;GO:0016741;GO:0052913;GO:0097159;GO:0140098;GO:0140102;GO:0140640					Ribosomal RNA small subunit methyltransferase D	A0A140N339
20.1185	20.0592	19.9533	20.2464	19.6512	19.6784	19.9613	19.8991	19.3882	19.603	19.6939	19.5942	19.0075	19.3992	19.5297	19.3914	19.2786	19.3239	19.7222	19.6343	19.9205	19.8172	19.8149	19.9762	19.694	19.8945	19.6713	19.9237	19.6399	19.726	20.0523	18.25	amide biosynthetic process;amide metabolic process;biosynthetic process;cellular biosynthetic process;cellular metabolic process;cellular nitrogen compound biosynthetic process;cellular nitrogen compound metabolic process;cellular process;macromolecule biosynthetic process;macromolecule metabolic process;metabolic process;nitrogen compound metabolic process;organic substance biosynthetic process;…	structural constituent of ribosome;structural molecule activity	cellular anatomical entity;intracellular non-membrane-bounded organelle;intracellular organelle;non-membrane-bounded organelle;organelle;protein-containing complex;ribonucleoprotein complex;ribosome	amide metabolic process;biosynthetic process;cellular nitrogen compound metabolic process;cellular process;macromolecule biosynthetic process;macromolecule metabolic process;metabolic process;nitrogen compound metabolic process;peptide metabolic process;primary metabolic process;protein metabolic process;translation	cellular anatomical entity;intracellular non-membrane-bounded organelle;intracellular organelle;non-membrane-bounded organelle;organelle;protein-containing complex;ribonucleoprotein complex;ribosome	Ribosome	Ribosomal_L27		3D-structure;Referenceproteome;Ribonucleoprotein;Ribosomalprotein		GO:0006412;GO:0006518;GO:0006807;GO:0008152;GO:0009058;GO:0009059;GO:0009987;GO:0019538;GO:0034641;GO:0043043;GO:0043170;GO:0043603;GO:0043604;GO:0044237;GO:0044238;GO:0044249;GO:0044271;GO:0071704;GO:1901564;GO:1901566;GO:1901576	GO:0003735;GO:0005198	GO:0005840;GO:0032991;GO:0043226;GO:0043228;GO:0043229;GO:0043232;GO:0110165;GO:1990904	GO:0006412;GO:0006518;GO:0006807;GO:0008152;GO:0009058;GO:0009059;GO:0009987;GO:0019538;GO:0034641;GO:0043170;GO:0043603;GO:0044238	GO:0005840;GO:0032991;GO:0043226;GO:0043228;GO:0043229;GO:0043232;GO:0110165;GO:1990904	ko03010	Large ribosomal subunit protein bL27	A0A140N340
14.7496	14.7425	14.3749	14.871	14.2491	14.1313	14.3533	14.1214	14.7209	14.635	14.5666	14.6034	14.5583	14.6046	14.5006	14.5412	14.6321	14.5963	14.7698	14.5024	14.3795	14.503	14.0698	14.3974	14.5855	14.6191	14.4461	14.5229	14.4206	14.5105	14.3995	14.1454	cellular localization;cellular macromolecule localization;cellular process;establishment of localization;establishment of protein localization;establishment of protein localization to extracellular region;export from cell;localization;macromolecule localization;nitrogen compound transport;organic substance transport;protein localization;protein localization to extracellular region;protein secreti…	active transmembrane transporter activity;ATPase-coupled transmembrane transporter activity;ATP-dependent activity;macromolecule transmembrane transporter activity;primary active transmembrane transporter activity;protein transmembrane transporter activity;protein transporter activity;protein-transporting ATPase activity;transmembrane transporter activity;transporter activity	cellular anatomical entity;membrane;plasma membrane	cellular localization;cellular process;establishment of localization;localization;macromolecule localization;protein localization;protein transport;secretion;transport	cellular anatomical entity;membrane;plasma membrane	Bacterial secretion system;Protein export	SecG		Cellmembrane;Membrane;Proteintransport;Referenceproteome;Translocation;Transmembrane;Transmembranehelix;Transport		GO:0006810;GO:0008104;GO:0009306;GO:0009987;GO:0015031;GO:0032940;GO:0033036;GO:0035592;GO:0045184;GO:0046903;GO:0051179;GO:0051234;GO:0051641;GO:0070727;GO:0071692;GO:0071702;GO:0071705;GO:0140352	GO:0005215;GO:0008320;GO:0015399;GO:0015450;GO:0022804;GO:0022857;GO:0022884;GO:0042626;GO:0140318;GO:0140657	GO:0005886;GO:0016020;GO:0110165	GO:0006810;GO:0008104;GO:0009987;GO:0015031;GO:0033036;GO:0046903;GO:0051179;GO:0051234;GO:0051641	GO:0005886;GO:0016020;GO:0110165	ko03060;ko03070	Protein-export membrane protein SecG	A0A140N347
12.9732	12.9951	13.107	12.8069	14.2339	14.3029	14.2263	14.3271	14.1259	14.1515	14.2632	14.1691	14.1239	14.0217	14.1511	14.1792	14.2955	14.2699	14.1054	14.1495	13.9815	14.0894	14.1879	13.9571	14.0891	13.8697	13.9759	14.1632	14.1881	14.0067	14.1716	14.0126	macromolecule metabolic process;metabolic process;nitrogen compound metabolic process;organic substance metabolic process;organonitrogen compound metabolic process;primary metabolic process;protein metabolic process;proteolysis	catalytic activity;catalytic activity, acting on a protein;hydrolase activity;peptidase activity		macromolecule metabolic process;metabolic process;nitrogen compound metabolic process;primary metabolic process;protein metabolic process;proteolysis			DJ-1_PfpI		Hydrolase;Protease;Referenceproteome		GO:0006508;GO:0006807;GO:0008152;GO:0019538;GO:0043170;GO:0044238;GO:0071704;GO:1901564	GO:0003824;GO:0008233;GO:0016787;GO:0140096		GO:0006508;GO:0006807;GO:0008152;GO:0019538;GO:0043170;GO:0044238				A0A140N363
12.4506	12.5503	12.4626	12.3142	12.4106	12.1493	12.0151	12.2125	12.3494	12.0325	12.1002	12.3063	11.7769	12.2529	12.0523	12.1464	11.9987	11.9367	12.4263	12.0718	12.2351	12.2743	12.3263	12.254	12.2327	11.8768	12.0801	12.0904	12.189	12.0594	12.0354	12.4969		aldonate transmembrane transporter activity;carboxylic acid transmembrane transporter activity;gluconate transmembrane transporter activity;organic acid transmembrane transporter activity;organic anion transmembrane transporter activity;transmembrane transporter activity;transporter activity	cellular anatomical entity;membrane		cellular anatomical entity;membrane		GntP_permease		Membrane;Referenceproteome;Transmembrane;Transmembranehelix			GO:0005215;GO:0005342;GO:0008514;GO:0015128;GO:0022857;GO:0042879;GO:0046943	GO:0016020;GO:0110165		GO:0016020;GO:0110165			A0A140N370
10.431	10.8867	11.1337	11.6424	10.6516	11.7102	11.907	11.1526	10.3623	11.2425	11.3024	11.0316	10.8906	11.0327	11.0022	10.8631	11.2831	11.3066	11.4058	11.8341	11.0994	11.5549	11.1405	11.419	10.2028	10.917	10.88	11.4341	10.5339	11.6275	10.5083	10.06	alcohol metabolic process;alditol metabolic process;carbohydrate metabolic process;glycerol metabolic process;metabolic process;organic hydroxy compound metabolic process;organic substance metabolic process;polyol metabolic process;primary metabolic process;small molecule metabolic process	catalytic activity;sulfurtransferase activity;thiosulfate sulfurtransferase activity;transferase activity;transferase activity, transferring sulphur-containing groups	cellular anatomical entity;cytoplasm	alcohol metabolic process;carbohydrate metabolic process;metabolic process;primary metabolic process;small molecule metabolic process	cellular anatomical entity;cytoplasm		Rhodanese		Cytoplasm;Referenceproteome;Transferase		GO:0005975;GO:0006066;GO:0006071;GO:0008152;GO:0019400;GO:0019751;GO:0044238;GO:0044281;GO:0071704;GO:1901615	GO:0003824;GO:0004792;GO:0016740;GO:0016782;GO:0016783	GO:0005737;GO:0110165	GO:0005975;GO:0006066;GO:0008152;GO:0044238;GO:0044281	GO:0005737;GO:0110165		Thiosulfate sulfurtransferase GlpE	A0A140N377
11.16	11.0853	11.7939	11.8899	11.6108	11.7866	11.9123	11.7292	11.8694	12.0541	12.0904	12.0076	12.6107	12.2389	12.0601	12.0123	12.0809	11.9187	12.0488	11.7557	12.1588	12.0971	11.8221	11.7947	12.0313	11.9874	12.0176	11.9271	11.8945	11.982	11.7551	11.0392	carbohydrate import across plasma membrane;carbohydrate transmembrane transport;carbohydrate transport;cellular process;establishment of localization;import across plasma membrane;import into cell;localization;organic substance transport;phosphoenolpyruvate-dependent sugar phosphotransferase system;transmembrane transport;transport		cellular anatomical entity;membrane;plasma membrane	carbohydrate transport;cellular process;establishment of localization;localization;transmembrane transport;transport	cellular anatomical entity;membrane;plasma membrane	Galactose metabolism;Phosphotransferase system (PTS)	EIID-AGA		Cellmembrane;Membrane;Phosphotransferasesystem;Referenceproteome;Sugartransport;Transmembrane;Transmembranehelix;Transport		GO:0006810;GO:0008643;GO:0009401;GO:0009987;GO:0034219;GO:0051179;GO:0051234;GO:0055085;GO:0071702;GO:0098657;GO:0098704;GO:0098739		GO:0005886;GO:0016020;GO:0110165	GO:0006810;GO:0008643;GO:0009987;GO:0051179;GO:0051234;GO:0055085	GO:0005886;GO:0016020;GO:0110165	ko00052;ko02060		A0A140N380
15.4057	15.4827	15.3755	15.5572	15.3018	15.3228	15.1412	15.1902	15.4769	15.155	15.1306	15.284	15.1786	15.2742	15.1225	14.9682	15.0146	15.0444	15.2213	15.117	15.5333	15.4148	15.3004	15.2237	15.3207	15.1652	15.2879	15.1449	15.4419	15.4463	15.2055	14.8684		aldonate transmembrane transporter activity;carboxylic acid transmembrane transporter activity;gluconate transmembrane transporter activity;organic acid transmembrane transporter activity;organic anion transmembrane transporter activity;transmembrane transporter activity;transporter activity	cellular anatomical entity;membrane		cellular anatomical entity;membrane		GntP_permease		Membrane;Referenceproteome;Transmembrane;Transmembranehelix			GO:0005215;GO:0005342;GO:0008514;GO:0015128;GO:0022857;GO:0042879;GO:0046943	GO:0016020;GO:0110165		GO:0016020;GO:0110165			A0A140N385
14.7558	14.7545	14.7591	14.6711	14.5538	14.6597	14.6032	14.6984	14.5823	14.571	14.6499	14.6595	14.5631	14.5923	14.7059	14.6952	14.5243	14.53	14.5794	14.7041	14.7996	14.789	14.828	14.8329	14.6587	14.6403	14.7346	14.6323	14.6873	14.7519	14.6847	14.7966	cellular metabolic process;cellular process;metabolic process;organic acid metabolic process;organic acid phosphorylation;organic substance metabolic process;phosphate-containing compound metabolic process;phosphorus metabolic process;phosphorylation;small molecule metabolic process	catalytic activity;glycerate kinase activity;kinase activity;phosphotransferase activity, alcohol group as acceptor;transferase activity;transferase activity, transferring phosphorus-containing groups		cellular process;metabolic process;organic acid metabolic process;phosphorus metabolic process;phosphorylation;small molecule metabolic process		Glycerolipid metabolism;Glycine, serine and threonine metabolism;Glyoxylate and dicarboxylate metabolism;Methane metabolism	Gly_kinase		Kinase;Referenceproteome;Transferase		GO:0006082;GO:0006793;GO:0006796;GO:0008152;GO:0009987;GO:0016310;GO:0031388;GO:0044237;GO:0044281;GO:0071704	GO:0003824;GO:0008887;GO:0016301;GO:0016740;GO:0016772;GO:0016773		GO:0006082;GO:0006793;GO:0008152;GO:0009987;GO:0016310;GO:0044281		ko00260;ko00561;ko00630;ko00680		A0A140N388
17.7137	17.5693	17.6799	17.7146	18.2417	18.1506	18.165	18.0509	18.0603	18.0741	18.0789	17.9995	17.8546	17.961	17.8469	17.9235	17.9624	17.9525	18.0521	17.9508	18.1924	18.1929	18.1648	18.1441	18.0984	18.1334	18.0025	18.1295	17.9954	17.9745	18.0035	17.8223	biological regulation;cellular process;intracellular signal transduction;phosphorelay signal transduction system;regulation of biological process;regulation of biosynthetic process;regulation of cellular biosynthetic process;regulation of cellular metabolic process;regulation of cellular process;regulation of DNA-templated transcription;regulation of gene expression;regulation of macromolecule bi…	binding;DNA binding;nucleic acid binding;organic cyclic compound binding	cellular anatomical entity;cytoplasm	biological regulation;cellular process;intracellular signal transduction;phosphorelay signal transduction system;regulation of biological process;regulation of DNA-templated transcription;regulation of metabolic process;signal transduction	cellular anatomical entity;cytoplasm	Two-component system	Response_reg;Trans_reg_C		DNA-binding;Phosphoprotein;Referenceproteome		GO:0000160;GO:0006355;GO:0007165;GO:0009889;GO:0009987;GO:0010468;GO:0010556;GO:0019219;GO:0019222;GO:0031323;GO:0031326;GO:0035556;GO:0050789;GO:0050794;GO:0051171;GO:0051252;GO:0060255;GO:0065007;GO:0080090;GO:2001141	GO:0003676;GO:0003677;GO:0005488;GO:0097159	GO:0005737;GO:0110165	GO:0000160;GO:0006355;GO:0007165;GO:0009987;GO:0019222;GO:0035556;GO:0050789;GO:0065007	GO:0005737;GO:0110165	ko02020		A0A140N394
10.8542	10.8355	10.7965	11.6549	11.4536	11.4778	11.1335	11.3688	11.5275	11.5781	11.553	11.6252	11.4872	11.5117	11.6008	11.5246	11.4212	11.4727	11.4324	11.2901	12.1116	12.0088	11.9678	11.9073	11.5454	11.6818	11.7696	11.6576	11.8563	11.59	11.699	11.8132	biosynthetic process;carbohydrate biosynthetic process;carbohydrate metabolic process;gluconeogenesis;glucose metabolic process;hexose biosynthetic process;hexose metabolic process;metabolic process;monosaccharide biosynthetic process;monosaccharide metabolic process;organic substance biosynthetic process;organic substance metabolic process;primary metabolic process;small molecule biosynthetic pr…	4 iron, 4 sulfur cluster binding;ammonia-lyase activity;binding;carbon-nitrogen lyase activity;catalytic activity;cation binding;ion binding;iron-sulfur cluster binding;L-serine ammonia-lyase activity;lyase activity;metal cluster binding;metal ion binding		biosynthetic process;carbohydrate metabolic process;metabolic process;primary metabolic process;small molecule metabolic process		Cysteine and methionine metabolism;Glycine, serine and threonine metabolism	SDH_alpha;SDH_beta		4Fe-4S;Gluconeogenesis;Iron;Iron-sulfur;Lyase;Metal-binding;Referenceproteome		GO:0005975;GO:0005996;GO:0006006;GO:0006094;GO:0008152;GO:0009058;GO:0016051;GO:0019318;GO:0019319;GO:0044238;GO:0044281;GO:0044283;GO:0046364;GO:0071704;GO:1901576	GO:0003824;GO:0003941;GO:0005488;GO:0016829;GO:0016840;GO:0016841;GO:0043167;GO:0043169;GO:0046872;GO:0051536;GO:0051539;GO:0051540		GO:0005975;GO:0008152;GO:0009058;GO:0044238;GO:0044281		ko00260;ko00270	L-serine dehydratase	A0A140N396
15.0393	15.1328	15.1469	15.1204	15.2255	15.2882	15.316	15.274	15.2347	15.3945	15.3867	15.3277	15.318	15.4393	15.3387	15.1681	15.3416	15.3712	15.3182	15.2639	15.2827	15.3044	15.2793	15.2267	15.176	15.3198	15.301	15.1966	15.1373	15.3274	15.1806	15.3003		catalytic activity;hydrolase activity				Purine metabolism	NUDIX		Hydrolase;Referenceproteome			GO:0003824;GO:0016787				ko00230		A0A140N3A3
13.3775	13.8476	14.0255	13.9011	13.7087	13.8918	14.3904	13.9447	13.7044	14.1483	13.9084	14.2214	13.9764	13.902	14.1951	13.8834	13.7833	14.0118	14.1412	14.0416	13.8022	13.9464	14.1501	13.9523	13.9066	13.945	14.0909	14.0449	13.914	14.1532	13.8031	13.7527		binding;catalytic activity;catalytic activity, acting on a nucleic acid;catalytic activity, acting on DNA;DNA-methyltransferase activity;methyltransferase activity;nucleic acid binding;organic cyclic compound binding;S-adenosylmethionine-dependent methyltransferase activity;site-specific DNA-methyltransferase (adenine-specific) activity;transferase activity;transferase activity, transferring one-…				Mismatch repair	MethyltransfD12		Methyltransferase;Referenceproteome;S-adenosyl-L-methionine;Transferase			GO:0003676;GO:0003824;GO:0005488;GO:0008168;GO:0008757;GO:0009007;GO:0009008;GO:0016740;GO:0016741;GO:0097159;GO:0140097;GO:0140640				ko03430	Site-specific DNA-methyltransferase (adenine-specific)	A0A140N3A9
15.1179	15.2579	15.2751	15.1666	15.6132	15.6898	15.6901	15.7034	15.7575	15.8817	15.8481	15.9022	15.8618	15.9503	15.9438	15.9402	15.8347	15.8738	15.6569	15.6513	15.9771	16.0513	16.1023	15.972	15.8595	15.868	15.9068	15.8061	15.8815	15.9272	15.7658	15.922	carboxylic acid catabolic process;carboxylic acid metabolic process;catabolic process;cellular catabolic process;cellular metabolic process;cellular process;glucuronate catabolic process;glucuronate metabolic process;metabolic process;monocarboxylic acid catabolic process;monocarboxylic acid metabolic process;organic acid catabolic process;organic acid metabolic process;organic substance cataboli…	catalytic activity;glucuronate isomerase activity;intramolecular oxidoreductase activity;intramolecular oxidoreductase activity, interconverting aldoses and ketoses;isomerase activity		catabolic process;cellular process;metabolic process;monocarboxylic acid metabolic process;organic acid metabolic process;small molecule metabolic process		Pentose and glucuronate interconversions	UxaC		Isomerase;Referenceproteome		GO:0006063;GO:0006064;GO:0006082;GO:0008152;GO:0009056;GO:0009987;GO:0016054;GO:0019585;GO:0019752;GO:0032787;GO:0043436;GO:0044237;GO:0044248;GO:0044281;GO:0044282;GO:0046395;GO:0071704;GO:0072329;GO:1901575	GO:0003824;GO:0008880;GO:0016853;GO:0016860;GO:0016861		GO:0006082;GO:0008152;GO:0009056;GO:0009987;GO:0032787;GO:0044281		ko00040	Uronate isomerase	A0A140N3B4
14.6369	14.6659	14.744	14.6641	14.4531	14.457	14.5585	14.4278	14.5255	14.4365	14.529	14.5475	14.537	14.5525	14.5371	14.566	14.5471	14.5768	14.5373	14.498	14.4649	14.4819	14.4988	14.5523	14.5323	14.5054	14.5195	14.4842	14.436	14.5498	14.485	14.3428		23S rRNA (guanine(1835)-N(2))-methyltransferase activity;binding;catalytic activity;catalytic activity, acting on a nucleic acid;catalytic activity, acting on a rRNA;catalytic activity, acting on RNA;methyltransferase activity;N-methyltransferase activity;nucleic acid binding;organic cyclic compound binding;RNA methyltransferase activity;rRNA (guanine) methyltransferase activity;rRNA (guanine-N2-…	cellular anatomical entity;cytoplasm		cellular anatomical entity;cytoplasm		MTS		Cytoplasm;Methyltransferase;Referenceproteome;rRNAprocessing;S-adenosyl-L-methionine;Transferase			GO:0003676;GO:0003824;GO:0005488;GO:0008168;GO:0008170;GO:0008173;GO:0008649;GO:0008757;GO:0008990;GO:0016435;GO:0016740;GO:0016741;GO:0052916;GO:0097159;GO:0140098;GO:0140102;GO:0140640	GO:0005737;GO:0110165		GO:0005737;GO:0110165		Ribosomal RNA large subunit methyltransferase G	A0A140N3C3
12.7573	12.6899	12.7131	12.6818	13.1358	12.9524	12.7047	12.8088	12.9839	12.9948	12.8845	12.9085	12.6138	12.8084	12.7186	12.7434	12.7703	12.6615	12.939	12.6626	13.0069	13.0962	12.8977	13.0061	12.8642	12.8783	12.6683	12.8927	12.9254	12.7407	12.7473	12.5659		binding;nucleic acid binding;organic cyclic compound binding;RNA binding;tRNA binding					tRNA_bind		Referenceproteome;RNA-binding;tRNA-binding			GO:0000049;GO:0003676;GO:0003723;GO:0005488;GO:0097159						A0A140N3D3
17.2631	17.3857	17.2361	17.3115	17.4513	17.4123	17.5771	17.4546	17.6801	17.6779	17.6022	17.6725	17.5324	17.5981	17.5721	17.5711	17.7386	17.639	17.5156	17.5608	17.5798	17.6361	17.5455	17.5246	17.5759	17.6129	17.5792	17.4424	17.5585	17.6621	17.4455	17.1593	aromatic compound biosynthetic process;biosynthetic process;cellular aromatic compound metabolic process;cellular biosynthetic process;cellular metabolic process;cellular nitrogen compound biosynthetic process;cellular nitrogen compound metabolic process;cellular process;DNA-templated transcription;heterocycle biosynthetic process;heterocycle metabolic process;macromolecule biosynthetic process;m…	binding;DNA binding;DNA-binding transcription factor activity;nucleic acid binding;organic cyclic compound binding;transcription regulator activity		biosynthetic process;cellular aromatic compound metabolic process;cellular nitrogen compound metabolic process;cellular process;DNA-templated transcription;heterocycle metabolic process;macromolecule biosynthetic process;macromolecule metabolic process;metabolic process;nitrogen compound metabolic process;nucleobase-containing compound metabolic process;primary metabolic process;RNA metabolic pro…		Two-component system;Vibrio cholerae pathogenic cycle	cNMP_binding;HTH_Crp_2		Acetylation;Referenceproteome		GO:0006139;GO:0006351;GO:0006725;GO:0006807;GO:0008152;GO:0009058;GO:0009059;GO:0009987;GO:0016070;GO:0018130;GO:0019438;GO:0032774;GO:0034641;GO:0034654;GO:0043170;GO:0044237;GO:0044238;GO:0044249;GO:0044271;GO:0046483;GO:0071704;GO:0090304;GO:1901360;GO:1901362;GO:1901576	GO:0003676;GO:0003677;GO:0003700;GO:0005488;GO:0097159;GO:0140110		GO:0006139;GO:0006351;GO:0006725;GO:0006807;GO:0008152;GO:0009058;GO:0009059;GO:0009987;GO:0016070;GO:0034641;GO:0043170;GO:0044238;GO:0046483		ko02020;ko05111	Catabolite activator protein	A0A140N3D6
12.8228	13.0736	12.6831	13.024	13.9428	13.7636	13.8033	13.8354	13.7745	13.6613	13.7408	13.7497	13.8736	13.6009	13.6798	13.8199	13.6955	13.8719	13.1755	13.3048	13.7703	13.8515	13.9816	13.8606	13.495	13.5374	13.6391	13.4862	13.6947	13.5342	13.314	13.6188							SlyX		Coiledcoil;Referenceproteome								Protein SlyX	A0A140N3E3
15.0804	15.1568	15.1596	15.0595	15.1866	15.2834	15.3839	15.2647	15.1963	15.3389	15.3632	15.3522	15.2961	15.3914	15.3715	15.3296	15.273	15.3157	15.3246	15.323	15.2609	15.3476	15.3456	15.3298	15.2281	15.3618	15.2991	15.348	15.2654	15.3488	15.277	15.2414	biological regulation;metabolic process;regulation of amine metabolic process;regulation of biological process;regulation of cellular amino acid metabolic process;regulation of cellular ketone metabolic process;regulation of cellular metabolic process;regulation of cellular process;regulation of glutamine family amino acid metabolic process;regulation of metabolic process;regulation of nitrogen c…	[glutamate-ammonia-ligase] adenylyltransferase activity;[glutamine synthetase]-adenylyl-L-tyrosine phosphorylase activity;adenyl nucleotide binding;adenyl ribonucleotide binding;adenylyltransferase activity;anion binding;ATP binding;binding;carbohydrate derivative binding;catalytic activity;catalytic activity, acting on a protein;cation binding;heterocyclic compound binding;ion binding;ligase act…		biological regulation;metabolic process;regulation of biological process;regulation of metabolic process			GlnD_UR_UTase;GlnE		ATP-binding;Ligase;Magnesium;Multifunctionalenzyme;Nucleotide-binding;Nucleotidyltransferase;Referenceproteome;Transferase		GO:0000820;GO:0006521;GO:0008152;GO:0010565;GO:0019222;GO:0031323;GO:0033238;GO:0050789;GO:0050794;GO:0051171;GO:0062012;GO:0065007;GO:0080090	GO:0000166;GO:0000287;GO:0003824;GO:0005488;GO:0005524;GO:0008882;GO:0016740;GO:0016772;GO:0016779;GO:0016874;GO:0017076;GO:0030554;GO:0032553;GO:0032555;GO:0032559;GO:0035639;GO:0036094;GO:0043167;GO:0043168;GO:0043169;GO:0046872;GO:0047388;GO:0070566;GO:0097159;GO:0097367;GO:0140096;GO:1901265;GO:1901363		GO:0008152;GO:0019222;GO:0050789;GO:0065007			Bifunctional glutamine synthetase adenylyltransferase/adenylyl-removing enzyme;Glutamine synthetase adenylyl transferase;Glutamine synthetase adenylyl-L-tyrosine phosphorylase	A0A140N3E6
16.0251	16.045	16.1793	15.9701	15.9833	16.1443	16.2315	16.1755	16.0829	16.1485	16.1923	16.2353	16.0261	16.2338	16.1085	16.2273	16.1475	16.1478	16.073	16.1887	16.3603	16.2637	16.3058	16.3126	16.1029	16.3488	16.2434	16.2876	16.1713	16.2543	16.1941	16.1958	biosynthetic process;cellular biosynthetic process;cellular metabolic process;cellular nitrogen compound biosynthetic process;cellular nitrogen compound metabolic process;cellular process;flavin-containing compound biosynthetic process;flavin-containing compound metabolic process;heterocycle biosynthetic process;heterocycle metabolic process;metabolic process;nitrogen compound metabolic process;o…	3,4-dihydroxy-2-butanone-4-phosphate synthase activity;binding;carbon-carbon lyase activity;catalytic activity;cation binding;ion binding;lyase activity;magnesium ion binding;manganese ion binding;metal ion binding;transition metal ion binding		biosynthetic process;cellular nitrogen compound metabolic process;cellular process;heterocycle metabolic process;metabolic process;nitrogen compound metabolic process;small molecule metabolic process;vitamin metabolic process		Riboflavin metabolism	DHBP_synthase		Lyase;Magnesium;Manganese;Metal-binding;Referenceproteome;Riboflavinbiosynthesis		GO:0006766;GO:0006767;GO:0006771;GO:0006807;GO:0008152;GO:0009058;GO:0009110;GO:0009231;GO:0009987;GO:0018130;GO:0034641;GO:0042364;GO:0042726;GO:0042727;GO:0044237;GO:0044249;GO:0044271;GO:0044281;GO:0044283;GO:0046483;GO:0071704;GO:1901360;GO:1901362;GO:1901564;GO:1901566;GO:1901576	GO:0000287;GO:0003824;GO:0005488;GO:0008686;GO:0016829;GO:0016830;GO:0030145;GO:0043167;GO:0043169;GO:0046872;GO:0046914		GO:0006766;GO:0006807;GO:0008152;GO:0009058;GO:0009987;GO:0034641;GO:0044281;GO:0046483		ko00740	3,4-dihydroxy-2-butanone 4-phosphate synthase	A0A140N3F8
13.4352	13.368	13.7239	10.8372	12.2214	12.3044	12.585	12.5877	12.4795	12.8161	12.8788	13.1029	12.7314	12.6534	12.8162	12.6289	12.9043	12.5293	12.4488	12.6609	12.2631	12.7159	12.824	12.9009	12.6557	12.4489	12.692	12.6696	12.6835	12.8736	12.6278	12.772							UPF0227		Referenceproteome								Esterase YqiA	A0A140N3G4
17.3631	17.3701	17.4176	17.2313	15.7758	15.712	15.8221	15.6783	15.7332	15.8054	15.7383	15.7839	15.5496	15.6055	15.7035	15.6829	15.6821	15.7123	15.5778	15.6441	15.6521	15.5791	15.6157	15.5892	15.6283	15.6782	15.7407	15.6429	15.379	15.5685	15.4606	15.3803	biological regulation;protein stabilization;regulation of biological quality;regulation of protein stability		cellular anatomical entity;cytoplasm	biological regulation;protein stabilization;regulation of biological quality;regulation of protein stability	cellular anatomical entity;cytoplasm		HSP20		Chaperone;Cytoplasm;Referenceproteome;Stressresponse		GO:0031647;GO:0050821;GO:0065007;GO:0065008		GO:0005737;GO:0110165	GO:0031647;GO:0050821;GO:0065007;GO:0065008	GO:0005737;GO:0110165		Small heat shock protein IbpB	A0A140N3G6
19.9148	20.1249	20.2062	20.3074	19.5785	19.7152	19.7821	19.5986	19.4216	19.5753	19.6325	19.5902	19.3223	19.3791	19.5255	19.5148	19.4553	19.4417	19.8377	19.8064	19.675	19.5409	19.6907	19.6836	19.6971	19.7454	19.6808	19.6616	19.5858	19.7628	19.6762	19.3431	amide biosynthetic process;amide metabolic process;biosynthetic process;cellular biosynthetic process;cellular metabolic process;cellular nitrogen compound biosynthetic process;cellular nitrogen compound metabolic process;cellular process;macromolecule biosynthetic process;macromolecule metabolic process;metabolic process;nitrogen compound metabolic process;organic substance biosynthetic process;…	binding;nucleic acid binding;organic cyclic compound binding;RNA binding;rRNA binding;structural constituent of ribosome;structural molecule activity	cellular anatomical entity;intracellular non-membrane-bounded organelle;intracellular organelle;non-membrane-bounded organelle;organelle;protein-containing complex;ribonucleoprotein complex;ribosome	amide metabolic process;biosynthetic process;cellular nitrogen compound metabolic process;cellular process;macromolecule biosynthetic process;macromolecule metabolic process;metabolic process;nitrogen compound metabolic process;peptide metabolic process;primary metabolic process;protein metabolic process;translation	cellular anatomical entity;intracellular non-membrane-bounded organelle;intracellular organelle;non-membrane-bounded organelle;organelle;protein-containing complex;ribonucleoprotein complex;ribosome	Ribosome	Ribosomal_L3		3D-structure;Methylation;Referenceproteome;Ribonucleoprotein;Ribosomalprotein;RNA-binding;rRNA-binding		GO:0006412;GO:0006518;GO:0006807;GO:0008152;GO:0009058;GO:0009059;GO:0009987;GO:0019538;GO:0034641;GO:0043043;GO:0043170;GO:0043603;GO:0043604;GO:0044237;GO:0044238;GO:0044249;GO:0044271;GO:0071704;GO:1901564;GO:1901566;GO:1901576	GO:0003676;GO:0003723;GO:0003735;GO:0005198;GO:0005488;GO:0019843;GO:0097159	GO:0005840;GO:0032991;GO:0043226;GO:0043228;GO:0043229;GO:0043232;GO:0110165;GO:1990904	GO:0006412;GO:0006518;GO:0006807;GO:0008152;GO:0009058;GO:0009059;GO:0009987;GO:0019538;GO:0034641;GO:0043170;GO:0043603;GO:0044238	GO:0005840;GO:0032991;GO:0043226;GO:0043228;GO:0043229;GO:0043232;GO:0110165;GO:1990904	ko03010	Large ribosomal subunit protein uL3	A0A140N3G7
12.7	13.0537	12.7065	13.0911	13.4681	13.5541	13.832	13.6867	13.5297	13.4314	13.5112	13.7282	13.5787	13.5648	13.6951	13.6208	13.4814	13.4858	13.4951	13.3061	13.6612	13.4057	13.5161	13.4642	13.1874	13.4616	13.5338	13.4283	13.5869	13.5307	13.4464	12.7365		binding;DNA binding;nucleic acid binding;organic cyclic compound binding					MqsA_antitoxin		Referenceproteome			GO:0003676;GO:0003677;GO:0005488;GO:0097159						A0A140N3H1
19.0032	18.914	18.898	18.5826	18.538	18.4394	18.5905	18.5131	18.3545	18.2642	18.4434	18.3377	18.0017	18.3148	18.3523	18.1167	18.2372	18.0391	18.4296	18.4919	18.4135	18.4297	18.543	18.5847	18.4871	18.7548	18.3278	18.7144	18.4007	18.4425	18.3331	18.0284	amide biosynthetic process;amide metabolic process;biosynthetic process;cellular biosynthetic process;cellular metabolic process;cellular nitrogen compound biosynthetic process;cellular nitrogen compound metabolic process;cellular process;macromolecule biosynthetic process;macromolecule metabolic process;metabolic process;nitrogen compound metabolic process;organic substance biosynthetic process;…	binding;nucleic acid binding;organic cyclic compound binding;RNA binding;rRNA binding;structural constituent of ribosome;structural molecule activity	large ribosomal subunit;protein-containing complex;ribonucleoprotein complex;ribosomal subunit	amide metabolic process;biosynthetic process;cellular nitrogen compound metabolic process;cellular process;macromolecule biosynthetic process;macromolecule metabolic process;metabolic process;nitrogen compound metabolic process;peptide metabolic process;primary metabolic process;protein metabolic process;translation	protein-containing complex;ribonucleoprotein complex	Ribosome	Ribosomal_L14		3D-structure;Referenceproteome;Ribonucleoprotein;Ribosomalprotein;RNA-binding;rRNA-binding		GO:0006412;GO:0006518;GO:0006807;GO:0008152;GO:0009058;GO:0009059;GO:0009987;GO:0019538;GO:0034641;GO:0043043;GO:0043170;GO:0043603;GO:0043604;GO:0044237;GO:0044238;GO:0044249;GO:0044271;GO:0071704;GO:1901564;GO:1901566;GO:1901576	GO:0003676;GO:0003723;GO:0003735;GO:0005198;GO:0005488;GO:0019843;GO:0097159	GO:0015934;GO:0032991;GO:0044391;GO:1990904	GO:0006412;GO:0006518;GO:0006807;GO:0008152;GO:0009058;GO:0009059;GO:0009987;GO:0019538;GO:0034641;GO:0043170;GO:0043603;GO:0044238	GO:0032991;GO:1990904	ko03010	Large ribosomal subunit protein uL14	A0A140N3H4
16.5669	16.6206	16.5085	16.727	16.2588	16.3124	16.2398	16.2498	16.3047	16.1875	16.1682	16.0669	16.1426	16.2399	16.1327	16.0186	16.0157	16.055	16.2073	16.0761	16.3137	16.2358	16.2309	16.2288	16.2763	16.1432	16.0922	16.2271	16.2841	16.3067	16.1855	16.1731	cellular localization;cellular macromolecule localization;cellular process;establishment of localization;establishment of localization in cell;establishment of protein localization;intracellular protein transmembrane transport;intracellular protein transport;intracellular transport;localization;macromolecule localization;nitrogen compound transport;organic substance transport;protein localization…		cellular anatomical entity;membrane;plasma membrane	cellular localization;cellular process;establishment of localization;intracellular protein transport;localization;macromolecule localization;protein localization;protein targeting;protein transport;transmembrane transport;transport	cellular anatomical entity;membrane;plasma membrane	Bacterial secretion system;Protein export	SecY		Cellinnermembrane;Cellmembrane;Membrane;Proteintransport;Referenceproteome;Translocation;Transmembrane;Transmembranehelix;Transport		GO:0006605;GO:0006810;GO:0006886;GO:0008104;GO:0009987;GO:0015031;GO:0033036;GO:0043952;GO:0045184;GO:0046907;GO:0051179;GO:0051234;GO:0051641;GO:0051649;GO:0055085;GO:0065002;GO:0070727;GO:0071702;GO:0071705;GO:0071806		GO:0005886;GO:0016020;GO:0110165	GO:0006605;GO:0006810;GO:0006886;GO:0008104;GO:0009987;GO:0015031;GO:0033036;GO:0051179;GO:0051234;GO:0051641;GO:0055085	GO:0005886;GO:0016020;GO:0110165	ko03060;ko03070	Protein translocase subunit SecY	A0A140N3I1
13.4581	13.4275	13.3615	13.1642	13.4422	13.4842	13.4746	13.3938	13.4488	13.5213	13.5036	13.3574	13.2719	13.4715	13.4781	13.4526	13.443	13.3264	13.5531	13.4695	13.3692	13.4445	13.3272	13.4993	13.5154	13.5299	13.4801	13.4642	13.5206	13.4112	13.4407	13.0287	adenine catabolic process;adenine metabolic process;aromatic compound catabolic process;catabolic process;cellular aromatic compound metabolic process;cellular catabolic process;cellular metabolic process;cellular nitrogen compound catabolic process;cellular nitrogen compound metabolic process;cellular process;heterocycle catabolic process;heterocycle metabolic process;metabolic process;nitrogen …	adenine deaminase activity;catalytic activity;deaminase activity;hydrolase activity;hydrolase activity, acting on carbon-nitrogen (but not peptide) bonds;hydrolase activity, acting on carbon-nitrogen (but not peptide) bonds, in cyclic amidines		catabolic process;cellular aromatic compound metabolic process;cellular nitrogen compound metabolic process;cellular process;heterocycle metabolic process;metabolic process;nitrogen compound metabolic process;nucleobase-containing compound metabolic process;nucleobase-containing small molecule metabolic process;primary metabolic process;small molecule metabolic process		Purine metabolism	Adenine_deam_C;Amidohydro_1		Hydrolase;Manganese;Referenceproteome		GO:0006139;GO:0006144;GO:0006145;GO:0006146;GO:0006725;GO:0006807;GO:0008152;GO:0009056;GO:0009112;GO:0009987;GO:0019439;GO:0034641;GO:0044237;GO:0044238;GO:0044248;GO:0044270;GO:0044281;GO:0046083;GO:0046113;GO:0046483;GO:0046700;GO:0055086;GO:0071704;GO:0072521;GO:0072523;GO:1901360;GO:1901361;GO:1901564;GO:1901565;GO:1901575	GO:0000034;GO:0003824;GO:0016787;GO:0016810;GO:0016814;GO:0019239		GO:0006139;GO:0006725;GO:0006807;GO:0008152;GO:0009056;GO:0009987;GO:0034641;GO:0044238;GO:0044281;GO:0046483;GO:0055086		ko00230	Adenine deaminase	A0A140N3I2
15.1292	15.2433	15.1803	15.4688	16.1873	16.2789	16.4039	16.4604	16.1655	16.34	16.3002	16.4912	16.1601	16.2369	16.2224	16.3782	16.3355	16.3232	16.2107	16.2328	16.2132	16.1764	16.2696	16.2673	16.0014	16.1304	16.2243	16.0756	16.0796	16.1972	16.0991	16.1213	biosynthetic process;carbohydrate biosynthetic process;carbohydrate metabolic process;carboxylic acid biosynthetic process;carboxylic acid metabolic process;cellular biosynthetic process;cellular metabolic process;cellular process;heterocycle biosynthetic process;heterocycle metabolic process;lactone biosynthetic process;lactone metabolic process;L-ascorbic acid biosynthetic process;L-ascorbic ac…	2,5-didehydrogluconate reductase activity;catalytic activity;oxidoreductase activity;oxidoreductase activity, acting on CH-OH group of donors;oxidoreductase activity, acting on the CH-OH group of donors, NAD or NADP as acceptor		biosynthetic process;carbohydrate metabolic process;cellular process;heterocycle metabolic process;metabolic process;organic acid metabolic process;primary metabolic process;small molecule metabolic process;vitamin metabolic process			Aldo_ket_red		Ascorbatebiosynthesis;Oxidoreductase;Referenceproteome		GO:0005975;GO:0005996;GO:0006082;GO:0006766;GO:0006767;GO:0008152;GO:0009058;GO:0009110;GO:0009987;GO:0016051;GO:0016053;GO:0018130;GO:0019752;GO:0019852;GO:0019853;GO:0042364;GO:0043436;GO:0044237;GO:0044238;GO:0044249;GO:0044281;GO:0044283;GO:0046364;GO:0046394;GO:0046483;GO:0071704;GO:1901334;GO:1901336;GO:1901360;GO:1901362;GO:1901576	GO:0003824;GO:0016491;GO:0016614;GO:0016616;GO:0050580		GO:0005975;GO:0006082;GO:0006766;GO:0008152;GO:0009058;GO:0009987;GO:0044238;GO:0044281;GO:0046483				A0A140N3I5
14.392	14.2436	14.2896	14.3328	14.3776	14.4252	14.4326	14.3708	14.6648	14.346	14.5482	14.4156	14.4105	14.236	14.353	14.2521	14.4587	14.447	14.6803	14.5713	14.5661	14.4629	14.3212	14.4132	14.5441	14.4739	14.4898	14.599	14.6521	14.5236	14.5755	13.9845		channel activity;gated channel activity;mechanosensitive monoatomic ion channel activity;monoatomic ion channel activity;monoatomic ion transmembrane transporter activity;passive transmembrane transporter activity;transmembrane transporter activity;transporter activity	cellular anatomical entity;membrane;plasma membrane		cellular anatomical entity;membrane;plasma membrane		MscL		Cellinnermembrane;Cellmembrane;Ionchannel;Iontransport;Membrane;Referenceproteome;Transmembrane;Transmembranehelix;Transport			GO:0005215;GO:0005216;GO:0008381;GO:0015075;GO:0015267;GO:0022803;GO:0022836;GO:0022857	GO:0005886;GO:0016020;GO:0110165		GO:0005886;GO:0016020;GO:0110165		Large-conductance mechanosensitive channel	A0A140N3I9
13.3966	13.3915	13.4001	13.1921	14.0721	14.1184	14.1631	14.1516	13.8533	14.0008	13.9163	13.9996	13.931	13.9056	13.9626	14.0223	14.0337	14.0909	13.9528	13.8919	13.7172	13.7856	13.8448	13.6182	13.622	13.655	13.6328	13.5165	13.5994	13.6889	13.5127	13.8088		carboxylic ester hydrolase activity;carboxymethylenebutenolidase activity;catalytic activity;hydrolase activity;hydrolase activity, acting on ester bonds				Chlorocyclohexane and chlorobenzene degradation;Fluorobenzoate degradation;Toluene degradation	DLH		Hydrolase;Referenceproteome			GO:0003824;GO:0008806;GO:0016787;GO:0016788;GO:0052689				ko00361;ko00364;ko00623		A0A140N3J3
12.0232	11.91	12.2107	11.752	12.7033	12.5698	12.6129	12.5	12.6184	12.7437	12.7701	12.7617	12.8996	12.7899	12.4908	12.7816	12.7038	12.7208	12.6074	12.5692	12.6857	12.6893	12.6419	12.6416	12.773	12.5187	12.7253	12.4243	12.8802	12.7105	12.4697	13.0191							DUF1488		Referenceproteome								DUF1488 domain-containing protein	A0A140N3J6
16.1083	16.0562	16.0278	16.1536	15.8906	15.9367	15.9993	15.9098	15.8807	15.8815	15.9684	15.9346	15.8703	15.9471	15.9037	15.8982	15.8039	15.8024	16.0627	16.0501	15.9908	15.9522	15.9928	15.9824	15.9487	16.0048	15.8606	16.0489	15.9064	15.8969	16.0777	15.9114			cellular anatomical entity;membrane		cellular anatomical entity;membrane		AsmA		Membrane;Referenceproteome;Transmembrane;Transmembranehelix				GO:0016020;GO:0110165		GO:0016020;GO:0110165			A0A140N3K4
13.8707	13.8711	13.9704	13.8622	13.7431	13.8013	13.9551	13.9748	13.6871	13.783	13.8557	14.0069	13.69	13.6726	13.8795	14.0534	13.8322	13.8113	13.6438	13.7013	13.5863	13.7036	13.8777	13.771	13.5808	13.703	13.8561	13.7697	13.5355	13.6778	13.5749	13.6561	aromatic compound biosynthetic process;biosynthetic process;cellular aromatic compound metabolic process;cellular biosynthetic process;cellular metabolic process;cellular nitrogen compound biosynthetic process;cellular nitrogen compound metabolic process;cellular process;DNA-templated transcription;heterocycle biosynthetic process;heterocycle metabolic process;macromolecule biosynthetic process;m…	binding;DNA binding;DNA-binding transcription factor activity;nucleic acid binding;organic cyclic compound binding;transcription regulator activity		biosynthetic process;cellular aromatic compound metabolic process;cellular nitrogen compound metabolic process;cellular process;DNA-templated transcription;heterocycle metabolic process;macromolecule biosynthetic process;macromolecule metabolic process;metabolic process;nitrogen compound metabolic process;nucleobase-containing compound metabolic process;primary metabolic process;RNA metabolic pro…			FCD;GntR		DNA-binding;Referenceproteome;Transcription;Transcriptionregulation		GO:0006139;GO:0006351;GO:0006725;GO:0006807;GO:0008152;GO:0009058;GO:0009059;GO:0009987;GO:0016070;GO:0018130;GO:0019438;GO:0032774;GO:0034641;GO:0034654;GO:0043170;GO:0044237;GO:0044238;GO:0044249;GO:0044271;GO:0046483;GO:0071704;GO:0090304;GO:1901360;GO:1901362;GO:1901576	GO:0003676;GO:0003677;GO:0003700;GO:0005488;GO:0097159;GO:0140110		GO:0006139;GO:0006351;GO:0006725;GO:0006807;GO:0008152;GO:0009058;GO:0009059;GO:0009987;GO:0016070;GO:0034641;GO:0043170;GO:0044238;GO:0046483				A0A140N3L8
20.5608	20.429	20.4276	20.1506	20.722	20.6064	20.5441	20.5255	20.6417	20.5572	20.5832	20.4548	20.3457	20.2754	20.4288	20.4713	20.5356	20.5871	20.435	20.4501	20.6495	20.626	20.6357	20.4238	20.5879	20.3019	20.4454	20.4429	20.569	20.4519	20.5043	20.0034	amide biosynthetic process;amide metabolic process;biosynthetic process;cellular biosynthetic process;cellular metabolic process;cellular nitrogen compound biosynthetic process;cellular nitrogen compound metabolic process;cellular process;macromolecule biosynthetic process;macromolecule metabolic process;metabolic process;nitrogen compound metabolic process;organic substance biosynthetic process;…	structural constituent of ribosome;structural molecule activity	cellular anatomical entity;intracellular non-membrane-bounded organelle;intracellular organelle;non-membrane-bounded organelle;organelle;protein-containing complex;ribonucleoprotein complex;ribosome	amide metabolic process;biosynthetic process;cellular nitrogen compound metabolic process;cellular process;macromolecule biosynthetic process;macromolecule metabolic process;metabolic process;nitrogen compound metabolic process;peptide metabolic process;primary metabolic process;protein metabolic process;translation	cellular anatomical entity;intracellular non-membrane-bounded organelle;intracellular organelle;non-membrane-bounded organelle;organelle;protein-containing complex;ribonucleoprotein complex;ribosome	Ribosome	Ribosomal_L28		3D-structure;Referenceproteome;Ribonucleoprotein;Ribosomalprotein		GO:0006412;GO:0006518;GO:0006807;GO:0008152;GO:0009058;GO:0009059;GO:0009987;GO:0019538;GO:0034641;GO:0043043;GO:0043170;GO:0043603;GO:0043604;GO:0044237;GO:0044238;GO:0044249;GO:0044271;GO:0071704;GO:1901564;GO:1901566;GO:1901576	GO:0003735;GO:0005198	GO:0005840;GO:0032991;GO:0043226;GO:0043228;GO:0043229;GO:0043232;GO:0110165;GO:1990904	GO:0006412;GO:0006518;GO:0006807;GO:0008152;GO:0009058;GO:0009059;GO:0009987;GO:0019538;GO:0034641;GO:0043170;GO:0043603;GO:0044238	GO:0005840;GO:0032991;GO:0043226;GO:0043228;GO:0043229;GO:0043232;GO:0110165;GO:1990904	ko03010	Large ribosomal subunit protein bL28	A0A140N3L9
16.5887	16.6124	16.6028	16.4213	16.4925	16.6211	16.5454	16.5957	16.5015	16.536	16.5402	16.5072	16.5029	16.5614	16.5588	16.5338	16.5274	16.5938	16.6394	16.6345	16.5175	16.5338	16.6267	16.5056	16.5788	16.6223	16.6318	16.5921	16.6515	16.6716	16.6312	16.4929	macromolecule metabolic process;metabolic process;nitrogen compound metabolic process;organic substance metabolic process;organonitrogen compound metabolic process;primary metabolic process;protein metabolic process;proteolysis	catalytic activity;catalytic activity, acting on a protein;hydrolase activity;metallopeptidase activity;peptidase activity		macromolecule metabolic process;metabolic process;nitrogen compound metabolic process;primary metabolic process;protein metabolic process;proteolysis			PmbA_TldD;PmbA_TldD_C;PmbA_TldD_M		Hydrolase;Protease;Referenceproteome		GO:0006508;GO:0006807;GO:0008152;GO:0019538;GO:0043170;GO:0044238;GO:0071704;GO:1901564	GO:0003824;GO:0008233;GO:0008237;GO:0016787;GO:0140096		GO:0006508;GO:0006807;GO:0008152;GO:0019538;GO:0043170;GO:0044238				A0A140N3M3
15.1357	15.1932	15.1299	15.2575	15.1399	15.2379	15.2257	15.1893	15.1537	15.1607	15.1885	15.1675	15.0668	15.1591	15.1819	15.2174	15.0622	15.1467	15.3483	15.2726	15.2218	15.2278	15.3142	15.2848	15.3005	15.3034	15.36	15.4299	15.2861	15.2563	15.3345	14.8237	macromolecule metabolic process;metabolic process;nitrogen compound metabolic process;organic substance metabolic process;organonitrogen compound metabolic process;primary metabolic process;protein metabolic process;proteolysis	catalytic activity;catalytic activity, acting on a protein;endopeptidase activity;hydrolase activity;peptidase activity;serine hydrolase activity;serine-type endopeptidase activity;serine-type peptidase activity		macromolecule metabolic process;metabolic process;nitrogen compound metabolic process;primary metabolic process;protein metabolic process;proteolysis			PDZ_2;Peptidase_M50;Trypsin_2		Hydrolase;Protease;Referenceproteome		GO:0006508;GO:0006807;GO:0008152;GO:0019538;GO:0043170;GO:0044238;GO:0071704;GO:1901564	GO:0003824;GO:0004175;GO:0004252;GO:0008233;GO:0008236;GO:0016787;GO:0017171;GO:0140096		GO:0006508;GO:0006807;GO:0008152;GO:0019538;GO:0043170;GO:0044238			peptidase Do	A0A140N3M9
16.8575	16.7813	16.6978	16.4657	16.6071	16.6236	16.5386	16.5178	16.5588	16.569	16.5736	16.4968	16.6515	16.8026	16.6828	16.5327	16.5877	16.5774	16.531	16.5425	16.4261	16.478	16.53	16.3833	16.5458	16.5642	16.4863	16.5093	16.5116	16.4539	16.5476	16.6372		catalytic activity;catalytic activity, acting on a nucleic acid;catalytic activity, acting on a tRNA;catalytic activity, acting on RNA;methyltransferase activity;RNA methyltransferase activity;S-adenosylmethionine-dependent methyltransferase activity;transferase activity;transferase activity, transferring one-carbon groups;tRNA (guanine(46)-N7)-methyltransferase activity;tRNA (guanine) methyltran…					Methyltransf_4		Methyltransferase;Referenceproteome;S-adenosyl-L-methionine;Transferase;tRNAprocessing			GO:0003824;GO:0008168;GO:0008173;GO:0008175;GO:0008176;GO:0008757;GO:0016423;GO:0016740;GO:0016741;GO:0140098;GO:0140101;GO:0140640					tRNA (guanine-N(7)-)-methyltransferase	A0A140N3N3
16.1322	16.3744	16.1578	16.3054	15.8832	15.8506	15.9845	15.8843	16.1002	16.1689	16.0562	16.1273	16.1847	16.1267	16.1449	16.1684	16.1545	16.2174	16.0538	16.009	16.0962	16.1537	16.0094	16.1068	16.179	16.1903	16.1588	16.0666	16.1547	16.1367	16.0778	16.2603	amide metabolic process;amino sugar catabolic process;amino sugar metabolic process;carbohydrate derivative catabolic process;carbohydrate derivative metabolic process;carbohydrate metabolic process;carboxylic acid catabolic process;carboxylic acid metabolic process;catabolic process;cellular catabolic process;cellular metabolic process;cellular process;metabolic process;N-acetylneuraminate catab…	carbon-carbon lyase activity;catalytic activity;lyase activity;N-acetylneuraminate lyase activity;oxo-acid-lyase activity	cellular anatomical entity;cytoplasm	amide metabolic process;carbohydrate derivative metabolic process;carbohydrate metabolic process;catabolic process;cellular process;metabolic process;nitrogen compound metabolic process;organic acid metabolic process;primary metabolic process;small molecule metabolic process	cellular anatomical entity;cytoplasm	Amino sugar and nucleotide sugar metabolism	DHDPS		Carbohydratemetabolism;Cytoplasm;Lyase;Referenceproteome;Schiffbase		GO:0005975;GO:0006040;GO:0006054;GO:0006082;GO:0006807;GO:0008152;GO:0009056;GO:0009987;GO:0016054;GO:0019262;GO:0019752;GO:0043436;GO:0043603;GO:0044237;GO:0044238;GO:0044248;GO:0044281;GO:0044282;GO:0046348;GO:0046395;GO:0071704;GO:1901135;GO:1901136;GO:1901564;GO:1901565;GO:1901575	GO:0003824;GO:0008747;GO:0016829;GO:0016830;GO:0016833	GO:0005737;GO:0110165	GO:0005975;GO:0006082;GO:0006807;GO:0008152;GO:0009056;GO:0009987;GO:0043603;GO:0044238;GO:0044281;GO:1901135	GO:0005737;GO:0110165	ko00520	N-acetylneuraminate lyase	A0A140N3N8
14.831	14.9063	14.8372	14.705	14.7804	14.8454	15.0393	14.8912	14.8943	14.9172	14.8978	14.9148	14.8649	14.9431	15.0074	14.9265	14.9398	14.9445	14.8808	14.8623	14.9673	14.9046	14.8771	14.999	14.8778	15.0518	15.0099	14.9015	14.8661	15.0053	15.0185	14.8774		anion binding;binding;heterocyclic compound binding;ion binding;organic cyclic compound binding;pyridoxal phosphate binding;small molecule binding;vitamin B6 binding;vitamin binding					Ala_racemase_N		Pyridoxalphosphate;Referenceproteome			GO:0005488;GO:0019842;GO:0030170;GO:0036094;GO:0043167;GO:0043168;GO:0070279;GO:0097159;GO:1901363					Pyridoxal phosphate homeostasis protein	A0A140N3P1
15.4004	15.3634	15.2636	14.905	13.7722	13.6792	13.3675	13.4845	13.8015	13.6722	13.6481	13.5608	13.5492	13.6303	13.5697	13.5377	13.7144	13.6295	13.7527	13.8273	13.6709	13.6098	13.5909	13.4513	13.6659	13.4545	13.4238	13.478	13.4588	13.3831	13.4381	13.2871		catalytic activity;transferase activity					Glycos_transf_2		Referenceproteome;Transferase			GO:0003824;GO:0016740						A0A140N3P4
15.9197	15.9179	15.9221	15.7741	15.986	15.9706	15.8917	15.9496	15.9809	15.967	15.9843	15.9795	15.9513	15.9995	16.0067	15.9693	15.916	15.9102	15.8902	15.8984	15.9997	16.0401	16.0261	16.0284	16.0121	15.9207	15.9523	15.9144	15.9734	15.9008	15.907	15.9391	biological regulation;regulation of biological process;regulation of biosynthetic process;regulation of cellular biosynthetic process;regulation of cellular metabolic process;regulation of cellular process;regulation of DNA-templated transcription;regulation of gene expression;regulation of macromolecule biosynthetic process;regulation of macromolecule metabolic process;regulation of metabolic pr…	adenyl nucleotide binding;adenyl ribonucleotide binding;anion binding;ATP binding;binding;carbohydrate derivative binding;catalytic activity;catalytic activity, acting on a protein;heterocyclic compound binding;ion binding;kinase activity;nucleoside phosphate binding;nucleotide binding;organic cyclic compound binding;phosphorelay sensor kinase activity;phosphotransferase activity, alcohol group a…	cellular anatomical entity;membrane;plasma membrane	biological regulation;regulation of biological process;regulation of DNA-templated transcription;regulation of metabolic process	cellular anatomical entity;membrane;plasma membrane	Two-component system	HATPase_c;HisKA;HKR_ArcB_TM;Hpt;PAS;Response_reg		ATP-binding;Cellinnermembrane;Cellmembrane;Coiledcoil;Kinase;Membrane;Nucleotide-binding;Phosphoprotein;Referenceproteome;Transcription;Transcriptionregulation;Transferase;Transmembrane;Transmembranehelix;Two-componentregulatorysystem		GO:0006355;GO:0009889;GO:0010468;GO:0010556;GO:0019219;GO:0019222;GO:0031323;GO:0031326;GO:0050789;GO:0050794;GO:0051171;GO:0051252;GO:0060255;GO:0065007;GO:0080090;GO:2001141	GO:0000155;GO:0000166;GO:0003824;GO:0004672;GO:0004673;GO:0005488;GO:0005524;GO:0016301;GO:0016740;GO:0016772;GO:0016773;GO:0016775;GO:0017076;GO:0030554;GO:0032553;GO:0032555;GO:0032559;GO:0035639;GO:0036094;GO:0043167;GO:0043168;GO:0097159;GO:0097367;GO:0140096;GO:0140299;GO:1901265;GO:1901363	GO:0005886;GO:0016020;GO:0110165	GO:0006355;GO:0019222;GO:0050789;GO:0065007	GO:0005886;GO:0016020;GO:0110165	ko02020	Aerobic respiration control sensor protein	A0A140N3P8
16.3023	16.5019	16.3692	16.4668	15.7873	15.754	15.9522	15.8415	15.8789	15.9449	15.9693	15.9756	15.9529	16.007	15.9723	15.9556	15.9728	15.9984	15.9985	16.0307	16.1539	16.0366	16.0697	16.125	15.9077	16.0845	16.0341	15.9268	15.9348	16.0939	16.0026	15.6867	carboxylic acid metabolic process;cellular metabolic process;cellular process;lactate metabolic process;lactate oxidation;metabolic process;monocarboxylic acid metabolic process;organic acid metabolic process;organic hydroxy compound metabolic process;organic substance metabolic process;oxoacid metabolic process;small molecule metabolic process	anion binding;binding;carbohydrate derivative binding;catalytic activity;FMN binding;heterocyclic compound binding;ion binding;lactate dehydrogenase activity;nucleoside phosphate binding;nucleotide binding;organic cyclic compound binding;oxidoreductase activity;oxidoreductase activity, acting on CH-OH group of donors;ribonucleotide binding;small molecule binding	cellular anatomical entity;membrane;plasma membrane	cellular process;metabolic process;monocarboxylic acid metabolic process;organic acid metabolic process;small molecule metabolic process	cellular anatomical entity;membrane;plasma membrane	Pyruvate metabolism	FMN_dh		Cellinnermembrane;Cellmembrane;Flavoprotein;FMN;Membrane;Oxidoreductase;Referenceproteome		GO:0006082;GO:0006089;GO:0008152;GO:0009987;GO:0019516;GO:0019752;GO:0032787;GO:0043436;GO:0044237;GO:0044281;GO:0071704;GO:1901615	GO:0000166;GO:0003824;GO:0004457;GO:0005488;GO:0010181;GO:0016491;GO:0016614;GO:0032553;GO:0036094;GO:0043167;GO:0043168;GO:0097159;GO:0097367;GO:1901265;GO:1901363	GO:0005886;GO:0016020;GO:0110165	GO:0006082;GO:0008152;GO:0009987;GO:0032787;GO:0044281	GO:0005886;GO:0016020;GO:0110165	ko00620	L-lactate dehydrogenase	A0A140N3Q3
13.4484	13.3997	13.2608	13.1324	14.262	14.3249	14.1041	14.2093	14.5359	14.3379	14.381	14.2551	14.0757	14.3142	14.3054	14.2324	14.4281	14.306	14.5321	14.6183	14.5684	14.5748	14.5725	14.5723	14.3213	14.282	14.3373	14.342	14.5516	14.2969	14.5178	13.9092	carbohydrate derivative transport;cellular component assembly;cellular component organization;cellular component organization or biogenesis;cellular process;establishment of localization;Gram-negative-bacterium-type cell outer membrane assembly;lipid transport;lipopolysaccharide transport;localization;membrane assembly;membrane organization;organic substance transport;transport	binding;carbohydrate derivative binding;lipid binding;lipopolysaccharide binding	cellular anatomical entity;periplasmic space	cellular component assembly;cellular component organization;cellular component organization or biogenesis;cellular process;establishment of localization;lipid transport;lipopolysaccharide transport;localization;membrane organization;transport	cellular anatomical entity;periplasmic space		LptD_N		Periplasm;Referenceproteome;Signal;Transport		GO:0006810;GO:0006869;GO:0009987;GO:0015920;GO:0016043;GO:0022607;GO:0043165;GO:0051179;GO:0051234;GO:0061024;GO:0071702;GO:0071709;GO:0071840;GO:1901264	GO:0001530;GO:0005488;GO:0008289;GO:0097367	GO:0042597;GO:0110165	GO:0006810;GO:0006869;GO:0009987;GO:0015920;GO:0016043;GO:0022607;GO:0051179;GO:0051234;GO:0061024;GO:0071840	GO:0042597;GO:0110165		Lipopolysaccharide export system protein LptA	A0A140N3Q6
9.91074	10.3593	9.44861	10.7321	9.94982	10.053	10.1142	10.1668	10.7637	10.6057	10.5059	10.4775	10.4924	10.8781	10.5974	10.5945	10.4881	10.4076	10.9038	10.3118	10.1553	10.6058	10.2812	10.3495	10.2831	9.43717	10.6202	9.82758	10.0023	10.3894	10.3641	9.61587							MtlR		Referenceproteome									A0A140N3Q7
15.1328	15.4538	15.1242	15.2086	15.3757	15.3272	15.4275	15.375	15.2876	15.3446	15.3967	15.3225	15.3143	15.2774	15.2336	15.1804	15.2879	15.1543	15.2595	15.1699	15.3536	15.2482	15.3456	15.4659	15.2103	15.1821	15.252	15.2121	15.2708	15.3498	15.2052	14.9795							BolA		Referenceproteome;Stressresponse									A0A140N3R5
17.3199	17.3703	17.3546	16.8068	17.3517	17.334	17.4718	17.4414	17.2861	17.561	17.3515	17.3307	17.328	17.2825	17.238	17.8067	17.0661	16.8328	17.0599	16.9703	17.472	17.6718	17.6398	17.2485	17.2444	17.1591	17.1715	17.2305	17.1869	17.5294	17.2904	16.4234		binding;nucleic acid binding;organic cyclic compound binding;RNA binding					CRS1_YhbY		Referenceproteome;RNA-binding			GO:0003676;GO:0003723;GO:0005488;GO:0097159					CRM domain-containing protein	A0A140N3S1
11.7698	11.8875	11.6725	11.6035	11.3796	11.2426	11.1714	11.1457	11.2628	10.8349	11.276	11.2279	11.1283	11.3921	11.249	11.2317	11.0999	11.1537	11.111	11.2194	11.232	11.2048	11.2838	11.3216	11.3325	11.2168	11.7183	11.3461	11.3202	11.2764	11.5467	10.8847		catalytic activity;isomerase activity				Propanoate metabolism	ECH_1		Isomerase;Referenceproteome			GO:0003824;GO:0016853				ko00640		A0A140N3S2
12.2303	12.2961	12.0917	12.1284	13.1062	13.0494	13.1336	13.0553	13.4845	13.2904	13.268	13.2569	13.2566	13.2575	13.2131	13.2141	13.3404	13.4014	13.315	13.2841	13.0726	13.1807	13.0789	12.9989	13.0276	13.1148	13.0248	13.1008	13.1229	13.1296	13.0184	13.0524		binding;catalytic activity;cation binding;ion binding;metal ion binding;oxidoreductase activity;oxidoreductase activity, acting on CH-OH group of donors;oxidoreductase activity, acting on the CH-OH group of donors, NAD or NADP as acceptor				Chloroalkane and chloroalkene degradation;Fatty acid metabolism;Glycolysis / Gluconeogenesis;Naphthalene degradation;Tyrosine metabolism	Fe-ADH		Oxidoreductase;Referenceproteome			GO:0003824;GO:0005488;GO:0016491;GO:0016614;GO:0016616;GO:0043167;GO:0043169;GO:0046872				ko00010;ko00071;ko00350;ko00625;ko00626		A0A140N3S6
16.6003	16.6903	16.7386	16.6831	17.2863	17.2309	17.1575	17.2229	17.0687	17.0548	17.182	17.183	16.9171	16.9516	16.9637	17.0263	16.8923	16.9626	17.1408	17.2152	17.3137	17.2829	17.3376	17.3428	17.0794	17.0814	17.1384	17.2173	17.0482	17.1055	17.0519	16.8724	macromolecule metabolic process;metabolic process;nitrogen compound metabolic process;organic substance metabolic process;organonitrogen compound metabolic process;primary metabolic process;protein metabolic process;proteolysis	aminopeptidase activity;binding;catalytic activity;catalytic activity, acting on a protein;cation binding;exopeptidase activity;hydrolase activity;ion binding;manganese ion binding;metal ion binding;metalloaminopeptidase activity;metalloexopeptidase activity;metallopeptidase activity;peptidase activity;transition metal ion binding		macromolecule metabolic process;metabolic process;nitrogen compound metabolic process;primary metabolic process;protein metabolic process;proteolysis			AMP_N;Peptidase_M24		Hydrolase;Manganese;Metal-binding;Metalloprotease;Protease;Referenceproteome		GO:0006508;GO:0006807;GO:0008152;GO:0019538;GO:0043170;GO:0044238;GO:0071704;GO:1901564	GO:0003824;GO:0004177;GO:0005488;GO:0008233;GO:0008235;GO:0008237;GO:0008238;GO:0016787;GO:0030145;GO:0043167;GO:0043169;GO:0046872;GO:0046914;GO:0070006;GO:0140096		GO:0006508;GO:0006807;GO:0008152;GO:0019538;GO:0043170;GO:0044238				A0A140N3T1
18.4947	18.3978	18.4508	18.3504	18.6346	18.4959	18.4046	18.3825	18.4687	18.4123	18.4433	18.3441	18.2298	18.3355	18.3236	18.2898	18.2915	18.2707	18.3876	18.3786	18.5229	18.551	18.5286	18.4431	18.4917	18.4501	18.2826	18.5108	18.4129	18.3202	18.3695	18.2074		anion binding;binding;carbohydrate derivative binding;catalytic activity;GTP binding;GTPase activity;guanyl nucleotide binding;guanyl ribonucleotide binding;heterocyclic compound binding;hydrolase activity;hydrolase activity, acting on acid anhydrides;hydrolase activity, acting on acid anhydrides, in phosphorus-containing anhydrides;ion binding;nucleic acid binding;nucleoside phosphate binding;nu…	cellular anatomical entity;cytoplasm		cellular anatomical entity;cytoplasm		GTP_EFTU;IF-2;IF2_assoc;IF2_N		Cytoplasm;GTP-binding;Initiationfactor;Nucleotide-binding;Proteinbiosynthesis;Referenceproteome			GO:0000166;GO:0003676;GO:0003743;GO:0003824;GO:0003924;GO:0005488;GO:0005525;GO:0008135;GO:0016462;GO:0016787;GO:0016817;GO:0016818;GO:0017076;GO:0017111;GO:0019001;GO:0032553;GO:0032555;GO:0032561;GO:0035639;GO:0036094;GO:0043167;GO:0043168;GO:0045182;GO:0090079;GO:0097159;GO:0097367;GO:1901265;GO:1901363	GO:0005737;GO:0110165		GO:0005737;GO:0110165		Translation initiation factor IF-2	A0A140N3T4
17.6023	17.6095	17.6135	17.6465	18.0314	18.0162	18.0862	18.0111	18.007	18.0852	18.0819	18.0835	17.9886	18.0589	18.0788	18.0967	18.0664	18.0461	18.0663	18.0729	18.1109	18.1193	18.1576	18.1347	18.0499	18.0894	18.0966	18.0247	17.9329	18.1014	18.0652	17.99	cellular aromatic compound metabolic process;cellular metabolic process;cellular nitrogen compound metabolic process;cellular process;heterocycle metabolic process;macromolecule metabolic process;macromolecule modification;metabolic process;ncRNA metabolic process;ncRNA processing;nitrogen compound metabolic process;nucleic acid metabolic process;nucleobase-containing compound metabolic process;o…	amide binding;anion binding;binding;carboxylic acid binding;folic acid binding;heterocyclic compound binding;ion binding;modified amino acid binding;organic acid binding;organic cyclic compound binding;small molecule binding;vitamin binding	cellular anatomical entity;cytoplasm	cellular aromatic compound metabolic process;cellular nitrogen compound metabolic process;cellular process;heterocycle metabolic process;macromolecule metabolic process;macromolecule modification;metabolic process;nitrogen compound metabolic process;nucleobase-containing compound metabolic process;primary metabolic process;RNA metabolic process;RNA modification;RNA processing;tRNA metabolic proce…	cellular anatomical entity;cytoplasm		GCV_T		Cytoplasm;Folate-binding;Referenceproteome;tRNAprocessing		GO:0006139;GO:0006396;GO:0006399;GO:0006725;GO:0006807;GO:0008033;GO:0008152;GO:0009451;GO:0009987;GO:0016070;GO:0034470;GO:0034641;GO:0034660;GO:0043170;GO:0043412;GO:0044237;GO:0044238;GO:0046483;GO:0071704;GO:0090304;GO:1901360	GO:0005488;GO:0005542;GO:0019842;GO:0031406;GO:0033218;GO:0036094;GO:0043167;GO:0043168;GO:0043177;GO:0072341;GO:0097159;GO:1901363	GO:0005737;GO:0110165	GO:0006139;GO:0006396;GO:0006399;GO:0006725;GO:0006807;GO:0008033;GO:0008152;GO:0009451;GO:0009987;GO:0016070;GO:0034641;GO:0043170;GO:0043412;GO:0044238;GO:0046483	GO:0005737;GO:0110165		tRNA-modifying protein YgfZ	A0A140N3U1
13.5025	13.3179	13.2693	13.1893	13.1976	13.1575	12.9329	13.0788	13.095	13.1397	13.117	13.2245	13.0274	13.065	13.0795	13.0687	13.0974	12.9535	13.1898	13.2472	13.239	13.2044	13.1761	13.3078	13.0461	13.0894	13.1333	13.0104	13.1676	13.0944	13.2989	13.2769		binding;nucleic acid binding;organic cyclic compound binding					UPF0102		Referenceproteome			GO:0003676;GO:0005488;GO:0097159					UPF0102 protein YraN	A0A140N3V2
12.6323	12.7306	12.7165	12.7025	13.2589	13.2236	13.1794	13.1029	13.2674	13.2242	13.2697	13.2176	13.0987	13.0956	13.2502	13.259	13.1127	13.1237	13.0726	13.0749	13.6489	13.6884	13.6686	13.6062	13.411	13.3381	13.3396	13.347	13.4819	13.4018	13.3962	13.1868		binding;catalytic activity;cation binding;ion binding;iron-sulfur cluster binding;metal cluster binding;metal ion binding;oxidoreductase activity				Selenocompound metabolism	Fer4_20;Pyr_redox_2		Iron;Iron-sulfur;Metal-binding;Referenceproteome			GO:0003824;GO:0005488;GO:0016491;GO:0043167;GO:0043169;GO:0046872;GO:0051536;GO:0051540				ko00450		A0A140N3V5
10.882	9.00122	10.6549	10.3818	10.6737	11.5042	9.93982	9.07429	9.05346	8.8896	9.23106	10.1221	9.10881	9.24714	10.4819	10.6146	8.96035	10.081	9.92796	9.39036	9.14135	10.6588	9.20577	8.90936	10.4835	11.1735	10.5709	9.06748	9.65694	9.32521	9.5838	10.7111	carbohydrate import across plasma membrane;carbohydrate transmembrane transport;carbohydrate transport;cellular metabolic process;cellular process;establishment of localization;import across plasma membrane;import into cell;localization;metabolic process;organic substance transport;phosphate-containing compound metabolic process;phosphoenolpyruvate-dependent sugar phosphotransferase system;phosph…	active transmembrane transporter activity;carbohydrate transmembrane transporter activity;catalytic activity;D-glucosamine PTS permease activity;kinase activity;phosphotransferase activity, alcohol group as acceptor;protein-N(PI)-phosphohistidine-sugar phosphotransferase activity;transferase activity;transferase activity, transferring phosphorus-containing groups;transmembrane transporter activit…	cellular anatomical entity;cytoplasm	carbohydrate transport;cellular process;establishment of localization;localization;metabolic process;phosphorus metabolic process;phosphorylation;transmembrane transport;transport	cellular anatomical entity;cytoplasm	Galactose metabolism;Phosphotransferase system (PTS)	PTSIIB_sorb		Cytoplasm;Kinase;Phosphotransferasesystem;Referenceproteome;Sugartransport;Transferase;Transport		GO:0006793;GO:0006796;GO:0006810;GO:0008152;GO:0008643;GO:0009401;GO:0009987;GO:0016310;GO:0034219;GO:0044237;GO:0051179;GO:0051234;GO:0055085;GO:0071702;GO:0098657;GO:0098704;GO:0098739	GO:0003824;GO:0005215;GO:0008982;GO:0015144;GO:0016301;GO:0016740;GO:0016772;GO:0016773;GO:0022804;GO:0022857;GO:0103111	GO:0005737;GO:0110165	GO:0006793;GO:0006810;GO:0008152;GO:0008643;GO:0009987;GO:0016310;GO:0051179;GO:0051234;GO:0055085	GO:0005737;GO:0110165	ko00052;ko02060		A0A140N3W0
11.0428	11.1563	11.2122	11.1445	10.8868	11.2551	11.3219	11.4857	10.2843	11.0282	11.2795	11.5106	11.2346	11.1066	10.9076	11.0941	10.8502	11.0125	11.2761	11.4573	11.3479	11.2792	11.306	11.2585	11.0423	11.0882	11.4588	11.1907	11.3737	11.4392	11.1867	11.5957		binding;catalytic activity;cation binding;ion binding;iron-sulfur cluster binding;metal cluster binding;metal ion binding;oxidoreductase activity				Purine metabolism	Fer2;Fer2_2		Referenceproteome			GO:0003824;GO:0005488;GO:0016491;GO:0043167;GO:0043169;GO:0046872;GO:0051536;GO:0051540				ko00230		A0A140N3W4
14.0433	13.9609	14.0644	14.0942	14.5248	14.4658	14.4719	14.4168	14.298	14.2341	14.4446	14.2498	14.0716	14.2089	14.0743	14.1033	14.1421	14.2163	14.5303	14.3818	14.5778	14.4965	14.4786	14.489	14.4862	14.5388	14.4103	14.6001	14.4662	14.3433	14.4752	13.8182	carbohydrate catabolic process;carbohydrate metabolic process;catabolic process;galacturonan metabolic process;macromolecule catabolic process;macromolecule metabolic process;metabolic process;organic substance catabolic process;organic substance metabolic process;pectin catabolic process;pectin metabolic process;polysaccharide catabolic process;polysaccharide metabolic process;primary metabolic …	4-deoxy-L-threo-5-hexosulose-uronate ketol-isomerase activity;binding;catalytic activity;cation binding;intramolecular oxidoreductase activity;intramolecular oxidoreductase activity, interconverting aldoses and ketoses;ion binding;isomerase activity;metal ion binding;transition metal ion binding;zinc ion binding		carbohydrate metabolic process;catabolic process;macromolecule catabolic process;macromolecule metabolic process;metabolic process;polysaccharide metabolic process;primary metabolic process		Pentose and glucuronate interconversions	KduI		Isomerase;Metal-binding;Referenceproteome;Zinc		GO:0000272;GO:0005975;GO:0005976;GO:0008152;GO:0009056;GO:0009057;GO:0010393;GO:0016052;GO:0043170;GO:0044238;GO:0045488;GO:0045490;GO:0071704;GO:1901575	GO:0003824;GO:0005488;GO:0008270;GO:0008697;GO:0016853;GO:0016860;GO:0016861;GO:0043167;GO:0043169;GO:0046872;GO:0046914		GO:0005975;GO:0005976;GO:0008152;GO:0009056;GO:0009057;GO:0043170;GO:0044238		ko00040	4-deoxy-L-threo-5-hexosulose-uronate ketol-isomerase	A0A140N3X2
16.0993	16.043	16.0658	15.9389	18.0825	18.134	18.0928	18.081	17.6906	17.7357	17.7743	17.7073	17.51	17.6398	17.6777	17.6333	17.9237	17.9834	18.0383	18.0377	17.2009	17.1583	17.2575	17.2221	17.5492	17.5664	17.5704	17.5629	17.5299	17.5074	17.5335	17.2858	cellular process;establishment of localization;localization;transmembrane transport;transport		ATPase dependent transmembrane transport complex;ATP-binding cassette (ABC) transporter complex;cellular anatomical entity;membrane protein complex;outer membrane-bounded periplasmic space;periplasmic space;plasma membrane protein complex;protein-containing complex;transmembrane transporter complex;transporter complex	cellular process;establishment of localization;localization;transmembrane transport;transport	ATP-binding cassette (ABC) transporter complex;cellular anatomical entity;membrane protein complex;periplasmic space;protein-containing complex	ABC transporters;Bacterial chemotaxis	SBP_bac_5		Referenceproteome;Signal		GO:0006810;GO:0009987;GO:0051179;GO:0051234;GO:0055085		GO:0030288;GO:0032991;GO:0042597;GO:0043190;GO:0098533;GO:0098796;GO:0098797;GO:0110165;GO:1902495;GO:1990351	GO:0006810;GO:0009987;GO:0051179;GO:0051234;GO:0055085	GO:0032991;GO:0042597;GO:0043190;GO:0098796;GO:0110165	ko02010;ko02030		A0A140N3X6
11.2526	10.8173	11.6439	11.3113	11.3489	11.4034	11.0702	11.2979	11.3051	11.3464	11.4617	11.2547	11.3957	11.1408	11.1435	11.3467	11.1452	10.2551	11.5157	11.2901	11.2721	11.3119	11.2467	11.406	11.2765	11.7345	11.3546	11.2956	11.3262	11.5844	11.5509	12.0137	alpha-amino acid catabolic process;alpha-amino acid metabolic process;amino acid catabolic process;amino acid metabolic process;aspartate family amino acid catabolic process;aspartate family amino acid metabolic process;carboxylic acid catabolic process;carboxylic acid metabolic process;catabolic process;cellular catabolic process;cellular lipid metabolic process;cellular metabolic process;cellul…	ammonia-lyase activity;anion binding;binding;carbon-nitrogen lyase activity;catalytic activity;heterocyclic compound binding;ion binding;L-serine ammonia-lyase activity;L-threonine ammonia-lyase activity;lyase activity;nucleoside phosphate binding;nucleotide binding;organic cyclic compound binding;pyridoxal phosphate binding;small molecule binding;vitamin B6 binding;vitamin binding		amino acid metabolic process;catabolic process;cellular lipid metabolic process;cellular process;lipid metabolic process;metabolic process;monocarboxylic acid metabolic process;nitrogen compound metabolic process;organic acid metabolic process;primary metabolic process;small molecule metabolic process		Glycine, serine and threonine metabolism;Valine, leucine and isoleucine biosynthesis	PALP		Lyase;Nucleotide-binding;Pyridoxalphosphate;Referenceproteome		GO:0006082;GO:0006520;GO:0006566;GO:0006567;GO:0006629;GO:0006631;GO:0006807;GO:0008152;GO:0009056;GO:0009063;GO:0009066;GO:0009068;GO:0009987;GO:0016054;GO:0019541;GO:0019752;GO:0032787;GO:0043436;GO:0044237;GO:0044238;GO:0044248;GO:0044255;GO:0044281;GO:0044282;GO:0046395;GO:0046459;GO:0070689;GO:0071704;GO:1901564;GO:1901565;GO:1901575;GO:1901605;GO:1901606	GO:0000166;GO:0003824;GO:0003941;GO:0004794;GO:0005488;GO:0016829;GO:0016840;GO:0016841;GO:0019842;GO:0030170;GO:0036094;GO:0043167;GO:0043168;GO:0070279;GO:0097159;GO:1901265;GO:1901363		GO:0006082;GO:0006520;GO:0006629;GO:0006807;GO:0008152;GO:0009056;GO:0009987;GO:0032787;GO:0044238;GO:0044255;GO:0044281		ko00260;ko00290	L-threonine dehydratase catabolic TdcB	A0A140N3X8
14.5344	14.793	14.7266	14.8527	14.5822	14.6997	14.7829	14.7542	14.6432	14.7521	14.7743	14.8088	14.6964	14.7457	14.7497	14.8134	14.7152	14.8075	14.8071	14.7922	14.7145	14.6806	14.7396	14.6491	14.6578	14.7557	14.8261	14.7604	14.6357	14.8128	14.6479	14.5008	aromatic compound biosynthetic process;biosynthetic process;cellular aromatic compound metabolic process;cellular biosynthetic process;cellular metabolic process;cellular nitrogen compound biosynthetic process;cellular nitrogen compound metabolic process;cellular process;DNA-templated transcription;heterocycle biosynthetic process;heterocycle metabolic process;macromolecule biosynthetic process;m…	binding;DNA binding;DNA-binding transcription factor activity;nucleic acid binding;organic cyclic compound binding;transcription regulator activity		biosynthetic process;cellular aromatic compound metabolic process;cellular nitrogen compound metabolic process;cellular process;DNA-templated transcription;heterocycle metabolic process;macromolecule biosynthetic process;macromolecule metabolic process;metabolic process;nitrogen compound metabolic process;nucleobase-containing compound metabolic process;primary metabolic process;RNA metabolic pro…			HTH_1;LysR_substrate		Referenceproteome		GO:0006139;GO:0006351;GO:0006725;GO:0006807;GO:0008152;GO:0009058;GO:0009059;GO:0009987;GO:0016070;GO:0018130;GO:0019438;GO:0032774;GO:0034641;GO:0034654;GO:0043170;GO:0044237;GO:0044238;GO:0044249;GO:0044271;GO:0046483;GO:0071704;GO:0090304;GO:1901360;GO:1901362;GO:1901576	GO:0003676;GO:0003677;GO:0003700;GO:0005488;GO:0097159;GO:0140110		GO:0006139;GO:0006351;GO:0006725;GO:0006807;GO:0008152;GO:0009058;GO:0009059;GO:0009987;GO:0016070;GO:0034641;GO:0043170;GO:0044238;GO:0046483				A0A140N3Y5
16.0628	16.0031	16.0194	16.0183	16.2292	16.2635	16.2271	16.1577	16.3035	16.4191	16.2616	16.3085	16.3919	16.4316	16.4128	16.2504	16.3298	16.3536	16.1065	16.181	16.29	16.3471	16.4465	16.227	16.2896	16.2508	16.294	16.1205	16.1808	16.402	16.2377	16.2313		catalytic activity;oxidoreductase activity					Aldo_ket_red		Referenceproteome			GO:0003824;GO:0016491						A0A140N3Y7
13.376	13.4667	13.5233	13.4395	14.5296	14.6161	14.6636	14.6099	14.2902	14.3515	14.2894	14.3743	14.1245	14.2176	14.2348	14.2337	14.5297	14.5914	14.5901	14.5243	14.0444	13.9939	14.025	13.9554	14.0837	14.1318	14.1571	14.1481	14.0435	14.2345	14.0847	13.8883		binding;cation binding;ion binding;metal ion binding					Peptidase_M16;Peptidase_M16_C		Referenceproteome;Signal			GO:0005488;GO:0043167;GO:0043169;GO:0046872						A0A140N3Z1
10.3239	10.6115	9.42929	10.7686	10.6034	10.1108	10.7804	10.9775	11.0826	11.5209	10.8498	11.129	10.9406	11.1285	11.2786	10.9252	11.3743	11.1382	11.1113	10.9104	10.917	11.0374	10.7634	10.9725	10.7644	11.2731	10.7133	11.0577	10.8389	10.8698	10.5582	10.4396							YidB		Referenceproteome								Radical SAM domain-containing protein	A0A140N3Z2
12.217	12.2148	12.2623	12.0742	12.6859	12.7296	12.5413	12.5934	12.6494	12.5849	12.7329	12.5749	12.4685	12.7313	12.5544	12.6239	12.6181	12.5273	12.4178	12.6094	12.6187	12.6201	12.7361	12.6659	12.6392	12.5467	12.3903	12.502	12.5469	12.4522	12.5382	12.5022	alpha-amino acid metabolic process;amide metabolic process;amino acid metabolic process;carboxylic acid metabolic process;cellular metabolic process;cellular process;dicarboxylic acid metabolic process;glutamate metabolic process;glutamine family amino acid metabolic process;metabolic process;nitrogen compound metabolic process;organic acid metabolic process;organic substance metabolic process;or…	anion binding;binding;carbon-carbon lyase activity;carboxy-lyase activity;catalytic activity;glutamate decarboxylase activity;heterocyclic compound binding;ion binding;lyase activity;organic cyclic compound binding;pyridoxal phosphate binding;small molecule binding;vitamin B6 binding;vitamin binding		amide metabolic process;amino acid metabolic process;cellular process;metabolic process;nitrogen compound metabolic process;organic acid metabolic process;primary metabolic process;small molecule metabolic process		Alanine, aspartate and glutamate metabolism;beta-Alanine metabolism;Butanoate metabolism;Taurine and hypotaurine metabolism;Type I diabetes mellitus	Pyridoxal_deC		Decarboxylase;Lyase;Pyridoxalphosphate;Referenceproteome		GO:0006082;GO:0006520;GO:0006536;GO:0006807;GO:0008152;GO:0009064;GO:0009987;GO:0019752;GO:0043436;GO:0043603;GO:0043648;GO:0044237;GO:0044238;GO:0044281;GO:0071704;GO:1901564;GO:1901605	GO:0003824;GO:0004351;GO:0005488;GO:0016829;GO:0016830;GO:0016831;GO:0019842;GO:0030170;GO:0036094;GO:0043167;GO:0043168;GO:0070279;GO:0097159;GO:1901363		GO:0006082;GO:0006520;GO:0006807;GO:0008152;GO:0009987;GO:0043603;GO:0044238;GO:0044281		ko00250;ko00410;ko00430;ko00650;ko04940	Glutamate decarboxylase	A0A140N3Z8
13.7122	10.806	10.9387	10.8954	10.2171	10.2057	11.6341	10.6005	10.5342	12.8077	11.4811	10.467	9.93007	10.5524	10.2836	10.5563	10.2024	10.2666	10.5597	10.4284	10.6716	9.89592	10.3334	10.5533	10.6389	10.7963	10.7166	10.271	10.0387	10.061	10.9406	11.0831			cellular anatomical entity;membrane		cellular anatomical entity;membrane		TerC		Membrane;Referenceproteome;Transmembrane;Transmembranehelix				GO:0016020;GO:0110165		GO:0016020;GO:0110165		Putative membrane-bound redox modulator Alx	A0A140N400
12.8404	12.8948	12.4565	12.7399	12.771	12.4343	12.039	12.5492	13.1027	13.0816	12.8491	13.0339	13.0579	12.891	12.9956	12.7971	13.0524	13.2237	12.6109	12.7255	12.8246	13.1881	12.4458	12.5833	13.2126	12.7549	12.8109	12.7943	13.0914	12.891	12.8356	13.0664							DUF1375		Referenceproteome								YceK/YidQ family lipoprotein	A0A140N403
14.7041	15.1071	15.1759	15.0423	14.6529	14.804	14.912	14.9599	14.3667	14.3216	14.6395	14.3329	14.433	14.0089	14.2206	14.351	14.3099	14.5133	15.1319	15.0122	14.7498	14.3169	14.6453	14.7541	14.8278	15.1222	15.027	15.0699	14.8425	14.8487	15.0971	14.6189		ATP-dependent activity;catalytic activity;catalytic activity, acting on a protein;ligase activity;ligase activity, forming carbon-sulfur bonds;ubiquitin-like modifier activating enzyme activity	cellular anatomical entity;membrane		cellular anatomical entity;membrane		ThiF		Membrane;Referenceproteome;Transmembrane;Transmembranehelix			GO:0003824;GO:0008641;GO:0016874;GO:0016877;GO:0140096;GO:0140657	GO:0016020;GO:0110165		GO:0016020;GO:0110165			A0A140N412
15.9002	15.8472	15.7844	15.8098	16.2928	16.2925	16.2522	16.2668	16.3373	16.4653	16.3323	16.3261	16.3988	16.4293	16.3646	16.3946	16.4785	16.4457	16.3061	16.2768	16.1708	16.2568	16.2003	16.178	16.2729	16.329	16.3708	16.2411	16.3259	16.3373	16.2117	16.3059	base-excision repair, AP site formation;cellular aromatic compound metabolic process;cellular metabolic process;cellular nitrogen compound metabolic process;cellular process;DNA metabolic process;heterocycle metabolic process;macromolecule metabolic process;metabolic process;nitrogen compound metabolic process;nucleic acid metabolic process;nucleobase-containing compound metabolic process;organic…	binding;catalytic activity;catalytic activity, acting on a nucleic acid;catalytic activity, acting on DNA;deaminated base DNA N-glycosylase activity;DNA binding;DNA N-glycosylase activity;G/U mismatch-specific uracil-DNA glycosylase activity;hydrolase activity;hydrolase activity, acting on glycosyl bonds;hydrolase activity, hydrolyzing N-glycosyl compounds;mismatch base pair DNA N-glycosylase act…	cellular anatomical entity;cytoplasm	cellular aromatic compound metabolic process;cellular nitrogen compound metabolic process;cellular process;DNA metabolic process;heterocycle metabolic process;macromolecule metabolic process;metabolic process;nitrogen compound metabolic process;nucleobase-containing compound metabolic process;primary metabolic process	cellular anatomical entity;cytoplasm	Base excision repair	UDG		Cytoplasm;DNA-binding;DNAdamage;DNAexcision;DNArepair;Hydrolase;Referenceproteome		GO:0006139;GO:0006259;GO:0006285;GO:0006725;GO:0006807;GO:0008152;GO:0009987;GO:0034641;GO:0043170;GO:0044237;GO:0044238;GO:0046483;GO:0071704;GO:0090304;GO:1901360	GO:0000700;GO:0003676;GO:0003677;GO:0003824;GO:0004844;GO:0005488;GO:0008263;GO:0016787;GO:0016798;GO:0016799;GO:0019104;GO:0043739;GO:0097159;GO:0097506;GO:0140097;GO:0140640	GO:0005737;GO:0110165	GO:0006139;GO:0006259;GO:0006725;GO:0006807;GO:0008152;GO:0009987;GO:0034641;GO:0043170;GO:0044238;GO:0046483	GO:0005737;GO:0110165	ko03410	G/U mismatch-specific DNA glycosylase	A0A140N417
18.2491	18.2427	18.2346	18.0706	17.1419	17.2318	17.1697	17.1516	17.1629	17.3238	17.2156	17.2501	17.2548	17.3017	17.2877	17.2331	17.1727	17.2227	17.1502	17.1403	17.0114	17.1289	17.0805	17.0854	17.1809	17.1679	17.182	17.1199	17.1122	17.0851	17.0911	17.0249	carbohydrate catabolic process;carbohydrate metabolic process;catabolic process;fucose catabolic process;fucose metabolic process;hexose catabolic process;hexose metabolic process;L-fucose catabolic process;L-fucose metabolic process;metabolic process;monosaccharide catabolic process;monosaccharide metabolic process;organic substance catabolic process;organic substance metabolic process;primary m…	binding;catalytic activity;cation binding;intramolecular oxidoreductase activity;intramolecular oxidoreductase activity, interconverting aldoses and ketoses;ion binding;isomerase activity;L-fucose isomerase activity;manganese ion binding;metal ion binding;transition metal ion binding	cellular anatomical entity;cytoplasm	carbohydrate metabolic process;catabolic process;metabolic process;primary metabolic process;small molecule metabolic process	cellular anatomical entity;cytoplasm	Fructose and mannose metabolism	Fucose_iso_C;Fucose_iso_N1;Fucose_iso_N2		Carbohydratemetabolism;Cytoplasm;Fucosemetabolism;Isomerase;Manganese;Metal-binding;Referenceproteome		GO:0005975;GO:0005996;GO:0006004;GO:0008152;GO:0009056;GO:0016052;GO:0019317;GO:0019318;GO:0019320;GO:0042354;GO:0042355;GO:0044238;GO:0044281;GO:0044282;GO:0046365;GO:0071704;GO:1901575	GO:0003824;GO:0005488;GO:0008736;GO:0016853;GO:0016860;GO:0016861;GO:0030145;GO:0043167;GO:0043169;GO:0046872;GO:0046914	GO:0005737;GO:0110165	GO:0005975;GO:0008152;GO:0009056;GO:0044238;GO:0044281	GO:0005737;GO:0110165	ko00051	L-fucose isomerase	A0A140N420
14.381	14.4738	14.3621	14.5276	14.5137	14.5875	14.7663	14.6289	14.6109	14.7948	14.657	14.8271	14.7078	14.7254	14.7486	14.7788	14.7558	14.7862	14.63	14.6195	14.6227	14.7502	14.6419	14.6537	14.4795	14.5912	14.6019	14.505	14.5771	14.6687	14.5225	14.6676	cellular aromatic compound metabolic process;cellular metabolic process;cellular nitrogen compound metabolic process;cellular process;heterocycle metabolic process;macromolecule metabolic process;macromolecule methylation;macromolecule modification;metabolic process;methylation;ncRNA metabolic process;ncRNA processing;nitrogen compound metabolic process;nucleic acid metabolic process;nucleobase-c…	23S rRNA (adenine(2030)-N(6))-methyltransferase activity;binding;catalytic activity;catalytic activity, acting on a nucleic acid;catalytic activity, acting on a rRNA;catalytic activity, acting on RNA;methyltransferase activity;N-methyltransferase activity;nucleic acid binding;organic cyclic compound binding;RNA binding;RNA methyltransferase activity;rRNA (adenine) methyltransferase activity;rRNA …		cellular aromatic compound metabolic process;cellular nitrogen compound metabolic process;cellular process;heterocycle metabolic process;macromolecule metabolic process;macromolecule modification;metabolic process;methylation;nitrogen compound metabolic process;nucleobase-containing compound metabolic process;primary metabolic process;RNA metabolic process;RNA modification;RNA processing;rRNA met…			RsmJ		Methyltransferase;Referenceproteome;RNA-binding;rRNAprocessing;S-adenosyl-L-methionine;Transferase		GO:0000154;GO:0001510;GO:0006139;GO:0006364;GO:0006396;GO:0006725;GO:0006807;GO:0008152;GO:0009451;GO:0009987;GO:0016070;GO:0016072;GO:0031167;GO:0032259;GO:0034470;GO:0034641;GO:0034660;GO:0043170;GO:0043412;GO:0043414;GO:0044237;GO:0044238;GO:0046483;GO:0070475;GO:0071704;GO:0090304;GO:1901360	GO:0003676;GO:0003723;GO:0003824;GO:0005488;GO:0008168;GO:0008170;GO:0008173;GO:0008649;GO:0008757;GO:0008988;GO:0016433;GO:0016740;GO:0016741;GO:0036307;GO:0097159;GO:0140098;GO:0140102;GO:0140640		GO:0006139;GO:0006364;GO:0006396;GO:0006725;GO:0006807;GO:0008152;GO:0009451;GO:0009987;GO:0016070;GO:0016072;GO:0032259;GO:0034641;GO:0043170;GO:0043412;GO:0044238;GO:0046483			Ribosomal RNA large subunit methyltransferase J	A0A140N421
14.8837	14.9736	15.0058	14.9523	14.6449	14.7241	14.721	14.8418	14.6791	14.7316	14.8262	14.8434	14.7663	14.6122	14.904	14.8948	14.6551	14.501	14.6657	14.7242	14.6379	14.8432	15.0279	14.8968	14.6881	14.6684	14.7525	14.7576	14.447	14.796	14.6175	14.8409	amide biosynthetic process;amide metabolic process;aromatic compound biosynthetic process;biosynthetic process;carboxylic acid biosynthetic process;carboxylic acid metabolic process;cellular aromatic compound metabolic process;cellular biosynthetic process;cellular metabolic process;cellular modified amino acid biosynthetic process;cellular modified amino acid metabolic process;cellular nitrogen …	aldehyde-lyase activity;carbon-carbon lyase activity;catalytic activity;dihydroneopterin aldolase activity;lyase activity		amide metabolic process;biosynthetic process;cellular aromatic compound metabolic process;cellular modified amino acid metabolic process;cellular nitrogen compound metabolic process;cellular process;heterocycle metabolic process;metabolic process;nitrogen compound metabolic process;organic acid metabolic process;pteridine-containing compound biosynthetic process;small molecule metabolic process;v…		Folate biosynthesis	FolB		Folatebiosynthesis;Lyase;Referenceproteome		GO:0006082;GO:0006575;GO:0006725;GO:0006760;GO:0006766;GO:0006767;GO:0006807;GO:0008152;GO:0009058;GO:0009110;GO:0009396;GO:0009987;GO:0016053;GO:0018130;GO:0019438;GO:0019752;GO:0034641;GO:0042364;GO:0042398;GO:0042558;GO:0042559;GO:0043436;GO:0043603;GO:0043604;GO:0043648;GO:0043650;GO:0044237;GO:0044249;GO:0044271;GO:0044281;GO:0044283;GO:0046394;GO:0046483;GO:0046653;GO:0046654;GO:0046655;GO:…	GO:0003824;GO:0004150;GO:0016829;GO:0016830;GO:0016832		GO:0006082;GO:0006575;GO:0006725;GO:0006766;GO:0006807;GO:0008152;GO:0009058;GO:0009987;GO:0034641;GO:0042559;GO:0043603;GO:0044281;GO:0046483		ko00790	7,8-dihydroneopterin aldolase	A0A140N427
15.6441	15.5182	15.4588	15.7118	15.205	15.1855	15.1165	15.2219	15.2082	15.0589	15.0975	15.2322	15.1354	15.1486	15.1813	15.2269	15.1896	15.1195	15.0706	15.308	15.1847	14.9587	14.9534	15.0504	15.2119	15.1259	15.2413	15.2719	15.4451	15.3156	15.2332	14.6585	biosynthetic process;carbohydrate biosynthetic process;carbohydrate metabolic process;gluconeogenesis;glucose metabolic process;hexose biosynthetic process;hexose metabolic process;metabolic process;monosaccharide biosynthetic process;monosaccharide metabolic process;organic substance biosynthetic process;organic substance metabolic process;primary metabolic process;small molecule biosynthetic pr…	4 iron, 4 sulfur cluster binding;ammonia-lyase activity;binding;carbon-nitrogen lyase activity;catalytic activity;cation binding;ion binding;iron-sulfur cluster binding;L-serine ammonia-lyase activity;lyase activity;metal cluster binding;metal ion binding		biosynthetic process;carbohydrate metabolic process;metabolic process;primary metabolic process;small molecule metabolic process		Cysteine and methionine metabolism;Glycine, serine and threonine metabolism	SDH_alpha;SDH_beta		4Fe-4S;Gluconeogenesis;Iron;Iron-sulfur;Lyase;Metal-binding;Referenceproteome		GO:0005975;GO:0005996;GO:0006006;GO:0006094;GO:0008152;GO:0009058;GO:0016051;GO:0019318;GO:0019319;GO:0044238;GO:0044281;GO:0044283;GO:0046364;GO:0071704;GO:1901576	GO:0003824;GO:0003941;GO:0005488;GO:0016829;GO:0016840;GO:0016841;GO:0043167;GO:0043169;GO:0046872;GO:0051536;GO:0051539;GO:0051540		GO:0005975;GO:0008152;GO:0009058;GO:0044238;GO:0044281		ko00260;ko00270	L-serine dehydratase	A0A140N429
11.3435	10.744	11.624	10.2062	11.5666	10.8192	10.9663	11.3531	11.0639	11.1754	11.1037	11.1758	11.2428	11.03	11.1025	11.3293	11.0307	11.2485	10.7935	10.6715	11.3018	11.0774	11.0531	11.2789	11.0848	11.1357	10.9259	10.8217	10.7684	11.1275	11.0055	11.2722	amino acid catabolic process;amino acid metabolic process;carboxylic acid catabolic process;carboxylic acid metabolic process;catabolic process;cellular catabolic process;cellular metabolic process;cellular process;metabolic process;nitrogen compound metabolic process;organic acid catabolic process;organic acid metabolic process;organic substance catabolic process;organic substance metabolic proc…	binding;cation binding;ion binding;metal ion binding		amino acid metabolic process;catabolic process;cellular process;metabolic process;nitrogen compound metabolic process;organic acid metabolic process;primary metabolic process;small molecule metabolic process			MR_MLE_C;MR_MLE_N		Magnesium;Metal-binding;Referenceproteome		GO:0006082;GO:0006520;GO:0006807;GO:0008152;GO:0009056;GO:0009063;GO:0009987;GO:0016054;GO:0019752;GO:0043436;GO:0044237;GO:0044238;GO:0044248;GO:0044281;GO:0044282;GO:0046395;GO:0071704;GO:1901564;GO:1901565;GO:1901575	GO:0005488;GO:0043167;GO:0043169;GO:0046872		GO:0006082;GO:0006520;GO:0006807;GO:0008152;GO:0009056;GO:0009987;GO:0044238;GO:0044281				A0A140N438
14.1163	14.4788	14.0416	14.8049	13.5606	13.7999	14.3038	14.217	13.2278	13.9427	13.5618	13.7816	13.8882	13.9996	13.9452	13.6562	13.2264	13.7976	14.2613	14.0093	14.5019	13.7097	14.1159	14.4251	13.7055	14.1057	14.1225	14.4067	14.3129	13.9971	14.5422	13.7264							DUF1190		Referenceproteome								UPF0441 protein YgiB	A0A140N443
14.3368	14.4488	14.4213	14.4083	15.0876	15.0687	15.1975	15.141	15.082	15.1602	15.1321	15.1278	14.8825	14.9231	14.9953	14.9861	15.2064	15.2662	15.2725	15.2956	14.9912	14.9302	15.0194	14.9827	14.8234	14.8712	14.9079	14.7819	14.7751	14.9173	14.8859	14.9121		active monoatomic ion transmembrane transporter activity;active transmembrane transporter activity;adenyl nucleotide binding;adenyl ribonucleotide binding;anion binding;ATP binding;ATP hydrolysis activity;ATPase-coupled monoatomic cation transmembrane transporter activity;ATPase-coupled transmembrane transporter activity;ATP-dependent activity;binding;carbohydrate derivative binding;catalytic act…	cellular anatomical entity;membrane;plasma membrane		cellular anatomical entity;membrane;plasma membrane		E1-E2_ATPase;HMA;Hydrolase		ATP-binding;Cellmembrane;Magnesium;Membrane;Metal-binding;Nucleotide-binding;Phosphoprotein;Referenceproteome;Translocase;Transmembrane;Transmembranehelix			GO:0000166;GO:0003824;GO:0005215;GO:0005488;GO:0005524;GO:0008324;GO:0015075;GO:0015399;GO:0015662;GO:0016462;GO:0016787;GO:0016817;GO:0016818;GO:0016887;GO:0017076;GO:0017111;GO:0019829;GO:0022804;GO:0022853;GO:0022857;GO:0030554;GO:0032553;GO:0032555;GO:0032559;GO:0035639;GO:0036094;GO:0042626;GO:0043167;GO:0043168;GO:0043169;GO:0046872;GO:0097159;GO:0097367;GO:0140358;GO:0140657;GO:1901265;GO:…	GO:0005886;GO:0016020;GO:0110165		GO:0005886;GO:0016020;GO:0110165			A0A140N448
14.3746	14.5438	14.3736	14.3644	14.4325	14.3775	14.3166	14.3263	14.4311	14.4485	14.4298	14.3363	14.3886	14.3756	14.3356	14.3644	14.3476	14.3613	14.2608	14.2918	14.3903	14.3845	14.4596	14.3076	14.3127	14.2776	14.2418	14.2353	14.2805	14.3475	14.3357	14.3325		binding;catalytic activity;catalytic activity, acting on a protein;heterocyclic compound binding;kinase activity;nucleoside phosphate binding;nucleotide binding;organic cyclic compound binding;phosphorelay sensor kinase activity;phosphotransferase activity, alcohol group as acceptor;phosphotransferase activity, nitrogenous group as acceptor;protein histidine kinase activity;protein kinase activit…	cellular anatomical entity;membrane;plasma membrane		cellular anatomical entity;membrane;plasma membrane	Two-component system	2CSK_N;HATPase_c;HisKA		Cellmembrane;Kinase;Membrane;Nucleotide-binding;Phosphoprotein;Referenceproteome;Transferase;Transmembrane;Transmembranehelix			GO:0000155;GO:0000166;GO:0003824;GO:0004672;GO:0004673;GO:0005488;GO:0016301;GO:0016740;GO:0016772;GO:0016773;GO:0016775;GO:0036094;GO:0097159;GO:0140096;GO:0140299;GO:1901265;GO:1901363	GO:0005886;GO:0016020;GO:0110165		GO:0005886;GO:0016020;GO:0110165	ko02020	Sensor protein QseC	A0A140N452
14.8663	14.8672	14.9035	14.9873	15.0406	15.0595	15.2095	15.1758	15.0939	15.2186	15.1598	15.2709	15.0374	15.122	15.2123	15.2589	15.0993	15.2216	15.13	15.1735	15.2769	15.1911	15.1615	15.2565	15.0195	15.1272	15.2037	15.0471	15.0426	15.2472	15.105	15.0832	cellular metabolic process;cellular process;metabolic process;phosphate-containing compound metabolic process;phosphorus metabolic process;phosphorylation	adenyl nucleotide binding;adenyl ribonucleotide binding;anion binding;ATP binding;binding;carbohydrate derivative binding;catalytic activity;guanylate kinase activity;heterocyclic compound binding;ion binding;kinase activity;nucleobase-containing compound kinase activity;nucleoside monophosphate kinase activity;nucleoside phosphate binding;nucleotide binding;organic cyclic compound binding;phosph…	cellular anatomical entity;cytoplasm	cellular process;metabolic process;phosphorus metabolic process;phosphorylation	cellular anatomical entity;cytoplasm	Purine metabolism	Guanylate_kin		ATP-binding;Cytoplasm;Kinase;Nucleotide-binding;Referenceproteome;Transferase		GO:0006793;GO:0006796;GO:0008152;GO:0009987;GO:0016310;GO:0044237	GO:0000166;GO:0003824;GO:0004385;GO:0005488;GO:0005524;GO:0016301;GO:0016740;GO:0016772;GO:0016776;GO:0017076;GO:0019205;GO:0030554;GO:0032553;GO:0032555;GO:0032559;GO:0035639;GO:0036094;GO:0043167;GO:0043168;GO:0050145;GO:0097159;GO:0097367;GO:1901265;GO:1901363	GO:0005737;GO:0110165	GO:0006793;GO:0008152;GO:0009987;GO:0016310	GO:0005737;GO:0110165	ko00230	Guanylate kinase	A0A140N457
12.8692	12.7059	12.6538	12.6492	12.3498	12.4573	12.6178	12.5567	12.3375	12.3073	12.5483	12.3926	11.9858	12.1897	12.2146	12.5349	12.4502	12.189	12.9046	12.6737	12.4693	12.486	12.614	12.5311	12.501	12.6535	12.5141	12.7541	12.7638	12.6524	12.7944	12.0708	macromolecule metabolic process;metabolic process;nitrogen compound metabolic process;organic substance metabolic process;organonitrogen compound metabolic process;primary metabolic process;protein metabolic process;proteolysis	catalytic activity;catalytic activity, acting on a protein;exopeptidase activity;hydrolase activity;metalloexopeptidase activity;metallopeptidase activity;peptidase activity		macromolecule metabolic process;metabolic process;nitrogen compound metabolic process;primary metabolic process;protein metabolic process;proteolysis			Peptidase_M28		Referenceproteome;Signal		GO:0006508;GO:0006807;GO:0008152;GO:0019538;GO:0043170;GO:0044238;GO:0071704;GO:1901564	GO:0003824;GO:0008233;GO:0008235;GO:0008237;GO:0008238;GO:0016787;GO:0140096		GO:0006508;GO:0006807;GO:0008152;GO:0019538;GO:0043170;GO:0044238				A0A140N458
15.1708	14.8921	14.9938	14.8395	15.8775	15.7142	15.5279	15.5554	15.8353	15.701	15.683	15.5991	15.6001	15.7428	15.5683	15.4358	15.6736	15.5518	15.5099	15.5503	15.6116	15.8927	15.6829	15.7216	15.5402	15.3847	15.362	15.4713	15.5941	15.5219	15.3587	15.523	amide biosynthetic process;amide metabolic process;biosynthetic process;carboxylic acid biosynthetic process;carboxylic acid metabolic process;cellular biosynthetic process;cellular metabolic process;cellular modified amino acid biosynthetic process;cellular modified amino acid metabolic process;cellular nitrogen compound biosynthetic process;cellular nitrogen compound metabolic process;cellular …	acyltransferase activity;acyltransferase activity, transferring groups other than amino-acyl groups;catalytic activity;transferase activity		amide metabolic process;biosynthetic process;cellular modified amino acid metabolic process;cellular nitrogen compound metabolic process;cellular process;macromolecule metabolic process;metabolic process;monocarboxylic acid metabolic process;nitrogen compound metabolic process;organic acid metabolic process;primary metabolic process;protein maturation;protein metabolic process;protein processing;…			PanZ		Pantothenatebiosynthesis;Referenceproteome;Transferase		GO:0006082;GO:0006508;GO:0006575;GO:0006766;GO:0006767;GO:0006807;GO:0008152;GO:0009058;GO:0009110;GO:0009987;GO:0015939;GO:0015940;GO:0016053;GO:0016485;GO:0019538;GO:0019752;GO:0031638;GO:0032787;GO:0034641;GO:0042364;GO:0042398;GO:0043170;GO:0043436;GO:0043603;GO:0043604;GO:0044237;GO:0044238;GO:0044249;GO:0044271;GO:0044281;GO:0044283;GO:0046394;GO:0051604;GO:0071704;GO:0072330;GO:1901564;GO:…	GO:0003824;GO:0016740;GO:0016746;GO:0016747		GO:0006082;GO:0006508;GO:0006575;GO:0006766;GO:0006807;GO:0008152;GO:0009058;GO:0009987;GO:0016485;GO:0019538;GO:0031638;GO:0032787;GO:0034641;GO:0043170;GO:0043603;GO:0044238;GO:0044281;GO:0051604			PanD regulatory factor	A0A140N459
14.8448	14.6434	14.7683	14.5496	15.6124	15.6314	15.5694	15.5306	15.3004	15.3222	15.3886	15.2345	15.2529	15.3805	15.2613	15.1787	15.4028	15.4755	15.518	15.3898	15.1161	15.1105	15.0027	15.0332	15.1802	15.2178	15.1595	15.1728	15.1804	15.198	15.2157	15.1323	cell cycle process;cellular process;cytokinesis;FtsZ-dependent cytokinesis;reproductive process	binding;catalytic activity;cation binding;copper ion binding;ion binding;metal ion binding;oxidoreductase activity;transition metal ion binding	cell division site;cellular anatomical entity;outer membrane-bounded periplasmic space;periplasmic space	cellular process;cytokinesis;reproductive process	cell division site;cellular anatomical entity;periplasmic space		Cu-oxidase_2;Cu-oxidase_3		Cellcycle;Celldivision;Periplasm;Referenceproteome;Signal		GO:0000910;GO:0009987;GO:0022402;GO:0022414;GO:0043093	GO:0003824;GO:0005488;GO:0005507;GO:0016491;GO:0043167;GO:0043169;GO:0046872;GO:0046914	GO:0030288;GO:0032153;GO:0042597;GO:0110165	GO:0000910;GO:0009987;GO:0022414	GO:0032153;GO:0042597;GO:0110165		Cell division protein FtsP	A0A140N460
11.9989	11.8126	12.1932	12.1947	12.5299	12.4915	12.5213	12.362	12.5061	12.199	12.6417	12.5545	11.5534	11.9508	12.3123	12.4626	12.2952	12.2528	12.3417	12.3496	12.483	12.3122	12.44	12.4222	12.1177	12.4034	12.3136	12.4167	12.409	12.4508	12.3254	12.2071	cell communication;cellular aromatic compound metabolic process;cellular metabolic process;cellular nitrogen compound metabolic process;cellular process;cellular response to external stimulus;cellular response to extracellular stimulus;cellular response to stimulus;cellular response to stress;DNA damage response;DNA metabolic process;DNA repair;DNA replication;heterocycle metabolic process;macrom…	adenyl nucleotide binding;adenyl ribonucleotide binding;anion binding;ATP binding;binding;carbohydrate derivative binding;DNA binding;heterocyclic compound binding;ion binding;nucleic acid binding;nucleoside phosphate binding;nucleotide binding;organic cyclic compound binding;purine nucleotide binding;purine ribonucleoside triphosphate binding;purine ribonucleotide binding;ribonucleotide binding;…	cellular anatomical entity;cytoplasm	cell communication;cellular aromatic compound metabolic process;cellular nitrogen compound metabolic process;cellular process;DNA damage response;DNA metabolic process;DNA repair;DNA replication;heterocycle metabolic process;macromolecule metabolic process;metabolic process;nitrogen compound metabolic process;nucleobase-containing compound metabolic process;primary metabolic process;response to e…	cellular anatomical entity;cytoplasm	Homologous recombination	SMC_N		ATP-binding;Cytoplasm;DNA-binding;DNAdamage;DNArepair;DNAreplication;Nucleotide-binding;Referenceproteome;SOSresponse		GO:0006139;GO:0006259;GO:0006260;GO:0006281;GO:0006725;GO:0006807;GO:0006950;GO:0006974;GO:0007154;GO:0008152;GO:0009432;GO:0009605;GO:0009987;GO:0009991;GO:0031668;GO:0033554;GO:0034641;GO:0043170;GO:0044237;GO:0044238;GO:0046483;GO:0050896;GO:0051716;GO:0071496;GO:0071704;GO:0090304;GO:1901360	GO:0000166;GO:0003676;GO:0003677;GO:0003697;GO:0005488;GO:0005524;GO:0017076;GO:0030554;GO:0032553;GO:0032555;GO:0032559;GO:0035639;GO:0036094;GO:0043167;GO:0043168;GO:0097159;GO:0097367;GO:1901265;GO:1901363	GO:0005737;GO:0110165	GO:0006139;GO:0006259;GO:0006260;GO:0006281;GO:0006725;GO:0006807;GO:0006950;GO:0006974;GO:0007154;GO:0008152;GO:0009605;GO:0009987;GO:0034641;GO:0043170;GO:0044238;GO:0046483;GO:0050896	GO:0005737;GO:0110165	ko03440	DNA replication and repair protein RecF	A0A140N462
15.5073	15.6064	15.5949	15.5827	15.4781	15.5321	15.6471	15.607	15.528	15.7296	15.6237	15.7057	15.6845	15.6848	15.6838	15.702	15.6469	15.6571	15.6532	15.4865	15.6837	15.7331	15.7146	15.7317	15.618	15.6884	15.709	15.6612	15.5586	15.7266	15.6365	15.7928	amide metabolic process;aromatic compound biosynthetic process;biosynthetic process;carbohydrate derivative biosynthetic process;carbohydrate derivative metabolic process;carboxylic acid catabolic process;carboxylic acid metabolic process;catabolic process;cellular aromatic compound metabolic process;cellular biosynthetic process;cellular catabolic process;cellular metabolic process;cellular modi…	acid-amino acid ligase activity;anion binding;binding;carbohydrate derivative binding;carbon-carbon lyase activity;carboxy-lyase activity;catalytic activity;cation binding;FMN binding;heterocyclic compound binding;ion binding;ligase activity;ligase activity, forming carbon-nitrogen bonds;lyase activity;metal ion binding;nucleoside phosphate binding;nucleotide binding;organic cyclic compound bindi…		amide metabolic process;biosynthetic process;carbohydrate derivative metabolic process;catabolic process;cellular aromatic compound metabolic process;cellular modified amino acid metabolic process;cellular nitrogen compound metabolic process;cellular process;heterocycle metabolic process;metabolic process;monocarboxylic acid metabolic process;nitrogen compound metabolic process;nucleobase-contain…		Pantothenate and CoA biosynthesis	DFP;Flavoprotein		Decarboxylase;Flavoprotein;FMN;Ligase;Lyase;Magnesium;Metal-binding;Multifunctionalenzyme;Referenceproteome		GO:0006082;GO:0006139;GO:0006163;GO:0006164;GO:0006575;GO:0006725;GO:0006753;GO:0006766;GO:0006767;GO:0006793;GO:0006796;GO:0006807;GO:0008152;GO:0009056;GO:0009058;GO:0009111;GO:0009117;GO:0009150;GO:0009152;GO:0009165;GO:0009259;GO:0009260;GO:0009987;GO:0015936;GO:0015937;GO:0015939;GO:0015941;GO:0016054;GO:0018130;GO:0019438;GO:0019637;GO:0019693;GO:0019752;GO:0032787;GO:0033865;GO:0033866;GO:…	GO:0000166;GO:0003824;GO:0004632;GO:0004633;GO:0005488;GO:0010181;GO:0016829;GO:0016830;GO:0016831;GO:0016874;GO:0016879;GO:0016881;GO:0032553;GO:0036094;GO:0043167;GO:0043168;GO:0043169;GO:0046872;GO:0097159;GO:0097367;GO:1901265;GO:1901363		GO:0006082;GO:0006139;GO:0006575;GO:0006725;GO:0006766;GO:0006793;GO:0006807;GO:0008152;GO:0009056;GO:0009058;GO:0009117;GO:0009987;GO:0032787;GO:0034641;GO:0043603;GO:0044238;GO:0044281;GO:0046483;GO:0055086;GO:1901135		ko00770	Coenzyme A biosynthesis bifunctional protein CoaBC;Phosphopantothenate--cysteine ligase;Phosphopantothenoylcysteine decarboxylase	A0A140N465
13.9985	14.1496	14.1431	14.3091	14.6778	14.7529	14.8945	14.8349	14.6373	14.7535	14.8187	14.7843	14.5026	14.5972	14.6059	14.6947	14.8191	14.8154	14.8799	14.8365	14.8047	14.7225	14.5511	14.63	14.581	14.5956	14.6257	14.6355	14.7397	14.6538	14.6907	14.7652	lipid metabolic process;metabolic process;organic substance metabolic process;primary metabolic process	catalytic activity;hydrolase activity;hydrolase activity, acting on ester bonds;phosphoric diester hydrolase activity;phosphoric ester hydrolase activity		lipid metabolic process;metabolic process;primary metabolic process		Glycerophospholipid metabolism	GDPD		Referenceproteome		GO:0006629;GO:0008152;GO:0044238;GO:0071704	GO:0003824;GO:0008081;GO:0016787;GO:0016788;GO:0042578		GO:0006629;GO:0008152;GO:0044238		ko00564		A0A140N469
14.4557	14.6383	14.6011	14.514	14.7882	14.8517	14.9549	14.8819	14.9747	15.0369	14.9426	15.0134	14.9909	14.9586	15.0318	14.9682	15.0325	15.0501	14.8614	14.8153	14.8076	14.8936	14.8413	14.7872	14.7745	14.8197	14.7681	14.7954	14.8038	14.9108	14.9104	14.7188	macromolecule metabolic process;macromolecule modification;metabolic process;methylation;nitrogen compound metabolic process;organic substance metabolic process;organonitrogen compound metabolic process;primary metabolic process;protein metabolic process;protein modification process;protein repair	carboxyl-O-methyltransferase activity;catalytic activity;catalytic activity, acting on a protein;methyltransferase activity;O-methyltransferase activity;protein carboxyl O-methyltransferase activity;protein methyltransferase activity;protein-L-isoaspartate (D-aspartate) O-methyltransferase activity;S-adenosylmethionine-dependent methyltransferase activity;transferase activity;transferase activity…	cellular anatomical entity;cytoplasm	macromolecule metabolic process;macromolecule modification;metabolic process;methylation;nitrogen compound metabolic process;primary metabolic process;protein metabolic process;protein modification process	cellular anatomical entity;cytoplasm		PCMT		Cytoplasm;Methyltransferase;Referenceproteome;S-adenosyl-L-methionine;Transferase		GO:0006807;GO:0008152;GO:0019538;GO:0030091;GO:0032259;GO:0036211;GO:0043170;GO:0043412;GO:0044238;GO:0071704;GO:1901564	GO:0003824;GO:0004719;GO:0008168;GO:0008171;GO:0008276;GO:0008757;GO:0010340;GO:0016740;GO:0016741;GO:0051998;GO:0140096	GO:0005737;GO:0110165	GO:0006807;GO:0008152;GO:0019538;GO:0032259;GO:0036211;GO:0043170;GO:0043412;GO:0044238	GO:0005737;GO:0110165		Protein-L-isoaspartate O-methyltransferase	A0A140N472
13.3513	13.6125	13.4912	13.8442	13.3161	13.2005	13.6328	13.8097	13.5638	13.698	13.7537	13.9074	13.8547	13.6626	13.7341	13.9288	13.9229	13.8381	14.0077	13.9537	13.8432	13.5642	13.5728	13.8431	13.7165	13.7682	13.9479	13.7769	13.8655	13.8509	13.8391	13.7691	cellular localization;cellular macromolecule localization;cellular process;establishment of localization;establishment of protein localization;localization;macromolecule localization;nitrogen compound transport;organic substance transport;protein localization;protein transport;transport	transmembrane transporter activity;transporter activity	cellular anatomical entity;membrane;plasma membrane	cellular localization;cellular process;establishment of localization;localization;macromolecule localization;protein localization;protein transport;transport	cellular anatomical entity;membrane;plasma membrane		MotA_ExbB		Cellinnermembrane;Cellmembrane;Membrane;Proteintransport;Referenceproteome;Transmembrane;Transmembranehelix;Transport		GO:0006810;GO:0008104;GO:0009987;GO:0015031;GO:0033036;GO:0045184;GO:0051179;GO:0051234;GO:0051641;GO:0070727;GO:0071702;GO:0071705	GO:0005215;GO:0022857	GO:0005886;GO:0016020;GO:0110165	GO:0006810;GO:0008104;GO:0009987;GO:0015031;GO:0033036;GO:0051179;GO:0051234;GO:0051641	GO:0005886;GO:0016020;GO:0110165		Biopolymer transport protein ExbB	A0A140N473
14.0601	13.9306	13.9909	13.8516	14.849	14.6225	14.3477	14.6004	14.6962	14.4043	14.511	14.4334	14.2523	14.4057	14.2094	14.2145	14.353	14.2409	14.357	14.3109	14.654	14.6996	14.563	14.4421	14.4585	14.3717	14.0786	14.3159	14.4613	14.2186	14.2481	14.3404							Pirin;Pirin_C_2		Referenceproteome									A0A140N475
11.0099	11.2053	9.65053	9.21613	11.2977	11.2439	9.90153	10.9322	10.7874	10.9964	11.0742	11.0179	10.4253	10.7236	11.0462	10.9194	11.4092	11.4456	10.5138	10.7534	9.93773	10.8782	11.0048	10.8064	11.0949	10.877	9.56007	10.7335	10.9844	10.9847	10.3	10.8486		catalytic activity;hydrolase activity;hydrolase activity, acting on ester bonds;sulfuric ester hydrolase activity					DUF4976;Sulfatase		Hydrolase;Referenceproteome			GO:0003824;GO:0008484;GO:0016787;GO:0016788						A0A140N477
13.7456	13.8417	13.9555	14.0058	13.8427	13.7067	13.8538	13.7231	13.9219	13.7016	13.6563	13.875	13.807	13.6647	13.6773	13.7919	13.7153	13.6957	13.8333	13.8223	13.795	13.6761	13.8118	13.7266	13.7994	13.6842	13.8698	13.8181	13.824	13.7621	13.7633	13.6479		catalytic activity;galactosyltransferase activity;glycosyltransferase activity;hexosyltransferase activity;lipopolysaccharide 3-alpha-galactosyltransferase activity;transferase activity;UDP-galactosyltransferase activity;UDP-glycosyltransferase activity				Lipopolysaccharide biosynthesis	Glyco_transf_8;Glyco_transf_8C		Glycosyltransferase;Referenceproteome;Transferase			GO:0003824;GO:0008194;GO:0008378;GO:0008918;GO:0016740;GO:0016757;GO:0016758;GO:0035250				ko00540		A0A140N478
14.8462	14.9094	14.9139	14.828	14.7635	14.7351	14.7936	14.6433	14.7119	14.7616	14.7107	14.7346	14.7486	14.7693	14.7886	14.7632	14.7237	14.7501	14.6405	14.6832	14.7519	14.7834	14.773	14.7648	14.7614	14.7549	14.77	14.704	14.7005	14.7736	14.7338	14.6158	cellular aromatic compound metabolic process;cellular metabolic process;cellular nitrogen compound metabolic process;cellular process;cellular response to stimulus;cellular response to stress;DNA damage response;DNA metabolic process;DNA repair;heterocycle metabolic process;macromolecule metabolic process;metabolic process;mismatch repair;nitrogen compound metabolic process;nucleic acid metabolic…	adenyl nucleotide binding;adenyl ribonucleotide binding;anion binding;ATP binding;ATP-dependent activity;ATP-dependent activity, acting on DNA;ATP-dependent DNA damage sensor activity;binding;carbohydrate derivative binding;catalytic activity;catalytic activity, acting on a nucleic acid;catalytic activity, acting on DNA;damaged DNA binding;DNA binding;DNA damage sensor activity;double-stranded DN…		cellular aromatic compound metabolic process;cellular nitrogen compound metabolic process;cellular process;DNA damage response;DNA metabolic process;DNA repair;heterocycle metabolic process;macromolecule metabolic process;metabolic process;nitrogen compound metabolic process;nucleobase-containing compound metabolic process;primary metabolic process;response to stimulus;response to stress		Mismatch repair	MutS_I;MutS_II;MutS_III;MutS_IV;MutS_V		ATP-binding;DNA-binding;DNAdamage;DNArepair;Nucleotide-binding;Referenceproteome		GO:0006139;GO:0006259;GO:0006281;GO:0006298;GO:0006725;GO:0006807;GO:0006950;GO:0006974;GO:0008152;GO:0009987;GO:0033554;GO:0034641;GO:0043170;GO:0044237;GO:0044238;GO:0046483;GO:0050896;GO:0051716;GO:0071704;GO:0090304;GO:1901360	GO:0000166;GO:0003676;GO:0003677;GO:0003684;GO:0003690;GO:0003824;GO:0005488;GO:0005524;GO:0008094;GO:0017076;GO:0030554;GO:0030983;GO:0032553;GO:0032555;GO:0032559;GO:0035639;GO:0036094;GO:0043167;GO:0043168;GO:0097159;GO:0097367;GO:0140097;GO:0140299;GO:0140612;GO:0140640;GO:0140657;GO:0140664;GO:1901265;GO:1901363		GO:0006139;GO:0006259;GO:0006281;GO:0006725;GO:0006807;GO:0006950;GO:0006974;GO:0008152;GO:0009987;GO:0034641;GO:0043170;GO:0044238;GO:0046483;GO:0050896		ko03430	DNA mismatch repair protein MutS	A0A140N479
11.6763	11.8586	11.6745	11.3305	11.2526	11.2184	10.4783	10.8413	11.121	10.6674	11.0223	10.7687	9.87963	10.6477	10.8947	10.6285	10.8696	10.9802	10.5888	10.6407	11.0609	11.3763	11.1292	10.8611	11.3569	11.2046	11.0797	11.0405	11.085	11.4216	11.342	9.66799			cellular anatomical entity;membrane;plasma membrane		cellular anatomical entity;membrane;plasma membrane		NrfD		Cellmembrane;Membrane;Referenceproteome;Transmembrane;Transmembranehelix				GO:0005886;GO:0016020;GO:0110165		GO:0005886;GO:0016020;GO:0110165			A0A140N480
12.0634	11.8708	11.9931	12.1845	11.6507	11.7687	11.7202	11.93	11.6908	12.1468	12.3214	12.2468	12.225	11.8453	12.2592	12.5784	11.7904	12.0492	12.1134	12.137	11.8591	12.0063	12.1065	11.9359	11.779	11.4797	12.1617	11.5723	11.8021	12.2691	11.8066	12.4544	biological regulation;cellular process;intracellular signal transduction;phosphorelay signal transduction system;regulation of biological process;regulation of biosynthetic process;regulation of cellular biosynthetic process;regulation of cellular metabolic process;regulation of cellular process;regulation of DNA-templated transcription;regulation of gene expression;regulation of macromolecule bi…	binding;DNA binding;nucleic acid binding;organic cyclic compound binding		biological regulation;cellular process;intracellular signal transduction;phosphorelay signal transduction system;regulation of biological process;regulation of DNA-templated transcription;regulation of metabolic process;signal transduction		Two-component system	GerE;Response_reg		DNA-binding;Phosphoprotein;Referenceproteome		GO:0000160;GO:0006355;GO:0007165;GO:0009889;GO:0009987;GO:0010468;GO:0010556;GO:0019219;GO:0019222;GO:0031323;GO:0031326;GO:0035556;GO:0050789;GO:0050794;GO:0051171;GO:0051252;GO:0060255;GO:0065007;GO:0080090;GO:2001141	GO:0003676;GO:0003677;GO:0005488;GO:0097159		GO:0000160;GO:0006355;GO:0007165;GO:0009987;GO:0019222;GO:0035556;GO:0050789;GO:0065007		ko02020		A0A140N485
18.8543	18.8052	18.9129	18.6416	19.308	19.4031	19.4006	19.3507	19.4465	19.4941	19.5211	19.535	19.4122	19.486	19.5298	19.5617	19.4861	19.5368	19.5525	19.477	19.5076	19.525	19.5366	19.5066	19.5125	19.5978	19.5581	19.4983	19.4506	19.6201	19.4872	19.5461	alpha-amino acid catabolic process;alpha-amino acid metabolic process;amino acid catabolic process;amino acid metabolic process;aspartate family amino acid catabolic process;aspartate family amino acid metabolic process;biosynthetic process;carboxylic acid catabolic process;carboxylic acid metabolic process;catabolic process;cellular catabolic process;cellular metabolic process;cellular process;g…	acetyltransferase activity;acyltransferase activity;acyltransferase activity, transferring groups other than amino-acyl groups;anion binding;binding;C-acetyltransferase activity;C-acyltransferase activity;catalytic activity;glycine C-acetyltransferase activity;heterocyclic compound binding;ion binding;ligase activity;organic cyclic compound binding;pyridoxal phosphate binding;small molecule bindi…		amino acid metabolic process;biosynthetic process;catabolic process;cellular process;metabolic process;nitrogen compound metabolic process;organic acid metabolic process;primary metabolic process;small molecule metabolic process		Glycine, serine and threonine metabolism	Aminotran_1_2		Acyltransferase;Ligase;Pyridoxalphosphate;Referenceproteome;Transferase		GO:0006082;GO:0006520;GO:0006544;GO:0006566;GO:0006567;GO:0006807;GO:0008152;GO:0009056;GO:0009058;GO:0009063;GO:0009066;GO:0009068;GO:0009069;GO:0009987;GO:0016054;GO:0019518;GO:0019752;GO:0043436;GO:0044237;GO:0044238;GO:0044248;GO:0044281;GO:0044282;GO:0046395;GO:0071704;GO:1901564;GO:1901565;GO:1901575;GO:1901605;GO:1901606	GO:0003824;GO:0005488;GO:0008890;GO:0016407;GO:0016408;GO:0016453;GO:0016740;GO:0016746;GO:0016747;GO:0016874;GO:0019842;GO:0030170;GO:0036094;GO:0043167;GO:0043168;GO:0070279;GO:0097159;GO:1901363		GO:0006082;GO:0006520;GO:0006807;GO:0008152;GO:0009056;GO:0009058;GO:0009987;GO:0044238;GO:0044281		ko00260	2-amino-3-ketobutyrate coenzyme A ligase	A0A140N487
16.1127	16.1497	16.1112	16.0884	16.7192	16.6396	16.6386	16.6141	16.5989	16.5139	16.6006	16.5329	16.3318	16.4353	16.3913	16.365	16.4842	16.5008	16.5876	16.6352	16.6803	16.6218	16.6611	16.6638	16.6276	16.5821	16.5524	16.6488	16.5291	16.5028	16.6165	16.2548	biosynthetic process;carbohydrate biosynthetic process;carbohydrate metabolic process;cellular biosynthetic process;cellular metabolic process;cellular process;energy derivation by oxidation of organic compounds;energy reserve metabolic process;generation of precursor metabolites and energy;glucan biosynthetic process;glucan metabolic process;glycogen biosynthetic process;glycogen metabolic proce…	alpha-1,4-glucan synthase activity;catalytic activity;glucosyltransferase activity;glycogen (starch) synthase activity;glycosyltransferase activity;hexosyltransferase activity;starch synthase activity;transferase activity;UDP-glucosyltransferase activity;UDP-glycosyltransferase activity		biosynthetic process;carbohydrate metabolic process;cellular process;energy reserve metabolic process;generation of precursor metabolites and energy;macromolecule biosynthetic process;macromolecule metabolic process;metabolic process;polysaccharide metabolic process;primary metabolic process		Starch and sucrose metabolism	Glyco_transf_5;Glycos_transf_1		Glycogenbiosynthesis;Glycosyltransferase;Referenceproteome;Transferase		GO:0000271;GO:0005975;GO:0005976;GO:0005977;GO:0005978;GO:0006091;GO:0006112;GO:0008152;GO:0009058;GO:0009059;GO:0009250;GO:0009987;GO:0015980;GO:0016051;GO:0043170;GO:0044042;GO:0044237;GO:0044238;GO:0044249;GO:0071704;GO:1901576	GO:0003824;GO:0004373;GO:0008194;GO:0009011;GO:0016740;GO:0016757;GO:0016758;GO:0033201;GO:0035251;GO:0046527		GO:0005975;GO:0005976;GO:0006091;GO:0006112;GO:0008152;GO:0009058;GO:0009059;GO:0009987;GO:0043170;GO:0044238		ko00500	Glycogen synthase	A0A140N490
16.6608	16.7523	16.6136	16.7441	16.7469	16.7554	16.7825	16.7793	16.8317	16.882	16.8879	16.9422	16.9814	16.9609	16.8976	16.9164	16.9157	16.8796	16.9162	16.9045	16.8554	16.8801	16.9405	16.9311	16.8215	16.884	17.0024	16.8762	16.8476	16.9888	16.9194	16.9522	alpha-amino acid biosynthetic process;alpha-amino acid metabolic process;amino acid biosynthetic process;amino acid metabolic process;biosynthetic process;carboxylic acid biosynthetic process;carboxylic acid metabolic process;cellular biosynthetic process;cellular metabolic process;cellular process;cysteine biosynthetic process;cysteine biosynthetic process from serine;cysteine metabolic process;…	acetyltransferase activity;acyltransferase activity;acyltransferase activity, transferring groups other than amino-acyl groups;catalytic activity;O-acetyltransferase activity;O-acyltransferase activity;serine O-acetyltransferase activity;serine O-acyltransferase activity;transferase activity	cellular anatomical entity;cytoplasm	amino acid metabolic process;biosynthetic process;cellular process;metabolic process;nitrogen compound metabolic process;organic acid metabolic process;primary metabolic process;small molecule metabolic process;sulfur compound metabolic process	cellular anatomical entity;cytoplasm	Cysteine and methionine metabolism;Sulfur metabolism	Hexapep;SATase_N		Acyltransferase;Referenceproteome;Repeat;Transferase		GO:0000096;GO:0000097;GO:0006082;GO:0006520;GO:0006534;GO:0006535;GO:0006563;GO:0006790;GO:0006807;GO:0008152;GO:0008652;GO:0009058;GO:0009069;GO:0009070;GO:0009987;GO:0016053;GO:0019344;GO:0019752;GO:0043436;GO:0044237;GO:0044238;GO:0044249;GO:0044272;GO:0044281;GO:0044283;GO:0046394;GO:0071704;GO:1901564;GO:1901566;GO:1901576;GO:1901605;GO:1901607	GO:0003824;GO:0008374;GO:0009001;GO:0016407;GO:0016412;GO:0016413;GO:0016740;GO:0016746;GO:0016747	GO:0005737;GO:0110165	GO:0006082;GO:0006520;GO:0006790;GO:0006807;GO:0008152;GO:0009058;GO:0009987;GO:0044238;GO:0044281	GO:0005737;GO:0110165	ko00270;ko00920	Serine acetyltransferase	A0A140N494
15.2595	15.3274	15.3704	15.3421	15.5451	15.5799	15.5573	15.5712	15.6553	15.6994	15.6432	15.7001	15.6405	15.7513	15.7547	15.7446	15.673	15.718	15.7288	15.6748	15.5218	15.5822	15.6329	15.5452	15.6389	15.6019	15.7148	15.6071	15.615	15.6788	15.7228	15.3503			cellular anatomical entity;membrane		cellular anatomical entity;membrane	ABC transporters	Lipoprotein_9		Lipoprotein;Membrane;Referenceproteome;Signal				GO:0016020;GO:0110165		GO:0016020;GO:0110165	ko02010	Lipoprotein	A0A140N495
13.3454	13.5294	13.3724	13.7002	13.131	13.1296	13.2718	13.1163	13.2606	13.3083	13.2792	13.3657	13.4555	13.3885	13.3788	13.2291	13.4739	13.3534	13.3024	13.1523	13.2413	13.1816	12.9984	13.084	13.2056	13.2517	13.2083	13.1605	13.077	13.1979	13.234	13.3616	biological regulation;regulation of biological process;regulation of biosynthetic process;regulation of cellular biosynthetic process;regulation of cellular metabolic process;regulation of cellular process;regulation of DNA-templated transcription;regulation of gene expression;regulation of macromolecule biosynthetic process;regulation of macromolecule metabolic process;regulation of metabolic pr…	binding;DNA binding;nucleic acid binding;organic cyclic compound binding		biological regulation;regulation of biological process;regulation of DNA-templated transcription;regulation of metabolic process			LacI;Peripla_BP_3		DNA-binding;Referenceproteome;Transcription;Transcriptionregulation		GO:0006355;GO:0009889;GO:0010468;GO:0010556;GO:0019219;GO:0019222;GO:0031323;GO:0031326;GO:0050789;GO:0050794;GO:0051171;GO:0051252;GO:0060255;GO:0065007;GO:0080090;GO:2001141	GO:0003676;GO:0003677;GO:0005488;GO:0097159		GO:0006355;GO:0019222;GO:0050789;GO:0065007				A0A140N496
17.0665	17.1445	17.106	16.8816	17.4284	17.4553	17.4513	17.3585	17.4662	17.4687	17.4499	17.4437	17.3283	17.4171	17.4188	17.3931	17.4949	17.536	17.4393	17.4218	17.0597	17.1001	17.1053	17.0724	17.3418	17.3371	17.3524	17.2654	17.2618	17.2814	17.1877	17.1322	carbohydrate metabolic process;carboxylic acid metabolic process;cellular aldehyde metabolic process;cellular metabolic process;cellular process;glyoxylate cycle;glyoxylate metabolic process;metabolic process;monocarboxylic acid metabolic process;organic acid metabolic process;organic substance metabolic process;oxoacid metabolic process;primary metabolic process;small molecule metabolic process;…	acyltransferase activity;acyltransferase activity, acyl groups converted into alkyl on transfer;binding;catalytic activity;cation binding;ion binding;malate synthase activity;metal ion binding;transferase activity	cellular anatomical entity;cytoplasm	carbohydrate metabolic process;cellular aldehyde metabolic process;cellular process;metabolic process;monocarboxylic acid metabolic process;organic acid metabolic process;primary metabolic process;small molecule metabolic process	cellular anatomical entity;cytoplasm	Glyoxylate and dicarboxylate metabolism;Pyruvate metabolism	Malate_synthase		Acyltransferase;Cytoplasm;Glyoxylatebypass;Magnesium;Metal-binding;Oxidation;Referenceproteome;Transferase;Tricarboxylicacidcycle		GO:0005975;GO:0006081;GO:0006082;GO:0006097;GO:0006099;GO:0008152;GO:0009987;GO:0019752;GO:0032787;GO:0043436;GO:0044237;GO:0044238;GO:0044281;GO:0046487;GO:0071704	GO:0003824;GO:0004474;GO:0005488;GO:0016740;GO:0016746;GO:0043167;GO:0043169;GO:0046872;GO:0046912	GO:0005737;GO:0110165	GO:0005975;GO:0006081;GO:0006082;GO:0008152;GO:0009987;GO:0032787;GO:0044238;GO:0044281	GO:0005737;GO:0110165	ko00620;ko00630	Malate synthase G	A0A140N498
15.3928	15.4482	15.4411	15.2125	15.8913	15.9276	15.8182	15.897	16.0405	16.1157	16.1116	16.1486	16.0108	16.0781	16.1154	16.0109	16.0555	16.1057	15.9628	16.0101	15.9861	16.2277	16.1902	16.1335	15.9464	15.9573	16.1041	15.84	16.0728	16.185	15.8677	16.2314	alcohol metabolic process;alditol metabolic process;carbohydrate metabolic process;hexitol metabolic process;mannitol metabolic process;metabolic process;organic hydroxy compound metabolic process;organic substance metabolic process;polyol metabolic process;primary metabolic process;small molecule metabolic process	catalytic activity;mannitol-1-phosphate 5-dehydrogenase activity;oxidoreductase activity;oxidoreductase activity, acting on CH-OH group of donors;oxidoreductase activity, acting on the CH-OH group of donors, NAD or NADP as acceptor		alcohol metabolic process;carbohydrate metabolic process;metabolic process;primary metabolic process;small molecule metabolic process		Fructose and mannose metabolism	Mannitol_dh;Mannitol_dh_C		Acetylation;NAD;Oxidoreductase;Referenceproteome		GO:0005975;GO:0006059;GO:0006066;GO:0008152;GO:0019400;GO:0019594;GO:0019751;GO:0044238;GO:0044281;GO:0071704;GO:1901615	GO:0003824;GO:0008926;GO:0016491;GO:0016614;GO:0016616		GO:0005975;GO:0006066;GO:0008152;GO:0044238;GO:0044281		ko00051	Mannitol-1-phosphate 5-dehydrogenase	A0A140N4A1
15.961	16.1026	16.0888	15.7513	15.8126	15.8087	15.8857	15.7557	15.8006	15.9056	15.8455	15.8568	15.8085	15.7698	15.8083	15.7726	15.7705	15.8016	15.7633	15.7529	15.9647	16.1181	16.0789	16.088	15.6246	15.7351	15.6797	15.6977	15.8094	15.9932	15.9181	16.1624	carbohydrate import across plasma membrane;carbohydrate transmembrane transport;carbohydrate transport;cellular process;establishment of localization;import across plasma membrane;import into cell;localization;organic substance transport;phosphoenolpyruvate-dependent sugar phosphotransferase system;transmembrane transport;transport	active transmembrane transporter activity;carbohydrate transmembrane transporter activity;catalytic activity;phosphotransferase activity, alcohol group as acceptor;protein-N(PI)-phosphohistidine-sugar phosphotransferase activity;transferase activity;transferase activity, transferring phosphorus-containing groups;transmembrane transporter activity;transporter activity	cellular anatomical entity;cytoplasm	carbohydrate transport;cellular process;establishment of localization;localization;transmembrane transport;transport	cellular anatomical entity;cytoplasm	Fructose and mannose metabolism;Phosphotransferase system (PTS)	PTSIIA_gutA		Referenceproteome		GO:0006810;GO:0008643;GO:0009401;GO:0009987;GO:0034219;GO:0051179;GO:0051234;GO:0055085;GO:0071702;GO:0098657;GO:0098704;GO:0098739	GO:0003824;GO:0005215;GO:0008982;GO:0015144;GO:0016740;GO:0016772;GO:0016773;GO:0022804;GO:0022857	GO:0005737;GO:0110165	GO:0006810;GO:0008643;GO:0009987;GO:0051179;GO:0051234;GO:0055085	GO:0005737;GO:0110165	ko00051;ko02060		A0A140N4A2
11.6768	12.1693	11.7429	11.6685	10.5633	10.475	10.706	10.6476	10.4661	10.9114	10.7796	10.2339	10.4875	11.0933	10.4957	11.1909	10.1455	10.9012	10.3652	10.2598	10.4575	10.4753	10.6343	11.3316	10.8584	10.3075	10.5966	11.0128	10.621	9.39632	10.92	10.7187			cellular anatomical entity;membrane;outer membrane		cellular anatomical entity;membrane;outer membrane		AC_1;Autotransporter;PATR		Referenceproteome;Signal				GO:0016020;GO:0019867;GO:0110165		GO:0016020;GO:0019867;GO:0110165			A0A140N4A3
14.0709	13.9094	14.0261	13.8909	14.3041	14.3913	14.3792	14.3058	14.5278	14.4168	14.4825	14.4496	14.4873	14.518	14.4457	14.4447	14.4839	14.53	14.5626	14.617	14.4643	14.304	14.3909	14.3352	14.5212	14.4951	14.4765	14.4618	14.5083	14.5763	14.4415	14.4625		anion binding;binding;carbohydrate derivative binding;cation binding;ferrous iron transmembrane transporter activity;GTP binding;guanyl nucleotide binding;guanyl ribonucleotide binding;heterocyclic compound binding;inorganic cation transmembrane transporter activity;inorganic molecular entity transmembrane transporter activity;ion binding;iron ion transmembrane transporter activity;metal ion bind…	cellular anatomical entity;membrane;plasma membrane		cellular anatomical entity;membrane;plasma membrane		FeoB_C;FeoB_Cyto;FeoB_N;Gate		Cellmembrane;GTP-binding;Iontransport;Iron;Irontransport;Magnesium;Membrane;Metal-binding;Nucleotide-binding;Referenceproteome;Transmembrane;Transmembranehelix;Transport			GO:0000166;GO:0005215;GO:0005381;GO:0005488;GO:0005525;GO:0008324;GO:0015075;GO:0015093;GO:0015318;GO:0017076;GO:0019001;GO:0022857;GO:0022890;GO:0032553;GO:0032555;GO:0032561;GO:0035639;GO:0036094;GO:0043167;GO:0043168;GO:0043169;GO:0046872;GO:0046873;GO:0046915;GO:0097159;GO:0097367;GO:1901265;GO:1901363	GO:0005886;GO:0016020;GO:0110165		GO:0005886;GO:0016020;GO:0110165		Ferrous iron transport protein B	A0A140N4A7
13.6097	13.7324	13.6933	13.8661	13.7437	13.7437	13.9742	13.8541	13.8572	13.8561	13.9258	13.9561	13.8717	13.8881	13.9294	13.9789	13.9167	13.9341	13.9676	13.9362	13.9306	13.8647	13.9455	13.9325	13.8752	13.9447	13.9665	13.9808	13.8243	13.9312	13.9866	13.8102	biological regulation;biosynthetic process;cellular biosynthetic process;cellular metabolic process;cellular process;macromolecule biosynthetic process;macromolecule metabolic process;metabolic process;organic substance biosynthetic process;organic substance metabolic process;post-transcriptional regulation of gene expression;regulation of amide metabolic process;regulation of biological process;…	catalytic activity;catalytic activity, acting on a nucleic acid;catalytic activity, acting on a tRNA;catalytic activity, acting on RNA;L-seryl-tRNA(Sec) selenium transferase activity;selenotransferase activity;transferase activity	cellular anatomical entity;cytoplasm	biological regulation;biosynthetic process;cellular process;macromolecule biosynthetic process;macromolecule metabolic process;metabolic process;regulation of biological process;regulation of metabolic process;regulation of translation;translational elongation	cellular anatomical entity;cytoplasm	Aminoacyl-tRNA biosynthesis;Selenocompound metabolism	Se-cys_synth_N;SelA		Cytoplasm;Proteinbiosynthesis;Pyridoxalphosphate;Referenceproteome;Selenium;Transferase		GO:0001514;GO:0006414;GO:0006417;GO:0006451;GO:0008152;GO:0009058;GO:0009059;GO:0009889;GO:0009987;GO:0010468;GO:0010556;GO:0010608;GO:0019222;GO:0031323;GO:0031326;GO:0034248;GO:0043170;GO:0044237;GO:0044249;GO:0050789;GO:0050794;GO:0051171;GO:0051246;GO:0060255;GO:0065007;GO:0071704;GO:0080090;GO:1901576	GO:0003824;GO:0004125;GO:0016740;GO:0016785;GO:0140098;GO:0140101;GO:0140640	GO:0005737;GO:0110165	GO:0006414;GO:0006417;GO:0008152;GO:0009058;GO:0009059;GO:0009987;GO:0019222;GO:0043170;GO:0050789;GO:0065007	GO:0005737;GO:0110165	ko00450;ko00970	L-seryl-tRNA(Sec) selenium transferase	A0A140N4B0
15.3867	15.212	15.1158	15.2568	15.1865	15.24	15.1861	15.0554	15.2231	15.3496	15.3318	15.4144	15.4454	15.3425	15.374	15.3837	15.3234	15.3149	15.0899	15.1453	15.1453	15.3487	15.2453	15.2121	15.0993	15.2342	15.1813	15.0974	15.1934	15.1594	15.2564	15.4019									Referenceproteome								Tetratricopeptide repeat protein	A0A140N4B1
14.7617	14.5721	14.9005	14.4787	14.5794	14.6117	14.7644	14.4222	14.4524	14.6281	14.741	14.3176	14.3063	14.2103	14.4482	14.5122	14.4157	14.5566	14.9058	14.6336	14.487	14.6529	14.603	14.6442	14.798	14.831	14.2773	14.7224	14.7286	14.503	14.4049	12.8044	cellular process;cellular response to heat;cellular response to stimulus;cellular response to stress;response to abiotic stimulus;response to heat;response to stimulus;response to stress;response to temperature stimulus	binding;DNA binding;nucleic acid binding;organic cyclic compound binding;protein-containing complex binding;ribonucleoprotein complex binding;ribosomal large subunit binding;ribosome binding;RNA binding;single-stranded RNA binding		cellular process;response to abiotic stimulus;response to heat;response to stimulus;response to stress			S4		DNA-binding;Referenceproteome;RNA-binding		GO:0006950;GO:0009266;GO:0009408;GO:0009628;GO:0009987;GO:0033554;GO:0034605;GO:0050896;GO:0051716	GO:0003676;GO:0003677;GO:0003723;GO:0003727;GO:0005488;GO:0043021;GO:0043022;GO:0043023;GO:0044877;GO:0097159		GO:0006950;GO:0009408;GO:0009628;GO:0009987;GO:0050896			Heat shock protein 15	A0A140N4B4
13.6639	13.8057	13.5891	13.7655	13.4698	13.4214	13.6609	13.521	13.5328	13.5149	13.5307	13.4909	13.3249	13.5204	13.4342	13.3257	13.5667	13.6059	13.7719	13.6362	13.5126	13.5959	13.3794	13.4982	13.6588	13.7535	13.5934	13.7133	13.4638	13.3433	13.7947	13.1102			cellular anatomical entity;membrane		cellular anatomical entity;membrane		DUF2892;Rhodanese		Membrane;Referenceproteome;Transmembrane;Transmembranehelix				GO:0016020;GO:0110165		GO:0016020;GO:0110165			A0A140N4C5
14.4925	14.4535	14.4912	14.4222	14.6307	14.6224	14.4631	14.4454	14.4388	14.3902	14.4921	14.412	14.3208	14.3886	14.3789	14.3339	14.3122	14.3779	14.4768	14.4261	14.6074	14.5572	14.6247	14.4894	14.5076	14.4031	14.3912	14.5255	14.5434	14.3731	14.4136	14.1676	aromatic compound biosynthetic process;biosynthetic process;carbohydrate derivative biosynthetic process;carbohydrate derivative metabolic process;cellular aromatic compound metabolic process;cellular biosynthetic process;cellular metabolic process;cellular nitrogen compound biosynthetic process;cellular nitrogen compound metabolic process;cellular process;guanosine tetraphosphate biosynthetic pr…	catalytic activity;diphosphoric monoester hydrolase activity;guanosine-3',5'-bis(diphosphate) 3'-diphosphatase activity;hydrolase activity;hydrolase activity, acting on ester bonds;phosphoric ester hydrolase activity		biosynthetic process;carbohydrate derivative metabolic process;cellular aromatic compound metabolic process;cellular nitrogen compound metabolic process;cellular process;heterocycle metabolic process;metabolic process;nitrogen compound metabolic process;nucleobase-containing compound metabolic process;nucleobase-containing small molecule metabolic process;nucleotide metabolic process;phosphorus m…		Purine metabolism	ACT_4;HD_4;RelA_AH_RIS;RelA_SpoT;TGS		Hydrolase;Referenceproteome		GO:0006139;GO:0006163;GO:0006164;GO:0006725;GO:0006753;GO:0006793;GO:0006796;GO:0006807;GO:0008152;GO:0009058;GO:0009117;GO:0009150;GO:0009152;GO:0009165;GO:0009259;GO:0009260;GO:0009987;GO:0015969;GO:0015970;GO:0018130;GO:0019438;GO:0019637;GO:0019693;GO:0033865;GO:0033866;GO:0033875;GO:0034030;GO:0034032;GO:0034033;GO:0034035;GO:0034036;GO:0034641;GO:0034654;GO:0044237;GO:0044238;GO:0044249;GO:…	GO:0003824;GO:0008893;GO:0016787;GO:0016788;GO:0016794;GO:0042578		GO:0006139;GO:0006725;GO:0006793;GO:0006807;GO:0008152;GO:0009058;GO:0009117;GO:0009987;GO:0034641;GO:0044238;GO:0044281;GO:0046483;GO:0055086;GO:1901135		ko00230	guanosine-3',5'-bis(diphosphate) 3'-diphosphatase	A0A140N4C7
12.9834	12.9771	12.897	12.9705	13.3393	13.2988	13.2283	13.2098	13.3084	13.367	13.3495	13.2356	13.365	13.4446	13.2601	13.2909	13.3634	13.3698	13.2747	13.3384	13.3871	13.3056	13.3027	13.3956	13.4504	13.3161	13.3335	13.4307	13.4653	13.3474	13.3639	13.551		3-dehydro-L-gulonate 2-dehydrogenase activity;adenyl nucleotide binding;anion binding;binding;catalytic activity;heterocyclic compound binding;ion binding;NAD binding;NAD+ binding;nucleoside phosphate binding;nucleotide binding;organic cyclic compound binding;oxidoreductase activity;oxidoreductase activity, acting on CH-OH group of donors;oxidoreductase activity, acting on the CH-OH group of dono…	cellular anatomical entity;cytoplasm		cellular anatomical entity;cytoplasm	Ascorbate and aldarate metabolism;Pentose and glucuronate interconversions	Ldh_2		Cytoplasm;NAD;Oxidoreductase;Referenceproteome			GO:0000166;GO:0003824;GO:0005488;GO:0016491;GO:0016614;GO:0016616;GO:0017076;GO:0030554;GO:0036094;GO:0043167;GO:0043168;GO:0047559;GO:0051287;GO:0070403;GO:0097159;GO:1901265;GO:1901363	GO:0005737;GO:0110165		GO:0005737;GO:0110165	ko00040;ko00053	2,3-diketo-L-gulonate reductase	A0A140N4C8
15.006	15.0805	15.1047	15.1291	14.885	14.9276	15.1649	15.0459	14.8862	14.9561	15.0081	15.0905	14.8488	14.9495	15.0177	15.0578	14.8945	14.9634	15.0765	15.0194	15.0503	14.9379	14.9779	15.0732	14.9826	15.0311	15.155	14.9657	15.007	15.1307	14.9498	14.9508	cellular aromatic compound metabolic process;cellular metabolic process;cellular nitrogen compound metabolic process;cellular process;heterocycle metabolic process;macromolecule metabolic process;metabolic process;methylation;ncRNA metabolic process;ncRNA processing;nitrogen compound metabolic process;nucleic acid metabolic process;nucleobase-containing compound metabolic process;organic cyclic c…	catalytic activity;methyltransferase activity;transferase activity;transferase activity, transferring one-carbon groups	cellular anatomical entity;cytoplasm	cellular aromatic compound metabolic process;cellular nitrogen compound metabolic process;cellular process;heterocycle metabolic process;macromolecule metabolic process;metabolic process;methylation;nitrogen compound metabolic process;nucleobase-containing compound metabolic process;primary metabolic process;RNA metabolic process;RNA processing;rRNA metabolic process;rRNA processing	cellular anatomical entity;cytoplasm		Methyltrans_RNA;PUA_4		Cytoplasm;Methyltransferase;Referenceproteome;rRNAprocessing;S-adenosyl-L-methionine;Transferase		GO:0006139;GO:0006364;GO:0006396;GO:0006725;GO:0006807;GO:0008152;GO:0009987;GO:0016070;GO:0016072;GO:0032259;GO:0034470;GO:0034641;GO:0034660;GO:0043170;GO:0044237;GO:0044238;GO:0046483;GO:0071704;GO:0090304;GO:1901360	GO:0003824;GO:0008168;GO:0016740;GO:0016741	GO:0005737;GO:0110165	GO:0006139;GO:0006364;GO:0006396;GO:0006725;GO:0006807;GO:0008152;GO:0009987;GO:0016070;GO:0016072;GO:0032259;GO:0034641;GO:0043170;GO:0044238;GO:0046483	GO:0005737;GO:0110165		Ribosomal RNA small subunit methyltransferase E	A0A140N4C9
12.7457	12.9535	12.8946	13.2215	12.8642	12.8502	13.3405	13.2986	13.0897	13.3769	13.217	13.5598	13.192	13.1973	13.3503	13.5382	13.2425	13.2747	12.9943	13.0787	13.2035	13.1309	13.0653	13.209	12.9972	13.0797	13.0813	12.9297	13.0898	13.0532	12.9988	13.2524	biological regulation;cell cycle;cell division;cellular process;negative regulation of biological process;negative regulation of cell cycle;negative regulation of cell cycle process;negative regulation of cell division;negative regulation of cell septum assembly;negative regulation of cellular component organization;negative regulation of cellular process;negative regulation of cytokinesis;negati…	binding;DNA binding;nucleic acid binding;organic cyclic compound binding;sequence-specific DNA binding	bacterial nucleoid;cellular anatomical entity;cytoplasm;intracellular non-membrane-bounded organelle;intracellular organelle;non-membrane-bounded organelle;nucleoid;organelle	biological regulation;cell cycle;cell division;cellular process;regulation of biological process;regulation of cell cycle	cellular anatomical entity;cytoplasm;intracellular non-membrane-bounded organelle;intracellular organelle;non-membrane-bounded organelle;organelle		TetR_N		Cellcycle;Celldivision;Cytoplasm;DNA-binding;Referenceproteome		GO:0007049;GO:0009987;GO:0010564;GO:0010948;GO:0010974;GO:0032465;GO:0032466;GO:0032954;GO:0032955;GO:0044087;GO:0045786;GO:0048519;GO:0048523;GO:0050789;GO:0050794;GO:0051128;GO:0051129;GO:0051301;GO:0051302;GO:0051726;GO:0051782;GO:0065007;GO:1901891;GO:1901892	GO:0003676;GO:0003677;GO:0005488;GO:0043565;GO:0097159	GO:0005737;GO:0009295;GO:0043226;GO:0043228;GO:0043229;GO:0043232;GO:0043590;GO:0110165	GO:0007049;GO:0009987;GO:0050789;GO:0051301;GO:0051726;GO:0065007	GO:0005737;GO:0043226;GO:0043228;GO:0043229;GO:0043232;GO:0110165		Nucleoid occlusion factor SlmA	A0A140N4D3
11.5937	11.7507	11.6184	12.5121	11.6089	11.4704	11.9597	11.7199	11.6174	11.4009	12.0837	11.6729	11.5725	11.6213	11.7641	11.8352	11.6356	11.7955	12.0368	11.9294	11.8979	11.5606	11.9919	12.3499	11.9798	11.7328	12.0664	12.143	12.1357	11.4971	12.4019	12.1519							Ala_racemase_N		Referenceproteome									A0A140N4D6
13.812	13.8364	13.8627	13.6499	14.1812	14.0484	14.0249	14.0432	14.0922	14.1264	14.1656	14.0328	14.1855	14.1575	14.1453	14.1532	14.1161	14.1943	14.0913	14.0046	14.0522	14.1425	14.0902	14.0019	14.0939	13.9964	14.1597	14.0227	13.9759	14.1194	13.9634	13.9431	carbohydrate catabolic process;carbohydrate metabolic process;catabolic process;D-xylose metabolic process;metabolic process;monosaccharide catabolic process;monosaccharide metabolic process;organic substance catabolic process;organic substance metabolic process;pentose catabolic process;pentose metabolic process;primary metabolic process;small molecule catabolic process;small molecule metabolic …	adenyl nucleotide binding;adenyl ribonucleotide binding;anion binding;ATP binding;binding;carbohydrate derivative binding;carbohydrate kinase activity;catalytic activity;heterocyclic compound binding;ion binding;kinase activity;nucleoside phosphate binding;nucleotide binding;organic cyclic compound binding;phosphotransferase activity, alcohol group as acceptor;purine nucleotide binding;purine rib…		carbohydrate metabolic process;catabolic process;metabolic process;primary metabolic process;small molecule metabolic process		Pentose and glucuronate interconversions	FGGY_C;FGGY_N	BOYLAN_MULTIPLE_MYELOMA_C_D_UP;DUTERTRE_ESTRADIOL_RESPONSE_24HR_UP;FIRESTEIN_PROLIFERATION;KEGG_PENTOSE_AND_GLUCURONATE_INTERCONVERSIONS;OHGUCHI_LIVER_HNF4A_TARGETS_DN;PEPPER_CHRONIC_LYMPHOCYTIC_LEUKEMIA_UP;REACTOME_FORMATION_OF_XYLULOSE_5_PHOSPHATE;REACTOME_METABOLISM_OF_CARBOHYDRATES;TAVAZOIE_METASTASIS;VILLANUEVA_LIVER_CANCER_KRT19_DN	ATP-binding;Carbohydratemetabolism;Kinase;Nucleotide-binding;Referenceproteome;Transferase;Xylosemetabolism		GO:0005975;GO:0005996;GO:0005997;GO:0005998;GO:0008152;GO:0009056;GO:0016052;GO:0019321;GO:0019323;GO:0042732;GO:0044238;GO:0044281;GO:0044282;GO:0046365;GO:0071704;GO:1901575	GO:0000166;GO:0003824;GO:0004856;GO:0005488;GO:0005524;GO:0016301;GO:0016740;GO:0016772;GO:0016773;GO:0017076;GO:0019200;GO:0030554;GO:0032553;GO:0032555;GO:0032559;GO:0035639;GO:0036094;GO:0043167;GO:0043168;GO:0097159;GO:0097367;GO:1901265;GO:1901363		GO:0005975;GO:0008152;GO:0009056;GO:0044238;GO:0044281		ko00040	Xylulose kinase	A0A140N4D8
15.0178	15.0298	15.0535	14.7951	15.0415	14.8607	14.8005	14.8637	14.9341	14.8371	14.8457	14.7407	14.793	14.7532	14.7247	14.672	14.8457	14.7401	14.7473	14.7175	14.886	14.8702	14.8549	14.7344	14.8092	14.7613	14.6554	14.7329	14.8629	14.8042	14.7184	14.5314	biosynthetic process;carbohydrate biosynthetic process;carbohydrate derivative biosynthetic process;carbohydrate derivative metabolic process;carbohydrate metabolic process;cellular biosynthetic process;cellular metabolic process;cellular process;lipid biosynthetic process;lipid metabolic process;lipopolysaccharide biosynthetic process;lipopolysaccharide metabolic process;liposaccharide metabolic…	catalytic activity;glycosyltransferase activity;transferase activity		biosynthetic process;carbohydrate derivative metabolic process;carbohydrate metabolic process;cellular process;lipid metabolic process;macromolecule biosynthetic process;macromolecule metabolic process;metabolic process;polysaccharide metabolic process;primary metabolic process		Lipopolysaccharide biosynthesis	Glyco_transf_4;Glycos_transf_1		Lipopolysaccharidebiosynthesis;Referenceproteome;Transferase		GO:0000271;GO:0005975;GO:0005976;GO:0006629;GO:0008152;GO:0008610;GO:0008653;GO:0009058;GO:0009059;GO:0009103;GO:0009987;GO:0016051;GO:0043170;GO:0044237;GO:0044238;GO:0044249;GO:0071704;GO:1901135;GO:1901137;GO:1901576;GO:1903509	GO:0003824;GO:0016740;GO:0016757		GO:0005975;GO:0005976;GO:0006629;GO:0008152;GO:0009058;GO:0009059;GO:0009987;GO:0043170;GO:0044238;GO:1901135		ko00540		A0A140N4E5
11.3033	12.0132	11.2381	11.2008	10.6934	10.7581	10.3284	9.97427	10.1929	10.3481	9.54084	9.75586	10.3468	10.1184	10.1653	10.749	10.3613	10.2301	10.3171	10.3374	10.6116	10.5892	10.0685	10.7566	10.31	10.8386	10.9012	10.8272	10.7151	10.2182	10.5728	10.5016	cellular aromatic compound metabolic process;cellular metabolic process;cellular nitrogen compound metabolic process;cellular process;cellular response to stimulus;cellular response to stress;DNA damage response;DNA metabolic process;DNA recombination;DNA repair;heterocycle metabolic process;macromolecule metabolic process;metabolic process;nitrogen compound metabolic process;nucleic acid metabol…	adenyl nucleotide binding;adenyl ribonucleotide binding;anion binding;ATP binding;binding;carbohydrate derivative binding;heterocyclic compound binding;ion binding;nucleoside phosphate binding;nucleotide binding;organic cyclic compound binding;purine nucleotide binding;purine ribonucleoside triphosphate binding;purine ribonucleotide binding;ribonucleotide binding;small molecule binding		cellular aromatic compound metabolic process;cellular nitrogen compound metabolic process;cellular process;DNA damage response;DNA metabolic process;DNA recombination;DNA repair;heterocycle metabolic process;macromolecule metabolic process;metabolic process;nitrogen compound metabolic process;nucleobase-containing compound metabolic process;primary metabolic process;response to stimulus;response …			SMC_N		ATP-binding;Coiledcoil;DNAdamage;DNArepair;Nucleotide-binding;Referenceproteome		GO:0006139;GO:0006259;GO:0006281;GO:0006310;GO:0006725;GO:0006807;GO:0006950;GO:0006974;GO:0008152;GO:0009987;GO:0033554;GO:0034641;GO:0043170;GO:0044237;GO:0044238;GO:0046483;GO:0050896;GO:0051716;GO:0071704;GO:0090304;GO:1901360	GO:0000166;GO:0005488;GO:0005524;GO:0017076;GO:0030554;GO:0032553;GO:0032555;GO:0032559;GO:0035639;GO:0036094;GO:0043167;GO:0043168;GO:0097159;GO:0097367;GO:1901265;GO:1901363		GO:0006139;GO:0006259;GO:0006281;GO:0006310;GO:0006725;GO:0006807;GO:0006950;GO:0006974;GO:0008152;GO:0009987;GO:0034641;GO:0043170;GO:0044238;GO:0046483;GO:0050896			DNA repair protein RecN	A0A140N4E6
15.9823	16.1321	16.175	16.3266	16.1821	16.1975	16.4153	16.2029	16.0627	16.1556	16.325	16.281	15.9143	16.1716	16.1654	16.0231	16.0766	16.1207	16.4542	16.5204	16.2675	16.1074	16.313	16.2479	16.282	16.3374	16.3541	16.3366	16.185	16.2913	16.2829	15.7899		channel activity;gated channel activity;mechanosensitive monoatomic ion channel activity;monoatomic ion channel activity;monoatomic ion transmembrane transporter activity;passive transmembrane transporter activity;transmembrane transporter activity;transporter activity	cellular anatomical entity;membrane;plasma membrane		cellular anatomical entity;membrane;plasma membrane		MS_channel;TM_helix		Cellinnermembrane;Cellmembrane;Ionchannel;Iontransport;Membrane;Referenceproteome;Transmembrane;Transmembranehelix;Transport			GO:0005215;GO:0005216;GO:0008381;GO:0015075;GO:0015267;GO:0022803;GO:0022836;GO:0022857	GO:0005886;GO:0016020;GO:0110165		GO:0005886;GO:0016020;GO:0110165		Small-conductance mechanosensitive channel	A0A140N4E7
13.683	13.617	13.5139	13.7024	14.254	14.0486	14.0049	14.0266	14.267	14.2023	14.0052	13.8483	13.9317	13.908	13.8055	13.8184	13.9807	13.8146	14.0248	13.836	14.5425	14.5721	14.4392	14.3418	14.3005	14.1965	13.9114	14.284	14.3356	14.0771	14.3572	13.6898	carbohydrate derivative metabolic process;metabolic process;organic substance metabolic process	binding;carbohydrate derivative binding;catalytic activity;isomerase activity		carbohydrate derivative metabolic process;metabolic process			SIS		Isomerase;Referenceproteome		GO:0008152;GO:0071704;GO:1901135	GO:0003824;GO:0005488;GO:0016853;GO:0097367		GO:0008152;GO:1901135				A0A140N4E8
15.7474	15.7329	15.8418	15.7301	15.779	15.8256	15.8238	15.7976	15.7752	15.8785	15.8865	15.9001	15.8922	15.9305	15.9224	15.872	15.816	15.9668	15.8266	15.8091	15.7261	15.8619	15.8633	15.8685	15.8135	15.8545	15.9448	15.8478	15.8116	15.9263	15.9133	15.9606	cellular aromatic compound metabolic process;cellular metabolic process;cellular nitrogen compound metabolic process;cellular process;DNA metabolic process;DNA replication;heterocycle metabolic process;macromolecule metabolic process;metabolic process;nitrogen compound metabolic process;nucleic acid metabolic process;nucleobase-containing compound metabolic process;organic cyclic compound metabol…	3'-5' exonuclease activity;binding;catalytic activity;catalytic activity, acting on a nucleic acid;catalytic activity, acting on DNA;DNA binding;DNA polymerase activity;DNA-directed DNA polymerase activity;exonuclease activity;hydrolase activity;hydrolase activity, acting on ester bonds;nuclease activity;nucleic acid binding;nucleotidyltransferase activity;organic cyclic compound binding;transfer…	catalytic complex;cellular anatomical entity;cytoplasm;DNA polymerase complex;DNA polymerase III complex;intracellular protein-containing complex;protein-containing complex;transferase complex;transferase complex, transferring phosphorus-containing groups	cellular aromatic compound metabolic process;cellular nitrogen compound metabolic process;cellular process;DNA metabolic process;DNA replication;heterocycle metabolic process;macromolecule metabolic process;metabolic process;nitrogen compound metabolic process;nucleobase-containing compound metabolic process;primary metabolic process	catalytic complex;cellular anatomical entity;cytoplasm;DNA polymerase complex;protein-containing complex	DNA replication;Homologous recombination;Mismatch repair;Purine metabolism;Pyrimidine metabolism	DNA_pol3_beta;DNA_pol3_beta_2;DNA_pol3_beta_3		Cytoplasm;DNA-binding;DNA-directedDNApolymerase;DNAreplication;Nucleotidyltransferase;Referenceproteome;Transferase		GO:0006139;GO:0006259;GO:0006260;GO:0006725;GO:0006807;GO:0008152;GO:0009987;GO:0034641;GO:0043170;GO:0044237;GO:0044238;GO:0046483;GO:0071704;GO:0090304;GO:1901360	GO:0003676;GO:0003677;GO:0003824;GO:0003887;GO:0004518;GO:0004527;GO:0005488;GO:0008408;GO:0016740;GO:0016772;GO:0016779;GO:0016787;GO:0016788;GO:0034061;GO:0097159;GO:0140097;GO:0140640	GO:0005737;GO:0009360;GO:0032991;GO:0042575;GO:0061695;GO:0110165;GO:0140535;GO:1902494;GO:1990234	GO:0006139;GO:0006259;GO:0006260;GO:0006725;GO:0006807;GO:0008152;GO:0009987;GO:0034641;GO:0043170;GO:0044238;GO:0046483	GO:0005737;GO:0032991;GO:0042575;GO:0110165;GO:1902494	ko00230;ko00240;ko03030;ko03430;ko03440	Beta sliding clamp	A0A140N4F0
14.1801	14.4202	14.4079	14.3626	14.4623	14.5123	14.5475	14.5471	14.3765	14.5293	14.5593	14.5953	14.3551	14.4786	14.5446	14.4435	14.5391	14.5239	14.5115	14.5296	14.4933	14.4989	14.4748	14.4549	14.4439	14.5424	14.5334	14.4099	14.4599	14.4872	14.4329	14.4162	biosynthetic process;carbohydrate biosynthetic process;carbohydrate derivative biosynthetic process;carbohydrate derivative metabolic process;carbohydrate metabolic process;cellular biosynthetic process;cellular metabolic process;cellular process;lipid biosynthetic process;lipid metabolic process;lipopolysaccharide biosynthetic process;lipopolysaccharide metabolic process;liposaccharide metabolic…	catalytic activity;glycosyltransferase activity;transferase activity		biosynthetic process;carbohydrate derivative metabolic process;carbohydrate metabolic process;cellular process;lipid metabolic process;macromolecule biosynthetic process;macromolecule metabolic process;metabolic process;polysaccharide metabolic process;primary metabolic process		Lipopolysaccharide biosynthesis	Glyco_transf_9		Referenceproteome;Transferase		GO:0000271;GO:0005975;GO:0005976;GO:0006629;GO:0008152;GO:0008610;GO:0008653;GO:0009058;GO:0009059;GO:0009103;GO:0009987;GO:0016051;GO:0043170;GO:0044237;GO:0044238;GO:0044249;GO:0071704;GO:1901135;GO:1901137;GO:1901576;GO:1903509	GO:0003824;GO:0016740;GO:0016757		GO:0005975;GO:0005976;GO:0006629;GO:0008152;GO:0009058;GO:0009059;GO:0009987;GO:0043170;GO:0044238;GO:1901135		ko00540		A0A140N4F1
18.4117	18.3884	18.5117	18.233	18.3898	18.4953	18.3551	18.2571	18.2766	18.4924	18.4929	18.4292	18.3857	18.4498	18.5454	18.5005	18.4757	18.5371	18.2787	18.2894	18.5708	18.8412	18.7433	18.6302	18.4254	18.468	18.3795	18.3802	18.5763	18.7019	18.5951	18.766		binding;DNA binding;nucleic acid binding;organic cyclic compound binding	cellular anatomical entity;cytosol		cellular anatomical entity;cytosol		CSD		Cytoplasm;DNA-binding;Referenceproteome			GO:0003676;GO:0003677;GO:0005488;GO:0097159	GO:0005829;GO:0110165		GO:0005829;GO:0110165			A0A140N4F2
17.1877	17.3779	17.3148	17.0868	17.6027	17.5811	17.8151	17.6429	17.6236	17.7616	17.8192	17.7466	17.7063	17.7587	17.8204	17.8848	17.7314	17.8455	17.9558	17.814	17.8517	17.8151	17.8744	17.8763	17.8473	17.9434	17.9671	17.9024	17.858	17.9657	18.0648	17.9711	carbohydrate derivative metabolic process;cellular aldehyde metabolic process;cellular metabolic process;cellular process;generation of precursor metabolites and energy;glyceraldehyde-3-phosphate metabolic process;metabolic process;organic substance metabolic process;organophosphate metabolic process;pentose-phosphate shunt, non-oxidative branch;phosphate-containing compound metabolic process;pho…	catalytic activity;intramolecular oxidoreductase activity;intramolecular oxidoreductase activity, interconverting aldoses and ketoses;isomerase activity;ribose-5-phosphate isomerase activity		carbohydrate derivative metabolic process;cellular aldehyde metabolic process;cellular process;generation of precursor metabolites and energy;metabolic process;phosphorus metabolic process		Carbon fixation in photosynthetic organisms;Pentose phosphate pathway	Rib_5-P_isom_A	AKL_HTLV1_INFECTION_DN;ANDERSEN_LIVER_CANCER_KRT19_UP;BERTUCCI_INVASIVE_CARCINOMA_DUCTAL_VS_LOBULAR_UP;BROWNE_HCMV_INFECTION_14HR_UP;CHEMNITZ_RESPONSE_TO_PROSTAGLANDIN_E2_UP;CHEN_METABOLIC_SYNDROM_NETWORK;DOUGLAS_BMI1_TARGETS_DN;FISCHER_DREAM_TARGETS;FORTSCHEGGER_PHF8_TARGETS_UP;GARCIA_TARGETS_OF_FLI1_AND_DAX1_DN;GOLDRATH_HOMEOSTATIC_PROLIFERATION;KEGG_PENTOSE_PHOSPHATE_PATHWAY;KIM_MYCN_AMPLIFICA…	Isomerase;Referenceproteome		GO:0006081;GO:0006091;GO:0006793;GO:0006796;GO:0008152;GO:0009052;GO:0009987;GO:0019637;GO:0019682;GO:0019693;GO:0044237;GO:0071704;GO:1901135	GO:0003824;GO:0004751;GO:0016853;GO:0016860;GO:0016861		GO:0006081;GO:0006091;GO:0006793;GO:0008152;GO:0009987;GO:1901135		ko00030;ko00710	Ribose-5-phosphate isomerase A	A0A140N4F6
13.7131	13.7402	13.4644	13.4958	13.7258	13.6983	13.8378	13.815	13.8469	14.0084	13.8962	13.9624	13.8608	13.9394	13.8719	13.8478	14.012	13.9561	13.9329	13.7407	13.7597	13.705	13.6156	13.7182	13.6792	13.7305	13.6472	13.6576	13.6705	13.767	13.5523	13.6843							Fic		Referenceproteome									A0A140N4F8
13.8439	14.1291	14.0633	13.9982	14.1973	14.2967	14.2078	14.1669	14.0833	14.2698	14.2636	14.2558	14.106	14.1816	14.2176	14.1949	14.0827	14.235	14.1645	14.2213	14.0807	14.1838	14.163	14.0301	14.0373	13.9515	14.1315	14.0501	14.1442	14.262	14.1761	13.9772		2'-deoxyadenosine deaminase activity;adenosine deaminase activity;binding;catalytic activity;cation binding;deaminase activity;glycosyltransferase activity;hydrolase activity;hydrolase activity, acting on carbon-nitrogen (but not peptide) bonds;hydrolase activity, acting on carbon-nitrogen (but not peptide) bonds, in cyclic amidines;ion binding;metal ion binding;pentosyltransferase activity;purin…					Cu-oxidase_4		Metal-binding;Referenceproteome;Transferase;Zinc			GO:0003824;GO:0004000;GO:0004731;GO:0005488;GO:0016740;GO:0016757;GO:0016763;GO:0016787;GO:0016810;GO:0016814;GO:0017061;GO:0019239;GO:0043167;GO:0043169;GO:0046872;GO:0046936					Purine nucleoside phosphorylase	A0A140N4G1
17.2139	17.1864	17.362	17.3926	17.1142	17.0067	17.3625	17.3413	17.1368	17.0733	17.3194	17.3658	16.966	17.1853	17.2482	17.2913	17.1894	17.2395	17.3926	17.3863	17.2848	17.1552	17.2446	17.4478	17.2447	17.45	17.452	17.7766	17.2103	17.2257	17.6241	17.2374	cellular component assembly;cellular component organization;cellular component organization or biogenesis;cellular localization;cellular macromolecule localization;cellular process;establishment of localization;establishment of protein localization;localization;macromolecule localization;nitrogen compound transport;organic substance transport;protein complex oligomerization;protein folding;protei…	binding;protein binding;unfolded protein binding	cellular anatomical entity;cytoplasm	cellular component assembly;cellular component organization;cellular component organization or biogenesis;cellular localization;cellular process;establishment of localization;localization;macromolecule localization;protein folding;protein localization;protein transport;protein-containing complex assembly;transport	cellular anatomical entity;cytoplasm	Bacterial secretion system;Protein export	SecB		Chaperone;Cytoplasm;Proteintransport;Referenceproteome;Translocation;Transport		GO:0006457;GO:0006810;GO:0008104;GO:0009987;GO:0015031;GO:0016043;GO:0022607;GO:0033036;GO:0043933;GO:0045184;GO:0051179;GO:0051234;GO:0051259;GO:0051262;GO:0051641;GO:0065003;GO:0070727;GO:0071702;GO:0071705;GO:0071840	GO:0005488;GO:0005515;GO:0051082	GO:0005737;GO:0110165	GO:0006457;GO:0006810;GO:0008104;GO:0009987;GO:0015031;GO:0016043;GO:0022607;GO:0033036;GO:0051179;GO:0051234;GO:0051641;GO:0065003;GO:0071840	GO:0005737;GO:0110165	ko03060;ko03070	Protein-export protein SecB	A0A140N4G2
18.6784	18.6731	18.7161	18.6679	18.8975	18.9892	18.9597	18.9445	18.9212	18.9264	18.9929	18.9262	18.8415	18.9349	18.9534	18.9249	18.9304	18.9437	19.0555	19.0255	18.9165	18.9418	18.9713	18.9537	19.0702	19.1052	19.0293	19.0748	19.0118	19.0673	19.0112	18.8024	alpha-amino acid catabolic process;alpha-amino acid metabolic process;amino acid catabolic process;amino acid metabolic process;carboxylic acid catabolic process;carboxylic acid metabolic process;catabolic process;cellular catabolic process;cellular metabolic process;cellular process;glycine catabolic process;glycine decarboxylation via glycine cleavage system;glycine metabolic process;metabolic …	catalytic activity;glycine dehydrogenase (decarboxylating) activity;oxidoreductase activity;oxidoreductase activity, acting on the CH-NH2 group of donors;oxidoreductase activity, acting on the CH-NH2 group of donors, disulfide as acceptor		amino acid metabolic process;catabolic process;cellular process;metabolic process;nitrogen compound metabolic process;organic acid metabolic process;primary metabolic process;small molecule metabolic process		Glycine, serine and threonine metabolism	GDC-P		Oxidoreductase;Pyridoxalphosphate;Referenceproteome		GO:0006082;GO:0006520;GO:0006544;GO:0006546;GO:0006807;GO:0008152;GO:0009056;GO:0009063;GO:0009069;GO:0009071;GO:0009987;GO:0016054;GO:0019464;GO:0019752;GO:0043436;GO:0044237;GO:0044238;GO:0044248;GO:0044281;GO:0044282;GO:0046395;GO:0071704;GO:1901564;GO:1901565;GO:1901575;GO:1901605;GO:1901606	GO:0003824;GO:0004375;GO:0016491;GO:0016638;GO:0016642		GO:0006082;GO:0006520;GO:0006807;GO:0008152;GO:0009056;GO:0009987;GO:0044238;GO:0044281		ko00260	Glycine dehydrogenase (decarboxylating)	A0A140N4G4
11.7803	11.8624	11.3733	11.697	12.0773	12.0996	12.032	11.8768	11.8374	12.1235	11.7904	11.8808	11.7974	11.9858	11.8545	11.6859	11.9106	11.8775	11.7127	11.4577	12.0327	12.1917	12.0753	12.0794	11.8964	11.6605	11.7535	11.6916	11.8317	11.8015	11.9141	11.906	biological regulation;establishment of localization;localization;metal ion transport;monoatomic cation transport;monoatomic ion transport;positive regulation of biological process;positive regulation of cation transmembrane transport;positive regulation of cellular process;positive regulation of monoatomic ion transmembrane transport;positive regulation of monoatomic ion transport;positive regula…	catalytic activity;NAD(P)H dehydrogenase (quinone) activity;NADH dehydrogenase (quinone) activity;NADH dehydrogenase activity;NADPH dehydrogenase (quinone) activity;oxidoreductase activity;oxidoreductase activity, acting on NAD(P)H;oxidoreductase activity, acting on NAD(P)H, quinone or similar compound as acceptor	cellular anatomical entity;membrane;plasma membrane	biological regulation;establishment of localization;localization;monoatomic ion transport;regulation of biological process;regulation of transport;transport	cellular anatomical entity;membrane;plasma membrane		Flavodoxin_2		Cellinnermembrane;Cellmembrane;Membrane;NAD;Oxidoreductase;Referenceproteome		GO:0006810;GO:0006811;GO:0006812;GO:0006813;GO:0010959;GO:0030001;GO:0032879;GO:0034762;GO:0034764;GO:0034765;GO:0034767;GO:0043266;GO:0043268;GO:0043269;GO:0043270;GO:0048518;GO:0048522;GO:0050789;GO:0050794;GO:0051049;GO:0051050;GO:0051179;GO:0051234;GO:0065007;GO:1901379;GO:1901381;GO:1904062;GO:1904064	GO:0003824;GO:0003954;GO:0003955;GO:0008753;GO:0016491;GO:0016651;GO:0016655;GO:0050136	GO:0005886;GO:0016020;GO:0110165	GO:0006810;GO:0006811;GO:0050789;GO:0051049;GO:0051179;GO:0051234;GO:0065007	GO:0005886;GO:0016020;GO:0110165		Glutathione-regulated potassium-efflux system ancillary protein KefG	A0A140N4G5
9.63448	8.21044	8.98556	10.257	8.90889	9.1521	10.6067	8.81637	9.18656	9.34236	8.83585	10.0669	9.39069	10.2805	9.05411	8.89555	10.553	10.1744	8.76564	9.02759	9.05877	9.50886	9.03489	8.75781	9.51027	9.73554	8.06655	9.53059	9.59143	10.0776	9.22996	9.3508		transmembrane transporter activity;transporter activity	cellular anatomical entity;membrane;plasma membrane		cellular anatomical entity;membrane;plasma membrane		MFS_1		Cellinnermembrane;Cellmembrane;Membrane;Referenceproteome;Transmembrane;Transmembranehelix			GO:0005215;GO:0022857	GO:0005886;GO:0016020;GO:0110165		GO:0005886;GO:0016020;GO:0110165			A0A140N4G8
9.60343	9.97848	10.673	11.4233	11.1186	11.864	11.7122	12.1938	11.9827	12.1067	11.9657	12.2636	12.1308	11.7915	12.2985	12.6882	12.1628	12.5853	11.2267	11.5352	11.6265	11.9621	12.1636	11.9692	11.5419	11.6581	11.9644	11.0138	12.1288	11.8734	11.4531	11.3949									Referenceproteome									A0A140N4H0
20.0293	19.6753	19.6416	19.1438	19.3244	19.3856	19.2104	19.0966	19.5574	19.4296	19.2479	19.0786	19.0586	19.1135	19.2674	19.0041	19.3941	19.3425	19.1411	19.1461	19.2449	19.6108	19.3423	19.2157	19.531	19.8185	19.0587	19.7667	19.3823	19.4778	19.1479	19.328	amide biosynthetic process;amide metabolic process;biosynthetic process;cellular biosynthetic process;cellular metabolic process;cellular nitrogen compound biosynthetic process;cellular nitrogen compound metabolic process;cellular process;macromolecule biosynthetic process;macromolecule metabolic process;metabolic process;nitrogen compound metabolic process;organic substance biosynthetic process;…	binding;nucleic acid binding;organic cyclic compound binding;RNA binding;rRNA binding;structural constituent of ribosome;structural molecule activity;tRNA binding	protein-containing complex;ribonucleoprotein complex;ribosomal subunit;small ribosomal subunit	amide metabolic process;biosynthetic process;cellular nitrogen compound metabolic process;cellular process;macromolecule biosynthetic process;macromolecule metabolic process;metabolic process;nitrogen compound metabolic process;peptide metabolic process;primary metabolic process;protein metabolic process;translation	protein-containing complex;ribonucleoprotein complex;small ribosomal subunit	Ribosome	Ribosom_S12_S23		3D-structure;Acetylation;Referenceproteome;Ribonucleoprotein;Ribosomalprotein;RNA-binding;rRNA-binding;tRNA-binding		GO:0006412;GO:0006518;GO:0006807;GO:0008152;GO:0009058;GO:0009059;GO:0009987;GO:0019538;GO:0034641;GO:0043043;GO:0043170;GO:0043603;GO:0043604;GO:0044237;GO:0044238;GO:0044249;GO:0044271;GO:0071704;GO:1901564;GO:1901566;GO:1901576	GO:0000049;GO:0003676;GO:0003723;GO:0003735;GO:0005198;GO:0005488;GO:0019843;GO:0097159	GO:0015935;GO:0032991;GO:0044391;GO:1990904	GO:0006412;GO:0006518;GO:0006807;GO:0008152;GO:0009058;GO:0009059;GO:0009987;GO:0019538;GO:0034641;GO:0043170;GO:0043603;GO:0044238	GO:0015935;GO:0032991;GO:1990904	ko03010	Small ribosomal subunit protein uS12	A0A140N4H3
13.4863	13.5205	13.6391	13.6529	13.6169	13.6438	13.6857	13.5681	13.6749	13.7061	13.7382	13.7162	13.6127	13.7371	13.7137	13.6722	13.6369	13.6879	13.7968	13.8369	13.6254	13.6911	13.5634	13.6555	13.6193	13.709	13.7896	13.759	13.7174	13.737	13.6084	13.5247	biological regulation;cellular process;regulation of biological process;regulation of cellular process;signal transduction		cellular anatomical entity;membrane	biological regulation;cellular process;regulation of biological process;signal transduction	cellular anatomical entity;membrane		EAL;GAPES3;GGDEF;HAMP		Membrane;Referenceproteome;Transmembrane;Transmembranehelix		GO:0007165;GO:0009987;GO:0050789;GO:0050794;GO:0065007		GO:0016020;GO:0110165	GO:0007165;GO:0009987;GO:0050789;GO:0065007	GO:0016020;GO:0110165			A0A140N4H4
14.9622	14.9781	14.937	14.9736	15.6821	15.5145	15.6258	15.6261	15.4615	15.5338	15.5252	15.5164	15.3284	15.4127	15.2954	15.3215	15.4239	15.4945	15.3877	15.3048	15.6888	15.7192	15.7259	15.5869	15.4137	15.4014	15.3567	15.3739	15.4623	15.5029	15.5745	15.5315		catalytic activity;transferase activity					Gly_radical		Acetylation;Organicradical;Referenceproteome;Transferase			GO:0003824;GO:0016740					Autonomous glycyl radical cofactor	A0A140N4H5
14.9317	14.8453	14.8859	15.1098	15.2985	15.3559	15.3907	15.2566	14.9666	15.0308	14.9862	14.9903	14.8695	14.9391	14.9227	14.9714	15.2303	15.1887	15.0055	15.0111	14.7347	14.7067	14.6232	14.6023	14.7747	14.7158	14.8475	14.7902	14.8111	14.8744	14.717	14.5593		catalytic activity;disulfide oxidoreductase activity;oxidoreductase activity;oxidoreductase activity, acting on a sulfur group of donors	cellular anatomical entity;periplasmic space		cellular anatomical entity;periplasmic space		DsbC_N;Thioredoxin_2		Disulfidebond;Periplasm;Redox-activecenter;Referenceproteome;Signal			GO:0003824;GO:0015036;GO:0016491;GO:0016667	GO:0042597;GO:0110165		GO:0042597;GO:0110165		Thiol:disulfide interchange protein	A0A140N4H6
13.475	13.6829	13.4615	13.5543	13.4428	13.2798	13.3925	13.2567	13.298	13.4157	13.295	13.286	13.3362	13.3558	13.3504	13.4391	13.4362	13.4206	13.2514	13.1635	13.1841	13.3302	13.3093	13.2139	13.2733	13.2469	13.1214	13.3028	13.1985	13.2748	13.1846	13.3512	carbohydrate catabolic process;carbohydrate metabolic process;catabolic process;cellular hyperosmotic response;cellular process;cellular response to abiotic stimulus;cellular response to chemical stimulus;cellular response to chemical stress;cellular response to environmental stimulus;cellular response to osmotic stress;cellular response to stimulus;cellular response to stress;disaccharide catabo…	alpha,alpha-trehalase activity;catalytic activity;hydrolase activity;hydrolase activity, acting on glycosyl bonds;hydrolase activity, hydrolyzing O-glycosyl compounds;trehalase activity	cellular anatomical entity;cytoplasm	carbohydrate metabolic process;catabolic process;cellular process;metabolic process;oligosaccharide metabolic process;primary metabolic process;response to abiotic stimulus;response to chemical;response to osmotic stress;response to stimulus;response to stress	cellular anatomical entity;cytoplasm	Starch and sucrose metabolism	Trehalase		Cytoplasm;Glycosidase;Hydrolase;Referenceproteome		GO:0005975;GO:0005984;GO:0005991;GO:0005993;GO:0006950;GO:0006970;GO:0006972;GO:0008152;GO:0009056;GO:0009311;GO:0009313;GO:0009628;GO:0009987;GO:0016052;GO:0033554;GO:0042221;GO:0044238;GO:0046352;GO:0050896;GO:0051716;GO:0062197;GO:0070887;GO:0071214;GO:0071470;GO:0071474;GO:0071704;GO:0104004;GO:1901575	GO:0003824;GO:0004553;GO:0004555;GO:0015927;GO:0016787;GO:0016798	GO:0005737;GO:0110165	GO:0005975;GO:0006950;GO:0006970;GO:0008152;GO:0009056;GO:0009311;GO:0009628;GO:0009987;GO:0042221;GO:0044238;GO:0050896	GO:0005737;GO:0110165	ko00500	Cytoplasmic trehalase	A0A140N4I2
12.8534	12.7487	12.8156	12.9279	12.8156	12.852	12.947	12.7906	12.8444	12.8382	12.7919	12.8432	12.8942	12.7175	12.8235	12.9404	12.8758	12.8158	12.8659	12.8488	12.9921	12.9453	13.0196	12.895	12.7996	12.7166	12.8832	12.8833	12.9008	12.8003	13.0139	12.6198	aromatic compound catabolic process;catabolic process;cellular aromatic compound metabolic process;cellular catabolic process;cellular metabolic process;cellular nitrogen compound catabolic process;cellular nitrogen compound metabolic process;cellular process;guanine catabolic process;guanine metabolic process;heterocycle catabolic process;heterocycle metabolic process;metabolic process;nitrogen …	binding;catalytic activity;cation binding;deaminase activity;guanine deaminase activity;hydrolase activity;hydrolase activity, acting on carbon-nitrogen (but not peptide) bonds;hydrolase activity, acting on carbon-nitrogen (but not peptide) bonds, in cyclic amidines;ion binding;metal ion binding;transition metal ion binding;zinc ion binding		catabolic process;cellular aromatic compound metabolic process;cellular nitrogen compound metabolic process;cellular process;heterocycle metabolic process;metabolic process;nitrogen compound metabolic process;nucleobase-containing compound metabolic process;nucleobase-containing small molecule metabolic process;primary metabolic process;small molecule metabolic process		Purine metabolism	Amidohydro_1		Hydrolase;Metal-binding;Referenceproteome;Zinc		GO:0006139;GO:0006144;GO:0006145;GO:0006147;GO:0006725;GO:0006807;GO:0008152;GO:0009056;GO:0009112;GO:0009987;GO:0019439;GO:0034641;GO:0044237;GO:0044238;GO:0044248;GO:0044270;GO:0044281;GO:0046098;GO:0046113;GO:0046483;GO:0046700;GO:0055086;GO:0071704;GO:0072521;GO:0072523;GO:1901360;GO:1901361;GO:1901564;GO:1901565;GO:1901575	GO:0003824;GO:0005488;GO:0008270;GO:0008892;GO:0016787;GO:0016810;GO:0016814;GO:0019239;GO:0043167;GO:0043169;GO:0046872;GO:0046914		GO:0006139;GO:0006725;GO:0006807;GO:0008152;GO:0009056;GO:0009987;GO:0034641;GO:0044238;GO:0044281;GO:0046483;GO:0055086		ko00230	Guanine deaminase	A0A140N4I3
14.265	14.3174	14.2303	14.2043	15.0198	15.0253	14.9154	15.0438	15.0514	15.1651	15.082	15.1526	14.9717	15.0046	15.0184	15.1208	15.2373	15.1772	14.9884	14.9537	14.3721	14.612	14.3989	14.3808	14.5277	14.5179	14.7065	14.5204	14.5432	14.5842	14.213	14.1898	alpha-amino acid biosynthetic process;alpha-amino acid metabolic process;amino acid biosynthetic process;amino acid metabolic process;biosynthetic process;branched-chain amino acid biosynthetic process;branched-chain amino acid metabolic process;carboxylic acid biosynthetic process;carboxylic acid metabolic process;cellular biosynthetic process;cellular metabolic process;cellular process;isoleuci…	acetolactate synthase activity;acetolactate synthase regulator activity;catalytic activity;enzyme regulator activity;molecular function regulator activity;transferase activity;transketolase or transaldolase activity	cellular anatomical entity;cytoplasm	amino acid metabolic process;biosynthetic process;cellular process;metabolic process;nitrogen compound metabolic process;organic acid metabolic process;primary metabolic process;small molecule metabolic process	cellular anatomical entity;cytoplasm	Butanoate metabolism;C5-Branched dibasic acid metabolism;Pantothenate and CoA biosynthesis;Valine, leucine and isoleucine biosynthesis	ACT_5		Amino-acidbiosynthesis;Branched-chainaminoacidbiosynthesis;Coiledcoil;Referenceproteome;Transferase		GO:0006082;GO:0006520;GO:0006549;GO:0006573;GO:0006807;GO:0008152;GO:0008652;GO:0009058;GO:0009081;GO:0009082;GO:0009097;GO:0009099;GO:0009987;GO:0016053;GO:0019752;GO:0043436;GO:0044237;GO:0044238;GO:0044249;GO:0044281;GO:0044283;GO:0046394;GO:0071704;GO:1901564;GO:1901566;GO:1901576;GO:1901605;GO:1901607	GO:0003824;GO:0003984;GO:0016740;GO:0016744;GO:0030234;GO:0098772;GO:1990610	GO:0005737;GO:0110165	GO:0006082;GO:0006520;GO:0006807;GO:0008152;GO:0009058;GO:0009987;GO:0044238;GO:0044281	GO:0005737;GO:0110165	ko00290;ko00650;ko00660;ko00770	acetolactate synthase	A0A140N4I6
10.2895	10.3616	10.3545	10.5524	10.0995	10.1466	10.2851	10.2316	10.0459	10.4723	10.1411	10.1916	10.2527	10.4518	10.1723	10.3559	10.5388	10.2372	10.3592	10.2759	10.3817	10.3872	10.3636	10.9282	10.4634	10.4527	10.7257	10.8059	10.5069	10.6114	10.7692	10.3214			cellular anatomical entity;membrane		cellular anatomical entity;membrane		RseC_MucC		Membrane;Referenceproteome;Transmembrane;Transmembranehelix				GO:0016020;GO:0110165		GO:0016020;GO:0110165			A0A140N4I7
12.0316	13.368	12.5012	12.7484	12.3154	12.2989	12.1758	12.1955	12.3015	12.4897	12.4475	12.2033	11.9956	12.3549	12.2714	12.3417	12.4504	12.2109	12.1792	12.062	12.2392	12.6377	12.2503	12.2858	12.2371	12.1109	12.2116	12.0197	12.3115	12.1353	12.1204	11.9125	catabolic process;cellular aromatic compound metabolic process;cellular catabolic process;cellular metabolic process;cellular nitrogen compound catabolic process;cellular nitrogen compound metabolic process;cellular process;heterocycle catabolic process;heterocycle metabolic process;metabolic process;nitrogen compound metabolic process;nucleobase catabolic process;nucleobase metabolic process;nuc…	binding;catalytic activity;cation binding;hydrolase activity;hydrolase activity, acting on carbon-nitrogen (but not peptide) bonds;hydrolase activity, acting on carbon-nitrogen (but not peptide) bonds, in cyclic amides;ion binding;metal ion binding	cellular anatomical entity;cytoplasm	catabolic process;cellular aromatic compound metabolic process;cellular nitrogen compound metabolic process;cellular process;heterocycle metabolic process;metabolic process;nitrogen compound metabolic process;nucleobase-containing compound metabolic process;nucleobase-containing small molecule metabolic process;primary metabolic process;small molecule metabolic process	cellular anatomical entity;cytoplasm	beta-Alanine metabolism;Drug metabolism - other enzymes;Pantothenate and CoA biosynthesis;Pyrimidine metabolism	Amidohydro_1		Hydrolase;Metal-binding;Referenceproteome		GO:0006139;GO:0006206;GO:0006208;GO:0006725;GO:0006807;GO:0008152;GO:0009056;GO:0009112;GO:0009987;GO:0034641;GO:0044237;GO:0044238;GO:0044248;GO:0044270;GO:0044281;GO:0046113;GO:0046483;GO:0046700;GO:0055086;GO:0071704;GO:0072527;GO:0072529;GO:1901360;GO:1901361;GO:1901564;GO:1901565;GO:1901575	GO:0003824;GO:0005488;GO:0016787;GO:0016810;GO:0016812;GO:0043167;GO:0043169;GO:0046872	GO:0005737;GO:0110165	GO:0006139;GO:0006725;GO:0006807;GO:0008152;GO:0009056;GO:0009987;GO:0034641;GO:0044238;GO:0044281;GO:0046483;GO:0055086	GO:0005737;GO:0110165	ko00240;ko00410;ko00770;ko00983	D-phenylhydantoinase	A0A140N4J1
11.3734	11.7803	11.8718	12.1921	11.0675	11.3105	11.6338	11.3429	11.1904	11.3745	10.9939	11.4733	11.3077	11.5229	11.4237	11.2689	11.5623	11.2569	11.771	11.4552	11.4755	11.2552	11.0923	11.4205	11.3095	11.6664	11.6435	11.0863	11.5203	11.4398	11.5977	11.6164	aromatic compound biosynthetic process;biosynthetic process;carbohydrate derivative metabolic process;cellular aromatic compound metabolic process;cellular biosynthetic process;cellular metabolic process;cellular nitrogen compound biosynthetic process;cellular nitrogen compound metabolic process;cellular process;DNA-templated transcription;heterocycle biosynthetic process;heterocycle metabolic pr…	binding;carbohydrate derivative binding;DNA binding;DNA-binding transcription factor activity;nucleic acid binding;organic cyclic compound binding;transcription regulator activity		biosynthetic process;carbohydrate derivative metabolic process;cellular aromatic compound metabolic process;cellular nitrogen compound metabolic process;cellular process;DNA-templated transcription;heterocycle metabolic process;macromolecule biosynthetic process;macromolecule metabolic process;metabolic process;nitrogen compound metabolic process;nucleobase-containing compound metabolic process;p…			HTH_6;SIS		Referenceproteome		GO:0006139;GO:0006351;GO:0006725;GO:0006807;GO:0008152;GO:0009058;GO:0009059;GO:0009987;GO:0016070;GO:0018130;GO:0019438;GO:0032774;GO:0034641;GO:0034654;GO:0043170;GO:0044237;GO:0044238;GO:0044249;GO:0044271;GO:0046483;GO:0071704;GO:0090304;GO:1901135;GO:1901360;GO:1901362;GO:1901576	GO:0003676;GO:0003677;GO:0003700;GO:0005488;GO:0097159;GO:0097367;GO:0140110		GO:0006139;GO:0006351;GO:0006725;GO:0006807;GO:0008152;GO:0009058;GO:0009059;GO:0009987;GO:0016070;GO:0034641;GO:0043170;GO:0044238;GO:0046483;GO:1901135				A0A140N4J8
19.9207	19.9563	19.9472	19.9047	19.8825	19.7472	19.8442	19.7286	19.6994	19.7391	19.7143	19.6276	19.4339	19.6595	19.6187	19.4956	19.5843	19.5803	19.8256	19.6992	19.8438	19.8012	19.8445	19.7746	19.8467	19.8706	19.6953	19.9336	19.8126	19.6861	19.9078	19.5923	amide biosynthetic process;amide metabolic process;biosynthetic process;cellular biosynthetic process;cellular metabolic process;cellular nitrogen compound biosynthetic process;cellular nitrogen compound metabolic process;cellular process;macromolecule biosynthetic process;macromolecule metabolic process;metabolic process;nitrogen compound metabolic process;organic substance biosynthetic process;…	binding;mRNA binding;nucleic acid binding;organic cyclic compound binding;RNA binding;rRNA binding;structural constituent of ribosome;structural molecule activity	cellular anatomical entity;intracellular non-membrane-bounded organelle;intracellular organelle;non-membrane-bounded organelle;organelle;protein-containing complex;ribonucleoprotein complex;ribosome	amide metabolic process;biosynthetic process;cellular nitrogen compound metabolic process;cellular process;macromolecule biosynthetic process;macromolecule metabolic process;metabolic process;nitrogen compound metabolic process;peptide metabolic process;primary metabolic process;protein metabolic process;translation	cellular anatomical entity;intracellular non-membrane-bounded organelle;intracellular organelle;non-membrane-bounded organelle;organelle;protein-containing complex;ribonucleoprotein complex;ribosome	Ribosome	KH_2;Ribosomal_S3_C		3D-structure;Referenceproteome;Ribonucleoprotein;Ribosomalprotein;RNA-binding;rRNA-binding		GO:0006412;GO:0006518;GO:0006807;GO:0008152;GO:0009058;GO:0009059;GO:0009987;GO:0019538;GO:0034641;GO:0043043;GO:0043170;GO:0043603;GO:0043604;GO:0044237;GO:0044238;GO:0044249;GO:0044271;GO:0071704;GO:1901564;GO:1901566;GO:1901576	GO:0003676;GO:0003723;GO:0003729;GO:0003735;GO:0005198;GO:0005488;GO:0019843;GO:0097159	GO:0005840;GO:0032991;GO:0043226;GO:0043228;GO:0043229;GO:0043232;GO:0110165;GO:1990904	GO:0006412;GO:0006518;GO:0006807;GO:0008152;GO:0009058;GO:0009059;GO:0009987;GO:0019538;GO:0034641;GO:0043170;GO:0043603;GO:0044238	GO:0005840;GO:0032991;GO:0043226;GO:0043228;GO:0043229;GO:0043232;GO:0110165;GO:1990904	ko03010	Small ribosomal subunit protein uS3	A0A140N4K1
12.5484	12.9983	12.6801	12.6244	13.459	13.4418	13.793	13.5525	13.1738	13.1418	13.1007	13.1256	12.9562	13.027	12.962	13.1418	13.3572	13.4498	13.4429	13.339	12.7392	12.7895	12.6191	12.6422	12.7976	12.9882	12.8711	13.0436	12.7925	12.969	12.8868	12.9358	carbohydrate transmembrane transport;carbohydrate transport;cellular process;D-xylose transmembrane transport;establishment of localization;localization;monosaccharide transmembrane transport;organic substance transport;pentose transmembrane transport;transmembrane transport;transport	binding;carbohydrate binding;monosaccharide binding;small molecule binding	cellular anatomical entity;outer membrane-bounded periplasmic space;periplasmic space	carbohydrate transport;cellular process;establishment of localization;localization;transmembrane transport;transport	cellular anatomical entity;periplasmic space	ABC transporters	Peripla_BP_4		Referenceproteome;Signal		GO:0006810;GO:0008643;GO:0009987;GO:0015749;GO:0015750;GO:0015753;GO:0034219;GO:0051179;GO:0051234;GO:0055085;GO:0071702	GO:0005488;GO:0030246;GO:0036094;GO:0048029	GO:0030288;GO:0042597;GO:0110165	GO:0006810;GO:0008643;GO:0009987;GO:0051179;GO:0051234;GO:0055085	GO:0042597;GO:0110165	ko02010		A0A140N4K7
18.255	18.3471	18.3241	18.4744	18.5168	18.5147	18.6453	18.4705	18.3911	18.4786	18.495	18.3909	18.4911	18.5108	18.4393	18.5099	18.4336	18.5742	18.6238	18.5992	18.6969	18.5475	18.5114	18.4492	18.6396	18.6426	18.5392	18.5977	18.6087	18.5471	18.71	18.3493	biological regulation;regulation of biological process;regulation of nitrogen utilization;regulation of response to external stimulus;regulation of response to extracellular stimulus;regulation of response to nutrient levels;regulation of response to stimulus	enzyme regulator activity;molecular function regulator activity		biological regulation;regulation of biological process;regulation of nitrogen utilization		Two-component system	P-II		Phosphoprotein;Referenceproteome		GO:0006808;GO:0032101;GO:0032104;GO:0032107;GO:0048583;GO:0050789;GO:0065007	GO:0030234;GO:0098772		GO:0006808;GO:0050789;GO:0065007		ko02020		A0A140N4K8
19.7921	19.7927	19.8394	19.6536	19.5265	19.5503	19.6704	19.6533	19.1427	19.3456	19.5767	19.6276	18.6678	18.9519	19.4623	19.5	19.2504	19.3283	19.4746	19.5384	19.5071	19.3017	19.7683	19.6554	19.4042	19.5309	19.6949	19.4154	19.5546	19.5847	19.685	19.3801	amide biosynthetic process;amide metabolic process;biosynthetic process;cellular biosynthetic process;cellular metabolic process;cellular nitrogen compound biosynthetic process;cellular nitrogen compound metabolic process;cellular process;macromolecule biosynthetic process;macromolecule metabolic process;metabolic process;nitrogen compound metabolic process;organic substance biosynthetic process;…	binding;nucleic acid binding;organic cyclic compound binding;RNA binding;rRNA binding;structural constituent of ribosome;structural molecule activity	cellular anatomical entity;cytoplasm;intracellular non-membrane-bounded organelle;intracellular organelle;non-membrane-bounded organelle;organelle;protein-containing complex;ribonucleoprotein complex;ribosome	amide metabolic process;biosynthetic process;cellular nitrogen compound metabolic process;cellular process;macromolecule biosynthetic process;macromolecule metabolic process;metabolic process;nitrogen compound metabolic process;peptide metabolic process;primary metabolic process;protein metabolic process;translation	cellular anatomical entity;cytoplasm;intracellular non-membrane-bounded organelle;intracellular organelle;non-membrane-bounded organelle;organelle;protein-containing complex;ribonucleoprotein complex;ribosome	Ribosome	Ribosomal_L18p		3D-structure;Referenceproteome;Ribonucleoprotein;Ribosomalprotein;RNA-binding;rRNA-binding		GO:0006412;GO:0006518;GO:0006807;GO:0008152;GO:0009058;GO:0009059;GO:0009987;GO:0019538;GO:0034641;GO:0043043;GO:0043170;GO:0043603;GO:0043604;GO:0044237;GO:0044238;GO:0044249;GO:0044271;GO:0071704;GO:1901564;GO:1901566;GO:1901576	GO:0003676;GO:0003723;GO:0003735;GO:0005198;GO:0005488;GO:0019843;GO:0097159	GO:0005737;GO:0005840;GO:0032991;GO:0043226;GO:0043228;GO:0043229;GO:0043232;GO:0110165;GO:1990904	GO:0006412;GO:0006518;GO:0006807;GO:0008152;GO:0009058;GO:0009059;GO:0009987;GO:0019538;GO:0034641;GO:0043170;GO:0043603;GO:0044238	GO:0005737;GO:0005840;GO:0032991;GO:0043226;GO:0043228;GO:0043229;GO:0043232;GO:0110165;GO:1990904	ko03010	Large ribosomal subunit protein uL18	A0A140N4L0
12.8118	13.0045	12.9777	13.1256	12.7566	12.5766	12.585	12.8953	12.6813	12.834	12.8334	12.9707	12.9111	12.9286	13.0147	13.0461	12.7832	12.7329	12.878	12.7426	12.7121	12.7954	12.5752	12.8297	12.6695	12.7491	12.9838	12.821	12.7303	12.8341	12.8117	12.9324	alpha-amino acid biosynthetic process;alpha-amino acid metabolic process;amino acid biosynthetic process;amino acid metabolic process;aromatic compound biosynthetic process;aspartate family amino acid biosynthetic process;aspartate family amino acid metabolic process;biosynthetic process;carboxylic acid biosynthetic process;carboxylic acid metabolic process;cellular aromatic compound metabolic pr…	binding;DNA binding;DNA-binding transcription factor activity;nucleic acid binding;organic cyclic compound binding;transcription regulator activity		amino acid metabolic process;biosynthetic process;cellular aromatic compound metabolic process;cellular nitrogen compound metabolic process;cellular process;DNA-templated transcription;heterocycle metabolic process;macromolecule biosynthetic process;macromolecule metabolic process;metabolic process;nitrogen compound metabolic process;nucleobase-containing compound metabolic process;organic acid m…			HTH_1;LysR_substrate		Referenceproteome		GO:0006082;GO:0006139;GO:0006351;GO:0006520;GO:0006553;GO:0006725;GO:0006807;GO:0008152;GO:0008652;GO:0009058;GO:0009059;GO:0009066;GO:0009067;GO:0009085;GO:0009089;GO:0009987;GO:0016053;GO:0016070;GO:0018130;GO:0019438;GO:0019752;GO:0032774;GO:0034641;GO:0034654;GO:0043170;GO:0043436;GO:0043648;GO:0044237;GO:0044238;GO:0044249;GO:0044271;GO:0044281;GO:0044283;GO:0046394;GO:0046451;GO:0046483;GO:…	GO:0003676;GO:0003677;GO:0003700;GO:0005488;GO:0097159;GO:0140110		GO:0006082;GO:0006139;GO:0006351;GO:0006520;GO:0006725;GO:0006807;GO:0008152;GO:0009058;GO:0009059;GO:0009987;GO:0016070;GO:0034641;GO:0043170;GO:0044238;GO:0044281;GO:0046483				A0A140N4L3
10.2867	10.2458	10.1183	10.4784	9.49563	10.6433	11.7442	11.0338	10.7856	10.1234	11.001	10.8871	10.85	10.239	10.2692	10.315	10.5333	10.0931	11.0682	9.4718	9.6394	11.0104	10.2143	10.9569	10.1786	9.57273	10.7916	10.0321	10.0663	10.2445	10.5664	10.3677			cellular anatomical entity;membrane		cellular anatomical entity;membrane		DoxX		Membrane;Referenceproteome;Transmembrane;Transmembranehelix				GO:0016020;GO:0110165		GO:0016020;GO:0110165			A0A140N4L6
20.5981	20.7333	20.6694	21.0085	19.8028	20.1757	20.6308	20.5435	19.5629	19.9101	20.1774	20.1102	19.0856	19.7578	20.0124	19.9458	19.5948	19.9506	20.6818	20.546	20.2973	19.9572	20.4019	20.4784	20.2861	20.4154	20.4895	20.8089	20.3228	20.3238	20.6104	18.9423	amide biosynthetic process;amide metabolic process;biosynthetic process;cellular biosynthetic process;cellular metabolic process;cellular nitrogen compound biosynthetic process;cellular nitrogen compound metabolic process;cellular process;macromolecule biosynthetic process;macromolecule metabolic process;metabolic process;nitrogen compound metabolic process;organic substance biosynthetic process;…	structural constituent of ribosome;structural molecule activity	cellular anatomical entity;intracellular non-membrane-bounded organelle;intracellular organelle;non-membrane-bounded organelle;organelle;protein-containing complex;ribonucleoprotein complex;ribosome	amide metabolic process;biosynthetic process;cellular nitrogen compound metabolic process;cellular process;macromolecule biosynthetic process;macromolecule metabolic process;metabolic process;nitrogen compound metabolic process;peptide metabolic process;primary metabolic process;protein metabolic process;translation	cellular anatomical entity;intracellular non-membrane-bounded organelle;intracellular organelle;non-membrane-bounded organelle;organelle;protein-containing complex;ribonucleoprotein complex;ribosome	Ribosome	Ribosomal_L17		3D-structure;Referenceproteome;Ribonucleoprotein;Ribosomalprotein		GO:0006412;GO:0006518;GO:0006807;GO:0008152;GO:0009058;GO:0009059;GO:0009987;GO:0019538;GO:0034641;GO:0043043;GO:0043170;GO:0043603;GO:0043604;GO:0044237;GO:0044238;GO:0044249;GO:0044271;GO:0071704;GO:1901564;GO:1901566;GO:1901576	GO:0003735;GO:0005198	GO:0005840;GO:0032991;GO:0043226;GO:0043228;GO:0043229;GO:0043232;GO:0110165;GO:1990904	GO:0006412;GO:0006518;GO:0006807;GO:0008152;GO:0009058;GO:0009059;GO:0009987;GO:0019538;GO:0034641;GO:0043170;GO:0043603;GO:0044238	GO:0005840;GO:0032991;GO:0043226;GO:0043228;GO:0043229;GO:0043232;GO:0110165;GO:1990904	ko03010	Large ribosomal subunit protein bL17	A0A140N4M0
14.0671	14.2064	14.1665	13.9697	13.9695	14.0818	14.2831	13.9863	14.0255	14.2602	14.125	14.1908	14.3944	14.4136	14.232	14.3363	14.2813	14.41	14.1892	14.1043	14.114	14.209	14.1324	13.9373	14.1748	14.2841	14.2127	13.9989	14.243	14.2228	14.113	14.1502	cellular aromatic compound metabolic process;cellular metabolic process;cellular nitrogen compound metabolic process;cellular process;heterocycle metabolic process;macromolecule metabolic process;macromolecule methylation;macromolecule modification;metabolic process;methylation;ncRNA metabolic process;ncRNA processing;nitrogen compound metabolic process;nucleic acid metabolic process;nucleobase-c…	binding;catalytic activity;catalytic activity, acting on a nucleic acid;catalytic activity, acting on a tRNA;catalytic activity, acting on RNA;methyltransferase activity;nucleic acid binding;O-methyltransferase activity;organic cyclic compound binding;RNA 2'-O-methyltransferase activity;RNA binding;RNA methyltransferase activity;transferase activity;transferase activity, transferring one-carbon g…		cellular aromatic compound metabolic process;cellular nitrogen compound metabolic process;cellular process;heterocycle metabolic process;macromolecule metabolic process;macromolecule modification;metabolic process;methylation;nitrogen compound metabolic process;nucleobase-containing compound metabolic process;primary metabolic process;RNA metabolic process;RNA modification;RNA processing;tRNA met…			SpoU_methylas_C;SpoU_methylase		Methyltransferase;Referenceproteome;RNA-binding;S-adenosyl-L-methionine;Transferase;tRNA-binding;tRNAprocessing		GO:0001510;GO:0002128;GO:0002938;GO:0006139;GO:0006396;GO:0006399;GO:0006400;GO:0006725;GO:0006807;GO:0008033;GO:0008152;GO:0009451;GO:0009987;GO:0016070;GO:0030488;GO:0032259;GO:0034470;GO:0034641;GO:0034660;GO:0043170;GO:0043412;GO:0043414;GO:0044237;GO:0044238;GO:0046483;GO:0071704;GO:0090304;GO:1901360	GO:0000049;GO:0003676;GO:0003723;GO:0003824;GO:0005488;GO:0008168;GO:0008171;GO:0008173;GO:0008175;GO:0016300;GO:0016740;GO:0016741;GO:0052665;GO:0062105;GO:0097159;GO:0106050;GO:0140098;GO:0140101;GO:0140640		GO:0006139;GO:0006396;GO:0006399;GO:0006725;GO:0006807;GO:0008033;GO:0008152;GO:0009451;GO:0009987;GO:0016070;GO:0032259;GO:0034641;GO:0043170;GO:0043412;GO:0044238;GO:0046483			tRNA (guanosine(18)-2'-O)-methyltransferase	A0A140N4M1
13.9924	14.0896	14.3104	14.1193	14.5549	14.4177	14.2619	14.3105	14.3023	14.3815	14.4333	14.3536	14.2586	14.2701	14.3247	14.3495	14.1692	14.2327	14.1475	14.2584	14.3474	14.554	14.564	14.3443	14.3618	14.2012	14.324	14.3347	14.1883	14.2927	14.2279	14.4129	biosynthetic process;metabolic process;organic substance biosynthetic process;organic substance metabolic process;response to chemical;response to inorganic substance;response to metal ion;response to nickel cation;response to stimulus	binding;cation binding;DNA binding;DNA-binding transcription factor activity;ion binding;metal ion binding;nickel cation binding;nucleic acid binding;organic cyclic compound binding;sequence-specific DNA binding;transcription regulator activity;transition metal ion binding		biosynthetic process;metabolic process;response to chemical;response to stimulus			NikR_C;RHH_1		DNA-binding;Metal-binding;Nickel;Referenceproteome;Repressor;Transcription;Transcriptionregulation		GO:0008152;GO:0009058;GO:0010035;GO:0010038;GO:0010045;GO:0042221;GO:0050896;GO:0071704;GO:1901576	GO:0003676;GO:0003677;GO:0003700;GO:0005488;GO:0016151;GO:0043167;GO:0043169;GO:0043565;GO:0046872;GO:0046914;GO:0097159;GO:0140110		GO:0008152;GO:0009058;GO:0042221;GO:0050896			Nickel-responsive regulator	A0A140N4M3
16.2115	16.329	16.2616	16.3644	15.9462	16.08	16.1131	15.9937	15.8986	15.984	16.0177	15.9809	15.9025	15.8927	15.9669	15.9764	15.8705	15.9996	16.1202	16.0799	16.129	16.0282	16.1612	16.0641	16.1065	16.1544	16.1599	16.1632	16.1615	16.1398	16.1418	15.8329	biological regulation;biosynthetic process;cellular biosynthetic process;cellular lipid metabolic process;cellular metabolic process;cellular process;glycerolipid biosynthetic process;glycerolipid metabolic process;glycerophospholipid biosynthetic process;glycerophospholipid metabolic process;lipid biosynthetic process;lipid metabolic process;metabolic process;negative regulation of biological pr…	binding;catalytic activity;cation binding;hydrolase activity;hydrolase activity, acting on ester bonds;inositol monophosphate 1-phosphatase activity;inositol monophosphate 3-phosphatase activity;inositol monophosphate 4-phosphatase activity;inositol monophosphate phosphatase activity;inositol phosphate phosphatase activity;ion binding;metal ion binding;phosphatase activity;phosphoric ester hydrol…		biological regulation;biosynthetic process;cellular lipid metabolic process;cellular process;lipid metabolic process;metabolic process;phosphorus metabolic process;primary metabolic process;regulation of biological process;regulation of DNA-templated transcription;regulation of metabolic process		Inositol phosphate metabolism;Phosphatidylinositol signaling system;Streptomycin biosynthesis	Inositol_P		Hydrolase;Magnesium;Metal-binding;Referenceproteome;Transcription;Transcriptionantitermination;Transcriptionregulation		GO:0006355;GO:0006629;GO:0006644;GO:0006650;GO:0006661;GO:0006793;GO:0006796;GO:0008152;GO:0008610;GO:0008654;GO:0009058;GO:0009889;GO:0009890;GO:0009891;GO:0009892;GO:0009893;GO:0009987;GO:0010468;GO:0010556;GO:0010557;GO:0010558;GO:0010604;GO:0010605;GO:0010628;GO:0019219;GO:0019222;GO:0019637;GO:0031323;GO:0031324;GO:0031325;GO:0031326;GO:0031327;GO:0031328;GO:0031554;GO:0031564;GO:0043242;GO:…	GO:0003824;GO:0005488;GO:0008934;GO:0016787;GO:0016788;GO:0016791;GO:0042578;GO:0043167;GO:0043169;GO:0046872;GO:0052745;GO:0052832;GO:0052833;GO:0052834		GO:0006355;GO:0006629;GO:0006793;GO:0008152;GO:0009058;GO:0009987;GO:0019222;GO:0044238;GO:0044255;GO:0050789;GO:0065007		ko00521;ko00562;ko04070	Inositol-1-monophosphatase	A0A140N4M5
12.6621	12.7125	12.664	12.9155	12.6127	12.6251	13.0225	12.9355	12.8786	12.9717	12.9385	13.0638	12.8584	12.7824	13.0993	13.1229	12.7859	12.8584	12.8344	12.8349	12.6435	12.844	12.6957	12.8791	12.7107	12.5645	12.9253	12.7793	12.677	12.9303	12.8211	13.1016	base-excision repair;cellular aromatic compound metabolic process;cellular metabolic process;cellular nitrogen compound metabolic process;cellular process;cellular response to stimulus;cellular response to stress;DNA damage response;DNA metabolic process;DNA repair;heterocycle metabolic process;macromolecule metabolic process;metabolic process;nitrogen compound metabolic process;nucleic acid meta…	alkylbase DNA N-glycosylase activity;catalytic activity;catalytic activity, acting on a nucleic acid;catalytic activity, acting on DNA;DNA N-glycosylase activity;DNA-3-methyladenine glycosylase activity;DNA-3-methylbase glycosylase activity;hydrolase activity;hydrolase activity, acting on glycosyl bonds;hydrolase activity, hydrolyzing N-glycosyl compounds		cellular aromatic compound metabolic process;cellular nitrogen compound metabolic process;cellular process;DNA damage response;DNA metabolic process;DNA repair;heterocycle metabolic process;macromolecule metabolic process;metabolic process;nitrogen compound metabolic process;nucleobase-containing compound metabolic process;primary metabolic process;response to stimulus;response to stress		Base excision repair	Adenine_glyco		Glycosidase;Hydrolase;Metal-binding;Referenceproteome;Zinc		GO:0006139;GO:0006259;GO:0006281;GO:0006284;GO:0006725;GO:0006807;GO:0006950;GO:0006974;GO:0008152;GO:0009987;GO:0033554;GO:0034641;GO:0043170;GO:0044237;GO:0044238;GO:0046483;GO:0050896;GO:0051716;GO:0071704;GO:0090304;GO:1901360	GO:0003824;GO:0003905;GO:0008725;GO:0016787;GO:0016798;GO:0016799;GO:0019104;GO:0043733;GO:0140097;GO:0140640		GO:0006139;GO:0006259;GO:0006281;GO:0006725;GO:0006807;GO:0006950;GO:0006974;GO:0008152;GO:0009987;GO:0034641;GO:0043170;GO:0044238;GO:0046483;GO:0050896		ko03410		A0A140N4M6
14.3264	14.1417	14.2983	14.2318	14.5584	14.4128	14.6829	14.4237	14.4867	14.404	14.3963	14.3471	14.224	14.5382	14.351	14.232	14.3548	14.1911	14.4167	14.3123	14.563	14.533	14.4737	14.3871	14.3324	14.4137	14.2646	14.3338	14.3429	14.3002	14.3626	13.6047		catalytic activity;hydrolase activity;hydrolase activity, acting on acid anhydrides;hydrolase activity, acting on acid anhydrides, in phosphorus-containing anhydrides;pyrophosphatase activity				RNA degradation	NUDIX		Hydrolase;Referenceproteome			GO:0003824;GO:0016462;GO:0016787;GO:0016817;GO:0016818				ko03018	RNA pyrophosphohydrolase	A0A140N4M7
14.2814	14.426	14.2718	14.2846	14.0557	14.1518	14.2561	14.2767	14.1257	14.3999	14.2706	14.3856	14.2783	14.2559	14.3161	14.3041	14.2379	14.2868	14.2371	14.1276	14.3474	14.3279	14.2621	14.3141	14.2475	14.2713	14.3071	14.1191	14.2831	14.2939	14.1325	14.211	aromatic compound biosynthetic process;biosynthetic process;carbohydrate derivative biosynthetic process;carbohydrate derivative metabolic process;cellular aromatic compound metabolic process;cellular biosynthetic process;cellular metabolic process;cellular nitrogen compound biosynthetic process;cellular nitrogen compound metabolic process;cellular process;'de novo' UMP biosynthetic process;heter…	binding;catalytic activity;cation binding;glycosyltransferase activity;ion binding;magnesium ion binding;metal ion binding;orotate phosphoribosyltransferase activity;pentosyltransferase activity;transferase activity		biosynthetic process;carbohydrate derivative metabolic process;cellular aromatic compound metabolic process;cellular nitrogen compound metabolic process;cellular process;heterocycle metabolic process;metabolic process;nitrogen compound metabolic process;nucleobase-containing compound metabolic process;nucleobase-containing small molecule metabolic process;nucleotide metabolic process;phosphorus m…		Pyrimidine metabolism	Pribosyltran		Glycosyltransferase;Magnesium;Pyrimidinebiosynthesis;Referenceproteome;Transferase		GO:0006139;GO:0006220;GO:0006221;GO:0006222;GO:0006725;GO:0006753;GO:0006793;GO:0006796;GO:0006807;GO:0008152;GO:0009058;GO:0009117;GO:0009123;GO:0009124;GO:0009129;GO:0009130;GO:0009156;GO:0009161;GO:0009165;GO:0009173;GO:0009174;GO:0009218;GO:0009220;GO:0009259;GO:0009260;GO:0009987;GO:0018130;GO:0019438;GO:0019637;GO:0019693;GO:0034641;GO:0034654;GO:0044205;GO:0044237;GO:0044238;GO:0044249;GO:…	GO:0000287;GO:0003824;GO:0004588;GO:0005488;GO:0016740;GO:0016757;GO:0016763;GO:0043167;GO:0043169;GO:0046872		GO:0006139;GO:0006725;GO:0006793;GO:0006807;GO:0008152;GO:0009058;GO:0009117;GO:0009987;GO:0034641;GO:0044238;GO:0044281;GO:0046483;GO:0055086;GO:1901135		ko00240	Orotate phosphoribosyltransferase	A0A140N4N0
18.0612	18.0594	18.141	18.0413	18.0574	18.0867	18.0528	17.9948	18.0474	18.0878	18.1188	18.0761	18.1218	18.1814	18.134	18.1466	18.0771	18.1459	18.1107	18.0866	18.1441	18.1877	18.1607	18.1677	18.0919	18.1668	18.129	18.0639	18.2138	18.1746	18.1396	18.1246	macromolecule metabolic process;metabolic process;nitrogen compound metabolic process;organic substance metabolic process;organonitrogen compound metabolic process;primary metabolic process;protein metabolic process;proteolysis	aminopeptidase activity;binding;catalytic activity;catalytic activity, acting on a protein;cation binding;exopeptidase activity;hydrolase activity;ion binding;manganese ion binding;metal ion binding;metalloaminopeptidase activity;metalloexopeptidase activity;metallopeptidase activity;peptidase activity;transition metal ion binding	cellular anatomical entity;cytoplasm	macromolecule metabolic process;metabolic process;nitrogen compound metabolic process;primary metabolic process;protein metabolic process;proteolysis	cellular anatomical entity;cytoplasm	Glutathione metabolism	DUF3663;Peptidase_M17		Aminopeptidase;Cytoplasm;Hydrolase;Manganese;Metal-binding;Protease;Referenceproteome		GO:0006508;GO:0006807;GO:0008152;GO:0019538;GO:0043170;GO:0044238;GO:0071704;GO:1901564	GO:0003824;GO:0004177;GO:0005488;GO:0008233;GO:0008235;GO:0008237;GO:0008238;GO:0016787;GO:0030145;GO:0043167;GO:0043169;GO:0046872;GO:0046914;GO:0070006;GO:0140096	GO:0005737;GO:0110165	GO:0006508;GO:0006807;GO:0008152;GO:0019538;GO:0043170;GO:0044238	GO:0005737;GO:0110165	ko00480	Peptidase B	A0A140N4N4
13.1328	13.1497	13.1984	13.0935	13.2516	13.2689	13.2333	13.2706	13.2631	13.2802	13.313	13.2987	13.2847	13.2116	13.3105	13.3409	13.3025	13.244	13.2664	13.2568	13.3219	13.3021	13.3329	13.316	13.3021	13.2483	13.3684	13.2764	13.2771	13.3281	13.2062	13.352	cellular aromatic compound metabolic process;cellular metabolic process;cellular nitrogen compound metabolic process;cellular process;cellular response to stimulus;cellular response to stress;DNA damage response;DNA metabolic process;DNA recombination;DNA repair;double-strand break repair;double-strand break repair via homologous recombination;heterocycle metabolic process;macromolecule metabolic…	adenyl nucleotide binding;adenyl ribonucleotide binding;anion binding;ATP binding;ATP hydrolysis activity;ATP-dependent activity;ATP-dependent activity, acting on DNA;binding;carbohydrate derivative binding;catalytic activity;catalytic activity, acting on a nucleic acid;catalytic activity, acting on DNA;cation binding;DNA binding;DNA exonuclease activity;DNA exonuclease activity, producing 5'-pho…		cellular aromatic compound metabolic process;cellular nitrogen compound metabolic process;cellular process;DNA damage response;DNA metabolic process;DNA recombination;DNA repair;heterocycle metabolic process;macromolecule metabolic process;metabolic process;nitrogen compound metabolic process;nucleobase-containing compound metabolic process;primary metabolic process;response to stimulus;response …		Homologous recombination	PDDEXK_1;UvrD_C;UvrD-helicase		ATP-binding;DNA-binding;DNAdamage;DNArepair;Exonuclease;Helicase;Hydrolase;Magnesium;Metal-binding;Nuclease;Nucleotide-binding;Referenceproteome		GO:0000724;GO:0000725;GO:0006139;GO:0006259;GO:0006281;GO:0006302;GO:0006310;GO:0006725;GO:0006807;GO:0006950;GO:0006974;GO:0008152;GO:0009987;GO:0033554;GO:0034641;GO:0043170;GO:0044237;GO:0044238;GO:0046483;GO:0050896;GO:0051716;GO:0071704;GO:0090304;GO:1901360	GO:0000166;GO:0000287;GO:0003676;GO:0003677;GO:0003678;GO:0003824;GO:0004386;GO:0004518;GO:0004527;GO:0004529;GO:0004536;GO:0005488;GO:0005524;GO:0008094;GO:0008854;GO:0016462;GO:0016787;GO:0016788;GO:0016796;GO:0016817;GO:0016818;GO:0016887;GO:0016895;GO:0017076;GO:0017111;GO:0030554;GO:0032553;GO:0032555;GO:0032559;GO:0035639;GO:0036094;GO:0043167;GO:0043168;GO:0043169;GO:0046872;GO:0097159;GO:…		GO:0006139;GO:0006259;GO:0006281;GO:0006310;GO:0006725;GO:0006807;GO:0006950;GO:0006974;GO:0008152;GO:0009987;GO:0034641;GO:0043170;GO:0044238;GO:0046483;GO:0050896		ko03440	RecBCD enzyme subunit RecB	A0A140N4N5
11.9001	12.2601	12.257	11.7096	11.8151	11.7787	11.7838	11.7792	12.063	12.0252	11.8404	11.8002	12.1209	12.2797	12.2452	12.1106	12.003	12.0685	11.6214	11.84	11.7079	11.9814	11.6901	12.0584	11.9389	11.9979	11.8308	11.9486	11.7196	11.7348	11.4445	11.9552	aromatic compound biosynthetic process;biosynthetic process;cellular aromatic compound metabolic process;cellular biosynthetic process;cellular metabolic process;cellular nitrogen compound biosynthetic process;cellular nitrogen compound metabolic process;cellular process;DNA-templated transcription initiation;heterocycle biosynthetic process;heterocycle metabolic process;macromolecule biosyntheti…	binding;DNA binding;DNA-binding transcription factor activity;nucleic acid binding;organic cyclic compound binding;sigma factor activity;transcription regulator activity	cellular anatomical entity;cytoplasm	biosynthetic process;cellular aromatic compound metabolic process;cellular nitrogen compound metabolic process;cellular process;DNA-templated transcription initiation;heterocycle metabolic process;macromolecule biosynthetic process;macromolecule metabolic process;metabolic process;nitrogen compound metabolic process;nucleobase-containing compound metabolic process;primary metabolic process;respon…	cellular anatomical entity;cytoplasm	RNA polymerase	Sigma70_r2;Sigma70_r4		Coiledcoil;Cytoplasm;DNA-binding;Referenceproteome;Sigmafactor;Stressresponse;Transcription;Transcriptionregulation		GO:0006139;GO:0006352;GO:0006725;GO:0006807;GO:0006950;GO:0008152;GO:0009058;GO:0009059;GO:0009266;GO:0009408;GO:0009628;GO:0009987;GO:0016070;GO:0018130;GO:0019438;GO:0032774;GO:0034641;GO:0034654;GO:0043170;GO:0044237;GO:0044238;GO:0044249;GO:0044271;GO:0046483;GO:0050896;GO:0071704;GO:0090304;GO:1901360;GO:1901362;GO:1901576	GO:0003676;GO:0003677;GO:0003700;GO:0005488;GO:0016987;GO:0097159;GO:0140110	GO:0005737;GO:0110165	GO:0006139;GO:0006352;GO:0006725;GO:0006807;GO:0006950;GO:0008152;GO:0009058;GO:0009059;GO:0009408;GO:0009628;GO:0009987;GO:0016070;GO:0034641;GO:0043170;GO:0044238;GO:0046483;GO:0050896	GO:0005737;GO:0110165	ko03020	RNA polymerase sigma factor RpoH	A0A140N4P1
13.9351	14.1569	13.9732	14.0464	13.7992	13.7115	13.7142	13.7607	13.7981	13.8669	13.9333	13.9627	13.7897	13.6748	13.9333	13.972	13.9306	13.9394	13.8861	13.8803	13.706	13.7426	13.9381	13.8518	13.8167	13.6509	14.0203	13.9306	13.7845	13.7646	13.7397	13.6054		catalytic activity;glycosyltransferase activity;transferase activity				Lipopolysaccharide biosynthesis	Glyco_transf_9		Referenceproteome;Transferase			GO:0003824;GO:0016740;GO:0016757				ko00540		A0A140N4P2
16.7861	16.8846	16.9044	16.8199	16.7493	16.8322	16.9807	16.8707	16.792	16.9362	16.8974	16.9574	16.8722	16.9148	16.9686	16.9757	16.9407	17.0085	16.9136	16.8207	16.815	16.8509	16.8836	16.8509	16.7834	16.8954	16.9156	16.7799	16.7749	16.9069	16.8397	16.8551	biosynthetic process;carbohydrate derivative metabolic process;carboxylic acid metabolic process;cellular aldehyde metabolic process;cellular biosynthetic process;cellular lipid metabolic process;cellular metabolic process;cellular process;glyceraldehyde-3-phosphate metabolic process;isopentenyl diphosphate biosynthetic process;isopentenyl diphosphate biosynthetic process, methylerythritol 4-phos…	4 iron, 4 sulfur cluster binding;4-hydroxy-3-methylbut-2-en-1-yl diphosphate synthase activity;binding;catalytic activity;cation binding;ion binding;iron ion binding;iron-sulfur cluster binding;metal cluster binding;metal ion binding;oxidoreductase activity;oxidoreductase activity, acting on CH or CH2 groups;oxidoreductase activity, acting on CH or CH2 groups, with an iron-sulfur protein as accep…		biosynthetic process;carbohydrate derivative metabolic process;cellular aldehyde metabolic process;cellular lipid metabolic process;cellular process;isopentenyl diphosphate metabolic process;lipid metabolic process;metabolic process;monocarboxylic acid metabolic process;organic acid metabolic process;phosphorus metabolic process;primary metabolic process;pyruvate metabolic process;small molecule …		Terpenoid backbone biosynthesis	GcpE		4Fe-4S;Iron;Iron-sulfur;Isoprenebiosynthesis;Metal-binding;Oxidoreductase;Referenceproteome		GO:0006081;GO:0006082;GO:0006090;GO:0006629;GO:0006644;GO:0006720;GO:0006721;GO:0006793;GO:0006796;GO:0008152;GO:0008299;GO:0008610;GO:0008654;GO:0009058;GO:0009240;GO:0009987;GO:0016114;GO:0019288;GO:0019637;GO:0019682;GO:0019752;GO:0032787;GO:0043436;GO:0044237;GO:0044238;GO:0044249;GO:0044255;GO:0044281;GO:0046490;GO:0071704;GO:0090407;GO:1901135;GO:1901576	GO:0003824;GO:0005488;GO:0005506;GO:0016491;GO:0016725;GO:0043167;GO:0043169;GO:0046429;GO:0046872;GO:0046914;GO:0051536;GO:0051539;GO:0051540;GO:0052592		GO:0006081;GO:0006082;GO:0006090;GO:0006629;GO:0006793;GO:0008152;GO:0009058;GO:0009987;GO:0032787;GO:0044238;GO:0044255;GO:0044281;GO:0046490;GO:1901135		ko00900	4-hydroxy-3-methylbut-2-en-1-yl diphosphate synthase (flavodoxin)	A0A140N4P3
12.83	12.8669	12.9194	12.6987	12.5201	12.4457	12.3482	12.2804	12.5963	12.2987	12.3734	12.1443	12.3925	12.4523	12.46	12.3856	12.3729	12.44	12.4082	12.4739	12.3672	12.3846	12.3057	12.3661	12.6532	12.383	12.2313	12.3961	12.4513	12.4458	12.3981	12.4931	cellular process;establishment of localization;export across plasma membrane;export from cell;inorganic cation transmembrane transport;inorganic ion transmembrane transport;localization;metal ion transport;monoatomic cation transmembrane transport;monoatomic cation transport;monoatomic ion transmembrane transport;monoatomic ion transport;sodium ion export across plasma membrane;sodium ion transme…	active transmembrane transporter activity;amide transmembrane transporter activity;carboxylic acid transmembrane transporter activity;inorganic cation transmembrane transporter activity;inorganic molecular entity transmembrane transporter activity;metal ion transmembrane transporter activity;modified amino acid transmembrane transporter activity;monoatomic cation transmembrane transporter activit…	cellular anatomical entity;membrane	cellular process;establishment of localization;localization;monoatomic ion transport;transmembrane transport;transport	cellular anatomical entity;membrane		SSF		Iontransport;Membrane;Referenceproteome;Sodium;Sodiumtransport;Symport;Transmembrane;Transmembranehelix;Transport		GO:0006810;GO:0006811;GO:0006812;GO:0006814;GO:0009987;GO:0030001;GO:0034220;GO:0035725;GO:0036376;GO:0051179;GO:0051234;GO:0055085;GO:0098655;GO:0098660;GO:0098662;GO:0140115;GO:0140352	GO:0005215;GO:0005342;GO:0008324;GO:0008514;GO:0015075;GO:0015081;GO:0015233;GO:0015291;GO:0015293;GO:0015318;GO:0022804;GO:0022857;GO:0022890;GO:0042887;GO:0046873;GO:0046943;GO:0072349;GO:0090482;GO:1901702	GO:0016020;GO:0110165	GO:0006810;GO:0006811;GO:0009987;GO:0051179;GO:0051234;GO:0055085	GO:0016020;GO:0110165			A0A140N4P6
13.8195	13.8753	13.7625	13.8794	13.9586	13.9092	14.1078	14.0105	13.9207	14.1382	14.0203	14.0432	13.9483	14.0244	13.941	13.9841	14.2363	14.1758	13.997	13.9667	13.9093	13.9341	13.8372	13.9578	13.8774	14.0081	14.0431	13.8386	13.9066	13.9403	13.9256	13.757	carbohydrate catabolic process;carbohydrate metabolic process;catabolic process;macromolecule catabolic process;macromolecule metabolic process;metabolic process;organic substance catabolic process;organic substance metabolic process;polysaccharide catabolic process;polysaccharide metabolic process;primary metabolic process	catalytic activity;cellulase activity;hydrolase activity;hydrolase activity, acting on glycosyl bonds;hydrolase activity, hydrolyzing O-glycosyl compounds		carbohydrate metabolic process;catabolic process;macromolecule catabolic process;macromolecule metabolic process;metabolic process;polysaccharide metabolic process;primary metabolic process		Starch and sucrose metabolism	Glyco_hydro_8		Carbohydratemetabolism;Glycosidase;Hydrolase;Polysaccharidedegradation;Referenceproteome;Signal		GO:0000272;GO:0005975;GO:0005976;GO:0008152;GO:0009056;GO:0009057;GO:0016052;GO:0043170;GO:0044238;GO:0071704;GO:1901575	GO:0003824;GO:0004553;GO:0008810;GO:0016787;GO:0016798		GO:0005975;GO:0005976;GO:0008152;GO:0009056;GO:0009057;GO:0043170;GO:0044238		ko00500	Glucanase	A0A140N4P7
14.1621	14.3671	14.3704	14.0382	13.8257	14.002	13.8531	13.9328	13.9498	13.8898	13.9009	13.8551	13.8755	13.9542	13.7887	13.7328	13.7414	13.8559	13.7662	13.7365	13.993	13.9459	14.0024	13.9214	13.9832	13.8163	13.8991	13.7401	13.959	13.8738	13.8218	13.8323	biological regulation;regulation of biological process;regulation of biosynthetic process;regulation of cellular biosynthetic process;regulation of cellular metabolic process;regulation of cellular process;regulation of DNA-templated transcription;regulation of gene expression;regulation of macromolecule biosynthetic process;regulation of macromolecule metabolic process;regulation of metabolic pr…	binding;DNA binding;nucleic acid binding;organic cyclic compound binding	cellular anatomical entity;outer membrane-bounded periplasmic space;periplasmic space	biological regulation;regulation of biological process;regulation of DNA-templated transcription;regulation of metabolic process	cellular anatomical entity;periplasmic space		Peripla_BP_4		DNA-binding;Referenceproteome;Transcription;Transcriptionregulation		GO:0006355;GO:0009889;GO:0010468;GO:0010556;GO:0019219;GO:0019222;GO:0031323;GO:0031326;GO:0050789;GO:0050794;GO:0051171;GO:0051252;GO:0060255;GO:0065007;GO:0080090;GO:2001141	GO:0003676;GO:0003677;GO:0005488;GO:0097159	GO:0030288;GO:0042597;GO:0110165	GO:0006355;GO:0019222;GO:0050789;GO:0065007	GO:0042597;GO:0110165			A0A140N4Q0
14.4269	14.4752	14.5697	14.3278	14.4177	14.3413	14.457	14.3227	14.2553	14.3199	14.3006	14.2187	14.2366	14.2684	14.1336	14.1469	14.3092	14.199	14.426	14.2736	14.4011	14.3475	14.3976	14.3043	14.3964	14.3824	14.3064	14.5016	14.3351	14.2198	14.3746	14.0324	biosynthetic process;carbohydrate biosynthetic process;carbohydrate metabolic process;lipopolysaccharide core region biosynthetic process;lipopolysaccharide core region metabolic process;metabolic process;oligosaccharide biosynthetic process;oligosaccharide metabolic process;organic substance biosynthetic process;organic substance metabolic process;primary metabolic process	catalytic activity;glycosyltransferase activity;lipopolysaccharide heptosyltransferase activity;transferase activity		biosynthetic process;carbohydrate metabolic process;metabolic process;oligosaccharide metabolic process;primary metabolic process		Lipopolysaccharide biosynthesis	Glyco_transf_9		Referenceproteome;Transferase		GO:0005975;GO:0008152;GO:0009058;GO:0009244;GO:0009311;GO:0009312;GO:0016051;GO:0044238;GO:0046401;GO:0071704;GO:1901576	GO:0003824;GO:0008920;GO:0016740;GO:0016757		GO:0005975;GO:0008152;GO:0009058;GO:0009311;GO:0044238		ko00540		A0A140N4Q1
13.0796	13.084	12.9804	12.6653	13.91	13.6711	13.4079	13.3322	13.9281	13.7143	13.528	13.3653	13.6986	13.6781	13.4909	13.3631	13.8934	13.7277	13.6023	13.3936	13.3329	13.3861	13.0835	13.0347	13.6952	13.4108	13.3257	13.3095	13.5978	13.4672	13.1303	13.1858	cellular process;establishment of localization;localization;transmembrane transport;transport		cellular anatomical entity;membrane;plasma membrane	cellular process;establishment of localization;localization;transmembrane transport;transport	cellular anatomical entity;membrane;plasma membrane	ABC transporters	BPD_transp_1		Cellinnermembrane;Cellmembrane;Membrane;Referenceproteome;Transmembrane;Transmembranehelix;Transport		GO:0006810;GO:0009987;GO:0051179;GO:0051234;GO:0055085		GO:0005886;GO:0016020;GO:0110165	GO:0006810;GO:0009987;GO:0051179;GO:0051234;GO:0055085	GO:0005886;GO:0016020;GO:0110165	ko02010	sn-glycerol-3-phosphate transport system permease protein UgpE	A0A140N4Q4
12.55	12.7864	12.5339	12.8047	12.0403	11.9119	11.9927	12.1605	12.0102	11.9151	12.0007	12.019	12.0083	11.9379	12.0483	11.928	11.9477	11.926	12.0425	11.9564	12.2291	11.869	11.8942	11.9971	11.9961	12.1383	12.0644	12.0399	12.1665	11.8407	12.2195	12.0539	aromatic compound biosynthetic process;biosynthetic process;cellular aromatic compound metabolic process;cellular biosynthetic process;cellular metabolic process;cellular nitrogen compound biosynthetic process;cellular nitrogen compound metabolic process;cellular process;DNA-templated transcription;heterocycle biosynthetic process;heterocycle metabolic process;macromolecule biosynthetic process;m…	binding;DNA binding;DNA-binding transcription factor activity;nucleic acid binding;organic cyclic compound binding;transcription regulator activity		biosynthetic process;cellular aromatic compound metabolic process;cellular nitrogen compound metabolic process;cellular process;DNA-templated transcription;heterocycle metabolic process;macromolecule biosynthetic process;macromolecule metabolic process;metabolic process;nitrogen compound metabolic process;nucleobase-containing compound metabolic process;primary metabolic process;RNA metabolic pro…			HTH_1;LysR_substrate		Referenceproteome		GO:0006139;GO:0006351;GO:0006725;GO:0006807;GO:0008152;GO:0009058;GO:0009059;GO:0009987;GO:0016070;GO:0018130;GO:0019438;GO:0032774;GO:0034641;GO:0034654;GO:0043170;GO:0044237;GO:0044238;GO:0044249;GO:0044271;GO:0046483;GO:0071704;GO:0090304;GO:1901360;GO:1901362;GO:1901576	GO:0003676;GO:0003677;GO:0003700;GO:0005488;GO:0097159;GO:0140110		GO:0006139;GO:0006351;GO:0006725;GO:0006807;GO:0008152;GO:0009058;GO:0009059;GO:0009987;GO:0016070;GO:0034641;GO:0043170;GO:0044238;GO:0046483				A0A140N4Q6
13.4408	13.3955	13.3275	13.7663	13.8104	13.8261	13.8193	13.8663	13.8579	13.8331	14.0843	14.1848	14.077	14.0775	13.9814	14.1895	13.984	14.0498	13.9652	13.9599	13.9498	13.9281	13.9978	14.1073	14.0278	13.9669	13.9732	13.921	14.0213	13.8348	14.0247	14.3182			cellular anatomical entity;cytoplasmic side of membrane;cytoplasmic side of plasma membrane;side of membrane		cellular anatomical entity		Syd		Cellinnermembrane;Cellmembrane;Membrane;Referenceproteome				GO:0009898;GO:0098552;GO:0098562;GO:0110165		GO:0110165		Protein Syd	A0A140N4Q7
16.664	16.6844	16.5266	16.7928	17.3815	17.5079	17.7218	17.8165	17.4212	17.5131	17.6709	17.7674	17.2368	17.2317	17.6879	17.79	17.456	17.504	17.626	17.6559	17.859	17.5999	17.9229	17.8531	17.4541	17.5237	17.6772	17.6239	17.7091	17.6814	17.8881	17.3818	aromatic compound biosynthetic process;biosynthetic process;carbohydrate derivative biosynthetic process;carbohydrate derivative metabolic process;cell redox homeostasis;cellular aromatic compound metabolic process;cellular biosynthetic process;cellular homeostasis;cellular metabolic process;cellular nitrogen compound biosynthetic process;cellular nitrogen compound metabolic process;cellular proc…	catalytic activity;disulfide oxidoreductase activity;glutathione disulfide oxidoreductase activity;oxidoreductase activity;oxidoreductase activity, acting on a sulfur group of donors	cellular anatomical entity;cytoplasm	biosynthetic process;carbohydrate derivative metabolic process;cell redox homeostasis;cellular aromatic compound metabolic process;cellular homeostasis;cellular nitrogen compound metabolic process;cellular process;heterocycle metabolic process;homeostatic process;metabolic process;nitrogen compound metabolic process;nucleobase-containing compound metabolic process;nucleobase-containing small mole…	cellular anatomical entity;cytoplasm		Glutaredoxin		Cytoplasm;Deoxyribonucleotidesynthesis;Disulfidebond;Electrontransport;Redox-activecenter;Referenceproteome;Transport		GO:0006139;GO:0006725;GO:0006753;GO:0006793;GO:0006796;GO:0006807;GO:0008152;GO:0009058;GO:0009117;GO:0009165;GO:0009262;GO:0009263;GO:0009987;GO:0018130;GO:0019438;GO:0019637;GO:0019725;GO:0034641;GO:0034654;GO:0042592;GO:0044237;GO:0044238;GO:0044249;GO:0044271;GO:0044281;GO:0045454;GO:0046483;GO:0055086;GO:0071704;GO:0090407;GO:1901135;GO:1901137;GO:1901293;GO:1901360;GO:1901362;GO:1901576	GO:0003824;GO:0015036;GO:0015038;GO:0016491;GO:0016667	GO:0005737;GO:0110165	GO:0006139;GO:0006725;GO:0006793;GO:0006807;GO:0008152;GO:0009058;GO:0009117;GO:0009987;GO:0019725;GO:0034641;GO:0042592;GO:0044238;GO:0044281;GO:0045454;GO:0046483;GO:0055086;GO:1901135	GO:0005737;GO:0110165		Glutaredoxin	A0A140N4R0
12.1774	11.9762	12.2136	12.4693	12.6989	12.6331	12.1453	12.3735	12.1987	12.4219	12.5809	12.3651	12.3789	12.0455	12.1871	12.0512	11.9635	12.1813	12.3202	12.5578	12.5519	12.2511	12.493	12.3807	12.3875	12.1528	12.5008	12.2676	12.2963	12.4915	12.0823	11.8162		acyltransferase activity;acyltransferase activity, transferring groups other than amino-acyl groups;catalytic activity;transferase activity					Acetyltransf_1		Referenceproteome;Transferase			GO:0003824;GO:0016740;GO:0016746;GO:0016747						A0A140N4R3
12.5546	12.5472	12.4569	12.4583	13.1527	13.2175	13.1418	13.0142	13.1508	13.3062	13.1948	13.0716	12.9641	13.1652	13.0593	12.9584	13.1462	13.0575	12.7958	12.8572	12.9518	13.2477	13.243	13.0931	13.0589	12.854	12.84	12.8886	12.9071	12.9862	12.896	12.9424		binding;DNA binding;molecular sequestering activity;nucleic acid binding;organic cyclic compound binding;toxin sequestering activity					MazE_antitoxin		DNA-binding;Referenceproteome			GO:0003676;GO:0003677;GO:0005488;GO:0097159;GO:0097351;GO:0140313						A0A140N4R5
15.1363	15.4171	15.2327	15.3843	15.0857	15.3702	15.4031	15.5708	14.9737	15.1994	15.1855	15.3452	15.108	15.1932	15.3373	15.3499	15.19	15.3388	15.0789	15.0032	15.2731	15.3	15.5592	15.3105	14.9909	15.1272	15.236	15.1422	15.3105	15.1345	15.2186	15.1128							DUF2810		Coiledcoil;Referenceproteome								YibL family ribosome-associated protein	A0A140N4R6
10.3446	11.9493	12.4542	12.2413	10.6358	12.419	12.1244	12.4939	11.8449	12.0251	12.0007	12.7179	10.6359	12.2879	11.9992	12.646	9.84626	12.2103	12.4241	12.4369	12.0745	12.2712	12.43	12.5422	11.4239	12.1365	12.6268	10.235	11.6652	11.9509	10.4566	13.201	cellular metabolic process;cellular process;electron transport chain;generation of precursor metabolites and energy;metabolic process;respiratory electron transport chain	active transmembrane transporter activity;adenyl nucleotide binding;binding;catalytic activity;cation binding;electron transfer activity;heterocyclic compound binding;ion binding;metal ion binding;NAD binding;NAD(P)H dehydrogenase (quinone) activity;NADH dehydrogenase (quinone) activity;NADH dehydrogenase (ubiquinone) activity;NADH dehydrogenase activity;nickel cation binding;nucleoside phosphate…		cellular process;electron transport chain;generation of precursor metabolites and energy;metabolic process			Complex1_30kDa;Complex1_49kDa;NiFeSe_Hases		Iron;Magnesium;Metal-binding;Nickel;Referenceproteome;Ubiquinone		GO:0006091;GO:0008152;GO:0009987;GO:0022900;GO:0022904;GO:0044237	GO:0000166;GO:0003824;GO:0003954;GO:0003955;GO:0005215;GO:0005488;GO:0008137;GO:0009055;GO:0015399;GO:0015453;GO:0016151;GO:0016491;GO:0016651;GO:0016655;GO:0017076;GO:0022804;GO:0022857;GO:0030554;GO:0036094;GO:0043167;GO:0043169;GO:0046872;GO:0046914;GO:0048038;GO:0050136;GO:0051287;GO:0097159;GO:1901265;GO:1901363		GO:0006091;GO:0008152;GO:0009987;GO:0022900				A0A140N4R8
14.1757	14.1336	14.1284	13.9721	14.6219	14.4767	14.365	14.4229	14.5402	14.3637	14.4581	14.3257	14.3416	14.3929	14.2986	14.2499	14.3228	14.308	14.3713	14.313	14.3501	14.5104	14.377	14.3446	14.4272	14.3785	14.2703	14.4022	14.3745	14.258	14.3034	14.46	carbohydrate catabolic process;carbohydrate metabolic process;catabolic process;cellular metabolic process;cellular process;energy derivation by oxidation of organic compounds;energy reserve metabolic process;generation of precursor metabolites and energy;glucan catabolic process;glucan metabolic process;glycogen catabolic process;glycogen metabolic process;macromolecule catabolic process;macromo…	catalytic activity;glycogen debranching enzyme activity;hydrolase activity;hydrolase activity, acting on glycosyl bonds;hydrolase activity, hydrolyzing O-glycosyl compounds		carbohydrate metabolic process;catabolic process;cellular process;energy reserve metabolic process;generation of precursor metabolites and energy;macromolecule catabolic process;macromolecule metabolic process;metabolic process;polysaccharide metabolic process;primary metabolic process			Alpha-amylase;CBM_48;GlgX_C		Carbohydratemetabolism;Glycogenmetabolism;Glycosidase;Hydrolase;Referenceproteome		GO:0000272;GO:0005975;GO:0005976;GO:0005977;GO:0005980;GO:0006091;GO:0006112;GO:0008152;GO:0009056;GO:0009057;GO:0009251;GO:0009987;GO:0015980;GO:0016052;GO:0043170;GO:0044042;GO:0044237;GO:0044238;GO:0071704;GO:1901575	GO:0003824;GO:0004133;GO:0004553;GO:0016787;GO:0016798		GO:0005975;GO:0005976;GO:0006091;GO:0006112;GO:0008152;GO:0009056;GO:0009057;GO:0009987;GO:0043170;GO:0044238			Glycogen debranching enzyme	A0A140N4S2
11.8234	11.9447	11.6825	11.7986	11.3866	11.375	11.318	11.4523	11.3147	11.5393	11.5947	11.639	11.5183	11.5995	11.6246	11.599	11.5445	11.4695	11.1396	11.2527	11.304	11.4984	11.4922	11.4224	11.3912	11.3474	11.5419	11.4113	11.2593	11.4005	11.1587	11.5203		catalytic activity;lyase activity					HEAT_2;HEAT_PBS		Lyase;Referenceproteome			GO:0003824;GO:0016829						A0A140N4S5
17.821	17.8188	17.9336	17.6236	18.195	18.1945	18.2393	18.1782	18.2751	18.289	18.1904	18.2226	18.0857	18.2733	18.0662	18.1321	18.1963	18.263	18.0163	18.0392	18.3152	18.4436	18.2843	18.2493	18.0554	18.1648	18.1209	17.9989	17.9635	18.1615	17.8664	17.9668		catalytic activity;transferase activity					GST_C;GST_N		Referenceproteome;Transferase			GO:0003824;GO:0016740						A0A140N4S7
17.7468	17.8446	17.7375	17.683	17.6407	17.587	17.7663	17.7045	17.6132	17.6748	17.6638	17.6661	17.6803	17.6945	17.75	17.6888	17.656	17.6468	17.7851	17.7207	17.5133	17.5929	17.599	17.6617	17.6361	17.6884	17.6988	17.7399	17.6984	17.6666	17.6878	17.6424	cellular component assembly;cellular component organization;cellular component organization or biogenesis;cellular localization;cellular macromolecule localization;cellular process;establishment of localization;establishment of protein localization;establishment of protein localization to membrane;Gram-negative-bacterium-type cell outer membrane assembly;localization;localization within membrane;…		cell outer membrane;cellular anatomical entity;membrane;outer membrane	cellular component assembly;cellular component organization;cellular component organization or biogenesis;cellular localization;cellular process;establishment of localization;localization;macromolecule localization;membrane organization;protein localization	cellular anatomical entity;membrane;outer membrane		Lipoprotein_18		Celloutermembrane;Lipoprotein;Membrane;Palmitate;Referenceproteome;Signal		GO:0008104;GO:0009987;GO:0016043;GO:0022607;GO:0033036;GO:0043165;GO:0045184;GO:0051179;GO:0051205;GO:0051234;GO:0051641;GO:0051668;GO:0061024;GO:0070727;GO:0071709;GO:0071840;GO:0072657;GO:0090150		GO:0009279;GO:0016020;GO:0019867;GO:0110165	GO:0008104;GO:0009987;GO:0016043;GO:0022607;GO:0033036;GO:0051179;GO:0051234;GO:0051641;GO:0061024;GO:0071840	GO:0016020;GO:0019867;GO:0110165		Outer membrane protein assembly factor BamC	A0A140N4S8
12.7753	13.0509	12.9825	12.7041	13.1199	13.2569	13.2093	13.1505	13.1348	13.1092	13.1678	13.1999	12.9542	13.1326	13.1234	13.1627	13.2074	13.1857	13.1905	13.1664	13.1436	13.1185	13.1039	13.0922	13.0873	13.2607	13.1307	12.9981	13.0922	13.1577	13.0966	13.0111	cellular aromatic compound metabolic process;cellular metabolic process;cellular nitrogen compound metabolic process;cellular process;heterocycle metabolic process;macromolecule metabolic process;metabolic process;ncRNA metabolic process;ncRNA processing;nitrogen compound metabolic process;nucleic acid metabolic process;nucleobase-containing compound metabolic process;organic cyclic compound meta…	anion binding;binding;carbohydrate derivative binding;catalytic activity;catalytic activity, acting on a nucleic acid;catalytic activity, acting on RNA;cation binding;GTP binding;guanyl nucleotide binding;guanyl ribonucleotide binding;heterocyclic compound binding;ion binding;ligase activity;ligase activity, forming phosphoric ester bonds;metal ion binding;nucleoside phosphate binding;nucleotide …		cellular aromatic compound metabolic process;cellular nitrogen compound metabolic process;cellular process;heterocycle metabolic process;macromolecule metabolic process;metabolic process;nitrogen compound metabolic process;nucleobase-containing compound metabolic process;primary metabolic process;RNA metabolic process;RNA processing;tRNA metabolic process;tRNA processing			RtcB		GTP-binding;Ligase;Manganese;Metal-binding;Nucleotide-binding;Referenceproteome;tRNAprocessing		GO:0006139;GO:0006396;GO:0006399;GO:0006725;GO:0006807;GO:0008033;GO:0008152;GO:0009987;GO:0016070;GO:0034470;GO:0034641;GO:0034660;GO:0043170;GO:0044237;GO:0044238;GO:0046483;GO:0071704;GO:0090304;GO:1901360	GO:0000166;GO:0003824;GO:0005488;GO:0005525;GO:0008452;GO:0016874;GO:0016886;GO:0017076;GO:0019001;GO:0032553;GO:0032555;GO:0032561;GO:0035639;GO:0036094;GO:0043167;GO:0043168;GO:0043169;GO:0046872;GO:0097159;GO:0097367;GO:0140098;GO:0140640;GO:1901265;GO:1901363		GO:0006139;GO:0006396;GO:0006399;GO:0006725;GO:0006807;GO:0008033;GO:0008152;GO:0009987;GO:0016070;GO:0034641;GO:0043170;GO:0044238;GO:0046483			3'-phosphate/5'-hydroxy nucleic acid ligase	A0A140N4T1
15.4296	15.4043	15.3899	15.0029	15.261	15.2246	15.1344	15.1509	15.2618	15.1674	15.0878	15.1647	15.1285	15.1803	15.1948	15.1419	15.0974	15.1243	15.2145	15.1579	15.1786	15.2116	15.1622	15.0658	15.2818	15.141	15.1742	15.2163	15.2648	15.1528	15.2042	15.0296	establishment of localization;inorganic anion transport;localization;phosphate ion transport;transport	active transmembrane transporter activity;inorganic molecular entity transmembrane transporter activity;inorganic phosphate transmembrane transporter activity;secondary active transmembrane transporter activity;transmembrane transporter activity;transporter activity	cellular anatomical entity;membrane	establishment of localization;localization;transport	cellular anatomical entity;membrane		PHO4		Membrane;Phosphatetransport;Referenceproteome;Transmembrane;Transmembranehelix;Transport		GO:0006810;GO:0006817;GO:0015698;GO:0051179;GO:0051234	GO:0005215;GO:0005315;GO:0015291;GO:0015318;GO:0022804;GO:0022857	GO:0016020;GO:0110165	GO:0006810;GO:0051179;GO:0051234	GO:0016020;GO:0110165		Phosphate transporter	A0A140N4T2
12.1647	11.8564	11.8242	12.1266	12.4707	12.5204	12.4445	12.271	12.4494	12.4817	12.287	12.21	12.3053	12.4615	12.3656	12.4117	12.3396	12.4048	12.3684	12.4141	12.4898	12.5632	12.5985	12.4143	12.433	12.5768	12.5839	12.4878	12.5304	12.2728	12.5012	12.2081		4 iron, 4 sulfur cluster binding;binding;catalytic activity;cation binding;ion binding;iron-sulfur cluster binding;metal cluster binding;metal ion binding;oxidoreductase activity					Fer4_11;Fer4_20;Pyr_redox_2		Iron;Iron-sulfur;Metal-binding;Referenceproteome			GO:0003824;GO:0005488;GO:0016491;GO:0043167;GO:0043169;GO:0046872;GO:0051536;GO:0051539;GO:0051540						A0A140N4T4
12.3039	12.3553	11.4529	9.44368	12.187	11.8327	12.1137	12.1637	11.864	11.937	11.7153	11.9937	11.8527	11.9107	12.166	12.0278	12.1015	12.0117	12.2311	12.1326	12.0878	12.0824	12.0554	12.0691	11.957	12.009	11.8647	12.4701	11.9828	11.8232	12.177	12.1591	aromatic compound biosynthetic process;biosynthetic process;cellular aromatic compound metabolic process;cellular biosynthetic process;cellular metabolic process;cellular nitrogen compound biosynthetic process;cellular nitrogen compound metabolic process;cellular process;DNA-templated transcription;heterocycle biosynthetic process;heterocycle metabolic process;macromolecule biosynthetic process;m…	binding;DNA binding;DNA-binding transcription factor activity;nucleic acid binding;organic cyclic compound binding;transcription regulator activity		biosynthetic process;cellular aromatic compound metabolic process;cellular nitrogen compound metabolic process;cellular process;DNA-templated transcription;heterocycle metabolic process;macromolecule biosynthetic process;macromolecule metabolic process;metabolic process;nitrogen compound metabolic process;nucleobase-containing compound metabolic process;primary metabolic process;RNA metabolic pro…			HTH_1;LysR_substrate		Referenceproteome		GO:0006139;GO:0006351;GO:0006725;GO:0006807;GO:0008152;GO:0009058;GO:0009059;GO:0009987;GO:0016070;GO:0018130;GO:0019438;GO:0032774;GO:0034641;GO:0034654;GO:0043170;GO:0044237;GO:0044238;GO:0044249;GO:0044271;GO:0046483;GO:0071704;GO:0090304;GO:1901360;GO:1901362;GO:1901576	GO:0003676;GO:0003677;GO:0003700;GO:0005488;GO:0097159;GO:0140110		GO:0006139;GO:0006351;GO:0006725;GO:0006807;GO:0008152;GO:0009058;GO:0009059;GO:0009987;GO:0016070;GO:0034641;GO:0043170;GO:0044238;GO:0046483				A0A140N4T5
9.69861	9.59628	9.08712	9.37878	8.63902	9.13113	9.17356	9.36976	8.86438	8.75944	9.39471	9.29178	9.40289	9.28993	9.00179	9.26534	9.6987	9.31062	8.64224	8.50842	9.5265	9.27112	8.96337	9.09536	9.87986	8.66387	9.57327	8.39424	9.10979	8.62517	9.77564	9.54734	cell cycle process;cellular process;cytokinesis;FtsZ-dependent cytokinesis;reproductive process		cell division site;cellular anatomical entity;membrane;plasma membrane	cellular process;cytokinesis;reproductive process	cell division site;cellular anatomical entity;membrane;plasma membrane		DivIC		Cellcycle;Celldivision;Cellinnermembrane;Cellmembrane;Coiledcoil;Membrane;Referenceproteome;Transmembrane;Transmembranehelix		GO:0000910;GO:0009987;GO:0022402;GO:0022414;GO:0043093		GO:0005886;GO:0016020;GO:0032153;GO:0110165	GO:0000910;GO:0009987;GO:0022414	GO:0005886;GO:0016020;GO:0032153;GO:0110165		Cell division protein FtsB	A0A140N4U3
12.2548	12.3227	12.2089	12.1813	12.0006	11.9167	11.8955	11.792	12.0165	11.8978	11.8726	11.7342	11.9146	11.7733	11.6176	11.7216	11.8371	11.5681	11.772	11.8536	12.1074	12.0484	11.9443	12.0416	12.1387	12.023	11.8358	12.0753	12.0822	11.9533	12.1442	11.6686			cellular anatomical entity;membrane		cellular anatomical entity;membrane		DUF4153		Membrane;Referenceproteome;Transmembrane;Transmembranehelix				GO:0016020;GO:0110165		GO:0016020;GO:0110165		DUF4153 domain-containing protein	A0A140N4U9
14.8799	14.9647	14.94	15.0462	15.3596	15.4243	15.6196	15.7123	15.427	15.6293	15.6243	15.7535	15.505	15.4438	15.6272	15.6716	15.5562	15.5562	15.4543	15.5195	15.4825	15.5592	15.6441	15.611	15.2765	15.5517	15.4418	15.3024	15.457	15.4754	15.5114	15.5649	carbohydrate import across plasma membrane;carbohydrate transmembrane transport;carbohydrate transport;cellular process;establishment of localization;import across plasma membrane;import into cell;localization;organic substance transport;phosphoenolpyruvate-dependent sugar phosphotransferase system;transmembrane transport;transport	active transmembrane transporter activity;carbohydrate transmembrane transporter activity;catalytic activity;phosphotransferase activity, alcohol group as acceptor;protein-N(PI)-phosphohistidine-sugar phosphotransferase activity;transferase activity;transferase activity, transferring phosphorus-containing groups;transmembrane transporter activity;transporter activity		carbohydrate transport;cellular process;establishment of localization;localization;transmembrane transport;transport		Phosphotransferase system (PTS)	PTS_EIIA_2		Referenceproteome		GO:0006810;GO:0008643;GO:0009401;GO:0009987;GO:0034219;GO:0051179;GO:0051234;GO:0055085;GO:0071702;GO:0098657;GO:0098704;GO:0098739	GO:0003824;GO:0005215;GO:0008982;GO:0015144;GO:0016740;GO:0016772;GO:0016773;GO:0022804;GO:0022857		GO:0006810;GO:0008643;GO:0009987;GO:0051179;GO:0051234;GO:0055085		ko02060		A0A140N4V0
12.5092	12.5571	12.6915	13.1483	13.2669	13.4574	13.3961	13.4009	13.3545	13.3001	13.343	13.5781	13.1551	13.3006	13.3211	13.2657	13.4086	13.3555	13.2555	13.5196	13.2352	13.3375	13.4669	13.3431	13.3748	13.369	13.4252	13.3339	13.2668	13.1392	13.4776	13.054	alcohol catabolic process;alcohol metabolic process;amine catabolic process;amine metabolic process;amino acid metabolic process;biogenic amine metabolic process;carboxylic acid metabolic process;catabolic process;cellular biogenic amine catabolic process;cellular metabolic process;cellular process;ethanolamine catabolic process;ethanolamine metabolic process;ethanolamine-containing compound meta…	ammonia-lyase activity;binding;carbon-nitrogen lyase activity;catalytic activity;cobalamin binding;ethanolamine ammonia-lyase activity;heterocyclic compound binding;lyase activity;organic cyclic compound binding;small molecule binding;tetrapyrrole binding;vitamin binding	bacterial microcompartment;catalytic complex;cellular anatomical entity;ethanolamine ammonia-lyase complex;ethanolamine degradation polyhedral organelle;intracellular non-membrane-bounded organelle;intracellular organelle;intracellular protein-containing complex;non-membrane-bounded organelle;organelle;protein-containing complex	alcohol metabolic process;amine metabolic process;amino acid metabolic process;catabolic process;cellular process;metabolic process;nitrogen compound metabolic process;organic acid metabolic process;primary metabolic process;small molecule metabolic process	bacterial microcompartment;catalytic complex;cellular anatomical entity;intracellular non-membrane-bounded organelle;intracellular organelle;non-membrane-bounded organelle;organelle;protein-containing complex	Glycerophospholipid metabolism	EutC		Bacterialmicrocompartment;Cobalamin;Cobalt;Lyase;Referenceproteome		GO:0006066;GO:0006082;GO:0006520;GO:0006576;GO:0006580;GO:0006807;GO:0008152;GO:0009056;GO:0009308;GO:0009310;GO:0009987;GO:0019752;GO:0034308;GO:0034310;GO:0042402;GO:0042439;GO:0043436;GO:0044237;GO:0044238;GO:0044281;GO:0044282;GO:0046164;GO:0046336;GO:0071704;GO:1901160;GO:1901161;GO:1901564;GO:1901565;GO:1901575;GO:1901615;GO:1901616	GO:0003824;GO:0005488;GO:0008851;GO:0016829;GO:0016840;GO:0016841;GO:0019842;GO:0031419;GO:0036094;GO:0046906;GO:0097159;GO:1901363	GO:0009350;GO:0031469;GO:0031471;GO:0032991;GO:0043226;GO:0043228;GO:0043229;GO:0043232;GO:0110165;GO:0140535;GO:1902494	GO:0006066;GO:0006082;GO:0006520;GO:0006807;GO:0008152;GO:0009056;GO:0009308;GO:0009987;GO:0044238;GO:0044281	GO:0031469;GO:0032991;GO:0043226;GO:0043228;GO:0043229;GO:0043232;GO:0110165;GO:1902494	ko00564	Ethanolamine ammonia-lyase small subunit	A0A140N4V1
14.7475	14.8783	14.7682	14.7283	14.6692	14.756	14.7953	14.7494	14.6906	14.9668	14.8208	14.9197	14.9246	14.8969	14.9638	15.055	14.9711	15.0174	14.6965	14.6049	14.7293	14.7969	14.805	14.7088	14.6855	14.6831	14.7252	14.5798	14.7028	14.8121	14.6921	14.7114	cell cycle;cell division;cellular process	adenyl nucleotide binding;adenyl ribonucleotide binding;anion binding;ATP binding;ATP hydrolysis activity;binding;carbohydrate derivative binding;catalytic activity;heterocyclic compound binding;hydrolase activity;hydrolase activity, acting on acid anhydrides;hydrolase activity, acting on acid anhydrides, in phosphorus-containing anhydrides;ion binding;nucleoside phosphate binding;nucleotide bind…	cellular anatomical entity;membrane;plasma membrane	cell cycle;cell division;cellular process	cellular anatomical entity;membrane;plasma membrane	ABC transporters	ABC_tran		ATP-binding;Cellcycle;Celldivision;Cellmembrane;Membrane;Nucleotide-binding;Referenceproteome		GO:0007049;GO:0009987;GO:0051301	GO:0000166;GO:0003824;GO:0005488;GO:0005524;GO:0016462;GO:0016787;GO:0016817;GO:0016818;GO:0016887;GO:0017076;GO:0017111;GO:0030554;GO:0032553;GO:0032555;GO:0032559;GO:0035639;GO:0036094;GO:0043167;GO:0043168;GO:0097159;GO:0097367;GO:1901265;GO:1901363	GO:0005886;GO:0016020;GO:0110165	GO:0007049;GO:0009987;GO:0051301	GO:0005886;GO:0016020;GO:0110165	ko02010	Cell division ATP-binding protein FtsE	A0A140N4V4
15.5652	15.4929	15.3646	15.2835	15.5101	15.2536	15.1287	15.2103	15.5461	15.3532	15.3278	15.2863	15.1291	15.2343	15.1865	15.0772	15.1995	15.1276	15.2028	15.1636	15.342	15.401	15.2716	15.2088	15.322	15.1007	15.0108	15.1725	15.3025	15.1324	15.0002	15.0217			ATPase dependent transmembrane transport complex;ATP-binding cassette (ABC) transporter complex;membrane protein complex;plasma membrane protein complex;protein-containing complex;transmembrane transporter complex;transporter complex		ATP-binding cassette (ABC) transporter complex;membrane protein complex;protein-containing complex		MlaE		Cellinnermembrane;Cellmembrane;Membrane;Referenceproteome;Transmembrane;Transmembranehelix;Transport				GO:0032991;GO:0043190;GO:0098533;GO:0098796;GO:0098797;GO:1902495;GO:1990351		GO:0032991;GO:0043190;GO:0098796		Intermembrane phospholipid transport system permease protein MlaE	A0A140N4V5
14.7461	14.6616	14.1324	14.6956	15.1345	15.0762	15.0609	15.1054	15.0141	14.6714	14.8681	14.9659	14.9646	14.7664	14.8655	14.9621	15.005	14.9893	14.9373	15.093	15.0688	15.0901	14.856	14.9844	15.0258	15.2051	14.9419	15.2478	15.0607	14.8563	14.8205	14.6803			cellular anatomical entity;membrane		cellular anatomical entity;membrane				Membrane;Referenceproteome;Transmembrane;Transmembranehelix				GO:0016020;GO:0110165		GO:0016020;GO:0110165		DNA utilization protein HofO	A0A140N4V6
14.3963	14.203	14.1645	14.1073	13.9318	13.8879	13.7776	13.9051	13.9358	13.9179	13.8432	13.8904	13.8475	13.977	14.0065	13.9936	13.9036	13.9213	13.8504	13.9042	13.8879	13.9687	13.8896	13.9393	13.9527	13.8843	13.8553	13.9171	13.836	13.8847	13.8751	13.8495	carbohydrate import across plasma membrane;carbohydrate transmembrane transport;carbohydrate transport;cellular metabolic process;cellular process;establishment of localization;import across plasma membrane;import into cell;localization;metabolic process;organic substance transport;phosphate-containing compound metabolic process;phosphoenolpyruvate-dependent sugar phosphotransferase system;phosph…	active transmembrane transporter activity;carbohydrate transmembrane transporter activity;catalytic activity;kinase activity;phosphotransferase activity, alcohol group as acceptor;protein-N(PI)-phosphohistidine-sugar phosphotransferase activity;transferase activity;transferase activity, transferring phosphorus-containing groups;transmembrane transporter activity;transporter activity	cellular anatomical entity;membrane;plasma membrane	carbohydrate transport;cellular process;establishment of localization;localization;metabolic process;phosphorus metabolic process;phosphorylation;transmembrane transport;transport	cellular anatomical entity;membrane;plasma membrane	Amino sugar and nucleotide sugar metabolism;Phosphotransferase system (PTS)	PTS_EIIB;PTS_EIIC		Cellmembrane;Kinase;Membrane;Phosphotransferasesystem;Referenceproteome;Sugartransport;Transferase;Transmembrane;Transmembranehelix;Transport		GO:0006793;GO:0006796;GO:0006810;GO:0008152;GO:0008643;GO:0009401;GO:0009987;GO:0016310;GO:0034219;GO:0044237;GO:0051179;GO:0051234;GO:0055085;GO:0071702;GO:0098657;GO:0098704;GO:0098739	GO:0003824;GO:0005215;GO:0008982;GO:0015144;GO:0016301;GO:0016740;GO:0016772;GO:0016773;GO:0022804;GO:0022857	GO:0005886;GO:0016020;GO:0110165	GO:0006793;GO:0006810;GO:0008152;GO:0008643;GO:0009987;GO:0016310;GO:0051179;GO:0051234;GO:0055085	GO:0005886;GO:0016020;GO:0110165	ko00520;ko02060		A0A140N4V7
10.2506	9.93168	10.3395	10.3883	11.2154	10.9919	10.5661	10.8902	11.3903	11.3518	11.2866	11.4212	11.2709	11.3233	11.0223	11.368	11.2252	11.1328	11.0486	10.6112	11.0466	11.1385	11.0911	11.1363	10.9114	11.1551	11.2229	10.9429	10.8081	11.1757	11.1472	11.271		transmembrane transporter activity;transporter activity	cellular anatomical entity;membrane;plasma membrane		cellular anatomical entity;membrane;plasma membrane	ABC transporters	BPD_transp_2		Cellmembrane;Membrane;Referenceproteome;Sugartransport;Transmembrane;Transmembranehelix;Transport			GO:0005215;GO:0022857	GO:0005886;GO:0016020;GO:0110165		GO:0005886;GO:0016020;GO:0110165	ko02010	Xylose transport system permease protein XylH	A0A140N4V9
11.9398	11.1797	11.4468	12.4921	11.9413	12.1004	11.9283	12.0776	12.0098	12.0905	12.1449	12.0192	11.9342	12.0653	12.1443	12.0723	11.904	11.9815	12.2304	12.0879	12.1161	12.2704	12.1607	12.235	11.8848	11.9084	11.9105	12.0325	12.058	11.8078	12.0384	12.3468		binding;cation binding;ion binding;metal ion binding					HypD		Iron;Metal-binding;Referenceproteome			GO:0005488;GO:0043167;GO:0043169;GO:0046872					Hydrogenase maturation factor	A0A140N4W2
13.0008	13.0142	13.0813	13.1601	13.1072	13.1314	13.1955	13.2207	13.0814	12.9959	13.1768	13.1951	12.8911	12.9226	13.0573	13.0584	13.0237	13.0634	13.1045	13.0058	13.2322	13.0398	13.1726	13.1535	13.1618	13.0365	13.1932	13.112	13.0045	13.0102	13.0528	12.9697							HTH_41;YhfZ_C		Referenceproteome								Amino acid transporter	A0A140N4W4
9.95733	8.77263	9.16071	10.7974	8.94976	8.50888	11.665	10.953	9.02248	8.79685	10.1399	8.77928	8.63039	8.92721	9.04136	8.69473	9.42677	8.41304	8.51412	10.292	9.86934	9.05418	8.56468	10.7621	8.86187	10.4242	11.0781	10.2236	11.8839	8.77047	8.69009	8.98399			cellular anatomical entity;membrane		cellular anatomical entity;membrane		EamA		Membrane;Referenceproteome;Transmembrane;Transmembranehelix				GO:0016020;GO:0110165		GO:0016020;GO:0110165		EamA domain-containing protein	A0A140N4W6
13.9816	13.9367	14.0239	13.9117	16.4009	16.4934	16.4338	16.3373	15.8226	15.8686	15.8695	15.8344	15.6896	15.7496	15.7077	15.6887	16.1603	16.2236	16.1435	16.0706	15.1111	15.1401	15.1381	15.0674	15.384	15.4062	15.3417	15.3713	15.3296	15.4	15.3798	15.3626	cellular process;establishment of localization;localization;organic substance transport;transmembrane transport;transport		cellular anatomical entity;outer membrane-bounded periplasmic space;periplasmic space	cellular process;establishment of localization;localization;transmembrane transport;transport	cellular anatomical entity;periplasmic space	ABC transporters	SBP_bac_8		Referenceproteome;Signal;Transport		GO:0006810;GO:0009987;GO:0051179;GO:0051234;GO:0055085;GO:0071702		GO:0030288;GO:0042597;GO:0110165	GO:0006810;GO:0009987;GO:0051179;GO:0051234;GO:0055085	GO:0042597;GO:0110165	ko02010		A0A140N4W8
9.70066	9.93728	9.37148	10.2105	8.49918	9.66476	9.57841	9.42781	8.90442	9.64357	8.79072	9.83921	9.93922	9.09879	9.97467	8.80949	9.60568	9.66532	9.41745	9.68461	9.80252	9.09054	9.41437	9.52392	8.85933	9.8073	9.10391	8.82384	9.31659	9.32903	10.0007	10.028							QSregVF_b		Referenceproteome									A0A140N4X5
11.289	11.2816	11.2965	10.8988	10.2567	11.0763	10.8332	10.4955	11.0109	10.9542	10.7192	11.4047	11.0207	10.6491	11.0427	11.1714	10.9866	10.7747	11.1175	11.3596	10.9652	10.9368	10.8101	10.6147	10.5651	10.4762	10.6663	11.2292	10.714	10.8994	10.6923	10.8622		acyltransferase activity;acyltransferase activity, transferring groups other than amino-acyl groups;catalytic activity;transferase activity					Acetyltransf_10		Referenceproteome;Transferase			GO:0003824;GO:0016740;GO:0016746;GO:0016747						A0A140N4X6
11.8331	11.6209	11.8674	11.8497	11.9811	12.0988	11.9733	11.6692	11.7121	11.8325	11.9608	11.8837	11.8301	11.7685	11.917	12.1191	12.0212	11.7337	11.7216	11.7064	11.8142	11.8997	11.72	12.0042	12.0102	12.1987	11.9329	11.8486	11.8042	11.8971	11.7414	11.9232	biological regulation;cellular process;intracellular signal transduction;phosphorelay signal transduction system;regulation of biological process;regulation of cellular process;signal transduction	adenyl nucleotide binding;adenyl ribonucleotide binding;anion binding;ATP binding;ATP hydrolysis activity;binding;carbohydrate derivative binding;catalytic activity;DNA binding;DNA-binding transcription factor activity;heterocyclic compound binding;hydrolase activity;hydrolase activity, acting on acid anhydrides;hydrolase activity, acting on acid anhydrides, in phosphorus-containing anhydrides;io…		biological regulation;cellular process;intracellular signal transduction;phosphorelay signal transduction system;regulation of biological process;signal transduction			GAF;Sigma54_activat		ATP-binding;DNA-binding;Nucleotide-binding;Phosphoprotein;Referenceproteome;Transcription;Transcriptionregulation		GO:0000160;GO:0007165;GO:0009987;GO:0035556;GO:0050789;GO:0050794;GO:0065007	GO:0000166;GO:0003676;GO:0003677;GO:0003700;GO:0003824;GO:0005488;GO:0005524;GO:0016462;GO:0016787;GO:0016817;GO:0016818;GO:0016887;GO:0017076;GO:0017111;GO:0030554;GO:0032553;GO:0032555;GO:0032559;GO:0035639;GO:0036094;GO:0043167;GO:0043168;GO:0097159;GO:0097367;GO:0140110;GO:1901265;GO:1901363		GO:0000160;GO:0007165;GO:0009987;GO:0035556;GO:0050789;GO:0065007			Anaerobic nitric oxide reductase transcription regulator NorR	A0A140N4X9
17.0033	17.0754	17.0811	16.7022	17.263	17.3641	17.2711	17.2436	17.5456	17.6187	17.4548	17.3914	17.6102	17.5356	17.5282	17.4766	17.6191	17.6223	17.3183	17.3164	16.8053	16.899	16.7538	16.8636	17.3043	17.3481	17.3467	17.2755	17.2556	17.4296	17.0516	17.3781	cellular process;protein folding	catalytic activity;catalytic activity, acting on a protein;cis-trans isomerase activity;isomerase activity;peptidyl-prolyl cis-trans isomerase activity		cellular process;protein folding			Pro_isomerase		Isomerase;Referenceproteome;Rotamase;Signal		GO:0006457;GO:0009987	GO:0003755;GO:0003824;GO:0016853;GO:0016859;GO:0140096		GO:0006457;GO:0009987			Peptidyl-prolyl cis-trans isomerase	A0A140N4Y2
11.6854	11.5509	11.7192	9.6871	11.2009	11.1977	11.2632	10.1254	11.1898	11.1997	9.7931	10.7082	10.6771	11.3293	11.2132	11.2584	11.7039	11.4142	10.6977	11.2129	10.8839	10.9574	10.0875	10.7742	11.36	11.4739	11.5037	10.1097	9.53947	10.5856	10.716	10.8532	amino acid transmembrane transport;amino acid transport;carboxylic acid transmembrane transport;carboxylic acid transport;cellular process;establishment of localization;localization;nitrogen compound transport;organic acid transmembrane transport;organic acid transport;organic anion transport;organic substance transport;transmembrane transport;transport		cellular anatomical entity;membrane;plasma membrane	amino acid transport;cellular process;establishment of localization;localization;organic acid transport;transmembrane transport;transport	cellular anatomical entity;membrane;plasma membrane		Trp_Tyr_perm		Cellinnermembrane;Cellmembrane;Membrane;Referenceproteome;Transmembrane;Transmembranehelix		GO:0003333;GO:0006810;GO:0006865;GO:0009987;GO:0015711;GO:0015849;GO:0046942;GO:0051179;GO:0051234;GO:0055085;GO:0071702;GO:0071705;GO:1903825;GO:1905039		GO:0005886;GO:0016020;GO:0110165	GO:0006810;GO:0006865;GO:0009987;GO:0015849;GO:0051179;GO:0051234;GO:0055085	GO:0005886;GO:0016020;GO:0110165			A0A140N4Y4
17.8096	17.8226	17.8661	17.7573	17.9366	18.015	18.1201	18.0979	18.0469	18.1238	18.1129	18.0774	18.0881	18.172	18.1779	18.0194	18.1378	18.1709	18.1603	18.2126	17.9854	17.9421	18.0139	18.0286	18.1526	18.237	18.1677	18.2322	18.0824	18.145	18.2279	17.9972	alpha-amino acid biosynthetic process;alpha-amino acid metabolic process;amino acid biosynthetic process;amino acid metabolic process;aspartate family amino acid biosynthetic process;aspartate family amino acid metabolic process;biosynthetic process;branched-chain amino acid biosynthetic process;branched-chain amino acid metabolic process;carboxylic acid biosynthetic process;carboxylic acid metab…	adenyl nucleotide binding;aspartate-semialdehyde dehydrogenase activity;binding;catalytic activity;heterocyclic compound binding;NAD binding;NADP binding;nucleoside phosphate binding;nucleotide binding;organic cyclic compound binding;oxidoreductase activity;oxidoreductase activity, acting on the aldehyde or oxo group of donors;oxidoreductase activity, acting on the aldehyde or oxo group of donors…		amino acid metabolic process;biosynthetic process;cellular process;metabolic process;nitrogen compound metabolic process;organic acid metabolic process;primary metabolic process;small molecule metabolic process;sulfur compound metabolic process		Cysteine and methionine metabolism;Glycine, serine and threonine metabolism;Lysine biosynthesis	Semialdhyde_dh;Semialdhyde_dhC		Amino-acidbiosynthesis;Diaminopimelatebiosynthesis;Lysinebiosynthesis;Methioninebiosynthesis;NADP;Oxidoreductase;Referenceproteome;Threoninebiosynthesis		GO:0000096;GO:0000097;GO:0006082;GO:0006520;GO:0006549;GO:0006553;GO:0006555;GO:0006566;GO:0006790;GO:0006807;GO:0008152;GO:0008652;GO:0009058;GO:0009066;GO:0009067;GO:0009081;GO:0009082;GO:0009085;GO:0009086;GO:0009088;GO:0009089;GO:0009097;GO:0009987;GO:0016053;GO:0019752;GO:0019877;GO:0043436;GO:0043648;GO:0043650;GO:0044237;GO:0044238;GO:0044249;GO:0044272;GO:0044281;GO:0044283;GO:0046394;GO:…	GO:0000166;GO:0003824;GO:0004073;GO:0005488;GO:0005515;GO:0016491;GO:0016620;GO:0016903;GO:0017076;GO:0030554;GO:0036094;GO:0046983;GO:0050661;GO:0051287;GO:0097159;GO:1901265;GO:1901363		GO:0006082;GO:0006520;GO:0006790;GO:0006807;GO:0008152;GO:0009058;GO:0009987;GO:0044238;GO:0044281		ko00260;ko00270;ko00300	Aspartate-semialdehyde dehydrogenase	A0A140N4Y5
17.2136	17.1562	17.1536	17.0036	16.976	16.8462	16.7225	16.78	16.7872	16.7279	16.7408	16.6409	16.4344	16.5514	16.5485	16.4915	16.6251	16.6033	16.7239	16.6679	17.0226	17.0436	17.0232	16.9562	16.9084	16.8534	16.6858	16.8115	16.8579	16.7443	16.8172	16.6318	aromatic compound catabolic process;catabolic process;cellular aromatic compound metabolic process;cellular catabolic process;cellular component assembly;cellular component organization;cellular component organization or biogenesis;cellular metabolic process;cellular nitrogen compound catabolic process;cellular nitrogen compound metabolic process;cellular process;cellular response to cold;cellula…	adenyl nucleotide binding;adenyl ribonucleotide binding;anion binding;ATP binding;ATP hydrolysis activity;ATP-dependent activity;ATP-dependent activity, acting on RNA;binding;carbohydrate derivative binding;catalytic activity;catalytic activity, acting on a nucleic acid;catalytic activity, acting on RNA;helicase activity;heterocyclic compound binding;hydrolase activity;hydrolase activity, acting …	cellular anatomical entity;cytoplasm	catabolic process;cellular aromatic compound metabolic process;cellular component assembly;cellular component organization;cellular component organization or biogenesis;cellular nitrogen compound metabolic process;cellular process;heterocycle metabolic process;macromolecule catabolic process;macromolecule metabolic process;metabolic process;nitrogen compound metabolic process;nucleobase-containin…	cellular anatomical entity;cytoplasm	RNA degradation	DbpA;DEAD;DeaD_C;Helicase_C		ATP-binding;Cytoplasm;Helicase;Hydrolase;Nucleotide-binding;Referenceproteome;RNA-binding;Stressresponse		GO:0000027;GO:0006139;GO:0006401;GO:0006725;GO:0006807;GO:0006950;GO:0008152;GO:0009056;GO:0009057;GO:0009266;GO:0009409;GO:0009628;GO:0009987;GO:0016043;GO:0016070;GO:0019439;GO:0022607;GO:0022618;GO:0033554;GO:0034641;GO:0034655;GO:0043170;GO:0043933;GO:0044237;GO:0044238;GO:0044248;GO:0044270;GO:0046483;GO:0046700;GO:0050896;GO:0051716;GO:0065003;GO:0070417;GO:0071704;GO:0071826;GO:0071840;GO:…	GO:0000166;GO:0003676;GO:0003723;GO:0003724;GO:0003824;GO:0004386;GO:0005488;GO:0005524;GO:0008186;GO:0016462;GO:0016787;GO:0016817;GO:0016818;GO:0016887;GO:0017076;GO:0017111;GO:0030554;GO:0032553;GO:0032555;GO:0032559;GO:0035639;GO:0036094;GO:0043167;GO:0043168;GO:0097159;GO:0097367;GO:0140098;GO:0140640;GO:0140657;GO:1901265;GO:1901363	GO:0005737;GO:0110165	GO:0006139;GO:0006401;GO:0006725;GO:0006807;GO:0006950;GO:0008152;GO:0009056;GO:0009057;GO:0009628;GO:0009987;GO:0016043;GO:0016070;GO:0022607;GO:0022618;GO:0034641;GO:0034655;GO:0043170;GO:0044238;GO:0046483;GO:0050896;GO:0065003;GO:0071840	GO:0005737;GO:0110165	ko03018	ATP-dependent RNA helicase DeaD	A0A140N4Y7
17.4173	17.5245	17.5428	17.5929	17.4085	17.5847	17.7316	17.7592	17.4345	17.7005	17.776	17.8442	17.5368	17.5977	17.6997	17.7573	17.6605	17.6193	17.8664	17.9307	17.7804	17.6422	17.8373	17.8843	17.7332	17.8843	17.9781	17.9409	17.7161	17.8467	17.9877	17.7172	cell communication;cellular aromatic compound metabolic process;cellular metabolic process;cellular nitrogen compound metabolic process;cellular process;cellular response to external stimulus;cellular response to extracellular stimulus;cellular response to stimulus;cellular response to stress;DNA damage response;DNA metabolic process;DNA recombination;DNA repair;heterocycle metabolic process;macr…	adenyl nucleotide binding;adenyl ribonucleotide binding;anion binding;ATP binding;ATP hydrolysis activity;ATP-dependent activity;ATP-dependent activity, acting on DNA;ATP-dependent DNA damage sensor activity;binding;carbohydrate derivative binding;catalytic activity;catalytic activity, acting on a nucleic acid;catalytic activity, acting on DNA;damaged DNA binding;DNA binding;DNA damage sensor act…	cellular anatomical entity;cytoplasm	cell communication;cellular aromatic compound metabolic process;cellular nitrogen compound metabolic process;cellular process;DNA damage response;DNA metabolic process;DNA recombination;DNA repair;heterocycle metabolic process;macromolecule metabolic process;metabolic process;nitrogen compound metabolic process;nucleobase-containing compound metabolic process;primary metabolic process;response to…	cellular anatomical entity;cytoplasm	Homologous recombination	RecA		ATP-binding;Cytoplasm;DNA-binding;DNAdamage;DNArecombination;DNArepair;Nucleotide-binding;Referenceproteome;SOSresponse		GO:0006139;GO:0006259;GO:0006281;GO:0006310;GO:0006725;GO:0006807;GO:0006950;GO:0006974;GO:0007154;GO:0008152;GO:0009432;GO:0009605;GO:0009987;GO:0009991;GO:0031668;GO:0033554;GO:0034641;GO:0043170;GO:0044237;GO:0044238;GO:0046483;GO:0050896;GO:0051716;GO:0071496;GO:0071704;GO:0090304;GO:1901360	GO:0000166;GO:0003676;GO:0003677;GO:0003684;GO:0003697;GO:0003824;GO:0005488;GO:0005524;GO:0008094;GO:0016462;GO:0016787;GO:0016817;GO:0016818;GO:0016887;GO:0017076;GO:0017111;GO:0030554;GO:0032553;GO:0032555;GO:0032559;GO:0035639;GO:0036094;GO:0043167;GO:0043168;GO:0097159;GO:0097367;GO:0140097;GO:0140299;GO:0140612;GO:0140640;GO:0140657;GO:0140664;GO:1901265;GO:1901363	GO:0005737;GO:0110165	GO:0006139;GO:0006259;GO:0006281;GO:0006310;GO:0006725;GO:0006807;GO:0006950;GO:0006974;GO:0007154;GO:0008152;GO:0009605;GO:0009987;GO:0034641;GO:0043170;GO:0044238;GO:0046483;GO:0050896	GO:0005737;GO:0110165	ko03440	Protein RecA	A0A140N4Y8
11.9848	12.1066	11.9205	12.118	11.799	11.9478	11.7626	12.0791	11.8617	11.8754	11.7033	11.8012	12.0124	11.8756	11.8474	11.882	11.8725	11.8497	11.923	11.78	11.9512	11.6975	11.8525	11.6999	11.97	11.7981	11.9077	11.822	12.0711	11.8895	11.7619	11.5395		catalytic activity;hydrolase activity					Abhydrolase_1		Hydrolase;Referenceproteome			GO:0003824;GO:0016787						A0A140N4Z2
13.274	13.5245	13.2533	13.4967	13.392	13.1931	12.9955	13.2579	13.0598	12.6498	13.1922	13.0406	12.7266	12.6294	12.5645	12.7483	12.7266	12.9302	13.0917	13.2219	13.1092	12.9105	13.217	13.1223	13.3222	13.2417	13.3046	13.4283	13.3307	13.2483	13.1738	13.0069	cell wall organization;cell wall organization or biogenesis;cellular component organization;cellular component organization or biogenesis;cellular process;external encapsulating structure organization	catalytic activity;catalytic activity, acting on a protein;kinase activity;phosphorelay sensor kinase activity;phosphotransferase activity, alcohol group as acceptor;phosphotransferase activity, nitrogenous group as acceptor;protein histidine kinase activity;protein kinase activity;small molecule sensor activity;transferase activity;transferase activity, transferring phosphorus-containing groups	cellular anatomical entity;membrane;plasma membrane	cell wall organization;cell wall organization or biogenesis;cellular component organization;cellular component organization or biogenesis;cellular process;external encapsulating structure organization	cellular anatomical entity;membrane;plasma membrane		5TM-5TMR_LYT;HATPase_c;His_kinase		Cellmembrane;Kinase;Membrane;Phosphoprotein;Referenceproteome;Transferase;Transmembrane;Transmembranehelix		GO:0009987;GO:0016043;GO:0045229;GO:0071554;GO:0071555;GO:0071840	GO:0000155;GO:0003824;GO:0004672;GO:0004673;GO:0016301;GO:0016740;GO:0016772;GO:0016773;GO:0016775;GO:0140096;GO:0140299	GO:0005886;GO:0016020;GO:0110165	GO:0009987;GO:0016043;GO:0045229;GO:0071554;GO:0071555;GO:0071840	GO:0005886;GO:0016020;GO:0110165		histidine kinase	A0A140N4Z3
16.2365	16.1832	16.1309	16.024	16.1653	16.1637	16.1914	16.1527	16.0638	16.0403	16.158	15.9946	16.055	16.1227	16.1436	16.1295	16.0261	16.1068	16.2124	16.1357	16.1758	16.0802	16.1223	16.1578	16.0695	16.1168	16.0453	16.1969	16.1391	16.1348	16.1776	15.9798	aromatic compound biosynthetic process;biosynthetic process;cellular aromatic compound metabolic process;cellular biosynthetic process;cellular metabolic process;cellular nitrogen compound biosynthetic process;cellular nitrogen compound metabolic process;cellular process;DNA-templated transcription;heterocycle biosynthetic process;heterocycle metabolic process;macromolecule biosynthetic process;m…	binding;DNA binding;DNA-binding transcription factor activity;nucleic acid binding;organic cyclic compound binding;transcription regulator activity		biosynthetic process;cellular aromatic compound metabolic process;cellular nitrogen compound metabolic process;cellular process;DNA-templated transcription;heterocycle metabolic process;macromolecule biosynthetic process;macromolecule metabolic process;metabolic process;nitrogen compound metabolic process;nucleobase-containing compound metabolic process;primary metabolic process;RNA metabolic pro…			DeoRC;HTH_DeoR		DNA-binding;Referenceproteome;Transcription;Transcriptionregulation		GO:0006139;GO:0006351;GO:0006725;GO:0006807;GO:0008152;GO:0009058;GO:0009059;GO:0009987;GO:0016070;GO:0018130;GO:0019438;GO:0032774;GO:0034641;GO:0034654;GO:0043170;GO:0044237;GO:0044238;GO:0044249;GO:0044271;GO:0046483;GO:0071704;GO:0090304;GO:1901360;GO:1901362;GO:1901576	GO:0003676;GO:0003677;GO:0003700;GO:0005488;GO:0097159;GO:0140110		GO:0006139;GO:0006351;GO:0006725;GO:0006807;GO:0008152;GO:0009058;GO:0009059;GO:0009987;GO:0016070;GO:0034641;GO:0043170;GO:0044238;GO:0046483				A0A140N4Z4
15.3104	15.3523	15.3036	15.2267	15.4961	15.5655	15.5648	15.4934	15.5811	15.6016	15.573	15.5763	15.5329	15.5721	15.5711	15.512	15.6516	15.6678	15.6847	15.6486	15.4283	15.4426	15.494	15.4301	15.5745	15.5311	15.5253	15.4984	15.5777	15.5731	15.5942	15.6243	beta-glucan biosynthetic process;beta-glucan metabolic process;biosynthetic process;carbohydrate biosynthetic process;carbohydrate derivative metabolic process;carbohydrate metabolic process;cellular aromatic compound metabolic process;cellular biosynthetic process;cellular metabolic process;cellular nitrogen compound metabolic process;cellular process;cellulose biosynthetic process;cellulose met…		cellular anatomical entity;membrane;plasma membrane	biosynthetic process;carbohydrate derivative metabolic process;carbohydrate metabolic process;cellular aromatic compound metabolic process;cellular nitrogen compound metabolic process;cellular process;heterocycle metabolic process;macromolecule biosynthetic process;macromolecule metabolic process;metabolic process;nitrogen compound metabolic process;nucleobase-containing compound metabolic proces…	cellular anatomical entity;membrane;plasma membrane		BcsB		c-di-GMP;Cellinnermembrane;Cellmembrane;Cellulosebiosynthesis;Membrane;Referenceproteome;Transmembrane;Transmembranehelix		GO:0000271;GO:0005975;GO:0005976;GO:0006011;GO:0006139;GO:0006725;GO:0006793;GO:0006807;GO:0008152;GO:0009058;GO:0009059;GO:0009225;GO:0009250;GO:0009987;GO:0016051;GO:0030243;GO:0030244;GO:0034641;GO:0043170;GO:0044042;GO:0044237;GO:0044238;GO:0044249;GO:0044281;GO:0046483;GO:0051273;GO:0051274;GO:0055086;GO:0071704;GO:1901135;GO:1901360;GO:1901576		GO:0005886;GO:0016020;GO:0110165	GO:0005975;GO:0005976;GO:0006139;GO:0006725;GO:0006793;GO:0006807;GO:0008152;GO:0009058;GO:0009059;GO:0009225;GO:0009987;GO:0034641;GO:0043170;GO:0044238;GO:0044281;GO:0046483;GO:0055086;GO:1901135	GO:0005886;GO:0016020;GO:0110165		Cyclic di-GMP-binding protein	A0A140N4Z5
13.9226	13.9919	13.8527	14.0208	14.0975	14.0975	14.0716	14.1872	13.9482	13.9194	14.0133	13.9822	13.7975	13.6827	13.6729	13.5859	13.8477	13.6809	13.8138	13.921	14.1283	14.0795	14.1087	14.0813	13.9693	13.9165	13.89	13.9296	13.7937	13.9148	13.8836	13.8821							NAD_binding_10		Referenceproteome									A0A140N4Z6
11.7783	12.0169	11.7601	11.897	12.3181	12.3073	12.4244	12.1546	12.2171	12.3949	12.3069	12.2187	12.0378	12.2753	12.1657	12.0146	12.1181	12.4116	12.248	12.2375	12.3274	12.518	12.2858	12.2403	12.1862	12.2968	11.9782	12.4017	12.2179	12.061	12.2023	11.8863	cellular aromatic compound metabolic process;cellular metabolic process;cellular nitrogen compound metabolic process;cellular process;heterocycle metabolic process;macromolecule metabolic process;metabolic process;ncRNA metabolic process;ncRNA processing;nitrogen compound metabolic process;nucleic acid metabolic process;nucleobase-containing compound metabolic process;organic cyclic compound meta…		cellular anatomical entity;cytoplasm	cellular aromatic compound metabolic process;cellular nitrogen compound metabolic process;cellular process;heterocycle metabolic process;macromolecule metabolic process;metabolic process;nitrogen compound metabolic process;nucleobase-containing compound metabolic process;primary metabolic process;RNA metabolic process;RNA processing;tRNA metabolic process;tRNA processing	cellular anatomical entity;cytoplasm	Sulfur relay system	DrsE		Cytoplasm;Referenceproteome;tRNAprocessing		GO:0006139;GO:0006396;GO:0006399;GO:0006725;GO:0006807;GO:0008033;GO:0008152;GO:0009987;GO:0016070;GO:0034470;GO:0034641;GO:0034660;GO:0043170;GO:0044237;GO:0044238;GO:0046483;GO:0071704;GO:0090304;GO:1901360		GO:0005737;GO:0110165	GO:0006139;GO:0006396;GO:0006399;GO:0006725;GO:0006807;GO:0008033;GO:0008152;GO:0009987;GO:0016070;GO:0034641;GO:0043170;GO:0044238;GO:0046483	GO:0005737;GO:0110165	ko04122	Protein TusC	A0A140N4Z8
15.223	15.3499	15.2449	15.2077	15.0795	15.0102	15.2362	15.1256	15.106	15.227	15.1018	15.288	15.1196	15.1341	15.1981	15.2384	15.0661	15.0726	14.8037	14.7085	15.1337	15.117	14.9674	15.1093	14.7997	14.9437	14.8518	14.7618	14.9365	15.1169	14.797	14.9167		DNA-binding transcription factor activity;transcription regulator activity					MarR		Referenceproteome			GO:0003700;GO:0140110						A0A140N500
11.2162	11.8262	11.5696	11.755	11.3568	9.4991	9.26743	11.3459	11.0598	11.0856	10.9269	11.2977	11.0722	11.3317	11.0085	11.437	11.0428	11.3366	11.1267	11.2539	11.2461	11.3014	11.6632	10.8437	11.0874	10.14	11.3256	11.1649	10.992	11.3935	11.3601	11.5524		catalytic activity;catalytic activity, acting on a protein;kinase activity;phosphorelay sensor kinase activity;phosphotransferase activity, alcohol group as acceptor;phosphotransferase activity, nitrogenous group as acceptor;protein histidine kinase activity;protein kinase activity;small molecule sensor activity;transferase activity;transferase activity, transferring phosphorus-containing groups	cellular anatomical entity;membrane;plasma membrane		cellular anatomical entity;membrane;plasma membrane	Two-component system	HATPase_c;HisKA;Hpt;Response_reg;SBP_bac_3		Cellinnermembrane;Cellmembrane;Kinase;Membrane;Phosphoprotein;Referenceproteome;Signal;Transferase;Two-componentregulatorysystem			GO:0000155;GO:0003824;GO:0004672;GO:0004673;GO:0016301;GO:0016740;GO:0016772;GO:0016773;GO:0016775;GO:0140096;GO:0140299	GO:0005886;GO:0016020;GO:0110165		GO:0005886;GO:0016020;GO:0110165	ko02020	histidine kinase	A0A140N502
13.1657	13.3815	13.263	12.9063	13.4803	13.3902	13.6159	13.6536	13.5844	13.7065	13.5246	13.5819	13.5812	13.6626	13.6239	13.5874	13.6549	13.6094	13.5466	13.6649	13.4041	13.6271	13.2493	13.5173	13.5084	13.553	13.6658	13.3676	13.5534	13.5328	13.4117	13.7074			cellular anatomical entity;membrane		cellular anatomical entity;membrane		Virul_fac_BrkB		Membrane;Referenceproteome;Transmembrane;Transmembranehelix				GO:0016020;GO:0110165		GO:0016020;GO:0110165			A0A140N505
14.5325	14.8829	14.5825	15.0948	16.2928	16.35	16.8471	16.886	16.7017	17.1334	16.8029	17.2071	16.8324	16.737	16.9519	16.985	16.875	16.8975	16.5446	16.5243	16.5753	16.6196	16.5322	16.615	16.2972	16.5125	16.5543	16.3498	16.4885	16.5007	16.3305	16.2535	cellular homeostasis;chemical homeostasis;establishment of localization;homeostatic process;inorganic ion homeostasis;intracellular chemical homeostasis;intracellular iron ion homeostasis;intracellular monoatomic cation homeostasis;intracellular monoatomic ion homeostasis;iron ion transport;localization;metal ion transport;monoatomic cation homeostasis;monoatomic cation transport;monoatomic ion h…	binding;catalytic activity;cation binding;ferric iron binding;ferroxidase activity;ion binding;iron ion binding;metal ion binding;oxidoreductase activity;oxidoreductase activity, acting on metal ions;oxidoreductase activity, acting on metal ions, oxygen as acceptor;sulfur compound binding;transition metal ion binding		cellular homeostasis;chemical homeostasis;establishment of localization;homeostatic process;inorganic ion homeostasis;intracellular monoatomic ion homeostasis;localization;monoatomic ion transport;transport			Ferritin		Heme;Iron;Ironstorage;Metal-binding;Referenceproteome		GO:0000041;GO:0006810;GO:0006811;GO:0006812;GO:0006826;GO:0006873;GO:0006879;GO:0019725;GO:0030001;GO:0030003;GO:0042592;GO:0048878;GO:0050801;GO:0051179;GO:0051234;GO:0055080;GO:0055082;GO:0098771	GO:0003824;GO:0004322;GO:0005488;GO:0005506;GO:0008199;GO:0016491;GO:0016722;GO:0016724;GO:0043167;GO:0043169;GO:0046872;GO:0046914;GO:1901681		GO:0006810;GO:0006811;GO:0006873;GO:0019725;GO:0042592;GO:0048878;GO:0051179;GO:0051234;GO:0098771			Bacterioferritin	A0A140N508
18.6064	18.595	18.5591	18.5112	18.579	18.6014	18.6195	18.5693	18.5842	18.5108	18.6169	18.5891	18.4857	18.5475	18.6028	18.6033	18.5003	18.5164	18.6352	18.5952	18.6791	18.6247	18.7305	18.6557	18.6816	18.6893	18.7047	18.7132	18.6849	18.6466	18.7359	18.5249	biosynthetic process;carbohydrate biosynthetic process;carbohydrate metabolic process;cellular metabolic process;cellular process;gluconeogenesis;glucose metabolic process;hexose biosynthetic process;hexose metabolic process;metabolic process;monosaccharide biosynthetic process;monosaccharide metabolic process;organic substance biosynthetic process;organic substance metabolic process;phosphate-co…	adenyl nucleotide binding;adenyl ribonucleotide binding;anion binding;ATP binding;binding;carbohydrate derivative binding;carbon-carbon lyase activity;carboxy-lyase activity;catalytic activity;cation binding;heterocyclic compound binding;ion binding;kinase activity;lyase activity;metal ion binding;nucleoside phosphate binding;nucleotide binding;organic cyclic compound binding;phosphoenolpyruvate …	cellular anatomical entity;cytoplasm	biosynthetic process;carbohydrate metabolic process;cellular process;metabolic process;phosphorus metabolic process;phosphorylation;primary metabolic process;small molecule metabolic process	cellular anatomical entity;cytoplasm	Carbon fixation in photosynthetic organisms;Citrate cycle (TCA cycle);Glycolysis / Gluconeogenesis;Pyruvate metabolism	PEPCK_ATP		Acetylation;ATP-binding;Cytoplasm;Decarboxylase;Gluconeogenesis;Kinase;Lyase;Manganese;Metal-binding;Nucleotide-binding;Pyruvate;Referenceproteome;Transferase		GO:0005975;GO:0005996;GO:0006006;GO:0006094;GO:0006793;GO:0006796;GO:0008152;GO:0009058;GO:0009987;GO:0016051;GO:0016310;GO:0019318;GO:0019319;GO:0044237;GO:0044238;GO:0044281;GO:0044283;GO:0046364;GO:0071704;GO:1901576	GO:0000166;GO:0003824;GO:0004611;GO:0004612;GO:0005488;GO:0005524;GO:0016301;GO:0016740;GO:0016772;GO:0016829;GO:0016830;GO:0016831;GO:0017076;GO:0030554;GO:0032553;GO:0032555;GO:0032559;GO:0035639;GO:0036094;GO:0043167;GO:0043168;GO:0043169;GO:0046872;GO:0097159;GO:0097367;GO:1901265;GO:1901363	GO:0005737;GO:0110165	GO:0005975;GO:0006793;GO:0008152;GO:0009058;GO:0009987;GO:0016310;GO:0044238;GO:0044281	GO:0005737;GO:0110165	ko00010;ko00020;ko00620;ko00710	Phosphoenolpyruvate carboxykinase (ATP)	A0A140N510
12.5499	12.6114	11.4847	12.3505	12.347	12.3412	12.3399	12.4691	12.3077	12.0733	12.5513	12.226	11.8167	12.0575	11.8687	11.7897	12.2108	11.8951	12.7761	12.6711	12.82	12.3981	12.5033	12.651	12.4424	12.8926	12.755	12.7663	12.3123	12.4322	12.7216	13.0298	carbohydrate import across plasma membrane;carbohydrate transmembrane transport;carbohydrate transport;cellular process;establishment of localization;import across plasma membrane;import into cell;localization;organic substance transport;phosphoenolpyruvate-dependent sugar phosphotransferase system;transmembrane transport;transport	catalytic activity;transferase activity	cellular anatomical entity;membrane;plasma membrane	carbohydrate transport;cellular process;establishment of localization;localization;transmembrane transport;transport	cellular anatomical entity;membrane;plasma membrane	Galactose metabolism;Phosphotransferase system (PTS)	EII-Sor		Cellmembrane;Membrane;Referenceproteome;Transferase;Transmembrane;Transmembranehelix;Transport		GO:0006810;GO:0008643;GO:0009401;GO:0009987;GO:0034219;GO:0051179;GO:0051234;GO:0055085;GO:0071702;GO:0098657;GO:0098704;GO:0098739	GO:0003824;GO:0016740	GO:0005886;GO:0016020;GO:0110165	GO:0006810;GO:0008643;GO:0009987;GO:0051179;GO:0051234;GO:0055085	GO:0005886;GO:0016020;GO:0110165	ko00052;ko02060		A0A140N513
10.4144	11.0732	10.122	10.7406	11.8999	11.7476	11.6521	11.7474	11.9306	12.1009	11.9978	12.0637	11.9822	12.1672	12.1296	11.9372	12.1583	12.0155	12.0911	12.068	12.6255	12.5124	12.5477	12.4205	12.2471	12.0792	12.1383	12.2266	12.3872	12.0948	12.2463	12.0012	response to chemical;response to stimulus;response to toxic substance	transmembrane transporter activity;transporter activity	cellular anatomical entity;membrane	response to chemical;response to stimulus;response to toxic substance	cellular anatomical entity;membrane		CusB_dom_1;HlyD_D23		Coiledcoil;Referenceproteome;Signal		GO:0009636;GO:0042221;GO:0050896	GO:0005215;GO:0022857	GO:0016020;GO:0110165	GO:0009636;GO:0042221;GO:0050896	GO:0016020;GO:0110165			A0A140N515
12.2813	12.5459	12.6423	12.5291	12.3842	12.4115	12.217	13.0542	12.3952	12.2017	12.3612	12.5262	12.2368	12.1279	11.6076	11.8548	12.2883	11.8172	12.6318	12.3519	12.5381	12.3108	12.4103	12.5729	12.3517	11.4798	11.8245	11.7571	12.3038	11.9641	11.7943	12.0684		amino acid transmembrane transporter activity;carboxylic acid transmembrane transporter activity;gamma-aminobutyric acid transmembrane transporter activity;monocarboxylic acid transmembrane transporter activity;organic acid transmembrane transporter activity;organic anion transmembrane transporter activity;transmembrane transporter activity;transporter activity	cellular anatomical entity;membrane;plasma membrane		cellular anatomical entity;membrane;plasma membrane		AA_permease		Membrane;Referenceproteome;Transmembrane;Transmembranehelix;Transport			GO:0005215;GO:0005342;GO:0008028;GO:0008514;GO:0015171;GO:0015185;GO:0022857;GO:0046943	GO:0005886;GO:0016020;GO:0110165		GO:0005886;GO:0016020;GO:0110165			A0A140N517
9.78968	9.82857	9.52361	9.99641	9.38903	8.77408	9.75942	10.0328	9.70035	9.59611	10.1563	9.75064	9.13391	9.47247	9.59716	9.45242	9.11656	9.52901	9.9242	9.33562	11.3809	9.77425	9.47493	9.20531	9.43975	10.507	10.289	9.66872	10.1634	9.73916	10.4899	9.66813									Referenceproteome								DNA utilization protein HofM	A0A140N519
11.9703	12.1676	11.9896	11.9717	11.6246	12.3226	12.4997	12.5852	12.4045	12.4554	12.3165	12.6958	12.4771	12.0569	12.5319	12.5059	12.3289	12.2306	12.082	12.2903	12.4814	12.5513	12.6645	12.7263	12.1561	12.2841	12.6193	12.16	12.5396	12.3579	11.9862	12.1096		arsenate reductase (glutaredoxin) activity;arsenate reductase activity;catalytic activity;oxidoreductase activity;oxidoreductase activity, acting on phosphorus or arsenic in donors;oxidoreductase activity, acting on phosphorus or arsenic in donors, disulfide as acceptor					ArsC		Oxidoreductase;Referenceproteome			GO:0003824;GO:0008794;GO:0016491;GO:0030611;GO:0030613;GO:0030614					Arsenate reductase	A0A140N523
13.8694	13.7705	13.8671	13.6518	13.9765	13.9595	13.89	13.8373	13.9377	13.9762	13.9223	13.9513	14.0417	13.9608	13.994	13.8035	14.0281	13.9057	13.8752	13.8772	14.1277	14.0302	14.0794	14.04	14.0097	14.1151	13.9954	13.9389	14.0281	13.9282	13.9781	13.9019	biological process involved in interaction with host;biological process involved in interspecies interaction between organisms;biological process involved in symbiotic interaction;cellular aromatic compound metabolic process;cellular metabolic process;cellular nitrogen compound metabolic process;cellular process;DNA integration;DNA metabolic process;DNA recombination;entry into host;establishment…	binding;DNA binding;nucleic acid binding;organic cyclic compound binding		biological process involved in interspecies interaction between organisms;biological process involved in symbiotic interaction;cellular aromatic compound metabolic process;cellular nitrogen compound metabolic process;cellular process;DNA integration;DNA metabolic process;DNA recombination;heterocycle metabolic process;macromolecule metabolic process;metabolic process;nitrogen compound metabolic p…			Arm-DNA-bind_3;Phage_integrase		DNA-binding;DNAintegration;DNArecombination;Referenceproteome;Viralgenomeintegration;Virusentryintohostcell		GO:0006139;GO:0006259;GO:0006310;GO:0006725;GO:0006807;GO:0008152;GO:0009987;GO:0015074;GO:0016032;GO:0019043;GO:0034641;GO:0043170;GO:0044000;GO:0044237;GO:0044238;GO:0044403;GO:0044409;GO:0044419;GO:0044826;GO:0046483;GO:0046718;GO:0051701;GO:0071704;GO:0075713;GO:0090304;GO:1901360	GO:0003676;GO:0003677;GO:0005488;GO:0097159		GO:0006139;GO:0006259;GO:0006310;GO:0006725;GO:0006807;GO:0008152;GO:0009987;GO:0015074;GO:0016032;GO:0034641;GO:0043170;GO:0044238;GO:0044403;GO:0044419;GO:0046483;GO:0046718				A0A140N527
19.793	19.6221	19.5201	19.0312	19.1263	19.0804	18.6104	18.6657	19.0967	19.1267	19.0003	18.8588	19.1217	19.2419	19.0844	18.6908	18.9074	18.9932	18.5432	18.5244	18.8808	19.1026	18.9446	18.6494	18.9889	18.7101	18.7594	18.3968	18.8976	18.8961	18.5785	19.2151	amide biosynthetic process;amide metabolic process;biosynthetic process;cellular biosynthetic process;cellular metabolic process;cellular nitrogen compound biosynthetic process;cellular nitrogen compound metabolic process;cellular process;macromolecule biosynthetic process;macromolecule metabolic process;metabolic process;nitrogen compound metabolic process;organic substance biosynthetic process;…	binding;nucleic acid binding;organic cyclic compound binding;RNA binding;rRNA binding;structural constituent of ribosome;structural molecule activity	cellular anatomical entity;cytoplasm;protein-containing complex;ribonucleoprotein complex;ribosomal subunit;small ribosomal subunit	amide metabolic process;biosynthetic process;cellular nitrogen compound metabolic process;cellular process;macromolecule biosynthetic process;macromolecule metabolic process;metabolic process;nitrogen compound metabolic process;peptide metabolic process;primary metabolic process;protein metabolic process;translation	cellular anatomical entity;cytoplasm;protein-containing complex;ribonucleoprotein complex;small ribosomal subunit	Ribosome	Ribosomal_S19		3D-structure;Referenceproteome;Ribonucleoprotein;Ribosomalprotein;RNA-binding;rRNA-binding		GO:0006412;GO:0006518;GO:0006807;GO:0008152;GO:0009058;GO:0009059;GO:0009987;GO:0019538;GO:0034641;GO:0043043;GO:0043170;GO:0043603;GO:0043604;GO:0044237;GO:0044238;GO:0044249;GO:0044271;GO:0071704;GO:1901564;GO:1901566;GO:1901576	GO:0003676;GO:0003723;GO:0003735;GO:0005198;GO:0005488;GO:0019843;GO:0097159	GO:0005737;GO:0015935;GO:0032991;GO:0044391;GO:0110165;GO:1990904	GO:0006412;GO:0006518;GO:0006807;GO:0008152;GO:0009058;GO:0009059;GO:0009987;GO:0019538;GO:0034641;GO:0043170;GO:0043603;GO:0044238	GO:0005737;GO:0015935;GO:0032991;GO:0110165;GO:1990904	ko03010	Small ribosomal subunit protein uS19	A0A140N528
13.5812	13.7932	13.369	13.8883	13.597	13.5312	13.874	13.9377	13.9745	14.1755	14.112	14.2727	14.0388	14.1396	14.3495	14.3805	14.1927	14.0704	14.029	13.893	13.8979	14.0314	13.7412	14.0681	13.6796	13.9536	13.8976	13.6894	13.9611	13.9957	13.9896	14.1056							YfcL		Referenceproteome									A0A140N530
14.8158	14.8077	14.7323	14.6728	14.9889	14.8715	15.0321	14.8845	15.1269	15.2137	15.1108	15.1189	15.2265	15.2721	15.1577	15.1158	15.2829	15.2803	15.1376	15.1151	15.0095	15.0392	14.9249	15.0461	15.0294	15.1118	14.9977	14.9843	15.017	15.1375	15.0345	15.2833	alcohol biosynthetic process;alcohol metabolic process;biosynthetic process;carbohydrate metabolic process;carboxylic acid biosynthetic process;carboxylic acid metabolic process;cellular biosynthetic process;cellular metabolic process;cellular process;glycolate biosynthetic process;glycolate metabolic process;metabolic process;monocarboxylic acid biosynthetic process;monocarboxylic acid metabolic…	binding;catalytic activity;cation binding;hydrolase activity;hydrolase activity, acting on ester bonds;ion binding;metal ion binding;phosphatase activity;phosphoglycolate phosphatase activity;phosphoric ester hydrolase activity		alcohol metabolic process;biosynthetic process;carbohydrate metabolic process;cellular process;metabolic process;monocarboxylic acid metabolic process;organic acid metabolic process;primary metabolic process;small molecule metabolic process		Glyoxylate and dicarboxylate metabolism	HAD_2		Carbohydratemetabolism;Chloride;Hydrolase;Magnesium;Metal-binding;Referenceproteome		GO:0005975;GO:0006066;GO:0006082;GO:0008152;GO:0009058;GO:0009441;GO:0009987;GO:0016053;GO:0019752;GO:0032787;GO:0034308;GO:0034309;GO:0043436;GO:0044237;GO:0044238;GO:0044249;GO:0044281;GO:0044283;GO:0046165;GO:0046295;GO:0046394;GO:0071704;GO:0072330;GO:1901576;GO:1901615;GO:1901617	GO:0003824;GO:0005488;GO:0008967;GO:0016787;GO:0016788;GO:0016791;GO:0042578;GO:0043167;GO:0043169;GO:0046872		GO:0005975;GO:0006066;GO:0006082;GO:0008152;GO:0009058;GO:0009987;GO:0032787;GO:0044238;GO:0044281		ko00630	Phosphoglycolate phosphatase	A0A140N534
12.3873	12.4031	11.7091	12.2797	12.9635	13.0742	13.0291	12.9163	13.0411	13.4664	13.2969	13.5844	13.3187	13.1968	13.2863	12.809	13.2221	12.7707	13.2696	13.3005	13.2966	13.3169	13.254	13.2968	13.1337	13.0816	13.1182	13.2386	13.2179	13.123	12.7179	11.7475			cellular anatomical entity;membrane;plasma membrane		cellular anatomical entity;membrane;plasma membrane		UspB		Cellinnermembrane;Cellmembrane;Membrane;Referenceproteome;Transmembrane;Transmembranehelix				GO:0005886;GO:0016020;GO:0110165		GO:0005886;GO:0016020;GO:0110165		Universal stress protein B	A0A140N535
16.556	16.6023	16.6292	16.6709	16.9554	17.1164	17.1397	17.044	16.9994	16.9805	17.0352	17.0185	16.9504	16.9846	17.048	17.0279	16.9876	17.0366	17.0503	17.0372	17.0289	17.0488	17.1315	17.0066	16.9103	17.0241	17.0341	17.0446	17.0589	17.1589	17.0589	16.9791	cellular localization;cellular macromolecule localization;cellular process;cotranslational protein targeting to membrane;establishment of localization;establishment of protein localization;establishment of protein localization to endoplasmic reticulum;establishment of protein localization to membrane;establishment of protein localization to organelle;localization;localization within membrane;macr…	7S RNA binding;anion binding;ATP hydrolysis activity;binding;carbohydrate derivative binding;catalytic activity;GTP binding;GTPase activity;guanyl nucleotide binding;guanyl ribonucleotide binding;heterocyclic compound binding;hydrolase activity;hydrolase activity, acting on acid anhydrides;hydrolase activity, acting on acid anhydrides, in phosphorus-containing anhydrides;ion binding;nucleic acid …	protein-containing complex;ribonucleoprotein complex;signal recognition particle	cellular localization;cellular process;establishment of localization;localization;macromolecule localization;protein localization;protein targeting	protein-containing complex;ribonucleoprotein complex;signal recognition particle	Bacterial secretion system;Protein export	SRP_SPB;SRP54;SRP54_N		Cytoplasm;GTP-binding;Hydrolase;Nucleotide-binding;Referenceproteome;Ribonucleoprotein;RNA-binding;Signalrecognitionparticle		GO:0006605;GO:0006612;GO:0006613;GO:0006614;GO:0008104;GO:0009987;GO:0033036;GO:0033365;GO:0045047;GO:0045184;GO:0051179;GO:0051234;GO:0051641;GO:0051668;GO:0070727;GO:0070972;GO:0072594;GO:0072599;GO:0072657;GO:0090150	GO:0000166;GO:0003676;GO:0003723;GO:0003824;GO:0003924;GO:0005488;GO:0005525;GO:0008312;GO:0016462;GO:0016787;GO:0016817;GO:0016818;GO:0016887;GO:0017076;GO:0017111;GO:0019001;GO:0032553;GO:0032555;GO:0032561;GO:0035639;GO:0036094;GO:0043167;GO:0043168;GO:0097159;GO:0097367;GO:1901265;GO:1901363	GO:0032991;GO:0048500;GO:1990904	GO:0006605;GO:0008104;GO:0009987;GO:0033036;GO:0051179;GO:0051234;GO:0051641	GO:0032991;GO:0048500;GO:1990904	ko03060;ko03070	Signal recognition particle protein	A0A140N536
19.4898	19.5291	19.5325	19.5815	19.2664	19.2652	19.3907	19.3554	19.4154	19.1285	19.2421	19.3097	19.0978	19.217	19.1405	19.1324	19.0732	19.1397	19.2903	19.2646	19.3728	19.2757	19.2899	19.3067	19.2123	19.2922	19.3212	19.4054	19.2012	19.3089	19.3443	18.947	amide biosynthetic process;amide metabolic process;biosynthetic process;cellular biosynthetic process;cellular metabolic process;cellular nitrogen compound biosynthetic process;cellular nitrogen compound metabolic process;cellular process;macromolecule biosynthetic process;macromolecule metabolic process;metabolic process;nitrogen compound metabolic process;organic substance biosynthetic process;…	binding;nucleic acid binding;organic cyclic compound binding;RNA binding;rRNA binding;structural constituent of ribosome;structural molecule activity	cellular anatomical entity;intracellular non-membrane-bounded organelle;intracellular organelle;non-membrane-bounded organelle;organelle;protein-containing complex;ribonucleoprotein complex;ribosome	amide metabolic process;biosynthetic process;cellular nitrogen compound metabolic process;cellular process;macromolecule biosynthetic process;macromolecule metabolic process;metabolic process;nitrogen compound metabolic process;peptide metabolic process;primary metabolic process;protein metabolic process;translation	cellular anatomical entity;intracellular non-membrane-bounded organelle;intracellular organelle;non-membrane-bounded organelle;organelle;protein-containing complex;ribonucleoprotein complex;ribosome	Ribosome	Ribosomal_S8		3D-structure;Referenceproteome;Ribonucleoprotein;Ribosomalprotein;RNA-binding;rRNA-binding		GO:0006412;GO:0006518;GO:0006807;GO:0008152;GO:0009058;GO:0009059;GO:0009987;GO:0019538;GO:0034641;GO:0043043;GO:0043170;GO:0043603;GO:0043604;GO:0044237;GO:0044238;GO:0044249;GO:0044271;GO:0071704;GO:1901564;GO:1901566;GO:1901576	GO:0003676;GO:0003723;GO:0003735;GO:0005198;GO:0005488;GO:0019843;GO:0097159	GO:0005840;GO:0032991;GO:0043226;GO:0043228;GO:0043229;GO:0043232;GO:0110165;GO:1990904	GO:0006412;GO:0006518;GO:0006807;GO:0008152;GO:0009058;GO:0009059;GO:0009987;GO:0019538;GO:0034641;GO:0043170;GO:0043603;GO:0044238	GO:0005840;GO:0032991;GO:0043226;GO:0043228;GO:0043229;GO:0043232;GO:0110165;GO:1990904	ko03010	Small ribosomal subunit protein uS8	A0A140N537
11.378	11.7469	11.3524	11.3934	11.9888	11.9609	12.0846	12.2487	12.2367	12.505	12.1721	12.4293	12.1132	11.9709	12.1465	12.0127	12.2166	11.8399	11.8446	11.8934	12.1232	12.1556	12.0148	12.1609	11.8073	11.4847	11.9756	11.7473	12.0744	11.8116	11.3671	12.1478			cellular anatomical entity;membrane		cellular anatomical entity;membrane		YqjK		Membrane;Referenceproteome;Transmembrane;Transmembranehelix				GO:0016020;GO:0110165		GO:0016020;GO:0110165		YqjK-like family protein	A0A140N538
15.5541	15.5333	15.5152	15.3745	15.8282	15.8405	15.7924	15.7558	15.9113	15.9077	15.926	15.9521	15.9795	15.9485	15.9516	15.952	15.8862	15.9471	15.9097	15.8973	15.7956	15.8714	15.911	15.8414	15.801	15.7896	15.8987	15.823	15.8262	15.9892	15.841	16.0418	amide biosynthetic process;amide metabolic process;aromatic compound biosynthetic process;biosynthetic process;carboxylic acid biosynthetic process;carboxylic acid metabolic process;cellular aromatic compound metabolic process;cellular biosynthetic process;cellular metabolic process;cellular modified amino acid biosynthetic process;cellular modified amino acid metabolic process;cellular nitrogen …	acid-amino acid ligase activity;adenyl nucleotide binding;adenyl ribonucleotide binding;anion binding;ATP binding;binding;carbohydrate derivative binding;catalytic activity;cation binding;dihydrofolate synthase activity;heterocyclic compound binding;ion binding;ligase activity;ligase activity, forming carbon-nitrogen bonds;metal ion binding;nucleoside phosphate binding;nucleotide binding;organic …		amide metabolic process;biosynthetic process;cellular aromatic compound metabolic process;cellular modified amino acid metabolic process;cellular nitrogen compound metabolic process;cellular process;heterocycle metabolic process;metabolic process;nitrogen compound metabolic process;organic acid metabolic process;pteridine-containing compound biosynthetic process;small molecule metabolic process;v…		Folate biosynthesis	Mur_ligase_C;Mur_ligase_M		ATP-binding;Folatebiosynthesis;Ligase;Magnesium;Metal-binding;Nucleotide-binding;Referenceproteome		GO:0006082;GO:0006575;GO:0006725;GO:0006760;GO:0006766;GO:0006767;GO:0006807;GO:0008152;GO:0009058;GO:0009110;GO:0009396;GO:0009987;GO:0016053;GO:0018130;GO:0019438;GO:0019752;GO:0034641;GO:0042364;GO:0042398;GO:0042558;GO:0042559;GO:0043436;GO:0043603;GO:0043604;GO:0043648;GO:0043650;GO:0044237;GO:0044249;GO:0044271;GO:0044281;GO:0044283;GO:0046394;GO:0046483;GO:0046653;GO:0046654;GO:0046655;GO:…	GO:0000166;GO:0003824;GO:0004326;GO:0005488;GO:0005524;GO:0008841;GO:0016874;GO:0016879;GO:0016881;GO:0017076;GO:0030554;GO:0032553;GO:0032555;GO:0032559;GO:0035639;GO:0036094;GO:0043167;GO:0043168;GO:0043169;GO:0046872;GO:0097159;GO:0097367;GO:1901265;GO:1901363		GO:0006082;GO:0006575;GO:0006725;GO:0006766;GO:0006807;GO:0008152;GO:0009058;GO:0009987;GO:0034641;GO:0042559;GO:0043603;GO:0044281;GO:0046483		ko00790	Dihydrofolate synthase/folylpolyglutamate synthase	A0A140N539
14.106	14.0844	14.1577	14.19	13.9735	13.9688	14.1967	14.1658	14.21	14.2542	14.2808	14.376	14.2806	14.2534	14.1937	14.3522	14.2939	14.2717	14.2645	14.2154	14.1354	14.1804	14.2111	14.266	14.0423	14.1029	14.1774	14.1752	14.1068	14.2219	14.1599	13.9584	alpha-amino acid biosynthetic process;alpha-amino acid metabolic process;amino acid biosynthetic process;amino acid metabolic process;aromatic amino acid family biosynthetic process;aromatic amino acid family biosynthetic process, prephenate pathway;aromatic amino acid metabolic process;aromatic compound biosynthetic process;biosynthetic process;carboxylic acid biosynthetic process;carboxylic aci…	adenyl nucleotide binding;anion binding;binding;catalytic activity;chorismate mutase activity;heterocyclic compound binding;intramolecular transferase activity;ion binding;isomerase activity;NAD binding;NAD+ binding;nucleoside phosphate binding;nucleotide binding;organic cyclic compound binding;oxidoreductase activity;oxidoreductase activity, acting on the CH-CH group of donors;oxidoreductase act…	cellular anatomical entity;cytoplasm	amino acid metabolic process;biosynthetic process;cellular aromatic compound metabolic process;cellular process;metabolic process;nitrogen compound metabolic process;organic acid metabolic process;primary metabolic process;small molecule metabolic process	cellular anatomical entity;cytoplasm	Novobiocin biosynthesis;Phenylalanine, tyrosine and tryptophan biosynthesis	CM_2;PDH_C;PDH_N		Amino-acidbiosynthesis;Aromaticaminoacidbiosynthesis;Cytoplasm;Isomerase;NAD;Oxidoreductase;Referenceproteome;Tyrosinebiosynthesis		GO:0006082;GO:0006520;GO:0006570;GO:0006571;GO:0006725;GO:0006807;GO:0008152;GO:0008652;GO:0009058;GO:0009072;GO:0009073;GO:0009095;GO:0009987;GO:0016053;GO:0019438;GO:0019752;GO:0043436;GO:0043648;GO:0044237;GO:0044238;GO:0044249;GO:0044281;GO:0044283;GO:0046394;GO:0046417;GO:0071704;GO:1901360;GO:1901362;GO:1901564;GO:1901566;GO:1901576;GO:1901605;GO:1901607	GO:0000166;GO:0003824;GO:0004106;GO:0004665;GO:0005488;GO:0008977;GO:0016491;GO:0016627;GO:0016628;GO:0016853;GO:0016866;GO:0017076;GO:0030554;GO:0036094;GO:0043167;GO:0043168;GO:0051287;GO:0070403;GO:0097159;GO:1901265;GO:1901363	GO:0005737;GO:0110165	GO:0006082;GO:0006520;GO:0006725;GO:0006807;GO:0008152;GO:0009058;GO:0009987;GO:0044238;GO:0044281	GO:0005737;GO:0110165	ko00400;ko00401	T-protein	A0A140N544
13.2777	13.3106	13.3429	13.3212	13.5263	13.4674	13.6371	13.5429	13.4963	13.5699	13.5847	13.6264	13.5288	13.6346	13.6208	13.6751	13.5643	13.5389	13.6062	13.4929	13.6404	13.6053	13.6796	13.6502	13.5512	13.5849	13.5756	13.6629	13.551	13.5797	13.7017	13.4299		altronate dehydratase activity;carbon-oxygen lyase activity;catalytic activity;hydro-lyase activity;lyase activity				Pentose and glucuronate interconversions	GD_AH_C;SAF		Lyase;Referenceproteome			GO:0003824;GO:0008789;GO:0016829;GO:0016835;GO:0016836				ko00040		A0A140N545
20.17	20.2564	20.2545	20.3024	19.9479	20.0326	20.0685	19.9891	19.7181	19.9612	20.0113	19.9223	19.7353	19.9076	20.0425	19.9627	19.8327	19.8956	20.0658	20.0225	19.9428	19.9569	20.1189	20.0672	19.9671	20.066	19.9908	20.111	19.8844	19.9999	20.13	20.0182	amide biosynthetic process;amide metabolic process;biosynthetic process;cellular biosynthetic process;cellular metabolic process;cellular nitrogen compound biosynthetic process;cellular nitrogen compound metabolic process;cellular process;macromolecule biosynthetic process;macromolecule metabolic process;metabolic process;nitrogen compound metabolic process;organic substance biosynthetic process;…	binding;nucleic acid binding;organic cyclic compound binding;RNA binding;rRNA binding;structural constituent of ribosome;structural molecule activity	protein-containing complex;ribonucleoprotein complex;ribosomal subunit;small ribosomal subunit	amide metabolic process;biosynthetic process;cellular nitrogen compound metabolic process;cellular process;macromolecule biosynthetic process;macromolecule metabolic process;metabolic process;nitrogen compound metabolic process;peptide metabolic process;primary metabolic process;protein metabolic process;translation	protein-containing complex;ribonucleoprotein complex;small ribosomal subunit	Ribosome	Ribosomal_S4;S4		3D-structure;Referenceproteome;Ribonucleoprotein;Ribosomalprotein;RNA-binding;rRNA-binding		GO:0006412;GO:0006518;GO:0006807;GO:0008152;GO:0009058;GO:0009059;GO:0009987;GO:0019538;GO:0034641;GO:0043043;GO:0043170;GO:0043603;GO:0043604;GO:0044237;GO:0044238;GO:0044249;GO:0044271;GO:0071704;GO:1901564;GO:1901566;GO:1901576	GO:0003676;GO:0003723;GO:0003735;GO:0005198;GO:0005488;GO:0019843;GO:0097159	GO:0015935;GO:0032991;GO:0044391;GO:1990904	GO:0006412;GO:0006518;GO:0006807;GO:0008152;GO:0009058;GO:0009059;GO:0009987;GO:0019538;GO:0034641;GO:0043170;GO:0043603;GO:0044238	GO:0015935;GO:0032991;GO:1990904	ko03010	Small ribosomal subunit protein uS4	A0A140N548
13.9701	13.9444	14.0649	13.9346	14.5554	14.5124	14.5335	14.4669	14.6653	14.6938	14.5995	14.6687	14.5843	14.6531	14.6217	14.6365	14.6402	14.7194	14.6115	14.5923	14.5578	14.6355	14.6084	14.5258	14.4913	14.5544	14.5595	14.5041	14.4759	14.549	14.4359	14.4575		acyltransferase activity;acyltransferase activity, transferring groups other than amino-acyl groups;adenyl nucleotide binding;adenyl ribonucleotide binding;anion binding;ATP binding;binding;carbohydrate derivative binding;catalytic activity;cation binding;heterocyclic compound binding;ion binding;metal ion binding;nucleoside phosphate binding;nucleotide binding;organic cyclic compound binding;pur…					Acetyltransf_1;ATP-grasp_5;CoA_binding_2;Succ_CoA_lig		ATP-binding;Nucleotide-binding;Referenceproteome;Transferase			GO:0000166;GO:0003824;GO:0005488;GO:0005524;GO:0016740;GO:0016746;GO:0016747;GO:0017076;GO:0030554;GO:0032553;GO:0032555;GO:0032559;GO:0035639;GO:0036094;GO:0043167;GO:0043168;GO:0043169;GO:0046872;GO:0097159;GO:0097367;GO:1901265;GO:1901363						A0A140N551
17.2654	17.2167	17.1139	16.9536	17.6398	17.4223	17.4407	17.4539	17.532	17.4231	17.4424	17.4102	17.2467	17.3635	17.3492	17.3564	17.331	17.331	17.348	17.3822	17.372	17.5037	17.4017	17.3773	17.3806	17.303	17.1935	17.2689	17.3744	17.2988	17.1481	17.1939	amide biosynthetic process;amide metabolic process;biosynthetic process;cellular biosynthetic process;cellular metabolic process;cellular nitrogen compound biosynthetic process;cellular nitrogen compound metabolic process;cellular process;macromolecule biosynthetic process;macromolecule metabolic process;metabolic process;nitrogen compound metabolic process;organic substance biosynthetic process;…	binding;catalytic activity;cation binding;hydrolase activity;hydrolase activity, acting on carbon-nitrogen (but not peptide) bonds;hydrolase activity, acting on carbon-nitrogen (but not peptide) bonds, in linear amides;ion binding;metal ion binding;peptide deformylase activity		amide metabolic process;biosynthetic process;cellular nitrogen compound metabolic process;cellular process;macromolecule biosynthetic process;macromolecule metabolic process;metabolic process;nitrogen compound metabolic process;peptide metabolic process;primary metabolic process;protein metabolic process;translation			Pep_deformylase		Hydrolase;Iron;Metal-binding;Proteinbiosynthesis;Referenceproteome		GO:0006412;GO:0006518;GO:0006807;GO:0008152;GO:0009058;GO:0009059;GO:0009987;GO:0019538;GO:0034641;GO:0043043;GO:0043170;GO:0043603;GO:0043604;GO:0044237;GO:0044238;GO:0044249;GO:0044271;GO:0071704;GO:1901564;GO:1901566;GO:1901576	GO:0003824;GO:0005488;GO:0016787;GO:0016810;GO:0016811;GO:0042586;GO:0043167;GO:0043169;GO:0046872		GO:0006412;GO:0006518;GO:0006807;GO:0008152;GO:0009058;GO:0009059;GO:0009987;GO:0019538;GO:0034641;GO:0043170;GO:0043603;GO:0044238			Peptide deformylase	A0A140N556
13.6784	14.0881	13.9657	14.2283	15.3353	15.389	15.5933	15.4222	15.3063	15.4074	15.4407	15.4721	15.4954	15.6191	15.574	15.5978	15.4915	15.5598	15.6542	15.5282	15.4729	15.4759	15.4281	15.3953	15.3982	15.4268	15.4993	15.5131	15.1362	15.1985	15.3852	15.1776	alpha-amino acid catabolic process;alpha-amino acid metabolic process;amine catabolic process;amine metabolic process;amino acid catabolic process;amino acid metabolic process;aspartate family amino acid catabolic process;aspartate family amino acid metabolic process;biogenic amine metabolic process;carboxylic acid catabolic process;carboxylic acid metabolic process;catabolic process;cellular bio…	anion binding;binding;catalytic activity;diamine transaminase activity;heterocyclic compound binding;ion binding;organic cyclic compound binding;putrescine--2-oxoglutarate transaminase activity;pyridoxal phosphate binding;small molecule binding;transaminase activity;transferase activity;transferase activity, transferring nitrogenous groups;vitamin B6 binding;vitamin binding		amine metabolic process;amino acid metabolic process;catabolic process;cellular process;metabolic process;nitrogen compound metabolic process;organic acid metabolic process;polyamine metabolic process;primary metabolic process;small molecule metabolic process		Arginine and proline metabolism	Aminotran_3		Aminotransferase;Pyridoxalphosphate;Referenceproteome;Transferase		GO:0006082;GO:0006520;GO:0006553;GO:0006554;GO:0006576;GO:0006595;GO:0006598;GO:0006807;GO:0008152;GO:0009056;GO:0009063;GO:0009066;GO:0009068;GO:0009308;GO:0009310;GO:0009445;GO:0009447;GO:0009987;GO:0016054;GO:0019477;GO:0019752;GO:0042402;GO:0043436;GO:0044237;GO:0044238;GO:0044248;GO:0044281;GO:0044282;GO:0046395;GO:0046440;GO:0071704;GO:1901564;GO:1901565;GO:1901575;GO:1901605;GO:1901606	GO:0003824;GO:0005488;GO:0008483;GO:0016740;GO:0016769;GO:0019161;GO:0019842;GO:0030170;GO:0033094;GO:0036094;GO:0043167;GO:0043168;GO:0070279;GO:0097159;GO:1901363		GO:0006082;GO:0006520;GO:0006595;GO:0006807;GO:0008152;GO:0009056;GO:0009308;GO:0009987;GO:0044238;GO:0044281		ko00330	Putrescine aminotransferase	A0A140N558
17.5477	17.6018	17.5959	17.5588	17.5542	17.5482	17.6244	17.6019	17.688	17.7714	17.7399	17.7271	17.6403	17.822	17.8335	17.8635	17.7801	17.8852	17.7714	17.7371	17.7553	17.785	17.8076	17.7733	17.8483	17.8997	17.9165	17.7835	17.8176	17.8696	17.8779	17.6354		4 iron, 4 sulfur cluster binding;active transmembrane transporter activity;binding;catalytic activity;cation binding;electron transfer activity;ion binding;iron ion binding;iron-sulfur cluster binding;metal cluster binding;metal ion binding;NAD(P)H dehydrogenase (quinone) activity;NADH dehydrogenase (quinone) activity;NADH dehydrogenase (ubiquinone) activity;NADH dehydrogenase activity;oxidoreduc…	cellular anatomical entity;membrane;plasma membrane		cellular anatomical entity;membrane;plasma membrane	Oxidative phosphorylation	Oxidored_q6		4Fe-4S;Cellinnermembrane;Cellmembrane;Iron;Iron-sulfur;Membrane;Metal-binding;NAD;Oxidoreductase;Quinone;Referenceproteome;Translocase;Transport;Ubiquinone			GO:0003824;GO:0003954;GO:0003955;GO:0005215;GO:0005488;GO:0005506;GO:0008137;GO:0009055;GO:0015399;GO:0015453;GO:0016491;GO:0016651;GO:0016655;GO:0022804;GO:0022857;GO:0043167;GO:0043169;GO:0046872;GO:0046914;GO:0048038;GO:0050136;GO:0051536;GO:0051539;GO:0051540	GO:0005886;GO:0016020;GO:0110165		GO:0005886;GO:0016020;GO:0110165	ko00190	NADH-quinone oxidoreductase subunit B	A0A140N560
14.649	14.7074	14.7896	14.6253	14.8802	14.9434	14.946	14.8309	14.8339	15.0274	14.881	14.9914	14.9546	14.8899	15.0471	15.0357	14.9216	14.9792	14.9057	14.904	15.0219	15.0119	14.9751	14.977	14.8	14.954	14.9546	14.7009	14.8061	15.0263	14.7671	14.7729	carbohydrate metabolic process;cellular metabolic process;cellular process;metabolic process;organic substance metabolic process;phosphate-containing compound metabolic process;phosphorus metabolic process;phosphorylation;primary metabolic process	adenyl nucleotide binding;adenyl ribonucleotide binding;anion binding;ATP binding;binding;carbohydrate derivative binding;catalytic activity;heterocyclic compound binding;ion binding;kinase activity;nucleoside phosphate binding;nucleotide binding;organic cyclic compound binding;phosphoribulokinase activity;phosphotransferase activity, alcohol group as acceptor;purine nucleotide binding;purine rib…		carbohydrate metabolic process;cellular process;metabolic process;phosphorus metabolic process;phosphorylation;primary metabolic process		Carbon fixation in photosynthetic organisms	PRK		Kinase;Referenceproteome;Transferase		GO:0005975;GO:0006793;GO:0006796;GO:0008152;GO:0009987;GO:0016310;GO:0044237;GO:0044238;GO:0071704	GO:0000166;GO:0003824;GO:0005488;GO:0005524;GO:0008974;GO:0016301;GO:0016740;GO:0016772;GO:0016773;GO:0017076;GO:0030554;GO:0032553;GO:0032555;GO:0032559;GO:0035639;GO:0036094;GO:0043167;GO:0043168;GO:0097159;GO:0097367;GO:1901265;GO:1901363		GO:0005975;GO:0006793;GO:0008152;GO:0009987;GO:0016310;GO:0044238		ko00710	Phosphoribulokinase	A0A140N561
12.3807	12.1918	12.3264	12.2162	12.4224	12.3702	12.371	12.4346	12.4418	12.3304	12.2661	12.4101	12.3706	12.3574	12.1512	12.2749	12.3001	12.1838	12.3905	12.2279	12.6967	12.7029	12.647	12.6695	12.3994	12.3555	12.3201	12.5573	12.6416	12.393	12.5435	12.3649	aromatic compound biosynthetic process;biosynthetic process;cellular aromatic compound metabolic process;cellular biosynthetic process;cellular metabolic process;cellular nitrogen compound biosynthetic process;cellular nitrogen compound metabolic process;cellular process;heterocycle biosynthetic process;heterocycle metabolic process;metabolic process;NAD biosynthetic process;NAD metabolic process…	catalytic activity;L-amino-acid oxidase activity;L-aspartate oxidase activity;L-aspartate:fumarate oxidoreductase activity;oxidoreductase activity;oxidoreductase activity, acting on the CH-NH2 group of donors;oxidoreductase activity, acting on the CH-NH2 group of donors, oxygen as acceptor;primary amine oxidase activity	cellular anatomical entity;cytoplasm	biosynthetic process;cellular aromatic compound metabolic process;cellular nitrogen compound metabolic process;cellular process;heterocycle metabolic process;metabolic process;nitrogen compound metabolic process;nucleobase-containing compound metabolic process;nucleobase-containing small molecule metabolic process;nucleotide metabolic process;phosphorus metabolic process;primary metabolic process…	cellular anatomical entity;cytoplasm	Alanine, aspartate and glutamate metabolism;Nicotinate and nicotinamide metabolism	FAD_binding_2;Succ_DH_flav_C		Coiledcoil;FAD;Flavoprotein;Oxidoreductase;Pyridinenucleotidebiosynthesis;Referenceproteome		GO:0006139;GO:0006163;GO:0006164;GO:0006725;GO:0006753;GO:0006793;GO:0006796;GO:0006807;GO:0008152;GO:0009058;GO:0009117;GO:0009165;GO:0009435;GO:0009987;GO:0018130;GO:0019359;GO:0019362;GO:0019363;GO:0019438;GO:0019637;GO:0019674;GO:0034641;GO:0034654;GO:0044237;GO:0044238;GO:0044249;GO:0044271;GO:0044281;GO:0046483;GO:0046496;GO:0055086;GO:0071704;GO:0072521;GO:0072522;GO:0072524;GO:0072525;GO:…	GO:0001716;GO:0003824;GO:0008131;GO:0008734;GO:0016491;GO:0016638;GO:0016641;GO:0044318	GO:0005737;GO:0110165	GO:0006139;GO:0006725;GO:0006793;GO:0006807;GO:0008152;GO:0009058;GO:0009117;GO:0009987;GO:0034641;GO:0044238;GO:0044281;GO:0046483;GO:0055086	GO:0005737;GO:0110165	ko00250;ko00760	L-aspartate oxidase	A0A140N562
15.9912	16.0314	16.0647	15.9075	15.9393	16.0106	16.0868	15.9591	15.9575	16.0468	16.0396	16.0155	15.9484	16.0016	16.0616	16.0248	16.0275	16.0353	16.0423	16.0099	15.9155	15.9684	16.0612	15.9867	15.9752	16.0048	16.0115	15.9786	15.9889	16.044	15.9639	15.8542	cellular localization;cellular macromolecule localization;cellular process;cotranslational protein targeting to membrane;establishment of localization;establishment of protein localization;establishment of protein localization to endoplasmic reticulum;establishment of protein localization to membrane;establishment of protein localization to organelle;localization;localization within membrane;macr…	anion binding;ATP hydrolysis activity;binding;carbohydrate derivative binding;catalytic activity;GTP binding;GTPase activity;guanyl nucleotide binding;guanyl ribonucleotide binding;heterocyclic compound binding;hydrolase activity;hydrolase activity, acting on acid anhydrides;hydrolase activity, acting on acid anhydrides, in phosphorus-containing anhydrides;ion binding;nucleoside phosphate binding…	cellular anatomical entity;cytoplasm;membrane;plasma membrane	cellular localization;cellular process;establishment of localization;localization;macromolecule localization;protein localization;protein targeting	cellular anatomical entity;cytoplasm;membrane;plasma membrane	Bacterial secretion system;Protein export	SRP54;SRP54_N		Cellinnermembrane;Cellmembrane;Cytoplasm;GTP-binding;Hydrolase;Membrane;Nucleotide-binding;Receptor;Referenceproteome		GO:0006605;GO:0006612;GO:0006613;GO:0006614;GO:0008104;GO:0009987;GO:0033036;GO:0033365;GO:0045047;GO:0045184;GO:0051179;GO:0051234;GO:0051641;GO:0051668;GO:0070727;GO:0070972;GO:0072594;GO:0072599;GO:0072657;GO:0090150	GO:0000166;GO:0003824;GO:0003924;GO:0005488;GO:0005525;GO:0016462;GO:0016787;GO:0016817;GO:0016818;GO:0016887;GO:0017076;GO:0017111;GO:0019001;GO:0032553;GO:0032555;GO:0032561;GO:0035639;GO:0036094;GO:0043167;GO:0043168;GO:0097159;GO:0097367;GO:1901265;GO:1901363	GO:0005737;GO:0005886;GO:0016020;GO:0110165	GO:0006605;GO:0008104;GO:0009987;GO:0033036;GO:0051179;GO:0051234;GO:0051641	GO:0005737;GO:0005886;GO:0016020;GO:0110165	ko03060;ko03070	Signal recognition particle receptor FtsY	A0A140N564
14.9165	14.9415	14.94	14.8828	14.7809	14.7783	15.0058	14.9125	15.0458	15.1619	15.0205	15.1472	15.1623	15.1666	15.1743	15.1981	15.1209	15.1797	14.9259	14.9855	14.9271	15.1626	14.9738	15.0639	14.9828	15.0895	14.9901	14.8027	14.9058	15.1599	14.8585	15.0941							HTH_22;PAS_6		Referenceproteome									A0A140N568
14.9583	15.3597	15.061	16.8524	16.5822	16.5184	16.3728	16.4171	16.535	16.2544	16.4581	16.3877	15.1158	15.684	16.1264	16.2025	16.2099	16.3353	16.5343	16.4362	16.6249	16.5065	16.6693	16.5254	16.5802	16.4656	16.3107	16.7692	16.6251	16.665	16.6911	15.1102	ATP synthesis coupled electron transport;cellular metabolic process;cellular process;electron transport chain;generation of precursor metabolites and energy;metabolic process;respiratory electron transport chain	active transmembrane transporter activity;catalytic activity;electron transfer activity;NAD(P)H dehydrogenase (quinone) activity;NADH dehydrogenase (quinone) activity;NADH dehydrogenase (ubiquinone) activity;NADH dehydrogenase activity;oxidoreductase activity;oxidoreductase activity, acting on NAD(P)H;oxidoreductase activity, acting on NAD(P)H, quinone or similar compound as acceptor;oxidoreducti…	cellular anatomical entity;membrane	cellular process;electron transport chain;generation of precursor metabolites and energy;metabolic process	cellular anatomical entity;membrane	Oxidative phosphorylation	Proton_antipo_M		Membrane;Referenceproteome;Transmembrane;Transmembranehelix		GO:0006091;GO:0008152;GO:0009987;GO:0022900;GO:0022904;GO:0042773;GO:0044237	GO:0003824;GO:0003954;GO:0003955;GO:0005215;GO:0008137;GO:0009055;GO:0015399;GO:0015453;GO:0016491;GO:0016651;GO:0016655;GO:0022804;GO:0022857;GO:0050136	GO:0016020;GO:0110165	GO:0006091;GO:0008152;GO:0009987;GO:0022900	GO:0016020;GO:0110165	ko00190	NADH-quinone oxidoreductase subunit M	A0A140N571
11.5815	11.8539	11.4583	11.3814	11.4585	11.462	11.2145	11.7712	11.4418	11.588	11.5952	11.612	11.5386	11.6765	11.8279	11.2501	11.7553	11.2908	11.226	11.6067	11.4831	11.7416	11.6197	11.6972	11.4209	10.896	11.6137	11.3416	11.5479	11.4845	11.2714	11.82	cellular aromatic compound metabolic process;cellular metabolic process;cellular nitrogen compound metabolic process;cellular process;cellular response to stimulus;cellular response to stress;DNA damage response;DNA metabolic process;DNA recombination;DNA repair;heterocycle metabolic process;macromolecule metabolic process;metabolic process;nitrogen compound metabolic process;nucleic acid metabol…			cellular aromatic compound metabolic process;cellular nitrogen compound metabolic process;cellular process;DNA damage response;DNA metabolic process;DNA recombination;DNA repair;heterocycle metabolic process;macromolecule metabolic process;metabolic process;nitrogen compound metabolic process;nucleobase-containing compound metabolic process;primary metabolic process;response to stimulus;response …		Homologous recombination	RecO_C;RecO_N		DNAdamage;DNArecombination;DNArepair;Referenceproteome		GO:0006139;GO:0006259;GO:0006281;GO:0006310;GO:0006725;GO:0006807;GO:0006950;GO:0006974;GO:0008152;GO:0009987;GO:0033554;GO:0034641;GO:0043170;GO:0044237;GO:0044238;GO:0046483;GO:0050896;GO:0051716;GO:0071704;GO:0090304;GO:1901360			GO:0006139;GO:0006259;GO:0006281;GO:0006310;GO:0006725;GO:0006807;GO:0006950;GO:0006974;GO:0008152;GO:0009987;GO:0034641;GO:0043170;GO:0044238;GO:0046483;GO:0050896		ko03440	DNA repair protein RecO	A0A140N572
11.1172	11.6898	11.2107	11.7125	11.1333	11.261	11.377	11.5637	10.7538	11.0416	11.5251	11.5118	11.1682	11.0881	11.3814	11.2963	11.627	11.0572	11.5882	11.171	11.1601	11.2383	11.4344	11.3044	11.3502	11.1432	11.2973	11.5731	11.1467	11.431	11.4911	11.3307		adenyl nucleotide binding;adenyl ribonucleotide binding;amino acid transmembrane transporter activity;anion binding;ATP binding;ATP hydrolysis activity;binding;branched-chain amino acid transmembrane transporter activity;carbohydrate derivative binding;carboxylic acid transmembrane transporter activity;catalytic activity;heterocyclic compound binding;hydrolase activity;hydrolase activity, acting …				ABC transporters	ABC_tran		Amino-acidtransport;ATP-binding;Nucleotide-binding;Referenceproteome;Transport			GO:0000166;GO:0003824;GO:0005215;GO:0005342;GO:0005488;GO:0005524;GO:0008514;GO:0015171;GO:0015658;GO:0016462;GO:0016787;GO:0016817;GO:0016818;GO:0016887;GO:0017076;GO:0017111;GO:0022857;GO:0030554;GO:0032553;GO:0032555;GO:0032559;GO:0035639;GO:0036094;GO:0043167;GO:0043168;GO:0046943;GO:0097159;GO:0097367;GO:1901265;GO:1901363				ko02010	High-affinity branched-chain amino acid transport ATP-binding protein	A0A140N573
12.7385	12.7094	12.6708	12.5553	12.5428	12.5884	12.7113	12.6691	12.6197	12.4608	12.631	12.666	12.551	12.7276	12.5865	12.5182	12.5914	12.7357	12.7053	12.6121	12.8154	12.6426	12.8216	12.6517	12.6483	12.801	12.7145	12.8984	12.7413	12.716	12.8936	12.5436		anion binding;binding;carbohydrate derivative binding;catalytic activity;catalytic activity, acting on a nucleic acid;catalytic activity, acting on a tRNA;catalytic activity, acting on RNA;flavin adenine dinucleotide binding;FMN binding;heterocyclic compound binding;ion binding;nucleic acid binding;nucleoside phosphate binding;nucleotide binding;organic cyclic compound binding;oxidoreductase acti…					Dus		Flavoprotein;FMN;NADP;Oxidoreductase;Referenceproteome;RNA-binding;tRNA-binding;tRNAprocessing			GO:0000049;GO:0000166;GO:0003676;GO:0003723;GO:0003824;GO:0005488;GO:0010181;GO:0016491;GO:0016627;GO:0016628;GO:0017150;GO:0032553;GO:0036094;GO:0043167;GO:0043168;GO:0050660;GO:0097159;GO:0097367;GO:0106413;GO:0140098;GO:0140101;GO:0140640;GO:1901265;GO:1901363					tRNA-dihydrouridine synthase B	A0A140N574
12.8136	13.0474	12.8159	12.8668	12.9716	13.0891	13.1224	12.9638	13.0274	13.2763	13.0994	13.1324	13.2524	13.1337	13.1879	13.2458	13.2058	13.3304	13.0507	13.0781	13.1494	13.2154	13.1605	13.0472	13.1346	13.1145	13.1383	13.0017	13.135	13.227	13.0516	13.1565	biosynthetic process;cellular biosynthetic process;cellular ketone metabolic process;cellular metabolic process;cellular process;ketone biosynthetic process;menaquinone biosynthetic process;menaquinone metabolic process;metabolic process;organic substance biosynthetic process;organic substance metabolic process;quinone biosynthetic process;quinone metabolic process;small molecule biosynthetic pro…	2-succinyl-5-enolpyruvyl-6-hydroxy-3-cyclohexene-1-carboxylic-acid synthase activity;anion binding;binding;catalytic activity;cation binding;heterocyclic compound binding;ion binding;magnesium ion binding;manganese ion binding;metal ion binding;organic cyclic compound binding;quaternary ammonium group binding;small molecule binding;sulfur compound binding;thiamine pyrophosphate binding;transferas…		biosynthetic process;cellular ketone metabolic process;cellular process;metabolic process;small molecule metabolic process		Ubiquinone and other terpenoid-quinone biosynthesis	TPP_enzyme_C;TPP_enzyme_M_2;TPP_enzyme_N		Magnesium;Manganese;Menaquinonebiosynthesis;Metal-binding;Referenceproteome;Thiaminepyrophosphate;Transferase		GO:0008152;GO:0009058;GO:0009233;GO:0009234;GO:0009987;GO:0042180;GO:0042181;GO:0044237;GO:0044249;GO:0044281;GO:0044283;GO:0071704;GO:1901576;GO:1901661;GO:1901663	GO:0000287;GO:0003824;GO:0005488;GO:0016740;GO:0016744;GO:0019842;GO:0030145;GO:0030976;GO:0036094;GO:0043167;GO:0043168;GO:0043169;GO:0046872;GO:0046914;GO:0050997;GO:0070204;GO:0097159;GO:1901363;GO:1901681		GO:0008152;GO:0009058;GO:0009987;GO:0042180;GO:0044281		ko00130	2-succinyl-5-enolpyruvyl-6-hydroxy-3-cyclohexene-1-carboxylate synthase	A0A140N580
18.0476	17.9238	17.9814	18.0668	17.9745	18.0398	17.9912	17.909	17.9541	17.9632	18.0324	17.9721	17.7992	17.858	17.9743	17.8931	17.8832	17.8139	18.0481	17.9691	17.943	17.9293	18.0023	17.9915	18.0008	17.9625	17.9254	18.1039	17.9592	18.0128	18.0436	17.552	anatomical structure morphogenesis;biological regulation;cell morphogenesis;developmental process;regulation of anatomical structure morphogenesis;regulation of biological process;regulation of biological quality;regulation of cell morphogenesis;regulation of cell shape;regulation of developmental process	adenyl nucleotide binding;adenyl ribonucleotide binding;anion binding;ATP binding;binding;carbohydrate derivative binding;heterocyclic compound binding;ion binding;nucleoside phosphate binding;nucleotide binding;organic cyclic compound binding;purine nucleotide binding;purine ribonucleoside triphosphate binding;purine ribonucleotide binding;ribonucleotide binding;small molecule binding	cellular anatomical entity;cytoplasm	biological regulation;cell morphogenesis;developmental process;regulation of biological process;regulation of biological quality	cellular anatomical entity;cytoplasm		MreB_Mbl		ATP-binding;Cellshape;Cytoplasm;Nucleotide-binding;Referenceproteome		GO:0000902;GO:0008360;GO:0009653;GO:0022603;GO:0022604;GO:0032502;GO:0050789;GO:0050793;GO:0065007;GO:0065008	GO:0000166;GO:0005488;GO:0005524;GO:0017076;GO:0030554;GO:0032553;GO:0032555;GO:0032559;GO:0035639;GO:0036094;GO:0043167;GO:0043168;GO:0097159;GO:0097367;GO:1901265;GO:1901363	GO:0005737;GO:0110165	GO:0000902;GO:0032502;GO:0050789;GO:0065007;GO:0065008	GO:0005737;GO:0110165		Cell shape-determining protein MreB	A0A140N582
16.594	16.6803	16.7085	16.6045	16.6606	16.6853	16.7921	16.7165	16.7186	16.8342	16.8206	16.8485	16.7516	16.7834	16.8742	16.812	16.7659	16.816	16.8681	16.822	16.7429	16.7181	16.7549	16.7977	16.808	16.8647	16.87	16.7817	16.7545	16.8447	16.7991	16.7673	ADP-L-glycero-beta-D-manno-heptose biosynthetic process;ADP-L-glycero-beta-D-manno-heptose metabolic process;aromatic compound biosynthetic process;biosynthetic process;carbohydrate biosynthetic process;carbohydrate derivative biosynthetic process;carbohydrate derivative metabolic process;carbohydrate metabolic process;cellular aromatic compound metabolic process;cellular biosynthetic process;cel…	adenyl nucleotide binding;adenyl ribonucleotide binding;adenylyltransferase activity;anion binding;ATP binding;binding;carbohydrate derivative binding;carbohydrate kinase activity;catalytic activity;heptose 7-phosphate kinase activity;heptose-1-phosphate adenylyltransferase activity;heterocyclic compound binding;ion binding;kinase activity;nucleoside phosphate binding;nucleotide binding;nucleotid…		biosynthetic process;carbohydrate derivative metabolic process;carbohydrate metabolic process;cellular aromatic compound metabolic process;cellular nitrogen compound metabolic process;cellular process;heterocycle metabolic process;metabolic process;nitrogen compound metabolic process;nucleobase-containing compound metabolic process;nucleobase-containing small molecule metabolic process;nucleotide…		Lipopolysaccharide biosynthesis	CTP_transf_like;PfkB		Acetylation;ATP-binding;Carbohydratemetabolism;Kinase;Multifunctionalenzyme;Nucleotide-binding;Nucleotidyltransferase;Referenceproteome;Transferase		GO:0005975;GO:0006139;GO:0006725;GO:0006793;GO:0006807;GO:0008152;GO:0009058;GO:0009225;GO:0009226;GO:0009244;GO:0009311;GO:0009312;GO:0009987;GO:0016051;GO:0018130;GO:0019438;GO:0034641;GO:0034654;GO:0044237;GO:0044238;GO:0044249;GO:0044271;GO:0044281;GO:0046401;GO:0046483;GO:0055086;GO:0071704;GO:0097170;GO:0097171;GO:1901135;GO:1901137;GO:1901360;GO:1901362;GO:1901576	GO:0000166;GO:0003824;GO:0005488;GO:0005524;GO:0016301;GO:0016740;GO:0016772;GO:0016773;GO:0016779;GO:0017076;GO:0019200;GO:0030554;GO:0032553;GO:0032555;GO:0032559;GO:0033785;GO:0033786;GO:0035639;GO:0036094;GO:0043167;GO:0043168;GO:0070566;GO:0097159;GO:0097367;GO:1901265;GO:1901363		GO:0005975;GO:0006139;GO:0006725;GO:0006793;GO:0006807;GO:0008152;GO:0009058;GO:0009225;GO:0009311;GO:0009987;GO:0034641;GO:0044238;GO:0044281;GO:0046483;GO:0055086;GO:1901135		ko00540	Bifunctional protein HldE;D-beta-D-heptose 1-phosphate adenylyltransferase;D-beta-D-heptose 7-phosphate kinase	A0A140N583
18.8666	18.9057	18.7507	18.7174	19.0394	18.9214	18.8128	18.8654	18.9775	18.8375	18.9213	18.8521	18.6866	18.799	18.6869	18.633	18.7296	18.6717	18.8649	18.859	19.0431	19.0536	19.0255	18.9539	18.9034	18.8695	18.7355	18.9902	18.9114	18.8037	18.827	18.6001	biosynthetic process;carbohydrate biosynthetic process;carbohydrate derivative biosynthetic process;carbohydrate derivative metabolic process;carbohydrate metabolic process;cellular biosynthetic process;cellular lipid metabolic process;cellular metabolic process;cellular process;glycolipid biosynthetic process;glycolipid metabolic process;lipid A biosynthetic process;lipid A metabolic process;lip…	carbon-carbon lyase activity;carboxy-lyase activity;catalytic activity;hydroxymethyl-, formyl- and related transferase activity;lyase activity;oxidoreductase activity;oxidoreductase activity, acting on CH-OH group of donors;oxidoreductase activity, acting on the CH-OH group of donors, NAD or NADP as acceptor;transferase activity;transferase activity, transferring one-carbon groups;UDP-4-amino-4-d…		biosynthetic process;carbohydrate derivative metabolic process;carbohydrate metabolic process;cellular lipid metabolic process;cellular process;lipid metabolic process;macromolecule biosynthetic process;macromolecule metabolic process;metabolic process;phosphorus metabolic process;polysaccharide metabolic process;primary metabolic process;response to antibiotic;response to chemical;response to st…		Amino sugar and nucleotide sugar metabolism	Epimerase;Formyl_trans_C;Formyl_trans_N		Antibioticresistance;LipidAbiosynthesis;Lipidbiosynthesis;Lipidmetabolism;Lipopolysaccharidebiosynthesis;Multifunctionalenzyme;NAD;Oxidoreductase;Referenceproteome;Transferase		GO:0000271;GO:0005975;GO:0005976;GO:0006629;GO:0006643;GO:0006644;GO:0006664;GO:0006793;GO:0006796;GO:0008152;GO:0008610;GO:0008653;GO:0008654;GO:0009058;GO:0009059;GO:0009103;GO:0009245;GO:0009247;GO:0009987;GO:0016051;GO:0019637;GO:0042221;GO:0043170;GO:0044237;GO:0044238;GO:0044249;GO:0044255;GO:0046467;GO:0046493;GO:0046677;GO:0050896;GO:0071704;GO:0090407;GO:1901135;GO:1901137;GO:1901269;GO:…	GO:0003824;GO:0016491;GO:0016614;GO:0016616;GO:0016740;GO:0016741;GO:0016742;GO:0016829;GO:0016830;GO:0016831;GO:0099618;GO:0099619		GO:0005975;GO:0005976;GO:0006629;GO:0006793;GO:0008152;GO:0009058;GO:0009059;GO:0009987;GO:0042221;GO:0043170;GO:0044238;GO:0044255;GO:0046677;GO:0050896;GO:1901135		ko00520	Bifunctional polymyxin resistance protein ArnA;UDP-4-amino-4-deoxy-L-arabinose formyltransferase;UDP-glucuronic acid oxidase, UDP-4-keto-hexauronic acid decarboxylating	A0A140N587
9.81172	9.75111	9.25335	9.58014	10.0345	9.57161	9.754	9.42606	10.593	9.38102	9.48239	8.95329	9.53075	9.98274	9.07425	9.93269	9.74006	9.43661	8.87153	9.42376	9.54004	9.93395	9.86137	9.27817	9.31209	9.23214	10.5036	9.4224	9.7238	9.32535	9.1855	11.6704	carboxylic acid transport;establishment of localization;localization;organic acid transport;organic anion transport;organic substance transport;transport	transmembrane transporter activity;transporter activity	cellular anatomical entity;membrane;plasma membrane	establishment of localization;localization;organic acid transport;transport	cellular anatomical entity;membrane;plasma membrane		FUSC		Cellinnermembrane;Cellmembrane;Membrane;Referenceproteome;Transmembrane;Transmembranehelix;Transport		GO:0006810;GO:0015711;GO:0015849;GO:0046942;GO:0051179;GO:0051234;GO:0071702	GO:0005215;GO:0022857	GO:0005886;GO:0016020;GO:0110165	GO:0006810;GO:0015849;GO:0051179;GO:0051234	GO:0005886;GO:0016020;GO:0110165		p-hydroxybenzoic acid efflux pump subunit AaeB	A0A140N588
11.4293	10.6362	9.27369	11.0684	12.4016	12.4096	12.5536	12.4606	12.1249	11.8778	11.9619	12.001	11.9092	11.8985	11.7425	12.0039	12.1966	12.3528	12.1338	12.1211	12.0002	11.8295	11.9013	12.0411	11.6422	11.8824	11.9034	11.8453	12.0949	11.8659	11.9983	11.5962			cellular anatomical entity;outer membrane-bounded periplasmic space;periplasmic space		cellular anatomical entity;periplasmic space		Peripla_BP_4		Referenceproteome;Signal				GO:0030288;GO:0042597;GO:0110165		GO:0042597;GO:0110165			A0A140N593
13.6805	13.7018	13.7953	14.3018	14.2968	14.0693	14.3728	14.4036	14.5346	14.6993	14.5397	14.3324	14.5851	14.5265	14.6366	14.6575	14.3868	14.5451	14.3096	13.9903	14.3254	14.2309	14.294	14.1648	14.3679	14.1146	14.4727	14.6142	14.2874	14.3432	14.3358	14.4146		2-keto-3-deoxy-L-rhamnonate aldolase activity;aldehyde-lyase activity;binding;carbon-carbon lyase activity;catalytic activity;cation binding;ion binding;lyase activity;magnesium ion binding;metal ion binding				Fructose and mannose metabolism	HpcH_HpaI		Lyase;Magnesium;Metal-binding;Referenceproteome			GO:0000287;GO:0003824;GO:0005488;GO:0016829;GO:0016830;GO:0016832;GO:0043167;GO:0043169;GO:0046872;GO:0106099				ko00051	2-keto-3-deoxy-L-rhamnonate aldolase	A0A140N597
[truncated: 2,482 more rows]
[truncated: 7 more columns]

## Sheet: Tuner_YliI_PQQ2 vs PQQ
LTQ Intensity								Protein Annotation																									T-test
[truncated: 2,444 more rows]

## Sheet: Tuner_YliI_PQQ4 vs PQQ
LTQ Intensity								Protein Annotation																									T-test
[truncated: 2,444 more rows]

## Sheet: Tuner_PedH_full proteome
LTQ Intensity																																Protein Annotation
[truncated: 2,652 more rows]
[truncated: 7 more columns]

## Sheet: Tuner_PedH_PQQ2 vs PQQ
LTQ Intensity								Protein Annotation																									T-test
[truncated: 2,240 more rows]

## Sheet: Tuner_PedH_ PQQ4 vs PQQ
LTQ Intensity								Protein Annotation																								T-test
[truncated: 2,240 more rows]
