# Supplementary material for: Chemical Proteomics Reveal the Inventory of Pyrroloquinoline Quinone Binding Proteins in Bacteria
Source: J Am Chem Soc. 2026 Apr 2;148(14):15306–19. doi: 10.1021/jacs.6c03427 (PMC13088180; doi:10.1021/jacs.6c03427)
Supplement: Supplementary file 5 [file ja6c03427_si_005.xlsx]

## Sheet: description
Target Identification by Chemical Proteomics in E. coli K-12 Cells
Table Name		Description
wo starvation_PQQ2 vs PQQ		Enrichment analysis of E. coli K-12 treated with 50 μM PQQ2 without starvation compared to 50 μM PQQ
wo starvation_PQQ4 vs PQQ		Enrichment analysis of E. coli K-12 treated with 50 μM PQQ4 without starvation compared to 50 μM PQQ
minmal medium_PQQ2 vs PQQ		Enrichment analysis of E. coli K-12 grown in minimal mediumm treated with 50 μM PQQ2 compared to 50 μM PQQ
minmal medium_PQQ4 vs PQQ		Enrichment analysis of E. coli K-12 grown in minimal mediumm treated with 50 μM PQQ4 compared to 50 μM PQQ
0.5 μM PQQ vs DMSO		Full Proteome analysis of E. coli K-12 treated with 0.5 μM PQQ compared to DMSO
50 μM PQQ vs DMSO		Full Proteome analysis of E. coli K-12 treated with 50 μM PQQ compared to DMSO
w or wo UV_PQQ2 vs PQQ		Enrichment analysis of E. coli K-12 treated with 50 μM PQQ2 under +/-UV condition compared to 50 μM PQQ
w or wo UV_PQQ4 vs PQQ		Enrichment analysis of E. coli K-12 treated with 50 μM PQQ4 under +/-UV condition compared to 50 μM PQQ
w or wo UV_PQQ6 vs PQQ		Enrichment analysis of E. coli K-12 treated with 50 μM PQQ6 under +/-UV condition compared to 50 μM PQQ
w or wo UV_PQQ8 vs PQQ		Enrichment analysis of E. coli K-12 treated with 50 μM PQQ8 under +/-UV condition compared to 50 μM PQQ
PQQ2 vs PQQ		Enrichment analysis of E. coli K-12 treated with 50 μM PQQ2 under UV condition compared to 50 μM PQQ
20 μM PQQ4 vs 20 μM PQQ		Enrichment analysis of E. coli K-12 treated with 20 μM PQQ4 under UV condition compared to 20 μM PQQ
50 μM PQQ4 vs 50 μM PQQ		Enrichment analysis of E. coli K-12 treated with 50 μM PQQ4 under UV condition compared to 50 μM PQQ
100 μM PQQ4 vs 100 μM PQQ		Enrichment analysis of E. coli K-12 treated with 100 μM PQQ4 under UV condition compared to 100 μM PQQ
PQQ6 vs PQQ		Enrichment analysis of E. coli K-12 treated with 50 μM PQQ6 under UV condition compared to 50 μM PQQ
PQQ8 vs PQQ		Enrichment analysis of E. coli K-12 treated with 50 μM PQQ8 under UV condition compared to 50 μM PQQ
competition		Enrichment analysis of E. coli K-12 treated with 50 μM PQQ4 compared to 50 μM PQQ and comeptition (50 μM PQQ4 + 10/15-fold PQQ)
Abbreviation		Description
GOBP		Gene ontology biological process
GOMF		Gene ontology molecular function
GOCC		Gene ontology cellular component
KEGG		Kyoto encyclopedia of genes and genomes
GSEA		Gene set enrichment analysis
id		Identity
PDB		Protein data bank
LTQ		Label-free quantification

## Sheet: wo starvation_PQQ2 vs PQQ
LTQ Intensity								Protein Annotation																									T-test
PQQ_1	PQQ_2	PQQ_3	PQQ_4	PQQ2_1	PQQ2_2	PQQ2_3	PQQ2_4	GOBP name	GOMF name	GOCC name	GOBP slim name	GOCC slim name	KEGG name	Pfam	GSEA	Keywords	Corum	GOBP	GOMF	GOCC	GOBP slim	GOCC slim	KEGG	Protein name	Protein.Group	Protein.Ids	Protein.Names	Genes	First.Protein.Description	Gene name	PDB	UniProt names	Student's T-test Significant (PQQ2 vs PQQ)	Student's T-test significant	-Log10 p-value (PQQ2 vs PQQ)	q-value (PQQ2 vs PQQ)	Log2 Fold Change (PQQ2 vs PQQ)	t-value (PQQ2 vs PQQ)
12.5809	12.3831	12.0504	11.5557	12.5248	12.8984	12.3196	12.8543	cellular aromatic compound metabolic process;cellular metabolic process;cellular nitrogen compound metabolic process;cellular process;DNA metabolic process;DNA recombination;DNA transposition;heterocycle metabolic process;macromolecule metabolic process;metabolic process;nitrogen compound metabolic process;nucleic acid metabolic process;nucleobase-containing compound metabolic process;organic cyc…	binding;catalytic activity;catalytic activity, acting on a nucleic acid;catalytic activity, acting on DNA;DNA binding;nucleic acid binding;organic cyclic compound binding;transposase activity		cellular aromatic compound metabolic process;cellular nitrogen compound metabolic process;cellular process;DNA metabolic process;DNA recombination;heterocycle metabolic process;macromolecule metabolic process;metabolic process;nitrogen compound metabolic process;nucleobase-containing compound metabolic process;primary metabolic process;transposition			DDE_Tnp_1;DUF772		DNA-binding;DNArecombination;Referenceproteome;Transposableelement;Transposition		GO:0006139;GO:0006259;GO:0006310;GO:0006313;GO:0006725;GO:0006807;GO:0008152;GO:0009987;GO:0032196;GO:0034641;GO:0043170;GO:0044237;GO:0044238;GO:0046483;GO:0071704;GO:0090304;GO:1901360	GO:0003676;GO:0003677;GO:0003824;GO:0004803;GO:0005488;GO:0097159;GO:0140097;GO:0140640		GO:0006139;GO:0006259;GO:0006310;GO:0006725;GO:0006807;GO:0008152;GO:0009987;GO:0032196;GO:0034641;GO:0043170;GO:0044238;GO:0046483			Transposase InsH for insertion sequence element IS5A;Transposase InsH for insertion sequence element IS5B;Transposase InsH for insertion sequence element IS5D;Transposase InsH for insertion sequence element IS5F;Transposase InsH for insertion sequence element IS5H;Transposase InsH for insertion sequence element IS5I;Transposase InsH for insertion sequence element IS5K;Transposase InsH for inserti…	A0A385XJE6;P0CE49;P0CE50;P0CE51;P0CE52;P0CE53;P0CE54;P0CE55;P0CE56;P0CE57;P0CE58	A0A385XJE6;P0CE49;P0CE50;P0CE51;P0CE52;P0CE53;P0CE54;P0CE55;P0CE56;P0CE57;P0CE58;P76071	INH10_ECOLI;INH11_ECOLI;INH21_ECOLI;INSH1_ECOLI;INSH2_ECOLI;INSH3_ECOLI;INSH4_ECOLI;INSH6_ECOLI;INSH7_ECOLI;INSH8_ECOLI;INSH9_ECOLI	insH1;insH10;insH11;insH2;insH21;insH3;insH4;insH6;insH7;insH8;insH9	Transposase InsH for insertion sequence element IS5U	insH1;insH10;insH11;insH2;insH21;insH3;insH4;insH6;insH7;insH8;insH9		INH10_ECOLI;INH11_ECOLI;INH21_ECOLI;INSH1_ECOLI;INSH2_ECOLI;INSH3_ECOLI;INSH4_ECOLI;INSH6_ECOLI;INSH7_ECOLI;INSH8_ECOLI;INSH9_ECOLI			0.989327	0.0876153	0.506735	1.92546
8.70265	9.0921	11.1176	10.6398	9.97267	9.57372	8.23766	8.86352									Referenceproteome								Uncharacterized protein YciY	A5A613	A5A613	YCIY_ECOLI	yciY	Uncharacterized protein YciY	yciY		YCIY_ECOLI			0.468808	0.30059	-0.726158	-1.03685
17.0713	16.8633	16.9859	16.8024	16.6597	16.8731	16.8065	16.7008	aldonic acid catabolic process;aldonic acid metabolic process;carbohydrate catabolic process;carbohydrate derivative metabolic process;carbohydrate metabolic process;carboxylic acid catabolic process;carboxylic acid metabolic process;catabolic process;cellular aromatic compound metabolic process;cellular catabolic process;cellular metabolic process;cellular nitrogen compound metabolic process;cel…	adenyl nucleotide binding;anion binding;binding;carbohydrate derivative binding;catalytic activity;guanosine tetraphosphate binding;guanyl nucleotide binding;guanyl ribonucleotide binding;heterocyclic compound binding;identical protein binding;ion binding;NADP binding;nucleoside phosphate binding;nucleotide binding;organic cyclic compound binding;oxidoreductase activity;oxidoreductase activity, a…	cellular anatomical entity;cytosol	carbohydrate derivative metabolic process;carbohydrate metabolic process;catabolic process;cellular aromatic compound metabolic process;cellular nitrogen compound metabolic process;cellular process;generation of precursor metabolites and energy;heterocycle metabolic process;metabolic process;monocarboxylic acid metabolic process;nitrogen compound metabolic process;nucleobase-containing compound m…	cellular anatomical entity;cytosol	Glutathione metabolism;Pentose phosphate pathway	6PGD;NAD_binding_2		3D-structure;Gluconateutilization;NADP;Oxidoreductase;Pentoseshunt;Referenceproteome		GO:0005975;GO:0006082;GO:0006091;GO:0006098;GO:0006139;GO:0006163;GO:0006725;GO:0006739;GO:0006740;GO:0006753;GO:0006793;GO:0006796;GO:0006807;GO:0008152;GO:0009051;GO:0009056;GO:0009117;GO:0009311;GO:0009313;GO:0009987;GO:0016052;GO:0016054;GO:0019362;GO:0019520;GO:0019521;GO:0019637;GO:0019752;GO:0032787;GO:0034641;GO:0043436;GO:0044237;GO:0044238;GO:0044248;GO:0044281;GO:0044282;GO:0046176;GO:…	GO:0000166;GO:0003824;GO:0004616;GO:0005488;GO:0005515;GO:0016491;GO:0016614;GO:0016616;GO:0017076;GO:0019001;GO:0030554;GO:0032553;GO:0032555;GO:0032561;GO:0036094;GO:0042802;GO:0042803;GO:0043167;GO:0043168;GO:0046983;GO:0050661;GO:0097159;GO:0097216;GO:0097367;GO:1901265;GO:1901363	GO:0005829;GO:0110165	GO:0005975;GO:0006082;GO:0006091;GO:0006139;GO:0006725;GO:0006793;GO:0006807;GO:0008152;GO:0009056;GO:0009117;GO:0009311;GO:0009987;GO:0032787;GO:0034641;GO:0044238;GO:0044281;GO:0046483;GO:0055086;GO:1901135	GO:0005829;GO:0110165	ko00030;ko00480	6-phosphogluconate dehydrogenase, decarboxylating	P00350	P00350	6PGD_ECOLI	gnd	6-phosphogluconate dehydrogenase, decarboxylating	gnd	2ZYA;2ZYD;3FWN	6PGD_ECOLI			1.15337	0.0612653	-0.170688	-2.19849
15.0986	15.2282	15.3172	15.3863	15.2774	15.3531	15.3471	15.3549	anaerobic electron transport chain;anaerobic respiration;bacterial-type flagellum assembly;bacterial-type flagellum organization;cell projection assembly;cell projection organization;cellular component assembly;cellular component organization;cellular component organization or biogenesis;cellular metabolic process;cellular process;cellular respiration;cellular response to stimulus;cellular respon…	anion binding;binding;catalytic activity;electron transfer activity;FAD binding;flavin adenine dinucleotide binding;fumarate reductase (menaquinone);heterocyclic compound binding;ion binding;nucleoside phosphate binding;nucleotide binding;organic cyclic compound binding;oxidoreductase activity;oxidoreductase activity, acting on the CH-CH group of donors;small molecule binding;succinate dehydrogen…	catalytic complex;cellular anatomical entity;cytosol;fumarate reductase complex;membrane;membrane protein complex;plasma membrane;plasma membrane fumarate reductase complex;plasma membrane protein complex;protein-containing complex;respiratory chain complex	cellular component assembly;cellular component organization;cellular component organization or biogenesis;cellular process;cellular respiration;DNA damage response;electron transport chain;fermentation;generation of precursor metabolites and energy;metabolic process;organelle assembly;organelle organization;response to stimulus;response to stress	catalytic complex;cellular anatomical entity;cytosol;membrane;membrane protein complex;plasma membrane;protein-containing complex	Butanoate metabolism;Carbon fixation pathways in prokaryotes;Citrate cycle (TCA cycle);Oxidative phosphorylation;Toluene degradation;Two-component system	FAD_binding_2;Succ_DH_flav_C		3D-structure;Cellinnermembrane;Cellmembrane;Directproteinsequencing;Electrontransport;FAD;Flavoprotein;Membrane;Nucleotide-binding;Oxidoreductase;Referenceproteome;Transport		GO:0006091;GO:0006113;GO:0006950;GO:0006974;GO:0006996;GO:0008152;GO:0009061;GO:0009987;GO:0015980;GO:0016043;GO:0019645;GO:0022607;GO:0022900;GO:0022904;GO:0030030;GO:0030031;GO:0033554;GO:0044237;GO:0044780;GO:0044781;GO:0045333;GO:0050896;GO:0051716;GO:0070925;GO:0071840;GO:0140694	GO:0000104;GO:0000166;GO:0003824;GO:0005488;GO:0009055;GO:0016491;GO:0016627;GO:0036094;GO:0043167;GO:0043168;GO:0050660;GO:0071949;GO:0097159;GO:0102040;GO:1901265;GO:1901363	GO:0005829;GO:0005886;GO:0016020;GO:0032991;GO:0045283;GO:0045284;GO:0098796;GO:0098797;GO:0098803;GO:0110165;GO:1902494	GO:0006091;GO:0006113;GO:0006950;GO:0006974;GO:0006996;GO:0008152;GO:0009987;GO:0016043;GO:0022607;GO:0022900;GO:0045333;GO:0050896;GO:0070925;GO:0071840	GO:0005829;GO:0005886;GO:0016020;GO:0032991;GO:0098796;GO:0110165;GO:1902494	ko00020;ko00190;ko00623;ko00650;ko00720;ko02020	Fumarate reductase flavoprotein subunit	P00363	P00363	FRDA_ECOLI	frdA	Fumarate reductase flavoprotein subunit	frdA	1KF6;1KFY;1L0V;2B76;3CIR;3P4P;3P4Q;3P4R;3P4S;4KX6;5VPN;6AWF;6B58	FRDA_ECOLI			0.540471	0.253313	0.0755513	1.16539
13.1011	13.1251	13.3909	13.3056	13.2984	13.3976	13.2552	13.3155	alpha-amino acid biosynthetic process;alpha-amino acid metabolic process;amide biosynthetic process;amide metabolic process;amino acid biosynthetic process;amino acid metabolic process;biosynthetic process;carboxylic acid biosynthetic process;carboxylic acid metabolic process;cellular biosynthetic process;cellular metabolic process;cellular nitrogen compound biosynthetic process;cellular nitrogen…	anion binding;binding;carbohydrate derivative binding;catalytic activity;glutamate dehydrogenase (NADP+) activity;glutamate dehydrogenase [NAD(P)+] activity;guanosine tetraphosphate binding;guanyl nucleotide binding;guanyl ribonucleotide binding;heterocyclic compound binding;identical protein binding;ion binding;nucleoside phosphate binding;nucleotide binding;organic cyclic compound binding;oxido…	catalytic complex;cellular anatomical entity;cytoplasm;cytosol;glutamate dehydrogenase complex;oxidoreductase complex;protein-containing complex	amide metabolic process;amino acid metabolic process;biosynthetic process;cellular nitrogen compound metabolic process;cellular process;metabolic process;nitrogen compound metabolic process;organic acid metabolic process;primary metabolic process;small molecule metabolic process	catalytic complex;cellular anatomical entity;cytoplasm;cytosol;oxidoreductase complex;protein-containing complex	Alanine, aspartate and glutamate metabolism;Arginine and proline metabolism;Nitrogen metabolism	ELFV_dehydrog;ELFV_dehydrog_N		3D-structure;Directproteinsequencing;NADP;Oxidoreductase;Referenceproteome		GO:0006082;GO:0006520;GO:0006536;GO:0006537;GO:0006807;GO:0008152;GO:0008652;GO:0009058;GO:0009064;GO:0009084;GO:0009987;GO:0016053;GO:0019752;GO:0034641;GO:0043436;GO:0043603;GO:0043604;GO:0043648;GO:0043650;GO:0044237;GO:0044238;GO:0044249;GO:0044271;GO:0044281;GO:0044283;GO:0046394;GO:0071704;GO:1901564;GO:1901566;GO:1901576;GO:1901605;GO:1901607	GO:0000166;GO:0003824;GO:0004353;GO:0004354;GO:0005488;GO:0005515;GO:0016491;GO:0016638;GO:0016639;GO:0017076;GO:0019001;GO:0032553;GO:0032555;GO:0032561;GO:0036094;GO:0042802;GO:0043167;GO:0043168;GO:0097159;GO:0097216;GO:0097367;GO:1901265;GO:1901363	GO:0005737;GO:0005829;GO:0032991;GO:0110165;GO:1902494;GO:1990148;GO:1990204	GO:0006082;GO:0006520;GO:0006807;GO:0008152;GO:0009058;GO:0009987;GO:0034641;GO:0043603;GO:0044238;GO:0044281	GO:0005737;GO:0005829;GO:0032991;GO:0110165;GO:1902494;GO:1990204	ko00250;ko00330;ko00910	NADP-specific glutamate dehydrogenase	P00370	P00370	DHE4_ECOLI	gdhA	NADP-specific glutamate dehydrogenase	gdhA	2YFH;3SBO;4BHT	DHE4_ECOLI			0.518722	0.266722	0.0859997	1.12675
16.7774	16.6937	16.7218	16.6814	16.1541	16.4103	15.9534	16.4379	aerobic electron transport chain;aerobic respiration;anaerobic respiration;cellular metabolic process;cellular process;cellular respiration;chemical homeostasis;copper ion homeostasis;electron transport chain;energy derivation by oxidation of organic compounds;generation of precursor metabolites and energy;homeostatic process;inorganic ion homeostasis;metabolic process;monoatomic cation homeostas…	active transmembrane transporter activity;anion binding;binding;catalytic activity;electron transfer activity;flavin adenine dinucleotide binding;heterocyclic compound binding;ion binding;NAD(P)H dehydrogenase (quinone) activity;NADH dehydrogenase (quinone) activity;NADH dehydrogenase (ubiquinone) activity;NADH dehydrogenase activity;nucleoside phosphate binding;nucleotide binding;organic cyclic …	catalytic complex;cellular anatomical entity;membrane;membrane protein complex;NADH dehydrogenase complex;oxidoreductase complex;plasma membrane;protein-containing complex	cellular process;cellular respiration;chemical homeostasis;electron transport chain;generation of precursor metabolites and energy;homeostatic process;inorganic ion homeostasis;metabolic process	catalytic complex;cellular anatomical entity;membrane;membrane protein complex;NADH dehydrogenase complex;oxidoreductase complex;plasma membrane;protein-containing complex	Oxidative phosphorylation	Pyr_redox_2		Cellinnermembrane;Cellmembrane;Directproteinsequencing;Electrontransport;FAD;Flavoprotein;Membrane;NAD;Oxidoreductase;Referenceproteome;Transport;Ubiquinone		GO:0006091;GO:0008152;GO:0009060;GO:0009061;GO:0009987;GO:0015980;GO:0019646;GO:0022900;GO:0022904;GO:0042592;GO:0044237;GO:0045333;GO:0048878;GO:0050801;GO:0055070;GO:0055080;GO:0098771	GO:0000166;GO:0003824;GO:0003954;GO:0003955;GO:0005215;GO:0005488;GO:0008137;GO:0009055;GO:0015399;GO:0015453;GO:0016491;GO:0016651;GO:0016655;GO:0022804;GO:0022857;GO:0036094;GO:0043167;GO:0043168;GO:0050136;GO:0050660;GO:0097159;GO:1901265;GO:1901363	GO:0005886;GO:0016020;GO:0030964;GO:0032991;GO:0098796;GO:0110165;GO:1902494;GO:1990204	GO:0006091;GO:0008152;GO:0009987;GO:0022900;GO:0042592;GO:0045333;GO:0048878;GO:0098771	GO:0005886;GO:0016020;GO:0030964;GO:0032991;GO:0098796;GO:0110165;GO:1902494;GO:1990204	ko00190	Type II NADH:quinone oxidoreductase	P00393	P00393	NDH_ECOLI	ndh	Type II NADH:quinone oxidoreductase	ndh		NDH_ECOLI	+	PQQ2_PQQ	2.20336	0.0067483	-0.479666	-4.11361
15.7057	15.2955	15.3117	14.8469	16.3869	16.3208	16.7511	16.4569	cellular detoxification;cellular metabolic process;cellular oxidant detoxification;cellular process;cellular response to chemical stimulus;cellular response to inorganic substance;cellular response to metal ion;cellular response to selenium ion;cellular response to stimulus;detoxification;metabolic process;reactive oxygen species metabolic process;removal of superoxide radicals;response to abioti…	antioxidant activity;binding;catalytic activity;cation binding;DNA binding;identical protein binding;ion binding;manganese ion binding;metal ion binding;nucleic acid binding;organic cyclic compound binding;oxidoreductase activity;oxidoreductase activity, acting on superoxide radicals as acceptor;protein binding;protein dimerization activity;protein homodimerization activity;superoxide dismutase a…	cellular anatomical entity;cytoplasm;cytosol	cellular process;detoxification;metabolic process;response to abiotic stimulus;response to chemical;response to heat;response to oxidative stress;response to stimulus;response to stress	cellular anatomical entity;cytoplasm;cytosol	Huntington's disease;Peroxisome	Sod_Fe_C;Sod_Fe_N		3D-structure;Directproteinsequencing;Manganese;Metal-binding;Oxidoreductase;Referenceproteome		GO:0006801;GO:0006950;GO:0006979;GO:0008152;GO:0009266;GO:0009268;GO:0009408;GO:0009628;GO:0009987;GO:0010035;GO:0010038;GO:0010269;GO:0010447;GO:0019430;GO:0042221;GO:0044237;GO:0050896;GO:0051716;GO:0070887;GO:0071241;GO:0071248;GO:0071291;GO:0072593;GO:0098754;GO:0098869;GO:1990748	GO:0003676;GO:0003677;GO:0003824;GO:0004784;GO:0005488;GO:0005515;GO:0016209;GO:0016491;GO:0016721;GO:0030145;GO:0042802;GO:0042803;GO:0043167;GO:0043169;GO:0046872;GO:0046914;GO:0046983;GO:0097159	GO:0005737;GO:0005829;GO:0110165	GO:0006950;GO:0006979;GO:0008152;GO:0009408;GO:0009628;GO:0009987;GO:0042221;GO:0050896;GO:0098754	GO:0005737;GO:0005829;GO:0110165	ko04146;ko05016	Superoxide dismutase [Mn]	P00448	P00448	SODM_ECOLI	sodA	Superoxide dismutase [Mn]	sodA	1D5N;1EN4;1EN5;1EN6;1I08;1I0H;1IX9;1IXB;1MMM;1VEW;1ZLZ;3K9S;3OT7	SODM_ECOLI	+	PQQ2_PQQ	3.00008	0.0018135	1.18896	5.95903
16.0235	16.097	16.0808	16.2293	16.0762	16.1766	15.9242	15.975	2'-deoxyribonucleotide biosynthetic process;2'-deoxyribonucleotide metabolic process;aromatic compound biosynthetic process;biosynthetic process;carbohydrate derivative biosynthetic process;carbohydrate derivative metabolic process;cellular aromatic compound metabolic process;cellular biosynthetic process;cellular metabolic process;cellular nitrogen compound biosynthetic process;cellular nitrogen…	adenyl nucleotide binding;adenyl ribonucleotide binding;anion binding;ATP binding;binding;carbohydrate derivative binding;catalytic activity;heterocyclic compound binding;identical protein binding;ion binding;nucleoside phosphate binding;nucleotide binding;organic cyclic compound binding;oxidoreductase activity;oxidoreductase activity, acting on CH or CH2 groups;oxidoreductase activity, acting on…	catalytic complex;cellular anatomical entity;cytosol;oxidoreductase complex;protein-containing complex;ribonucleoside-diphosphate reductase complex	biosynthetic process;carbohydrate derivative metabolic process;cellular aromatic compound metabolic process;cellular nitrogen compound metabolic process;cellular process;DNA metabolic process;DNA replication;heterocycle metabolic process;macromolecule metabolic process;metabolic process;nitrogen compound metabolic process;nucleobase-containing compound metabolic process;nucleobase-containing smal…	catalytic complex;cellular anatomical entity;cytosol;oxidoreductase complex;protein-containing complex	Purine metabolism;Pyrimidine metabolism	ATP-cone;Ribonuc_red_lgC;Ribonuc_red_lgN		3D-structure;Acetylation;Allostericenzyme;Alternativeinitiation;ATP-binding;Deoxyribonucleotidesynthesis;Directproteinsequencing;Disulfidebond;Nucleotide-binding;Oxidoreductase;Referenceproteome		GO:0006139;GO:0006259;GO:0006260;GO:0006725;GO:0006753;GO:0006793;GO:0006796;GO:0006807;GO:0008152;GO:0009058;GO:0009117;GO:0009132;GO:0009165;GO:0009185;GO:0009262;GO:0009263;GO:0009265;GO:0009394;GO:0009987;GO:0015949;GO:0018130;GO:0019438;GO:0019637;GO:0019692;GO:0034641;GO:0034654;GO:0043170;GO:0044237;GO:0044238;GO:0044249;GO:0044271;GO:0044281;GO:0046385;GO:0046483;GO:0055086;GO:0071704;GO:…	GO:0000166;GO:0003824;GO:0004748;GO:0005488;GO:0005515;GO:0005524;GO:0016491;GO:0016725;GO:0016728;GO:0017076;GO:0030554;GO:0032553;GO:0032555;GO:0032559;GO:0035639;GO:0036094;GO:0042802;GO:0043167;GO:0043168;GO:0044183;GO:0061731;GO:0097159;GO:0097367;GO:1901265;GO:1901363	GO:0005829;GO:0005971;GO:0032991;GO:0110165;GO:1902494;GO:1990204	GO:0006139;GO:0006259;GO:0006260;GO:0006725;GO:0006793;GO:0006807;GO:0008152;GO:0009058;GO:0009117;GO:0009987;GO:0015949;GO:0034641;GO:0043170;GO:0044238;GO:0044281;GO:0046483;GO:0055086;GO:1901135	GO:0005829;GO:0032991;GO:0110165;GO:1902494;GO:1990204	ko00230;ko00240	Ribonucleoside-diphosphate reductase 1 subunit alpha	P00452	P00452	RIR1_ECOLI	nrdA	Ribonucleoside-diphosphate reductase 1 subunit alpha	nrdA	1QFN;1R1R;1RLR;2R1R;2X0X;2XAK;2XAP;2XAV;2XAW;2XAX;2XAY;2XAZ;2XO4;2XO5;3R1R;3UUS;4ERM;4ERP;4R1R;5CNS;5CNT;5CNU;5CNV;5R1R;6R1R;6W4X;7R1R	RIR1_ECOLI			0.439022	0.323727	-0.0696437	-0.982278
15.5944	15.6049	15.6535	15.5477	15.4662	15.4889	15.2899	15.3901	alpha-glucan catabolic process;alpha-glucan metabolic process;carbohydrate catabolic process;carbohydrate metabolic process;catabolic process;cellular metabolic process;cellular process;energy derivation by oxidation of organic compounds;energy reserve metabolic process;generation of precursor metabolites and energy;glucan catabolic process;glucan metabolic process;glycogen catabolic process;glyc…	1,4-alpha-oligoglucan phosphorylase activity;anion binding;binding;catalytic activity;glycogen phosphorylase activity;glycosyltransferase activity;heterocyclic compound binding;hexosyltransferase activity;identical protein binding;ion binding;linear malto-oligosaccharide phosphorylase activity;maltodextrin phosphorylase activity;organic cyclic compound binding;protein binding;protein dimerization…	cellular anatomical entity;cytoplasm;cytosol	carbohydrate metabolic process;catabolic process;cellular process;energy reserve metabolic process;generation of precursor metabolites and energy;macromolecule catabolic process;macromolecule metabolic process;metabolic process;polysaccharide metabolic process;primary metabolic process	cellular anatomical entity;cytoplasm;cytosol	Insulin signaling pathway;Starch and sucrose metabolism	Phosphorylase		3D-structure;Acetylation;Allostericenzyme;Carbohydratemetabolism;Directproteinsequencing;Glycosyltransferase;Pyridoxalphosphate;Referenceproteome;Transferase		GO:0000272;GO:0005975;GO:0005976;GO:0005977;GO:0005980;GO:0006091;GO:0006112;GO:0008152;GO:0009056;GO:0009057;GO:0009251;GO:0009987;GO:0015980;GO:0016052;GO:0030978;GO:0030980;GO:0043170;GO:0044042;GO:0044237;GO:0044238;GO:0071704;GO:1901575	GO:0003824;GO:0004645;GO:0005488;GO:0005515;GO:0008184;GO:0016740;GO:0016757;GO:0016758;GO:0019842;GO:0030170;GO:0031220;GO:0036094;GO:0042802;GO:0042803;GO:0043167;GO:0043168;GO:0046983;GO:0070279;GO:0097159;GO:0102250;GO:0102499;GO:1901363	GO:0005737;GO:0005829;GO:0110165	GO:0005975;GO:0005976;GO:0006091;GO:0006112;GO:0008152;GO:0009056;GO:0009057;GO:0009987;GO:0043170;GO:0044238	GO:0005737;GO:0005829;GO:0110165	ko00500;ko04910	Maltodextrin phosphorylase	P00490	P00490	PHSM_ECOLI	malP	Maltodextrin phosphorylase	malP	1AHP;1E4O;1L5V;1L5W;1L6I;1QM5;2ASV;2AV6;2AW3;2AZD;2ECP	PHSM_ECOLI	+	PQQ2_PQQ	2.0656	0.0087375	-0.191315	-3.83609
17.0123	16.9021	16.8738	16.9155	16.8306	16.9037	16.8857	16.648	alpha-amino acid biosynthetic process;alpha-amino acid metabolic process;amino acid biosynthetic process;amino acid metabolic process;aromatic amino acid family biosynthetic process;aromatic amino acid family biosynthetic process, prephenate pathway;aromatic amino acid metabolic process;aromatic compound biosynthetic process;biosynthetic process;carboxylic acid biosynthetic process;carboxylic aci…	anion binding;binding;catalytic activity;heterocyclic compound binding;identical protein binding;ion binding;L-aspartate:2-oxoglutarate aminotransferase activity;L-tyrosine aminotransferase activity;L-tyrosine:2-oxoglutarate aminotransferase activity;organic cyclic compound binding;protein binding;protein dimerization activity;protein homodimerization activity;pyridoxal phosphate binding;small mo…	cellular anatomical entity;cytoplasm;cytosol	amino acid metabolic process;biosynthetic process;cellular aromatic compound metabolic process;cellular process;metabolic process;nitrogen compound metabolic process;organic acid metabolic process;primary metabolic process;small molecule metabolic process	cellular anatomical entity;cytoplasm;cytosol	Alanine, aspartate and glutamate metabolism;Arginine and proline metabolism;Carbon fixation in photosynthetic organisms;Cysteine and methionine metabolism;Isoquinoline alkaloid biosynthesis;Novobiocin biosynthesis;Phenylalanine metabolism;Phenylalanine, tyrosine and tryptophan biosynthesis;Tropane, piperidine and pyridine alkaloid biosynthesis;Tyrosine metabolism	Aminotran_1_2		3D-structure;Aminotransferase;Cytoplasm;Directproteinsequencing;Pyridoxalphosphate;Referenceproteome;Transferase		GO:0006082;GO:0006520;GO:0006558;GO:0006725;GO:0006807;GO:0008152;GO:0008652;GO:0009058;GO:0009072;GO:0009073;GO:0009094;GO:0009095;GO:0009987;GO:0016053;GO:0019438;GO:0019752;GO:0033585;GO:0043436;GO:0043648;GO:0044237;GO:0044238;GO:0044249;GO:0044281;GO:0044283;GO:0046394;GO:0046417;GO:0071704;GO:1901360;GO:1901362;GO:1901564;GO:1901566;GO:1901576;GO:1901605;GO:1901607;GO:1902221;GO:1902223	GO:0003824;GO:0004069;GO:0004838;GO:0005488;GO:0005515;GO:0008483;GO:0016740;GO:0016769;GO:0019842;GO:0030170;GO:0036094;GO:0042802;GO:0042803;GO:0043167;GO:0043168;GO:0046983;GO:0070279;GO:0070547;GO:0097159;GO:1901363	GO:0005737;GO:0005829;GO:0110165	GO:0006082;GO:0006520;GO:0006725;GO:0006807;GO:0008152;GO:0009058;GO:0009987;GO:0044238;GO:0044281	GO:0005737;GO:0005829;GO:0110165	ko00250;ko00270;ko00330;ko00350;ko00360;ko00400;ko00401;ko00710;ko00950;ko00960	Aspartate aminotransferase	P00509	P00509	AAT_ECOLI	aspC	Aspartate aminotransferase	aspC	1AAM;1AAW;1AHE;1AHF;1AHG;1AHX;1AHY;1AIA;1AIB;1AIC;1AMQ;1AMR;1AMS;1ARG;1ARH;1ARI;1ARS;1ART;1ASA;1ASB;1ASC;1ASD;1ASE;1ASF;1ASG;1ASL;1ASM;1ASN;1B4X;1BQA;1BQD;1C9C;1CQ6;1CQ7;1CQ8;1CZC;1CZE;1G4V;1G4X;1G7W;1G7X;1IX6;1IX7;1IX8;1QIR;1QIS;1QIT;1SPA;1TOE;1TOG;1TOI;1TOJ;1TOK;1X28;1X29;1X2A;1YOO;2AAT;2D5Y;2D61;2D63;2D64;2D65;2D66;2D7Y;2D7Z;2Q7W;2QA3;2QB2;2QB3;2QBT;3AAT;3QN6;3QPG;3ZZJ;3ZZK;4A00;4DBC;4F5F;4F5G…	AAT_ECOLI			0.828111	0.124849	-0.108922	-1.6572
12.3395	12.6464	12.3906	12.9784	12.9578	12.8176	12.4108	12.495	alpha-amino acid biosynthetic process;alpha-amino acid metabolic process;amino acid biosynthetic process;amino acid metabolic process;aspartate family amino acid biosynthetic process;aspartate family amino acid metabolic process;biosynthetic process;carboxylic acid biosynthetic process;carboxylic acid metabolic process;cellular biosynthetic process;cellular metabolic process;cellular process;meta…	adenyl nucleotide binding;adenyl ribonucleotide binding;amino acid kinase activity;anion binding;ATP binding;binding;carbohydrate derivative binding;catalytic activity;heterocyclic compound binding;homoserine kinase activity;ion binding;kinase activity;nucleoside phosphate binding;nucleotide binding;organic cyclic compound binding;phosphotransferase activity, alcohol group as acceptor;purine nucl…	cellular anatomical entity;cytosol	amino acid metabolic process;biosynthetic process;cellular process;metabolic process;nitrogen compound metabolic process;organic acid metabolic process;phosphorus metabolic process;phosphorylation;primary metabolic process;small molecule metabolic process	cellular anatomical entity;cytosol	Glycine, serine and threonine metabolism	GHMP_kinases_C;GHMP_kinases_N	BIOCARTA_EGFR_SMRTE_PATHWAY;CHANG_IMMORTALIZED_BY_HPV31_DN;CHENG_IMPRINTED_BY_ESTRADIOL;DODD_NASOPHARYNGEAL_CARCINOMA_UP;FIGUEROA_AML_METHYLATION_CLUSTER_7_UP;HOSHIDA_LIVER_CANCER_LATE_RECURRENCE_DN;KEGG_MEDICUS_REFERENCE_THYROID_HORMONE_SIGNALING_PATHWAY;KEGG_NEUROACTIVE_LIGAND_RECEPTOR_INTERACTION;KRIEG_KDM3A_TARGETS_NOT_HYPOXIA;LIU_SOX4_TARGETS_UP;LOPES_METHYLATED_IN_COLON_CANCER_DN;PID_RXR_VD…	Amino-acidbiosynthesis;ATP-binding;Cytoplasm;Kinase;Nucleotide-binding;Referenceproteome;Threoninebiosynthesis;Transferase		GO:0006082;GO:0006520;GO:0006566;GO:0006793;GO:0006796;GO:0006807;GO:0008152;GO:0008652;GO:0009058;GO:0009066;GO:0009067;GO:0009088;GO:0009987;GO:0016053;GO:0016310;GO:0019752;GO:0043436;GO:0044237;GO:0044238;GO:0044249;GO:0044281;GO:0044283;GO:0046394;GO:0071704;GO:1901564;GO:1901566;GO:1901576;GO:1901605;GO:1901607	GO:0000166;GO:0003824;GO:0004413;GO:0005488;GO:0005524;GO:0016301;GO:0016740;GO:0016772;GO:0016773;GO:0017076;GO:0019202;GO:0030554;GO:0032553;GO:0032555;GO:0032559;GO:0035639;GO:0036094;GO:0043167;GO:0043168;GO:0097159;GO:0097367;GO:1901265;GO:1901363	GO:0005829;GO:0110165	GO:0006082;GO:0006520;GO:0006793;GO:0006807;GO:0008152;GO:0009058;GO:0009987;GO:0016310;GO:0044238;GO:0044281	GO:0005829;GO:0110165	ko00260	Homoserine kinase	P00547	P00547	KHSE_ECOLI	thrB	Homoserine kinase	thrB		KHSE_ECOLI			0.160493	0.648355	0.0815947	0.417203
15.7062	15.645	15.7351	15.5982	15.4489	15.6243	15.2352	15.3875	carbohydrate import across plasma membrane;carbohydrate transmembrane transport;carbohydrate transport;cellular metabolic process;cellular process;establishment of localization;import across plasma membrane;import into cell;localization;mannitol transmembrane transport;metabolic process;organic hydroxy compound transport;organic substance transport;phosphate-containing compound metabolic process;…	active transmembrane transporter activity;carbohydrate transmembrane transporter activity;catalytic activity;kinase activity;mannitol transmembrane transporter activity;organic hydroxy compound transmembrane transporter activity;phosphotransferase activity, alcohol group as acceptor;polyol transmembrane transporter activity;protein-N(PI)-phosphohistidine-mannitol phosphotransferase system transme…	cellular anatomical entity;membrane;plasma membrane	carbohydrate transport;cellular process;establishment of localization;localization;metabolic process;phosphorus metabolic process;phosphorylation;polyol transmembrane transport;transmembrane transport;transport	cellular anatomical entity;membrane;plasma membrane	Fructose and mannose metabolism;Phosphotransferase system (PTS)	PTS_EIIA_2;PTS_EIIC;PTS_IIB		3D-structure;Cellinnermembrane;Cellmembrane;Kinase;Membrane;Phosphoprotein;Phosphotransferasesystem;Referenceproteome;Sugartransport;Transferase;Transmembrane;Transmembranehelix;Transport		GO:0006793;GO:0006796;GO:0006810;GO:0008152;GO:0008643;GO:0009401;GO:0009987;GO:0015791;GO:0015797;GO:0015850;GO:0016310;GO:0034219;GO:0044237;GO:0051179;GO:0051234;GO:0055085;GO:0071702;GO:0098657;GO:0098704;GO:0098739	GO:0003824;GO:0005215;GO:0008982;GO:0015144;GO:0015166;GO:0015575;GO:0016301;GO:0016740;GO:0016772;GO:0016773;GO:0022804;GO:0022857;GO:0022872;GO:0090563;GO:0090565;GO:1901618	GO:0005886;GO:0016020;GO:0110165	GO:0006793;GO:0006810;GO:0008152;GO:0008643;GO:0009987;GO:0015791;GO:0016310;GO:0051179;GO:0051234;GO:0055085	GO:0005886;GO:0016020;GO:0110165	ko00051;ko02060	Mannitol permease IIC component;Mannitol-specific phosphotransferase enzyme IIA component;Mannitol-specific phosphotransferase enzyme IIB component;PTS system mannitol-specific EIICBA component	P00550	P00550	PTM3C_ECOLI	mtlA	PTS system mannitol-specific EIICBA component	mtlA	1A3A;1J6T;1VKR;1VRV;2FEW	PTM3C_ECOLI	+	PQQ2_PQQ	1.54598	0.0256577	-0.247136	-2.86949
14.7808	14.6708	14.7315	14.6783	14.8779	14.8132	14.8442	14.7462	alpha-amino acid biosynthetic process;alpha-amino acid metabolic process;amino acid biosynthetic process;amino acid metabolic process;aspartate family amino acid biosynthetic process;aspartate family amino acid metabolic process;biosynthetic process;carboxylic acid biosynthetic process;carboxylic acid metabolic process;cellular biosynthetic process;cellular component assembly;cellular component o…	adenyl nucleotide binding;adenyl ribonucleotide binding;amino acid kinase activity;anion binding;aspartate kinase activity;ATP binding;binding;carbohydrate derivative binding;catalytic activity;heterocyclic compound binding;homoserine dehydrogenase activity;identical protein binding;ion binding;kinase activity;NADP binding;nucleoside phosphate binding;nucleotide binding;organic cyclic compound bi…		amino acid metabolic process;biosynthetic process;cellular component assembly;cellular component organization;cellular component organization or biogenesis;cellular process;metabolic process;nitrogen compound metabolic process;organic acid metabolic process;phosphorus metabolic process;phosphorylation;primary metabolic process;protein-containing complex assembly;small molecule metabolic process		Cysteine and methionine metabolism;Glycine, serine and threonine metabolism;Lysine biosynthesis	AA_kinase;ACT;ACT_7;Homoserine_dh;NAD_binding_3	BERENJENO_TRANSFORMED_BY_RHOA_DN;BHATI_G2M_ARREST_BY_2METHOXYESTRADIOL_DN;BIOCARTA_EGFR_SMRTE_PATHWAY;BLALOCK_ALZHEIMERS_DISEASE_UP;CHIN_BREAST_CANCER_COPY_NUMBER_UP;DANG_REGULATED_BY_MYC_UP;DEBIASI_APOPTOSIS_BY_REOVIRUS_INFECTION_DN;DODD_NASOPHARYNGEAL_CARCINOMA_UP;FERNANDEZ_BOUND_BY_MYC;GAZDA_DIAMOND_BLACKFAN_ANEMIA_ERYTHROID_DN;GRAESSMANN_APOPTOSIS_BY_DOXORUBICIN_DN;HOFFMANN_PRE_BI_TO_LARGE_PR…	3D-structure;Allostericenzyme;Amino-acidbiosynthesis;ATP-binding;Directproteinsequencing;Kinase;Multifunctionalenzyme;NADP;Nucleotide-binding;Oxidoreductase;Referenceproteome;Repeat;Threoninebiosynthesis;Transferase		GO:0006082;GO:0006520;GO:0006553;GO:0006566;GO:0006793;GO:0006796;GO:0006807;GO:0008152;GO:0008652;GO:0009058;GO:0009066;GO:0009067;GO:0009069;GO:0009070;GO:0009085;GO:0009088;GO:0009089;GO:0009090;GO:0009092;GO:0009987;GO:0016043;GO:0016053;GO:0016310;GO:0019752;GO:0022607;GO:0043436;GO:0043648;GO:0043933;GO:0044237;GO:0044238;GO:0044249;GO:0044281;GO:0044283;GO:0046394;GO:0046451;GO:0051259;GO:…	GO:0000166;GO:0003824;GO:0004072;GO:0004412;GO:0005488;GO:0005515;GO:0005524;GO:0016301;GO:0016491;GO:0016614;GO:0016616;GO:0016740;GO:0016772;GO:0016774;GO:0017076;GO:0019202;GO:0030554;GO:0032553;GO:0032555;GO:0032559;GO:0035639;GO:0036094;GO:0042802;GO:0043167;GO:0043168;GO:0050661;GO:0097159;GO:0097367;GO:1901265;GO:1901363		GO:0006082;GO:0006520;GO:0006793;GO:0006807;GO:0008152;GO:0009058;GO:0009987;GO:0016043;GO:0016310;GO:0022607;GO:0044238;GO:0044281;GO:0065003;GO:0071840		ko00260;ko00270;ko00300	Aspartokinase;Bifunctional aspartokinase/homoserine dehydrogenase 1;Homoserine dehydrogenase	P00561	P00561	AK1H_ECOLI	thrA	Bifunctional aspartokinase/homoserine dehydrogenase 1	thrA	6MX1	AK1H_ECOLI	+	PQQ2_PQQ	1.48652	0.0298485	0.105038	2.76541
12.6259	12.6218	12.6658	12.8804	12.7994	12.825	12.6558	12.823	alpha-amino acid biosynthetic process;alpha-amino acid metabolic process;amino acid biosynthetic process;amino acid metabolic process;aspartate family amino acid biosynthetic process;aspartate family amino acid metabolic process;biosynthetic process;carboxylic acid biosynthetic process;carboxylic acid metabolic process;cellular biosynthetic process;cellular metabolic process;cellular process;diam…	adenyl nucleotide binding;adenyl ribonucleotide binding;amino acid kinase activity;anion binding;aspartate kinase activity;ATP binding;binding;carbohydrate derivative binding;catalytic activity;heterocyclic compound binding;homoserine dehydrogenase activity;ion binding;kinase activity;NADP binding;nucleoside phosphate binding;nucleotide binding;organic cyclic compound binding;oxidoreductase activ…	cellular anatomical entity;cytosol	amino acid metabolic process;biosynthetic process;cellular process;metabolic process;nitrogen compound metabolic process;organic acid metabolic process;phosphorus metabolic process;phosphorylation;primary metabolic process;small molecule metabolic process;sulfur compound metabolic process	cellular anatomical entity;cytosol	Cysteine and methionine metabolism;Glycine, serine and threonine metabolism;Lysine biosynthesis	AA_kinase;Homoserine_dh;NAD_binding_3		Amino-acidbiosynthesis;ATP-binding;Directproteinsequencing;Kinase;Methioninebiosynthesis;Multifunctionalenzyme;NADP;Nucleotide-binding;Oxidoreductase;Referenceproteome;Transferase		GO:0000096;GO:0000097;GO:0006082;GO:0006520;GO:0006553;GO:0006555;GO:0006566;GO:0006790;GO:0006793;GO:0006796;GO:0006807;GO:0008152;GO:0008652;GO:0009058;GO:0009066;GO:0009067;GO:0009069;GO:0009070;GO:0009085;GO:0009086;GO:0009088;GO:0009089;GO:0009090;GO:0009092;GO:0009987;GO:0016053;GO:0016310;GO:0019752;GO:0043436;GO:0043648;GO:0044237;GO:0044238;GO:0044249;GO:0044272;GO:0044281;GO:0044283;GO:…	GO:0000166;GO:0003824;GO:0004072;GO:0004412;GO:0005488;GO:0005524;GO:0016301;GO:0016491;GO:0016614;GO:0016616;GO:0016740;GO:0016772;GO:0016774;GO:0017076;GO:0019202;GO:0030554;GO:0032553;GO:0032555;GO:0032559;GO:0035639;GO:0036094;GO:0043167;GO:0043168;GO:0050661;GO:0097159;GO:0097367;GO:1901265;GO:1901363	GO:0005829;GO:0110165	GO:0006082;GO:0006520;GO:0006790;GO:0006793;GO:0006807;GO:0008152;GO:0009058;GO:0009987;GO:0016310;GO:0044238;GO:0044281	GO:0005829;GO:0110165	ko00260;ko00270;ko00300	Aspartokinase;Bifunctional aspartokinase/homoserine dehydrogenase 2;Homoserine dehydrogenase	P00562	P00562	AK2H_ECOLI	metL	Bifunctional aspartokinase/homoserine dehydrogenase 2	metL		AK2H_ECOLI			0.476673	0.295204	0.0773306	1.05113
15.3571	15.4176	15.2304	15.293	15.9784	15.7745	15.7856	15.7773	aromatic compound biosynthetic process;biological regulation;biosynthetic process;cellular aromatic compound metabolic process;cellular biosynthetic process;cellular metabolic process;cellular nitrogen compound biosynthetic process;cellular nitrogen compound metabolic process;cellular process;DNA-templated transcription initiation;heterocycle biosynthetic process;heterocycle metabolic process;mac…	binding;DNA binding;DNA-binding transcription factor activity;nucleic acid binding;organic cyclic compound binding;sigma factor activity;transcription regulator activity	catalytic complex;cellular anatomical entity;cytosol;cytosolic DNA-directed RNA polymerase complex;DNA-directed RNA polymerase complex;intracellular protein-containing complex;protein-containing complex;RNA polymerase complex;sigma factor antagonist complex;transcription regulator complex;transferase complex;transferase complex, transferring phosphorus-containing groups	biological regulation;biosynthetic process;cellular aromatic compound metabolic process;cellular nitrogen compound metabolic process;cellular process;DNA-templated transcription initiation;heterocycle metabolic process;macromolecule biosynthetic process;macromolecule metabolic process;metabolic process;nitrogen compound metabolic process;nucleobase-containing compound metabolic process;primary me…	catalytic complex;cellular anatomical entity;cytosol;protein-containing complex;RNA polymerase complex;transcription regulator complex	RNA polymerase	Sigma70_ner;Sigma70_r1_1;Sigma70_r1_2;Sigma70_r2;Sigma70_r3;Sigma70_r4		3D-structure;Cytoplasm;Directproteinsequencing;DNA-binding;Referenceproteome;Sigmafactor;Transcription;Transcriptionregulation		GO:0006139;GO:0006352;GO:0006355;GO:0006725;GO:0006807;GO:0006950;GO:0008152;GO:0009058;GO:0009059;GO:0009266;GO:0009408;GO:0009628;GO:0009889;GO:0009890;GO:0009892;GO:0009987;GO:0010468;GO:0010556;GO:0010558;GO:0010605;GO:0016070;GO:0018130;GO:0019219;GO:0019222;GO:0019438;GO:0031323;GO:0031324;GO:0031326;GO:0031327;GO:0032774;GO:0034641;GO:0034654;GO:0043170;GO:0044237;GO:0044238;GO:0044249;GO:…	GO:0003676;GO:0003677;GO:0003700;GO:0005488;GO:0016987;GO:0097159;GO:0140110	GO:0000345;GO:0000428;GO:0005667;GO:0005829;GO:0030880;GO:0032991;GO:0061695;GO:0110165;GO:0140535;GO:1902494;GO:1903865;GO:1990234	GO:0006139;GO:0006352;GO:0006355;GO:0006725;GO:0006807;GO:0006950;GO:0008152;GO:0009058;GO:0009059;GO:0009408;GO:0009628;GO:0009987;GO:0016070;GO:0019222;GO:0034641;GO:0043170;GO:0044238;GO:0046483;GO:0050789;GO:0050896;GO:0065007	GO:0005667;GO:0005829;GO:0030880;GO:0032991;GO:0110165;GO:1902494	ko03020	RNA polymerase sigma factor RpoD	P00579	P00579	RPOD_ECOLI	rpoD	RNA polymerase sigma factor RpoD	rpoD	1SIG;1TLH;2P7V;3IYD;3T72;4JK1;4JK2;4JKR;4KMU;4KN4;4KN7;4LJZ;4LK0;4LK1;4LLG;4MEX;4MEY;4XSX;4XSY;4XSZ;4YFK;4YFN;4YFX;4YG2;4YLN;4YLO;4YLP;4ZH2;4ZH3;4ZH4;5UAC;5UAG;5UAH;5UAJ;5UAL;5UAQ;5VSW;5VT0;5W1S;5W1T;6B6H;6BYU;6C9Y;6CA0;6CUX;6JNX;6K4Y;6LDI;6N4C;6N57;6N58;6N62;6OUL;6P18;6P1K;6PB4;6PB5;6PB6;6PSQ;6PSR;6PSS;6PST;6PSU;6PSV;6PSW;6VJS;6WMU;6XH7;6XH8;6XL5;6XL9;6XLJ;6XLL;6XLM;7BEF;7BEG;7C17;7C97;7CHW;7DY6…	RPOD_ECOLI	+	PQQ2_PQQ	3.64954	0.000571429	0.504458	7.86169
14.0615	14.1181	14.1255	14.01	14.2544	14.3764	14.299	14.2764	base-excision repair;cellular aromatic compound metabolic process;cellular metabolic process;cellular nitrogen compound metabolic process;cellular process;cellular response to stimulus;cellular response to stress;DNA damage response;DNA metabolic process;DNA repair;DNA replication;DNA-templated DNA replication;double-strand break repair;heterocycle metabolic process;macromolecule metabolic proces…	3'-5' exonuclease activity;5'-3' exonuclease activity;binding;catalytic activity;catalytic activity, acting on a nucleic acid;catalytic activity, acting on DNA;DNA binding;DNA polymerase activity;DNA-directed DNA polymerase activity;exonuclease activity;hydrolase activity;hydrolase activity, acting on ester bonds;nuclease activity;nucleic acid binding;nucleotidyltransferase activity;organic cycli…	cellular anatomical entity;cytoplasm;cytosol	cellular aromatic compound metabolic process;cellular nitrogen compound metabolic process;cellular process;DNA damage response;DNA metabolic process;DNA repair;DNA replication;heterocycle metabolic process;macromolecule metabolic process;metabolic process;nitrogen compound metabolic process;nucleobase-containing compound metabolic process;primary metabolic process;response to stimulus;response to…	cellular anatomical entity;cytoplasm;cytosol	Base excision repair;DNA replication;Homologous recombination;Nucleotide excision repair;Purine metabolism;Pyrimidine metabolism	5_3_exonuc;5_3_exonuc_N;DNA_pol_A;DNA_pol_A_exo1		3D-structure;Directproteinsequencing;DNA-binding;DNAdamage;DNA-directedDNApolymerase;DNArepair;DNAreplication;Exonuclease;Hydrolase;Nuclease;Nucleotidyltransferase;Referenceproteome;Transferase		GO:0006139;GO:0006259;GO:0006260;GO:0006261;GO:0006281;GO:0006284;GO:0006302;GO:0006725;GO:0006807;GO:0006950;GO:0006974;GO:0008152;GO:0009987;GO:0033554;GO:0034641;GO:0043170;GO:0044237;GO:0044238;GO:0046483;GO:0050896;GO:0051716;GO:0071704;GO:0090304;GO:1901360	GO:0003676;GO:0003677;GO:0003824;GO:0003887;GO:0004518;GO:0004527;GO:0005488;GO:0008408;GO:0008409;GO:0016740;GO:0016772;GO:0016779;GO:0016787;GO:0016788;GO:0034061;GO:0097159;GO:0140097;GO:0140640	GO:0005737;GO:0005829;GO:0110165	GO:0006139;GO:0006259;GO:0006260;GO:0006281;GO:0006725;GO:0006807;GO:0006950;GO:0006974;GO:0008152;GO:0009987;GO:0034641;GO:0043170;GO:0044238;GO:0046483;GO:0050896	GO:0005737;GO:0005829;GO:0110165	ko00230;ko00240;ko03030;ko03410;ko03420;ko03440	DNA polymerase I	P00582	P00582	DPO1_ECOLI	polA	DNA polymerase I	polA	1D8Y;1D9D;1D9F;1DPI;1KFD;1KFS;1KLN;1KRP;1KSP;1QSL;2KFN;2KFZ;2KZM;2KZZ	DPO1_ECOLI	+	PQQ2_PQQ	2.97012	0.00176803	0.222767	5.88094
9.49418	8.92957	8.32393	7.48898	9.14336	9.34305	8.67576	8.5197	cellular metabolic process;cellular process;dephosphorylation;macromolecule metabolic process;macromolecule modification;metabolic process;nitrogen compound metabolic process;organic substance metabolic process;organonitrogen compound metabolic process;phosphate-containing compound metabolic process;phosphorus metabolic process;primary metabolic process;protein dephosphorylation;protein metabolic…	alkaline phosphatase activity;binding;catalytic activity;catalytic activity, acting on a protein;cation binding;hydrogenase (acceptor) activity;hydrolase activity;hydrolase activity, acting on ester bonds;ion binding;magnesium ion binding;metal ion binding;oxidoreductase activity;oxidoreductase activity, acting on hydrogen as donor;oxidoreductase activity, acting on phosphorus or arsenic in donor…	cellular anatomical entity;outer membrane-bounded periplasmic space;periplasmic space	cellular process;macromolecule metabolic process;macromolecule modification;metabolic process;nitrogen compound metabolic process;phosphorus metabolic process;primary metabolic process;protein dephosphorylation;protein metabolic process;protein modification process	cellular anatomical entity;periplasmic space	Aminobenzoate degradation;Folate biosynthesis;Two-component system	Alk_phosphatase		3D-structure;Directproteinsequencing;Disulfidebond;Hydrolase;Magnesium;Metal-binding;Periplasm;Phosphoprotein;Referenceproteome;Signal;Zinc		GO:0006470;GO:0006793;GO:0006796;GO:0006807;GO:0008152;GO:0009987;GO:0016311;GO:0019538;GO:0036211;GO:0043170;GO:0043412;GO:0044237;GO:0044238;GO:0071704;GO:1901564	GO:0000287;GO:0003824;GO:0004035;GO:0004721;GO:0005488;GO:0008270;GO:0016491;GO:0016695;GO:0016787;GO:0016788;GO:0016791;GO:0030613;GO:0033748;GO:0042578;GO:0043167;GO:0043169;GO:0046872;GO:0046914;GO:0140096	GO:0030288;GO:0042597;GO:0110165	GO:0006470;GO:0006793;GO:0006807;GO:0008152;GO:0009987;GO:0019538;GO:0036211;GO:0043170;GO:0043412;GO:0044238	GO:0042597;GO:0110165	ko00627;ko00790;ko02020	Alkaline phosphatase	P00634	P00634	PPB_ECOLI	phoA	Alkaline phosphatase	phoA	1AJA;1AJB;1AJC;1AJD;1ALH;1ALI;1ALJ;1ALK;1ANI;1ANJ;1B8J;1ED8;1ED9;1ELX;1ELY;1ELZ;1EW8;1EW9;1HJK;1HQA;1KH4;1KH5;1KH7;1KH9;1KHJ;1KHK;1KHL;1KHN;1URA;1URB;1Y6V;1Y7A;2ANH;2G9Y;2GA3;2MLX;2MLY;2MLZ;3BDF;3BDG;3BDH;3CMR;3DPC;3DYC;3TG0;4KM4;4YR1;5C66;5GAD;5GAF;5GAG;5GAH;5JTL;5JTM;5JTN;5JTO;5JTP;5TPQ;6PPT;6PQ2;6PQE;6PQM;6PRI;6PRJ;6PRQ;6PSI;7JMM;7JN8;7JN9;7JNE;7N6J;7N6K;7N6L;7N6M	PPB_ECOLI			0.326036	0.426863	0.3613	0.767271
12.8318	12.8156	12.8592	13.0838	12.9562	13.0032	12.7561	12.7403	carbohydrate catabolic process;carbohydrate metabolic process;catabolic process;disaccharide catabolic process;disaccharide metabolic process;lactose catabolic process;lactose metabolic process;metabolic process;oligosaccharide catabolic process;oligosaccharide metabolic process;organic substance catabolic process;organic substance metabolic process;primary metabolic process	alkali metal ion binding;beta-galactosidase activity;binding;carbohydrate binding;catalytic activity;cation binding;galactosidase activity;hydrolase activity;hydrolase activity, acting on glycosyl bonds;hydrolase activity, hydrolyzing O-glycosyl compounds;identical protein binding;ion binding;magnesium ion binding;metal ion binding;protein binding	beta-galactosidase complex;catalytic complex;protein-containing complex	carbohydrate metabolic process;catabolic process;metabolic process;oligosaccharide metabolic process;primary metabolic process	beta-galactosidase complex;catalytic complex;protein-containing complex	Galactose metabolism;Other glycan degradation;Sphingolipid metabolism	Bgal_small_N;Glyco_hydro_2;Glyco_hydro_2_C;Glyco_hydro_2_N;LacZ_4		3D-structure;Directproteinsequencing;Glycosidase;Hydrolase;Magnesium;Manganese;Metal-binding;Referenceproteome;Sodium		GO:0005975;GO:0005984;GO:0005988;GO:0005990;GO:0008152;GO:0009056;GO:0009311;GO:0009313;GO:0016052;GO:0044238;GO:0046352;GO:0071704;GO:1901575	GO:0000287;GO:0003824;GO:0004553;GO:0004565;GO:0005488;GO:0005515;GO:0015925;GO:0016787;GO:0016798;GO:0030246;GO:0031420;GO:0042802;GO:0043167;GO:0043169;GO:0046872	GO:0009341;GO:0032991;GO:1902494	GO:0005975;GO:0008152;GO:0009056;GO:0009311;GO:0044238	GO:0009341;GO:0032991;GO:1902494	ko00052;ko00511;ko00600	Beta-galactosidase	P00722	P00722	BGAL_ECOLI	lacZ	Beta-galactosidase	lacZ	1DP0;1F4A;1F4H;1HN1;1JYN;1JYV;1JYW;1JYX;1JZ2;1JZ3;1JZ4;1JZ5;1JZ6;1JZ7;1JZ8;1PX3;1PX4;3CZJ;3DYM;3DYO;3DYP;3E1F;3I3B;3I3D;3I3E;3IAP;3IAQ;3J7H;3MUY;3MUZ;3MV0;3MV1;3SEP;3T08;3T09;3T0A;3T0B;3T0D;3T2O;3T2P;3T2Q;3VD3;3VD4;3VD5;3VD7;3VD9;3VDA;3VDB;3VDC;4CKD;4DUV;4DUW;4DUX;4TTG;4V40;4V41;4V44;4V45;5A1A;6CVM;6DRV;6KUZ;6TSH;6TSK;6TTE;6X1Q;7BRS;7BTK	BGAL_ECOLI			0.137961	0.69136	-0.0336287	-0.364699
13.136	12.9153	13.0475	12.5745	12.9106	12.7945	12.762	12.865	amide metabolic process;macromolecule metabolic process;metabolic process;nitrogen compound metabolic process;organic substance metabolic process;organonitrogen compound metabolic process;peptide metabolic process;primary metabolic process;protein maturation;protein metabolic process;protein processing;proteolysis;signal peptide processing	catalytic activity;catalytic activity, acting on a protein;endopeptidase activity;hydrolase activity;peptidase activity;serine hydrolase activity;serine-type endopeptidase activity;serine-type peptidase activity	cellular anatomical entity;membrane;plasma membrane	amide metabolic process;macromolecule metabolic process;metabolic process;nitrogen compound metabolic process;peptide metabolic process;primary metabolic process;protein maturation;protein metabolic process;protein processing;proteolysis	cellular anatomical entity;membrane;plasma membrane	Protein export	Peptidase_S26		3D-structure;Cellinnermembrane;Cellmembrane;Disulfidebond;Hydrolase;Membrane;Protease;Referenceproteome;Transmembrane;Transmembranehelix		GO:0006465;GO:0006508;GO:0006518;GO:0006807;GO:0008152;GO:0016485;GO:0019538;GO:0043170;GO:0043603;GO:0044238;GO:0051604;GO:0071704;GO:1901564	GO:0003824;GO:0004175;GO:0004252;GO:0008233;GO:0008236;GO:0016787;GO:0017171;GO:0140096	GO:0005886;GO:0016020;GO:0110165	GO:0006508;GO:0006518;GO:0006807;GO:0008152;GO:0016485;GO:0019538;GO:0043170;GO:0043603;GO:0044238;GO:0051604	GO:0005886;GO:0016020;GO:0110165	ko03060	Signal peptidase I	P00803	P00803	LEP_ECOLI	lepB	Signal peptidase I	lepB	1B12;1KN9;1T7D;3IIQ;3S04;6B88	LEP_ECOLI			0.276402	0.483172	-0.085289	-0.66767
14.1847	14.5021	14.3989	14.3629	13.9851	14.2337	14.3667	14.2471	alpha-amino acid catabolic process;alpha-amino acid metabolic process;amino acid catabolic process;amino acid metabolic process;asparagine catabolic process;asparagine metabolic process;aspartate family amino acid catabolic process;aspartate family amino acid metabolic process;carboxylic acid catabolic process;carboxylic acid metabolic process;catabolic process;cellular catabolic process;cellular…	asparaginase activity;binding;catalytic activity;hydrolase activity;hydrolase activity, acting on carbon-nitrogen (but not peptide) bonds;hydrolase activity, acting on carbon-nitrogen (but not peptide) bonds, in linear amides;identical protein binding;protein binding	cellular anatomical entity;outer membrane-bounded periplasmic space;periplasmic space;protein-containing complex	amino acid metabolic process;catabolic process;cellular component assembly;cellular component organization;cellular component organization or biogenesis;cellular process;metabolic process;nitrogen compound metabolic process;organic acid metabolic process;primary metabolic process;protein-containing complex assembly;small molecule metabolic process	cellular anatomical entity;periplasmic space;protein-containing complex	Alanine, aspartate and glutamate metabolism;Cyanoamino acid metabolism;Nitrogen metabolism	Asparaginase;Asparaginase_C		3D-structure;Directproteinsequencing;Disulfidebond;Hydrolase;Periplasm;Pharmaceutical;Referenceproteome;Signal		GO:0006082;GO:0006520;GO:0006528;GO:0006530;GO:0006807;GO:0008152;GO:0009056;GO:0009063;GO:0009064;GO:0009065;GO:0009066;GO:0009068;GO:0009987;GO:0016043;GO:0016054;GO:0019752;GO:0022607;GO:0043436;GO:0043933;GO:0044237;GO:0044238;GO:0044248;GO:0044281;GO:0044282;GO:0046395;GO:0051259;GO:0051260;GO:0051262;GO:0051289;GO:0065003;GO:0071704;GO:0071840;GO:1901564;GO:1901565;GO:1901575;GO:1901605;GO:…	GO:0003824;GO:0004067;GO:0005488;GO:0005515;GO:0016787;GO:0016810;GO:0016811;GO:0042802	GO:0030288;GO:0032991;GO:0042597;GO:0110165	GO:0006082;GO:0006520;GO:0006807;GO:0008152;GO:0009056;GO:0009987;GO:0016043;GO:0022607;GO:0044238;GO:0044281;GO:0065003;GO:0071840	GO:0032991;GO:0042597;GO:0110165	ko00250;ko00460;ko00910	L-asparaginase 2	P00805	P00805	ASPG2_ECOLI	ansB	L-asparaginase 2	ansB	1HO3;1IHD;1JAZ;1JJA;1NNS;3ECA;4ECA;5MQ5;6EOK;6NX6;6NX7;6NX8;6NX9;6NXA;6NXB;6PA2;6PA3;6PA4;6PA5;6PA6;6PA8;6PA9;6PAA;6PAB;6PAC;6UOD;6UOG;6UOH;6V23;6V24;6V25;6V26;6V27;6V28;6V29;6V2A;6V2B;6V2C;6V2G;6V5F;7A0U;7M11;7P9C;7R57;7R5Q;8ECD;8ECE	ASPG2_ECOLI			0.724341	0.162331	-0.154037	-1.48279
10.085	8.59596	9.71712	9.27569	10.7373	10.9832	10.7102	10.1711	antibiotic catabolic process;antibiotic metabolic process;catabolic process;metabolic process;response to antibiotic;response to chemical;response to stimulus	beta-lactamase activity;catalytic activity;hydrolase activity;hydrolase activity, acting on carbon-nitrogen (but not peptide) bonds;hydrolase activity, acting on carbon-nitrogen (but not peptide) bonds, in cyclic amides	cellular anatomical entity;outer membrane-bounded periplasmic space;periplasmic space	catabolic process;metabolic process;response to antibiotic;response to chemical;response to stimulus	cellular anatomical entity;periplasmic space	beta-Lactam resistance;Penicillin and cephalosporin biosynthesis;Two-component system	Beta-lactamase		3D-structure;Antibioticresistance;Directproteinsequencing;Hydrolase;Periplasm;Referenceproteome;Signal		GO:0008152;GO:0009056;GO:0016999;GO:0017001;GO:0042221;GO:0046677;GO:0050896	GO:0003824;GO:0008800;GO:0016787;GO:0016810;GO:0016812	GO:0030288;GO:0042597;GO:0110165	GO:0008152;GO:0009056;GO:0042221;GO:0046677;GO:0050896	GO:0042597;GO:0110165	ko00311;ko00312;ko02020	Beta-lactamase	P00811	P00811	AMPC_ECOLI	ampC	Beta-lactamase	ampC	1C3B;1FCM;1FCN;1FCO;1FSW;1FSY;1GA9;1I5Q;1IEL;1IEM;1KDS;1KDW;1KE0;1KE3;1KE4;1KVL;1KVM;1L0D;1L0E;1L0F;1L0G;1L2S;1LL5;1LL9;1LLB;1MXO;1MY8;1O07;1PI4;1PI5;1XGI;1XGJ;2BLS;2FFY;2HDQ;2HDR;2HDS;2HDU;2I72;2P9V;2PU2;2PU4;2R9W;2R9X;2RCX;3BLS;3BM6;3FKV;3FKW;3GQZ;3GR2;3GRJ;3GSG;3GTC;3GV9;3GVB;3IWI;3IWO;3IWQ;3IXB;3IXD;3IXG;3IXH;3O86;3O87;3O88;4E3I;4E3J;4E3K;4E3L;4E3M;4E3N;4E3O;4JXG;4JXS;4JXV;4JXW;4KEN;4KG2;4KG5…	AMPC_ECOLI	+	PQQ2_PQQ	1.83509	0.0140656	1.23202	3.39316
12.6369	12.8792	12.8846	12.5073	12.1537	12.345	12.416	12.297	alpha-amino acid biosynthetic process;alpha-amino acid metabolic process;amino acid biosynthetic process;amino acid metabolic process;aspartate family amino acid biosynthetic process;aspartate family amino acid metabolic process;biosynthetic process;carboxylic acid biosynthetic process;carboxylic acid metabolic process;cellular biosynthetic process;cellular metabolic process;cellular process;diam…	anion binding;binding;carbon-carbon lyase activity;carboxy-lyase activity;catalytic activity;diaminopimelate decarboxylase activity;heterocyclic compound binding;identical protein binding;ion binding;lyase activity;organic cyclic compound binding;protein binding;protein dimerization activity;protein homodimerization activity;pyridoxal phosphate binding;small molecule binding;vitamin B6 binding;vi…		amino acid metabolic process;biosynthetic process;cellular process;metabolic process;nitrogen compound metabolic process;organic acid metabolic process;primary metabolic process;small molecule metabolic process		Lysine biosynthesis	Orn_Arg_deC_N;Orn_DAP_Arg_deC		3D-structure;Amino-acidbiosynthesis;Decarboxylase;Lyase;Lysinebiosynthesis;Pyridoxalphosphate;Referenceproteome		GO:0006082;GO:0006520;GO:0006553;GO:0006807;GO:0008152;GO:0008652;GO:0009058;GO:0009066;GO:0009067;GO:0009085;GO:0009089;GO:0009987;GO:0016053;GO:0019752;GO:0043436;GO:0043648;GO:0044237;GO:0044238;GO:0044249;GO:0044281;GO:0044283;GO:0046394;GO:0046451;GO:0071704;GO:1901564;GO:1901566;GO:1901576;GO:1901605;GO:1901607	GO:0003824;GO:0005488;GO:0005515;GO:0008836;GO:0016829;GO:0016830;GO:0016831;GO:0019842;GO:0030170;GO:0036094;GO:0042802;GO:0042803;GO:0043167;GO:0043168;GO:0046983;GO:0070279;GO:0097159;GO:1901363		GO:0006082;GO:0006520;GO:0006807;GO:0008152;GO:0009058;GO:0009987;GO:0044238;GO:0044281		ko00300	Diaminopimelate decarboxylase	P00861	P00861	DCDA_ECOLI	lysA	Diaminopimelate decarboxylase	lysA	1KNW;1KO0	DCDA_ECOLI	+	PQQ2_PQQ	2.10245	0.00805742	-0.424078	-3.90933
14.4108	14.2853	14.2591	14.2973	15.1127	15.0369	14.9747	14.984	biosynthetic process;carbohydrate biosynthetic process;carbohydrate metabolic process;carbon fixation;carboxylic acid metabolic process;cellular component assembly;cellular component organization;cellular component organization or biogenesis;cellular metabolic process;cellular process;dicarboxylic acid metabolic process;gluconeogenesis;glucose metabolic process;hexose biosynthetic process;hexose …	binding;carbon-carbon lyase activity;carboxy-lyase activity;catalytic activity;cation binding;identical protein binding;ion binding;lyase activity;magnesium ion binding;metal ion binding;phosphoenolpyruvate carboxykinase activity;phosphoenolpyruvate carboxylase activity;protein binding	cellular anatomical entity;cytosol	biosynthetic process;carbohydrate metabolic process;cellular component assembly;cellular component organization;cellular component organization or biogenesis;cellular process;metabolic process;organic acid metabolic process;primary metabolic process;protein-containing complex assembly;small molecule metabolic process	cellular anatomical entity;cytosol	Carbon fixation in photosynthetic organisms;Carbon fixation pathways in prokaryotes;Methane metabolism;Pyruvate metabolism	PEPcase		3D-structure;Allostericenzyme;Carbondioxidefixation;Lyase;Magnesium;Referenceproteome		GO:0005975;GO:0005996;GO:0006006;GO:0006082;GO:0006094;GO:0006099;GO:0006107;GO:0008152;GO:0009058;GO:0009987;GO:0015977;GO:0016043;GO:0016051;GO:0019318;GO:0019319;GO:0019752;GO:0022607;GO:0043436;GO:0043648;GO:0043933;GO:0044237;GO:0044238;GO:0044281;GO:0044283;GO:0046364;GO:0051259;GO:0051260;GO:0051262;GO:0051289;GO:0065003;GO:0071704;GO:0071840;GO:1901576	GO:0000287;GO:0003824;GO:0004611;GO:0005488;GO:0005515;GO:0008964;GO:0016829;GO:0016830;GO:0016831;GO:0042802;GO:0043167;GO:0043169;GO:0046872	GO:0005829;GO:0110165	GO:0005975;GO:0006082;GO:0008152;GO:0009058;GO:0009987;GO:0016043;GO:0022607;GO:0044238;GO:0044281;GO:0065003;GO:0071840	GO:0005829;GO:0110165	ko00620;ko00680;ko00710;ko00720	Phosphoenolpyruvate carboxylase	P00864	P00864	CAPP_ECOLI	ppc	Phosphoenolpyruvate carboxylase	ppc	1FIY;1JQN;1QB4	CAPP_ECOLI	+	PQQ2_PQQ	5.33886	0	0.713959	15.4881
14.6459	14.8392	14.6772	15.0259	15.1102	14.9368	15.1179	15.0066	amino acid biosynthetic process;amino acid metabolic process;aromatic amino acid family biosynthetic process;aromatic amino acid metabolic process;aromatic compound biosynthetic process;biosynthetic process;carboxylic acid biosynthetic process;carboxylic acid metabolic process;cellular aromatic compound metabolic process;cellular biosynthetic process;cellular metabolic process;cellular process;ch…	3-deoxy-7-phosphoheptulonate synthase activity;binding;catalytic activity;identical protein binding;protein binding;transferase activity;transferase activity, transferring alkyl or aryl (other than methyl) groups	cellular anatomical entity;cytoplasm	amino acid metabolic process;biosynthetic process;cellular aromatic compound metabolic process;cellular process;metabolic process;nitrogen compound metabolic process;organic acid metabolic process;primary metabolic process;small molecule metabolic process	cellular anatomical entity;cytoplasm	Phenylalanine, tyrosine and tryptophan biosynthesis	DAHP_synth_1		Amino-acidbiosynthesis;Aromaticaminoacidbiosynthesis;Referenceproteome;Transferase		GO:0006082;GO:0006520;GO:0006725;GO:0006807;GO:0008152;GO:0008652;GO:0009058;GO:0009072;GO:0009073;GO:0009423;GO:0009987;GO:0016053;GO:0019438;GO:0019752;GO:0043436;GO:0043648;GO:0043650;GO:0044237;GO:0044238;GO:0044249;GO:0044281;GO:0044283;GO:0046394;GO:0046417;GO:0071704;GO:1901360;GO:1901362;GO:1901564;GO:1901566;GO:1901576	GO:0003824;GO:0003849;GO:0005488;GO:0005515;GO:0016740;GO:0016765;GO:0042802	GO:0005737;GO:0110165	GO:0006082;GO:0006520;GO:0006725;GO:0006807;GO:0008152;GO:0009058;GO:0009987;GO:0044238;GO:0044281	GO:0005737;GO:0110165	ko00400	Phospho-2-dehydro-3-deoxyheptonate aldolase, Trp-sensitive	P00887	P00887	AROH_ECOLI	aroH	Phospho-2-dehydro-3-deoxyheptonate aldolase, Trp-sensitive	aroH		AROH_ECOLI	+	PQQ2_PQQ	1.34462	0.0404985	0.245814	2.52102
11.1445	10.7004	10.9678	10.9323	11.5427	11.5276	11.4978	11.5497	amino acid biosynthetic process;amino acid metabolic process;aromatic amino acid family biosynthetic process;aromatic amino acid metabolic process;aromatic compound biosynthetic process;biosynthetic process;carboxylic acid biosynthetic process;carboxylic acid metabolic process;cellular aromatic compound metabolic process;cellular biosynthetic process;cellular metabolic process;cellular process;ch…	3-deoxy-7-phosphoheptulonate synthase activity;binding;catalytic activity;identical protein binding;protein binding;transferase activity;transferase activity, transferring alkyl or aryl (other than methyl) groups	cellular anatomical entity;cytoplasm	amino acid metabolic process;biosynthetic process;cellular aromatic compound metabolic process;cellular process;metabolic process;nitrogen compound metabolic process;organic acid metabolic process;primary metabolic process;small molecule metabolic process	cellular anatomical entity;cytoplasm	Phenylalanine, tyrosine and tryptophan biosynthesis	DAHP_synth_1		3D-structure;Amino-acidbiosynthesis;Aromaticaminoacidbiosynthesis;Directproteinsequencing;Referenceproteome;Transferase		GO:0006082;GO:0006520;GO:0006725;GO:0006807;GO:0008152;GO:0008652;GO:0009058;GO:0009072;GO:0009073;GO:0009423;GO:0009987;GO:0016053;GO:0019438;GO:0019752;GO:0043436;GO:0043648;GO:0043650;GO:0044237;GO:0044238;GO:0044249;GO:0044281;GO:0044283;GO:0046394;GO:0046417;GO:0071704;GO:1901360;GO:1901362;GO:1901564;GO:1901566;GO:1901576	GO:0003824;GO:0003849;GO:0005488;GO:0005515;GO:0016740;GO:0016765;GO:0042802	GO:0005737;GO:0110165	GO:0006082;GO:0006520;GO:0006725;GO:0006807;GO:0008152;GO:0009058;GO:0009987;GO:0044238;GO:0044281	GO:0005737;GO:0110165	ko00400	Phospho-2-dehydro-3-deoxyheptonate aldolase, Tyr-sensitive	P00888	P00888	AROF_ECOLI	aroF	Phospho-2-dehydro-3-deoxyheptonate aldolase, Tyr-sensitive	aroF	6AGL;6AGM	AROF_ECOLI	+	PQQ2_PQQ	3.18055	0.000957529	0.593188	6.44622
8.09699	12.2323	12.5592	12.3401	10.4133	11.143	11.078	11.0561	alpha-amino acid biosynthetic process;alpha-amino acid metabolic process;amino acid biosynthetic process;amino acid metabolic process;biosynthetic process;branched-chain amino acid biosynthetic process;branched-chain amino acid metabolic process;carboxylic acid biosynthetic process;carboxylic acid metabolic process;cellular biosynthetic process;cellular metabolic process;cellular process;isoleuci…	acetolactate synthase activity;anion binding;binding;catalytic activity;cation binding;flavin adenine dinucleotide binding;heterocyclic compound binding;ion binding;magnesium ion binding;metal ion binding;nucleoside phosphate binding;nucleotide binding;organic cyclic compound binding;quaternary ammonium group binding;small molecule binding;sulfur compound binding;thiamine pyrophosphate binding;tr…	acetolactate synthase complex;catalytic complex;cellular anatomical entity;cytosol;protein-containing complex;transferase complex	amino acid metabolic process;biosynthetic process;cellular process;metabolic process;nitrogen compound metabolic process;organic acid metabolic process;primary metabolic process;small molecule metabolic process	catalytic complex;cellular anatomical entity;cytosol;protein-containing complex	Butanoate metabolism;C5-Branched dibasic acid metabolism;Pantothenate and CoA biosynthesis;Valine, leucine and isoleucine biosynthesis	TPP_enzyme_C;TPP_enzyme_M;TPP_enzyme_N		Amino-acidbiosynthesis;Branched-chainaminoacidbiosynthesis;Directproteinsequencing;FAD;Flavoprotein;Magnesium;Metal-binding;Referenceproteome;Thiaminepyrophosphate;Transferase		GO:0006082;GO:0006520;GO:0006549;GO:0006573;GO:0006807;GO:0008152;GO:0008652;GO:0009058;GO:0009081;GO:0009082;GO:0009097;GO:0009099;GO:0009987;GO:0016053;GO:0019752;GO:0043436;GO:0044237;GO:0044238;GO:0044249;GO:0044281;GO:0044283;GO:0046394;GO:0071704;GO:1901564;GO:1901566;GO:1901576;GO:1901605;GO:1901607	GO:0000166;GO:0000287;GO:0003824;GO:0003984;GO:0005488;GO:0016740;GO:0016744;GO:0019842;GO:0030976;GO:0036094;GO:0043167;GO:0043168;GO:0043169;GO:0046872;GO:0050660;GO:0050997;GO:0097159;GO:1901265;GO:1901363;GO:1901681	GO:0005829;GO:0005948;GO:0032991;GO:0110165;GO:1902494;GO:1990234	GO:0006082;GO:0006520;GO:0006807;GO:0008152;GO:0009058;GO:0009987;GO:0044238;GO:0044281	GO:0005829;GO:0032991;GO:0110165;GO:1902494	ko00290;ko00650;ko00660;ko00770	Acetolactate synthase isozyme 3 large subunit	P00893	P00893	ILVI_ECOLI	ilvI	Acetolactate synthase isozyme 3 large subunit	ilvI		ILVI_ECOLI			0.133516	0.698807	-0.384519	-0.35416
13.9544	13.5134	13.5037	13.9343	14.1478	13.9979	13.9372	13.8613	alpha-amino acid biosynthetic process;alpha-amino acid metabolic process;amine biosynthetic process;amine metabolic process;amino acid biosynthetic process;amino acid metabolic process;aromatic amino acid family biosynthetic process;aromatic amino acid metabolic process;aromatic compound biosynthetic process;biogenic amine biosynthetic process;biogenic amine metabolic process;biosynthetic process…	anthranilate synthase activity;binding;carbon-carbon lyase activity;catalytic activity;cation binding;ion binding;lyase activity;metal ion binding;oxo-acid-lyase activity	anthranilate synthase complex;catalytic complex;protein-containing complex	amine metabolic process;amino acid metabolic process;biosynthetic process;cellular aromatic compound metabolic process;cellular nitrogen compound metabolic process;cellular process;heterocycle metabolic process;metabolic process;nitrogen compound metabolic process;organic acid metabolic process;primary metabolic process;small molecule metabolic process	catalytic complex;protein-containing complex	Phenylalanine, tyrosine and tryptophan biosynthesis	Anth_synt_I_N;Chorismate_bind		Allostericenzyme;Amino-acidbiosynthesis;Aromaticaminoacidbiosynthesis;Directproteinsequencing;Lyase;Magnesium;Metal-binding;Referenceproteome;Tryptophanbiosynthesis		GO:0000162;GO:0006082;GO:0006520;GO:0006568;GO:0006576;GO:0006586;GO:0006725;GO:0006807;GO:0008152;GO:0008652;GO:0009058;GO:0009072;GO:0009073;GO:0009308;GO:0009309;GO:0009987;GO:0016053;GO:0018130;GO:0019438;GO:0019752;GO:0034641;GO:0042401;GO:0042430;GO:0042435;GO:0043436;GO:0044237;GO:0044238;GO:0044249;GO:0044271;GO:0044281;GO:0044283;GO:0046219;GO:0046394;GO:0046483;GO:0071704;GO:1901360;GO:…	GO:0003824;GO:0004049;GO:0005488;GO:0016829;GO:0016830;GO:0016833;GO:0043167;GO:0043169;GO:0046872	GO:0005950;GO:0032991;GO:1902494	GO:0006082;GO:0006520;GO:0006725;GO:0006807;GO:0008152;GO:0009058;GO:0009308;GO:0009987;GO:0034641;GO:0044238;GO:0044281;GO:0046483	GO:0032991;GO:1902494	ko00400	Anthranilate synthase component 1	P00895	P00895	TRPE_ECOLI	trpE	Anthranilate synthase component 1	trpE		TRPE_ECOLI			0.948376	0.0945252	0.259611	1.85744
11.4187	11.4493	11.5466	11.8549	11.6222	11.9806	11.6681	11.8793	alpha-amino acid biosynthetic process;alpha-amino acid metabolic process;amide biosynthetic process;amide metabolic process;amine biosynthetic process;amine metabolic process;amino acid biosynthetic process;amino acid metabolic process;aromatic amino acid family biosynthetic process;aromatic amino acid metabolic process;aromatic compound biosynthetic process;benzene-containing compound metabolic …	4-amino-4-deoxychorismate synthase activity;binding;catalytic activity;protein binding;protein dimerization activity;protein heterodimerization activity;transaminase activity;transferase activity;transferase activity, transferring nitrogenous groups	aminodeoxychorismate synthase complex;catalytic complex;intracellular protein-containing complex;protein-containing complex	amide metabolic process;amine metabolic process;amino acid metabolic process;biosynthetic process;cellular aromatic compound metabolic process;cellular modified amino acid metabolic process;cellular nitrogen compound metabolic process;cellular process;heterocycle metabolic process;metabolic process;monocarboxylic acid metabolic process;nitrogen compound metabolic process;organic acid metabolic pr…	catalytic complex;protein-containing complex	Folate biosynthesis	GATase		Folatebiosynthesis;Glutamineamidotransferase;Referenceproteome;Transferase		GO:0000162;GO:0006082;GO:0006520;GO:0006541;GO:0006568;GO:0006575;GO:0006576;GO:0006586;GO:0006725;GO:0006760;GO:0006766;GO:0006767;GO:0006807;GO:0008152;GO:0008153;GO:0008652;GO:0009058;GO:0009064;GO:0009072;GO:0009073;GO:0009110;GO:0009308;GO:0009309;GO:0009396;GO:0009987;GO:0016053;GO:0018130;GO:0019438;GO:0019752;GO:0032787;GO:0034641;GO:0042364;GO:0042398;GO:0042401;GO:0042430;GO:0042435;GO:…	GO:0003824;GO:0005488;GO:0005515;GO:0008483;GO:0016740;GO:0016769;GO:0046820;GO:0046982;GO:0046983	GO:0009356;GO:0032991;GO:0140535;GO:1902494	GO:0006082;GO:0006520;GO:0006575;GO:0006725;GO:0006766;GO:0006807;GO:0008152;GO:0009058;GO:0009308;GO:0009987;GO:0032787;GO:0034641;GO:0042559;GO:0043603;GO:0044238;GO:0044281;GO:0046483	GO:0032991;GO:1902494	ko00790	Aminodeoxychorismate synthase component 2	P00903	P00903	PABA_ECOLI	pabA	Aminodeoxychorismate synthase component 2	pabA		PABA_ECOLI			0.841038	0.120906	0.220183	1.67879
12.9202	12.6126	12.8158	12.9057	14.2014	13.8791	13.635	13.5856	alpha-amino acid biosynthetic process;alpha-amino acid metabolic process;amine biosynthetic process;amine metabolic process;amino acid biosynthetic process;amino acid metabolic process;antibiotic biosynthetic process;antibiotic metabolic process;aromatic amino acid family biosynthetic process;aromatic amino acid metabolic process;aromatic compound biosynthetic process;biogenic amine biosynthetic …	anthranilate phosphoribosyltransferase activity;anthranilate synthase activity;binding;carbon-carbon lyase activity;catalytic activity;cation binding;glycosyltransferase activity;ion binding;lyase activity;magnesium ion binding;metal ion binding;oxo-acid-lyase activity;pentosyltransferase activity;transferase activity	anthranilate synthase complex;catalytic complex;protein-containing complex	amine metabolic process;amino acid metabolic process;antibiotic biosynthetic process;biosynthetic process;cellular aromatic compound metabolic process;cellular nitrogen compound metabolic process;cellular process;heterocycle metabolic process;metabolic process;nitrogen compound metabolic process;organic acid metabolic process;primary metabolic process;small molecule metabolic process	catalytic complex;protein-containing complex	Phenylalanine, tyrosine and tryptophan biosynthesis	GATase;Glycos_trans_3N;Glycos_transf_3		Allostericenzyme;Amino-acidbiosynthesis;Aromaticaminoacidbiosynthesis;Directproteinsequencing;Glutamineamidotransferase;Glycosyltransferase;Lyase;Multifunctionalenzyme;Referenceproteome;Transferase;Tryptophanbiosynthesis		GO:0000162;GO:0002047;GO:0006082;GO:0006520;GO:0006541;GO:0006568;GO:0006576;GO:0006586;GO:0006725;GO:0006807;GO:0008152;GO:0008652;GO:0009058;GO:0009064;GO:0009072;GO:0009073;GO:0009308;GO:0009309;GO:0009987;GO:0016053;GO:0016999;GO:0017000;GO:0018130;GO:0019438;GO:0019752;GO:0034641;GO:0042401;GO:0042430;GO:0042435;GO:0043436;GO:0044237;GO:0044238;GO:0044249;GO:0044271;GO:0044281;GO:0044283;GO:…	GO:0000287;GO:0003824;GO:0004048;GO:0004049;GO:0005488;GO:0016740;GO:0016757;GO:0016763;GO:0016829;GO:0016830;GO:0016833;GO:0043167;GO:0043169;GO:0046872	GO:0005950;GO:0032991;GO:1902494	GO:0006082;GO:0006520;GO:0006725;GO:0006807;GO:0008152;GO:0009058;GO:0009308;GO:0009987;GO:0017000;GO:0034641;GO:0044238;GO:0044281;GO:0046483	GO:0032991;GO:1902494	ko00400	Anthranilate phosphoribosyltransferase;Anthranilate synthase component 2;Bifunctional protein TrpGD	P00904	P00904	TRPGD_ECOLI	trpGD	Bifunctional protein TrpGD	trpGD		TRPGD_ECOLI	+	PQQ2_PQQ	3.17001	0.000942966	1.01171	6.41696
13.0716	12.8679	12.9353	12.6684	13.8372	13.61	13.7493	13.3953	alpha-amino acid biosynthetic process;alpha-amino acid metabolic process;amine biosynthetic process;amine metabolic process;amino acid biosynthetic process;amino acid metabolic process;aromatic amino acid family biosynthetic process;aromatic amino acid metabolic process;aromatic compound biosynthetic process;biogenic amine biosynthetic process;biogenic amine metabolic process;biosynthetic process…	carbon-carbon lyase activity;carboxy-lyase activity;catalytic activity;indole-3-glycerol-phosphate synthase activity;intramolecular oxidoreductase activity;intramolecular oxidoreductase activity, interconverting aldoses and ketoses;isomerase activity;lyase activity;phosphoribosylanthranilate isomerase activity		amine metabolic process;amino acid metabolic process;biosynthetic process;cellular aromatic compound metabolic process;cellular nitrogen compound metabolic process;cellular process;heterocycle metabolic process;metabolic process;nitrogen compound metabolic process;organic acid metabolic process;primary metabolic process;small molecule metabolic process		Phenylalanine, tyrosine and tryptophan biosynthesis	IGPS;PRAI		3D-structure;Amino-acidbiosynthesis;Aromaticaminoacidbiosynthesis;Decarboxylase;Directproteinsequencing;Isomerase;Lyase;Multifunctionalenzyme;Referenceproteome;Tryptophanbiosynthesis		GO:0000162;GO:0006082;GO:0006520;GO:0006568;GO:0006576;GO:0006586;GO:0006725;GO:0006807;GO:0008152;GO:0008652;GO:0009058;GO:0009072;GO:0009073;GO:0009308;GO:0009309;GO:0009987;GO:0016053;GO:0018130;GO:0019438;GO:0019752;GO:0034641;GO:0042401;GO:0042430;GO:0042435;GO:0043436;GO:0044237;GO:0044238;GO:0044249;GO:0044271;GO:0044281;GO:0044283;GO:0046219;GO:0046394;GO:0046483;GO:0071704;GO:1901360;GO:…	GO:0003824;GO:0004425;GO:0004640;GO:0016829;GO:0016830;GO:0016831;GO:0016853;GO:0016860;GO:0016861		GO:0006082;GO:0006520;GO:0006725;GO:0006807;GO:0008152;GO:0009058;GO:0009308;GO:0009987;GO:0034641;GO:0044238;GO:0044281;GO:0046483		ko00400	Indole-3-glycerol phosphate synthase;N-(5'-phospho-ribosyl)anthranilate isomerase;Tryptophan biosynthesis protein TrpCF	P00909	P00909	TRPC_ECOLI	trpC	Tryptophan biosynthesis protein TrpCF	trpC	1JCM;1PII;2KZH	TRPC_ECOLI	+	PQQ2_PQQ	3.00225	0.00182524	0.762136	5.96471
10.9378	11.6963	11.3063	10.8939	10.7096	11.1325	11.1594	10.9414	biological regulation;cellular aromatic compound metabolic process;cellular metabolic process;cellular nitrogen compound metabolic process;cellular process;cellular response to stimulus;cellular response to stress;detection of abiotic stimulus;detection of external stimulus;detection of light stimulus;detection of stimulus;detection of visible light;DNA damage response;DNA metabolic process;DNA r…	anion binding;binding;carbon-carbon lyase activity;catalytic activity;catalytic activity, acting on a nucleic acid;catalytic activity, acting on DNA;damaged DNA binding;deoxyribodipyrimidine photo-lyase activity;DNA binding;DNA photolyase activity;FAD binding;flavin adenine dinucleotide binding;heterocyclic compound binding;ion binding;lyase activity;nucleic acid binding;nucleoside phosphate bind…		biological regulation;cellular aromatic compound metabolic process;cellular nitrogen compound metabolic process;cellular process;detection of stimulus;DNA damage response;DNA metabolic process;DNA repair;heterocycle metabolic process;macromolecule metabolic process;metabolic process;nitrogen compound metabolic process;nucleobase-containing compound metabolic process;primary metabolic process;regu…			DNA_photolyase;FAD_binding_7		3D-structure;Chromophore;DNA-binding;DNAdamage;DNArepair;FAD;Flavoprotein;Lyase;Nucleotide-binding;Referenceproteome		GO:0000719;GO:0006139;GO:0006259;GO:0006281;GO:0006290;GO:0006725;GO:0006807;GO:0006950;GO:0006974;GO:0007165;GO:0007602;GO:0007603;GO:0008152;GO:0009314;GO:0009416;GO:0009581;GO:0009582;GO:0009583;GO:0009584;GO:0009605;GO:0009628;GO:0009987;GO:0033554;GO:0034641;GO:0043170;GO:0044237;GO:0044238;GO:0046483;GO:0050789;GO:0050794;GO:0050896;GO:0051606;GO:0051716;GO:0065007;GO:0071704;GO:0090304;GO:…	GO:0000166;GO:0003676;GO:0003677;GO:0003684;GO:0003824;GO:0003904;GO:0003913;GO:0005488;GO:0016829;GO:0016830;GO:0036094;GO:0043167;GO:0043168;GO:0050660;GO:0071949;GO:0097159;GO:0140097;GO:0140640;GO:1901265;GO:1901363		GO:0006139;GO:0006259;GO:0006281;GO:0006725;GO:0006807;GO:0006950;GO:0006974;GO:0007165;GO:0008152;GO:0009416;GO:0009605;GO:0009628;GO:0009987;GO:0034641;GO:0043170;GO:0044238;GO:0046483;GO:0050789;GO:0050896;GO:0051606;GO:0065007			Deoxyribodipyrimidine photo-lyase	P00914	P00914	PHR_ECOLI	phrB	Deoxyribodipyrimidine photo-lyase	phrB	1DNP	PHR_ECOLI			0.471292	0.298972	-0.222875	-1.04137
13.6188	13.3416	13.3754	13.7393	13.9152	13.7025	13.5521	13.6847	alpha-amino acid biosynthetic process;alpha-amino acid catabolic process;alpha-amino acid metabolic process;amino acid biosynthetic process;amino acid catabolic process;amino acid metabolic process;biosynthetic process;branched-chain amino acid biosynthetic process;branched-chain amino acid metabolic process;carboxylic acid biosynthetic process;carboxylic acid catabolic process;carboxylic acid me…	ammonia-lyase activity;anion binding;binding;carbon-nitrogen lyase activity;carbon-oxygen lyase activity;catalytic activity;D-serine ammonia-lyase activity;heterocyclic compound binding;hydro-lyase activity;ion binding;lyase activity;organic cyclic compound binding;pyridoxal phosphate binding;small molecule binding;vitamin B6 binding;vitamin binding	cellular anatomical entity;cytoplasm;cytosol	amino acid metabolic process;biosynthetic process;catabolic process;cellular process;detoxification;DNA damage response;metabolic process;nitrogen compound metabolic process;organic acid metabolic process;primary metabolic process;response to stimulus;response to stress;small molecule metabolic process	cellular anatomical entity;cytoplasm;cytosol	Glycine, serine and threonine metabolism	PALP		3D-structure;Directproteinsequencing;Lyase;Pyridoxalphosphate;Referenceproteome		GO:0006082;GO:0006520;GO:0006549;GO:0006807;GO:0006950;GO:0006974;GO:0008152;GO:0008652;GO:0009056;GO:0009058;GO:0009063;GO:0009069;GO:0009071;GO:0009081;GO:0009082;GO:0009097;GO:0009987;GO:0016053;GO:0016054;GO:0019478;GO:0019752;GO:0033554;GO:0036088;GO:0043436;GO:0044237;GO:0044238;GO:0044248;GO:0044249;GO:0044281;GO:0044282;GO:0044283;GO:0046394;GO:0046395;GO:0046416;GO:0050896;GO:0051410;GO:…	GO:0003824;GO:0005488;GO:0008721;GO:0016829;GO:0016835;GO:0016836;GO:0016840;GO:0016841;GO:0019842;GO:0030170;GO:0036094;GO:0043167;GO:0043168;GO:0070279;GO:0097159;GO:1901363	GO:0005737;GO:0005829;GO:0110165	GO:0006082;GO:0006520;GO:0006807;GO:0006950;GO:0006974;GO:0008152;GO:0009056;GO:0009058;GO:0009987;GO:0044238;GO:0044281;GO:0050896;GO:0098754	GO:0005737;GO:0005829;GO:0110165	ko00260	D-serine dehydratase	P00926	P00926	SDHD_ECOLI	dsdA	D-serine dehydratase	dsdA	3SS7;3SS9	SDHD_ECOLI			0.793267	0.136659	0.194882	1.59887
13.2082	13.1478	13.3566	13.0643	14.491	14.2554	14.5127	14.3071	alpha-amino acid biosynthetic process;alpha-amino acid metabolic process;amino acid biosynthetic process;amino acid metabolic process;aspartate family amino acid biosynthetic process;aspartate family amino acid metabolic process;biosynthetic process;carboxylic acid biosynthetic process;carboxylic acid metabolic process;cellular biosynthetic process;cellular metabolic process;cellular process;meta…	anion binding;binding;carbon-oxygen lyase activity;carbon-oxygen lyase activity, acting on phosphates;catalytic activity;heterocyclic compound binding;ion binding;lyase activity;organic cyclic compound binding;pyridoxal phosphate binding;small molecule binding;threonine synthase activity;vitamin B6 binding;vitamin binding	cellular anatomical entity;cytosol	amino acid metabolic process;biosynthetic process;cellular process;metabolic process;nitrogen compound metabolic process;organic acid metabolic process;primary metabolic process;small molecule metabolic process	cellular anatomical entity;cytosol	Glycine, serine and threonine metabolism;Vitamin B6 metabolism	PALP;Thr_synth_N		3D-structure;Amino-acidbiosynthesis;Directproteinsequencing;Lyase;Pyridoxalphosphate;Referenceproteome;Threoninebiosynthesis		GO:0006082;GO:0006520;GO:0006566;GO:0006807;GO:0008152;GO:0008652;GO:0009058;GO:0009066;GO:0009067;GO:0009088;GO:0009987;GO:0016053;GO:0019752;GO:0043436;GO:0044237;GO:0044238;GO:0044249;GO:0044281;GO:0044283;GO:0046394;GO:0071704;GO:1901564;GO:1901566;GO:1901576;GO:1901605;GO:1901607	GO:0003824;GO:0004795;GO:0005488;GO:0016829;GO:0016835;GO:0016838;GO:0019842;GO:0030170;GO:0036094;GO:0043167;GO:0043168;GO:0070279;GO:0097159;GO:1901363	GO:0005829;GO:0110165	GO:0006082;GO:0006520;GO:0006807;GO:0008152;GO:0009058;GO:0009987;GO:0044238;GO:0044281	GO:0005829;GO:0110165	ko00260;ko00750	Threonine synthase	P00934	P00934	THRC_ECOLI	thrC	Threonine synthase	thrC	1VB3	THRC_ECOLI	+	PQQ2_PQQ	4.97069	0	1.19731	13.3994
12.5023	12.4041	12.5314	12.6622	12.6547	12.4396	12.3907	12.6645	alpha-amino acid biosynthetic process;alpha-amino acid metabolic process;amino acid biosynthetic process;amino acid metabolic process;aspartate family amino acid biosynthetic process;aspartate family amino acid metabolic process;biosynthetic process;carboxylic acid biosynthetic process;carboxylic acid metabolic process;cellular biosynthetic process;cellular metabolic process;cellular process;cyst…	anion binding;binding;carbon-sulfur lyase activity;catalytic activity;cystathionine gamma-lyase activity;cystathionine gamma-synthase activity;cystathionine gamma-synthase activity (acts on O-phosphohomoserine);heterocyclic compound binding;ion binding;lyase activity;organic cyclic compound binding;pyridoxal phosphate binding;small molecule binding;transferase activity;transferase activity, trans…	cellular anatomical entity;cytoplasm	amino acid metabolic process;biosynthetic process;cellular process;metabolic process;nitrogen compound metabolic process;organic acid metabolic process;primary metabolic process;small molecule metabolic process;sulfur compound metabolic process	cellular anatomical entity;cytoplasm	Cysteine and methionine metabolism;Selenocompound metabolism;Sulfur metabolism	Cys_Met_Meta_PP		3D-structure;Amino-acidbiosynthesis;Cytoplasm;Directproteinsequencing;Methioninebiosynthesis;Pyridoxalphosphate;Referenceproteome;Transferase		GO:0000096;GO:0000097;GO:0006082;GO:0006520;GO:0006534;GO:0006555;GO:0006790;GO:0006807;GO:0008152;GO:0008652;GO:0009058;GO:0009066;GO:0009067;GO:0009069;GO:0009070;GO:0009086;GO:0009092;GO:0009987;GO:0016053;GO:0019343;GO:0019344;GO:0019346;GO:0019752;GO:0043436;GO:0044237;GO:0044238;GO:0044249;GO:0044272;GO:0044281;GO:0044283;GO:0046394;GO:0050667;GO:0071704;GO:1901564;GO:1901566;GO:1901576;GO:…	GO:0003824;GO:0003962;GO:0004123;GO:0005488;GO:0016740;GO:0016765;GO:0016829;GO:0016846;GO:0019842;GO:0030170;GO:0036094;GO:0043167;GO:0043168;GO:0070279;GO:0097159;GO:0102028;GO:1901363	GO:0005737;GO:0110165	GO:0006082;GO:0006520;GO:0006790;GO:0006807;GO:0008152;GO:0009058;GO:0009987;GO:0044238;GO:0044281	GO:0005737;GO:0110165	ko00270;ko00450;ko00920	Cystathionine gamma-synthase	P00935	P00935	METB_ECOLI	metB	Cystathionine gamma-synthase	metB	1CS1	METB_ECOLI			0.0485654	0.880564	0.0123434	0.138734
10.5617	10.6139	10.8129	10.4138	10.7335	10.8476	10.8836	10.554	aromatic compound biosynthetic process;biosynthetic process;cAMP biosynthetic process;cAMP metabolic process;carbohydrate derivative biosynthetic process;carbohydrate derivative metabolic process;cellular aromatic compound metabolic process;cellular biosynthetic process;cellular metabolic process;cellular nitrogen compound biosynthetic process;cellular nitrogen compound metabolic process;cellular…	adenyl nucleotide binding;adenyl ribonucleotide binding;adenylate cyclase activity;anion binding;ATP binding;binding;carbohydrate derivative binding;catalytic activity;cyclase activity;heterocyclic compound binding;ion binding;lyase activity;nucleoside phosphate binding;nucleotide binding;organic cyclic compound binding;phosphorus-oxygen lyase activity;purine nucleotide binding;purine ribonucleos…	cellular anatomical entity;cytoplasm	biosynthetic process;carbohydrate derivative metabolic process;cellular aromatic compound metabolic process;cellular nitrogen compound metabolic process;cellular process;heterocycle metabolic process;metabolic process;nitrogen compound metabolic process;nucleobase-containing compound metabolic process;nucleobase-containing small molecule metabolic process;nucleotide metabolic process;phosphorus m…	cellular anatomical entity;cytoplasm	Purine metabolism;Vibrio cholerae pathogenic cycle	Adenyl_cycl_N;Adenylate_cycl		ATP-binding;cAMPbiosynthesis;Cytoplasm;Lyase;Nucleotide-binding;Phosphoprotein;Referenceproteome		GO:0006139;GO:0006163;GO:0006164;GO:0006171;GO:0006725;GO:0006753;GO:0006793;GO:0006796;GO:0006807;GO:0008152;GO:0009058;GO:0009117;GO:0009150;GO:0009152;GO:0009165;GO:0009187;GO:0009190;GO:0009259;GO:0009260;GO:0009987;GO:0018130;GO:0019438;GO:0019637;GO:0019693;GO:0034641;GO:0034654;GO:0044237;GO:0044238;GO:0044249;GO:0044271;GO:0044281;GO:0046058;GO:0046390;GO:0046483;GO:0052652;GO:0055086;GO:…	GO:0000166;GO:0003824;GO:0004016;GO:0005488;GO:0005524;GO:0009975;GO:0016829;GO:0016849;GO:0017076;GO:0030554;GO:0032553;GO:0032555;GO:0032559;GO:0035639;GO:0036094;GO:0043167;GO:0043168;GO:0097159;GO:0097367;GO:1901265;GO:1901363	GO:0005737;GO:0110165	GO:0006139;GO:0006725;GO:0006793;GO:0006807;GO:0008152;GO:0009058;GO:0009117;GO:0009987;GO:0034641;GO:0044238;GO:0044281;GO:0046483;GO:0055086;GO:1901135	GO:0005737;GO:0110165	ko00230;ko05111	Adenylate cyclase	P00936	P00936	CYAA_ECOLI	cyaA	Adenylate cyclase	cyaA		CYAA_ECOLI			0.66962	0.185538	0.154127	1.38973
12.5383	12.7563	12.4821	12.7935	13.0833	12.9868	12.9859	12.9389	carbohydrate catabolic process;carbohydrate metabolic process;catabolic process;D-xylose catabolic process;D-xylose metabolic process;metabolic process;monosaccharide catabolic process;monosaccharide metabolic process;organic substance catabolic process;organic substance metabolic process;pentose catabolic process;pentose metabolic process;primary metabolic process;small molecule catabolic proces…	binding;catalytic activity;cation binding;identical protein binding;intramolecular oxidoreductase activity;intramolecular oxidoreductase activity, interconverting aldoses and ketoses;ion binding;isomerase activity;magnesium ion binding;metal ion binding;protein binding;protein dimerization activity;protein homodimerization activity;xylose isomerase activity	cellular anatomical entity;cytoplasm	carbohydrate metabolic process;catabolic process;metabolic process;primary metabolic process;small molecule metabolic process	cellular anatomical entity;cytoplasm	Fructose and mannose metabolism;Pentose and glucuronate interconversions			Carbohydratemetabolism;Cytoplasm;Isomerase;Magnesium;Metal-binding;Referenceproteome;Xylosemetabolism		GO:0005975;GO:0005996;GO:0008152;GO:0009056;GO:0016052;GO:0019321;GO:0019323;GO:0042732;GO:0042843;GO:0044238;GO:0044281;GO:0044282;GO:0046365;GO:0071704;GO:1901575	GO:0000287;GO:0003824;GO:0005488;GO:0005515;GO:0009045;GO:0016853;GO:0016860;GO:0016861;GO:0042802;GO:0042803;GO:0043167;GO:0043169;GO:0046872;GO:0046983	GO:0005737;GO:0110165	GO:0005975;GO:0008152;GO:0009056;GO:0044238;GO:0044281	GO:0005737;GO:0110165	ko00040;ko00051	Xylose isomerase	P00944	P00944	XYLA_ECOLI	xylA	Xylose isomerase	xylA		XYLA_ECOLI	+	PQQ2_PQQ	2.28057	0.00618909	0.356185	4.2738
14.6214	14.6406	14.5732	14.3517	14.1715	14.5588	14.427	14.2184	aromatic compound biosynthetic process;biosynthetic process;carbohydrate catabolic process;carbohydrate derivative biosynthetic process;carbohydrate derivative metabolic process;carbohydrate metabolic process;catabolic process;cellular aromatic compound metabolic process;cellular biosynthetic process;cellular metabolic process;cellular nitrogen compound biosynthetic process;cellular nitrogen comp…	binding;catalytic activity;cation binding;intramolecular oxidoreductase activity;intramolecular oxidoreductase activity, interconverting aldoses and ketoses;ion binding;isomerase activity;mannose-6-phosphate isomerase activity;metal ion binding;transition metal ion binding;zinc ion binding	cellular anatomical entity;cytosol	biosynthetic process;carbohydrate derivative metabolic process;carbohydrate metabolic process;catabolic process;cellular aromatic compound metabolic process;cellular nitrogen compound metabolic process;cellular process;heterocycle metabolic process;macromolecule biosynthetic process;macromolecule metabolic process;metabolic process;nitrogen compound metabolic process;nucleobase-containing compoun…	cellular anatomical entity;cytosol	Amino sugar and nucleotide sugar metabolism;Fructose and mannose metabolism	PMI_typeI_C;PMI_typeI_cat;PMI_typeI_hel		Acetylation;Cytoplasm;Isomerase;Metal-binding;Referenceproteome;Zinc		GO:0005975;GO:0005996;GO:0006013;GO:0006139;GO:0006725;GO:0006807;GO:0008152;GO:0009056;GO:0009058;GO:0009059;GO:0009225;GO:0009226;GO:0009242;GO:0009298;GO:0009987;GO:0016052;GO:0018130;GO:0019309;GO:0019318;GO:0019320;GO:0019438;GO:0019673;GO:0034641;GO:0034654;GO:0043170;GO:0044237;GO:0044238;GO:0044249;GO:0044271;GO:0044281;GO:0044282;GO:0046365;GO:0046377;GO:0046483;GO:0055086;GO:0071704;GO:…	GO:0003824;GO:0004476;GO:0005488;GO:0008270;GO:0016853;GO:0016860;GO:0016861;GO:0043167;GO:0043169;GO:0046872;GO:0046914	GO:0005829;GO:0110165	GO:0005975;GO:0006139;GO:0006725;GO:0006807;GO:0008152;GO:0009056;GO:0009058;GO:0009059;GO:0009225;GO:0009987;GO:0034641;GO:0043170;GO:0044238;GO:0044281;GO:0046483;GO:0055086;GO:1901135	GO:0005829;GO:0110165	ko00051;ko00520	Mannose-6-phosphate isomerase	P00946	P00946	MANA_ECOLI	manA	Mannose-6-phosphate isomerase	manA		MANA_ECOLI			0.915978	0.102422	-0.20278	-1.80361
14.3541	14.5214	14.136	14.935	14.8725	14.5669	14.7999	14.6385	amino acid activation;amino acid metabolic process;carboxylic acid metabolic process;cellular aromatic compound metabolic process;cellular metabolic process;cellular nitrogen compound metabolic process;cellular process;heterocycle metabolic process;macromolecule metabolic process;metabolic process;ncRNA metabolic process;nitrogen compound metabolic process;nucleic acid metabolic process;nucleobas…	adenyl nucleotide binding;adenyl ribonucleotide binding;aminoacyl-tRNA ligase activity;anion binding;ATP binding;binding;carbohydrate derivative binding;catalytic activity;catalytic activity, acting on a nucleic acid;catalytic activity, acting on a tRNA;catalytic activity, acting on RNA;heterocyclic compound binding;ion binding;ligase activity;ligase activity, forming carbon-oxygen bonds;nucleosi…	cellular anatomical entity;cytosol	amino acid metabolic process;cellular aromatic compound metabolic process;cellular nitrogen compound metabolic process;cellular process;heterocycle metabolic process;macromolecule metabolic process;metabolic process;nitrogen compound metabolic process;nucleobase-containing compound metabolic process;organic acid metabolic process;primary metabolic process;RNA metabolic process;small molecule meta…	cellular anatomical entity;cytosol	Aminoacyl-tRNA biosynthesis;Tryptophan metabolism	tRNA-synt_1b		3D-structure;Aminoacyl-tRNAsynthetase;ATP-binding;Cytoplasm;Ligase;Nucleotide-binding;Proteinbiosynthesis;Referenceproteome		GO:0006082;GO:0006139;GO:0006399;GO:0006418;GO:0006436;GO:0006520;GO:0006725;GO:0006807;GO:0008152;GO:0009987;GO:0016070;GO:0019752;GO:0034641;GO:0034660;GO:0043038;GO:0043039;GO:0043170;GO:0043436;GO:0044237;GO:0044238;GO:0044281;GO:0046483;GO:0071704;GO:0090304;GO:1901360;GO:1901564	GO:0000166;GO:0003824;GO:0004812;GO:0004830;GO:0005488;GO:0005524;GO:0016874;GO:0016875;GO:0017076;GO:0030554;GO:0032553;GO:0032555;GO:0032559;GO:0035639;GO:0036094;GO:0043167;GO:0043168;GO:0097159;GO:0097367;GO:0140098;GO:0140101;GO:0140640;GO:1901265;GO:1901363	GO:0005829;GO:0110165	GO:0006082;GO:0006139;GO:0006399;GO:0006418;GO:0006520;GO:0006725;GO:0006807;GO:0008152;GO:0009987;GO:0016070;GO:0034641;GO:0043170;GO:0044238;GO:0044281;GO:0046483	GO:0005829;GO:0110165	ko00380;ko00970	Tryptophan--tRNA ligase	P00954	P00954	SYW_ECOLI	trpS	Tryptophan--tRNA ligase	trpS	5V0I;8I1W;8I1Y;8I1Z;8I27;8I2A;8I2C;8I2J;8I2L;8I2M;8I4I	SYW_ECOLI			0.601041	0.221212	0.232873	1.27158
16.0244	16.0389	16.0159	16.2205	16.0285	16.1235	16.0399	16.1206	amino acid activation;amino acid metabolic process;carboxylic acid metabolic process;cellular aromatic compound metabolic process;cellular metabolic process;cellular nitrogen compound metabolic process;cellular process;heterocycle metabolic process;isoleucyl-tRNA aminoacylation;macromolecule metabolic process;metabolic process;ncRNA metabolic process;nitrogen compound metabolic process;nucleic ac…	adenyl nucleotide binding;adenyl ribonucleotide binding;aminoacyl-tRNA editing activity;aminoacyl-tRNA ligase activity;anion binding;ATP binding;binding;carbohydrate derivative binding;carboxylic ester hydrolase activity;catalytic activity;catalytic activity, acting on a nucleic acid;catalytic activity, acting on a tRNA;catalytic activity, acting on RNA;cation binding;heterocyclic compound bindin…	cellular anatomical entity;cytosol	amino acid metabolic process;cellular aromatic compound metabolic process;cellular nitrogen compound metabolic process;cellular process;heterocycle metabolic process;macromolecule metabolic process;metabolic process;nitrogen compound metabolic process;nucleobase-containing compound metabolic process;organic acid metabolic process;primary metabolic process;response to antibiotic;response to chemic…	cellular anatomical entity;cytosol	Aminoacyl-tRNA biosynthesis;Valine, leucine and isoleucine biosynthesis	Anticodon_1;tRNA-synt_1;zf-FPG_IleRS		Acetylation;Aminoacyl-tRNAsynthetase;Antibioticresistance;ATP-binding;Cytoplasm;Directproteinsequencing;Ligase;Metal-binding;Nucleotide-binding;Proteinbiosynthesis;Referenceproteome;Zinc		GO:0006082;GO:0006139;GO:0006399;GO:0006418;GO:0006428;GO:0006520;GO:0006725;GO:0006807;GO:0008152;GO:0009987;GO:0016070;GO:0019752;GO:0034641;GO:0034660;GO:0042221;GO:0043038;GO:0043039;GO:0043170;GO:0043436;GO:0044237;GO:0044238;GO:0044281;GO:0046483;GO:0046677;GO:0050896;GO:0071704;GO:0090304;GO:1901360;GO:1901564	GO:0000049;GO:0000166;GO:0002161;GO:0003676;GO:0003723;GO:0003824;GO:0004812;GO:0004822;GO:0005488;GO:0005524;GO:0008270;GO:0016787;GO:0016788;GO:0016874;GO:0016875;GO:0017076;GO:0030554;GO:0032553;GO:0032555;GO:0032559;GO:0035639;GO:0036094;GO:0043167;GO:0043168;GO:0043169;GO:0046872;GO:0046914;GO:0052689;GO:0097159;GO:0097367;GO:0140098;GO:0140101;GO:0140640;GO:1901265;GO:1901363	GO:0005829;GO:0110165	GO:0006082;GO:0006139;GO:0006399;GO:0006418;GO:0006520;GO:0006725;GO:0006807;GO:0008152;GO:0009987;GO:0016070;GO:0034641;GO:0042221;GO:0043170;GO:0044238;GO:0044281;GO:0046483;GO:0046677;GO:0050896	GO:0005829;GO:0110165	ko00290;ko00970	Isoleucine--tRNA ligase	P00956	P00956	SYI_ECOLI	ileS	Isoleucine--tRNA ligase	ileS		SYI_ECOLI			0.0198297	0.953072	0.00320911	0.0583466
15.3913	15.3278	15.3332	15.296	15.3945	15.4494	15.3908	15.4169	alanyl-tRNA aminoacylation;amino acid activation;amino acid metabolic process;biological regulation;carboxylic acid metabolic process;cellular aromatic compound metabolic process;cellular metabolic process;cellular nitrogen compound metabolic process;cellular process;heterocycle metabolic process;macromolecule metabolic process;metabolic process;ncRNA metabolic process;negative regulation of biol…	adenyl nucleotide binding;adenyl ribonucleotide binding;alanine-tRNA ligase activity;aminoacyl-tRNA editing activity;aminoacyl-tRNA ligase activity;anion binding;ATP binding;binding;carbohydrate derivative binding;carboxylic ester hydrolase activity;catalytic activity;catalytic activity, acting on a nucleic acid;catalytic activity, acting on a tRNA;catalytic activity, acting on RNA;cation binding…	cellular anatomical entity;cytosol;membrane	amino acid metabolic process;biological regulation;cellular aromatic compound metabolic process;cellular nitrogen compound metabolic process;cellular process;heterocycle metabolic process;macromolecule metabolic process;metabolic process;nitrogen compound metabolic process;nucleobase-containing compound metabolic process;organic acid metabolic process;primary metabolic process;regulation of biolo…	cellular anatomical entity;cytosol;membrane	Aminoacyl-tRNA biosynthesis	DHHA1;tRNA_SAD;tRNA-synt_2c		3D-structure;Acetylation;Aminoacyl-tRNAsynthetase;ATP-binding;Cytoplasm;Directproteinsequencing;Ligase;Metal-binding;Nucleotide-binding;Proteinbiosynthesis;Referenceproteome;RNA-binding;tRNA-binding;Zinc		GO:0006082;GO:0006139;GO:0006355;GO:0006399;GO:0006418;GO:0006419;GO:0006520;GO:0006725;GO:0006807;GO:0008152;GO:0009889;GO:0009890;GO:0009892;GO:0009987;GO:0010468;GO:0010556;GO:0010558;GO:0010605;GO:0016070;GO:0019219;GO:0019222;GO:0019752;GO:0031323;GO:0031324;GO:0031326;GO:0031327;GO:0034641;GO:0034660;GO:0043038;GO:0043039;GO:0043170;GO:0043436;GO:0044237;GO:0044238;GO:0044281;GO:0045892;GO:…	GO:0000049;GO:0000166;GO:0001217;GO:0002161;GO:0002196;GO:0003676;GO:0003700;GO:0003723;GO:0003824;GO:0004812;GO:0004813;GO:0005488;GO:0005515;GO:0005524;GO:0008270;GO:0016787;GO:0016788;GO:0016874;GO:0016875;GO:0017076;GO:0030554;GO:0032553;GO:0032555;GO:0032559;GO:0035639;GO:0036094;GO:0042802;GO:0042803;GO:0043167;GO:0043168;GO:0043169;GO:0046872;GO:0046914;GO:0046983;GO:0052689;GO:0097159;GO:…	GO:0005829;GO:0016020;GO:0110165	GO:0006082;GO:0006139;GO:0006355;GO:0006399;GO:0006418;GO:0006520;GO:0006725;GO:0006807;GO:0008152;GO:0009987;GO:0016070;GO:0019222;GO:0034641;GO:0043170;GO:0044238;GO:0044281;GO:0046483;GO:0050789;GO:0065007	GO:0005829;GO:0016020;GO:0110165	ko00970	Alanine--tRNA ligase	P00957	P00957	SYA_ECOLI	alaS	Alanine--tRNA ligase	alaS	3HXU;3HXV;3HXW;3HXX;3HXY;3HXZ;3HY0;3HY1	SYA_ECOLI	+	PQQ2_PQQ	1.71021	0.0191353	0.0758569	3.16308
15.3358	15.4301	15.2697	15.6955	15.6316	15.5246	15.2895	15.529	amino acid activation;amino acid metabolic process;carboxylic acid metabolic process;cellular aromatic compound metabolic process;cellular metabolic process;cellular nitrogen compound metabolic process;cellular process;heterocycle metabolic process;macromolecule metabolic process;metabolic process;methionyl-tRNA aminoacylation;ncRNA metabolic process;nitrogen compound metabolic process;nucleic ac…	adenyl nucleotide binding;adenyl ribonucleotide binding;aminoacyl-tRNA ligase activity;anion binding;ATP binding;binding;carbohydrate derivative binding;catalytic activity;catalytic activity, acting on a nucleic acid;catalytic activity, acting on a tRNA;catalytic activity, acting on RNA;cation binding;heterocyclic compound binding;identical protein binding;ion binding;ligase activity;ligase activ…	cellular anatomical entity;cytosol;membrane	amino acid metabolic process;cellular aromatic compound metabolic process;cellular nitrogen compound metabolic process;cellular process;heterocycle metabolic process;macromolecule metabolic process;metabolic process;nitrogen compound metabolic process;nucleobase-containing compound metabolic process;organic acid metabolic process;primary metabolic process;RNA metabolic process;small molecule meta…	cellular anatomical entity;cytosol;membrane	Aminoacyl-tRNA biosynthesis;Selenocompound metabolism	Anticodon_3;tRNA_bind;tRNA-synt_1g		3D-structure;Aminoacyl-tRNAsynthetase;ATP-binding;Cytoplasm;Directproteinsequencing;Ligase;Metal-binding;Nucleotide-binding;Proteinbiosynthesis;Referenceproteome;RNA-binding;tRNA-binding;Zinc		GO:0006082;GO:0006139;GO:0006399;GO:0006418;GO:0006431;GO:0006520;GO:0006725;GO:0006807;GO:0008152;GO:0009987;GO:0016070;GO:0019752;GO:0034641;GO:0034660;GO:0043038;GO:0043039;GO:0043170;GO:0043436;GO:0044237;GO:0044238;GO:0044281;GO:0046483;GO:0071704;GO:0090304;GO:1901360;GO:1901564	GO:0000049;GO:0000166;GO:0003676;GO:0003723;GO:0003824;GO:0004812;GO:0004825;GO:0005488;GO:0005515;GO:0005524;GO:0008270;GO:0016874;GO:0016875;GO:0017076;GO:0030554;GO:0032553;GO:0032555;GO:0032559;GO:0035639;GO:0036094;GO:0042802;GO:0042803;GO:0043167;GO:0043168;GO:0043169;GO:0046872;GO:0046914;GO:0046983;GO:0097159;GO:0097367;GO:0140098;GO:0140101;GO:0140640;GO:1901265;GO:1901363	GO:0005829;GO:0016020;GO:0110165	GO:0006082;GO:0006139;GO:0006399;GO:0006418;GO:0006520;GO:0006725;GO:0006807;GO:0008152;GO:0009987;GO:0016070;GO:0034641;GO:0043170;GO:0044238;GO:0044281;GO:0046483	GO:0005829;GO:0016020;GO:0110165	ko00450;ko00970	Methionine--tRNA ligase	P00959	P00959	SYM_ECOLI	metG	Methionine--tRNA ligase	metG	1F4L;1MEA;1MED;1P7P;1PFU;1PFV;1PFW;1PFY;1PG0;1PG2;1QQT;3H97;3H99;3H9B;3H9C;6SPN;6SPO;6SPP;6SPQ;6SPR	SYM_ECOLI			0.204032	0.578791	0.0609004	0.514761
14.6538	14.6997	14.4824	15.0105	15.0015	15.0542	14.9448	14.9517	amino acid activation;amino acid metabolic process;carboxylic acid metabolic process;cellular aromatic compound metabolic process;cellular metabolic process;cellular nitrogen compound metabolic process;cellular process;glycyl-tRNA aminoacylation;heterocycle metabolic process;macromolecule metabolic process;metabolic process;ncRNA metabolic process;nitrogen compound metabolic process;nucleic acid …	adenyl nucleotide binding;adenyl ribonucleotide binding;aminoacyl-tRNA ligase activity;anion binding;ATP binding;binding;carbohydrate derivative binding;catalytic activity;catalytic activity, acting on a nucleic acid;catalytic activity, acting on a tRNA;catalytic activity, acting on RNA;glycine-tRNA ligase activity;heterocyclic compound binding;ion binding;ligase activity;ligase activity, forming…	catalytic complex;cellular anatomical entity;cytosol;glycine-tRNA ligase complex;protein-containing complex	amino acid metabolic process;cellular aromatic compound metabolic process;cellular nitrogen compound metabolic process;cellular process;heterocycle metabolic process;macromolecule metabolic process;metabolic process;nitrogen compound metabolic process;nucleobase-containing compound metabolic process;organic acid metabolic process;primary metabolic process;RNA metabolic process;small molecule meta…	catalytic complex;cellular anatomical entity;cytosol;protein-containing complex	Aminoacyl-tRNA biosynthesis	tRNA-synt_2e		3D-structure;Aminoacyl-tRNAsynthetase;ATP-binding;Cytoplasm;Ligase;Nucleotide-binding;Proteinbiosynthesis;Referenceproteome		GO:0006082;GO:0006139;GO:0006399;GO:0006418;GO:0006426;GO:0006520;GO:0006725;GO:0006807;GO:0008152;GO:0009987;GO:0016070;GO:0019752;GO:0034641;GO:0034660;GO:0043038;GO:0043039;GO:0043170;GO:0043436;GO:0044237;GO:0044238;GO:0044281;GO:0046483;GO:0071704;GO:0090304;GO:1901360;GO:1901564	GO:0000166;GO:0003824;GO:0004812;GO:0004820;GO:0005488;GO:0005524;GO:0016874;GO:0016875;GO:0017076;GO:0030554;GO:0032553;GO:0032555;GO:0032559;GO:0035639;GO:0036094;GO:0043167;GO:0043168;GO:0097159;GO:0097367;GO:0140098;GO:0140101;GO:0140640;GO:1901265;GO:1901363	GO:0005829;GO:0009345;GO:0032991;GO:0110165;GO:1902494	GO:0006082;GO:0006139;GO:0006399;GO:0006418;GO:0006520;GO:0006725;GO:0006807;GO:0008152;GO:0009987;GO:0016070;GO:0034641;GO:0043170;GO:0044238;GO:0044281;GO:0046483	GO:0005829;GO:0032991;GO:0110165;GO:1902494	ko00970	Glycine--tRNA ligase alpha subunit	P00960	P00960	SYGA_ECOLI	glyQ	Glycine--tRNA ligase alpha subunit	glyQ	7EIV;7QCF;7YSE	SYGA_ECOLI	+	PQQ2_PQQ	1.3015	0.0439886	0.276447	2.44771
15.3122	15.2877	15.4091	15.198	15.835	15.6955	15.715	15.701	amino acid activation;amino acid metabolic process;arginyl-tRNA aminoacylation;carboxylic acid metabolic process;cellular aromatic compound metabolic process;cellular metabolic process;cellular nitrogen compound metabolic process;cellular process;glycyl-tRNA aminoacylation;heterocycle metabolic process;macromolecule metabolic process;metabolic process;ncRNA metabolic process;nitrogen compound met…	adenyl nucleotide binding;adenyl ribonucleotide binding;aminoacyl-tRNA ligase activity;anion binding;arginine-tRNA ligase activity;ATP binding;binding;carbohydrate derivative binding;catalytic activity;catalytic activity, acting on a nucleic acid;catalytic activity, acting on a tRNA;catalytic activity, acting on RNA;glycine-tRNA ligase activity;heterocyclic compound binding;ion binding;ligase act…	catalytic complex;cellular anatomical entity;cytosol;glycine-tRNA ligase complex;protein-containing complex	amino acid metabolic process;cellular aromatic compound metabolic process;cellular nitrogen compound metabolic process;cellular process;heterocycle metabolic process;macromolecule metabolic process;metabolic process;nitrogen compound metabolic process;nucleobase-containing compound metabolic process;organic acid metabolic process;primary metabolic process;RNA metabolic process;small molecule meta…	catalytic complex;cellular anatomical entity;cytosol;protein-containing complex	Aminoacyl-tRNA biosynthesis	DALR_1;tRNA_synt_2f		3D-structure;Aminoacyl-tRNAsynthetase;ATP-binding;Cytoplasm;Directproteinsequencing;Ligase;Nucleotide-binding;Proteinbiosynthesis;Referenceproteome		GO:0006082;GO:0006139;GO:0006399;GO:0006418;GO:0006420;GO:0006426;GO:0006520;GO:0006725;GO:0006807;GO:0008152;GO:0009987;GO:0016070;GO:0019752;GO:0034641;GO:0034660;GO:0043038;GO:0043039;GO:0043170;GO:0043436;GO:0044237;GO:0044238;GO:0044281;GO:0046483;GO:0071704;GO:0090304;GO:1901360;GO:1901564	GO:0000049;GO:0000166;GO:0003676;GO:0003723;GO:0003824;GO:0004812;GO:0004814;GO:0004820;GO:0005488;GO:0005524;GO:0016874;GO:0016875;GO:0017076;GO:0030554;GO:0032553;GO:0032555;GO:0032559;GO:0035639;GO:0036094;GO:0043167;GO:0043168;GO:0097159;GO:0097367;GO:0140098;GO:0140101;GO:0140640;GO:1901265;GO:1901363	GO:0005829;GO:0009345;GO:0032991;GO:0110165;GO:1902494	GO:0006082;GO:0006139;GO:0006399;GO:0006418;GO:0006520;GO:0006725;GO:0006807;GO:0008152;GO:0009987;GO:0016070;GO:0034641;GO:0043170;GO:0044238;GO:0044281;GO:0046483	GO:0005829;GO:0032991;GO:0110165;GO:1902494	ko00970	Glycine--tRNA ligase beta subunit	P00961	P00961	SYGB_ECOLI	glyS	Glycine--tRNA ligase beta subunit	glyS	7EIV;7YSE	SYGB_ECOLI	+	PQQ2_PQQ	3.6832	0.000581818	0.434873	7.97246
15.3384	15.5712	15.5313	15.3695	15.2031	15.403	15.4014	15.5012	amino acid activation;amino acid metabolic process;carboxylic acid metabolic process;cellular aromatic compound metabolic process;cellular metabolic process;cellular nitrogen compound metabolic process;cellular process;glutaminyl-tRNA aminoacylation;glutamyl-tRNA aminoacylation;heterocycle metabolic process;macromolecule metabolic process;metabolic process;ncRNA metabolic process;nitrogen compoun…	adenyl nucleotide binding;adenyl ribonucleotide binding;aminoacyl-tRNA ligase activity;anion binding;ATP binding;binding;carbohydrate derivative binding;catalytic activity;catalytic activity, acting on a nucleic acid;catalytic activity, acting on a tRNA;catalytic activity, acting on RNA;glutamine-tRNA ligase activity;heterocyclic compound binding;ion binding;ligase activity;ligase activity, formi…	cellular anatomical entity;cytosol	amino acid metabolic process;cellular aromatic compound metabolic process;cellular nitrogen compound metabolic process;cellular process;heterocycle metabolic process;macromolecule metabolic process;metabolic process;nitrogen compound metabolic process;nucleobase-containing compound metabolic process;organic acid metabolic process;primary metabolic process;RNA metabolic process;small molecule meta…	cellular anatomical entity;cytosol	Aminoacyl-tRNA biosynthesis	tRNA-synt_1c;tRNA-synt_1c_C		3D-structure;Aminoacyl-tRNAsynthetase;ATP-binding;Cytoplasm;Directproteinsequencing;Ligase;Nucleotide-binding;Proteinbiosynthesis;Referenceproteome		GO:0006082;GO:0006139;GO:0006399;GO:0006418;GO:0006424;GO:0006425;GO:0006520;GO:0006725;GO:0006807;GO:0008152;GO:0009987;GO:0016070;GO:0019752;GO:0034641;GO:0034660;GO:0043038;GO:0043039;GO:0043170;GO:0043436;GO:0044237;GO:0044238;GO:0044281;GO:0046483;GO:0071704;GO:0090304;GO:1901360;GO:1901564	GO:0000166;GO:0003824;GO:0004812;GO:0004819;GO:0005488;GO:0005524;GO:0016874;GO:0016875;GO:0017076;GO:0030554;GO:0032553;GO:0032555;GO:0032559;GO:0035639;GO:0036094;GO:0043167;GO:0043168;GO:0097159;GO:0097367;GO:0140098;GO:0140101;GO:0140640;GO:1901265;GO:1901363	GO:0005829;GO:0110165	GO:0006082;GO:0006139;GO:0006399;GO:0006418;GO:0006520;GO:0006725;GO:0006807;GO:0008152;GO:0009987;GO:0016070;GO:0034641;GO:0043170;GO:0044238;GO:0044281;GO:0046483	GO:0005829;GO:0110165	ko00970	Glutamine--tRNA ligase	P00962	P00962	SYQ_ECOLI	glnS	Glutamine--tRNA ligase	glnS	1EUQ;1EUY;1EXD;1GSG;1GTR;1GTS;1NYL;1O0B;1O0C;1QRS;1QRT;1QRU;1QTQ;1ZJW;2RD2;2RE8;4JXX;4JXZ;4JYZ	SYQ_ECOLI			0.387065	0.365687	-0.0754294	-0.88515
14.3407	14.3076	14.3693	14.3257	15.2478	15.2152	15.1738	15.1282	alpha-amino acid biosynthetic process;alpha-amino acid metabolic process;amide biosynthetic process;amide metabolic process;amino acid biosynthetic process;amino acid metabolic process;asparagine biosynthetic process;asparagine metabolic process;aspartate family amino acid biosynthetic process;aspartate family amino acid metabolic process;biosynthetic process;carboxylic acid biosynthetic process;…	acid-ammonia (or amide) ligase activity;adenyl nucleotide binding;adenyl ribonucleotide binding;ammonia ligase activity;anion binding;aspartate-ammonia ligase activity;ATP binding;binding;carbohydrate derivative binding;catalytic activity;heterocyclic compound binding;identical protein binding;ion binding;ligase activity;ligase activity, forming carbon-nitrogen bonds;nucleoside phosphate binding;…	cellular anatomical entity;cytosol	amide metabolic process;amino acid metabolic process;biosynthetic process;cellular nitrogen compound metabolic process;cellular process;DNA damage response;metabolic process;nitrogen compound metabolic process;organic acid metabolic process;primary metabolic process;response to stimulus;response to stress;small molecule metabolic process	cellular anatomical entity;cytosol	Alanine, aspartate and glutamate metabolism;Cyanoamino acid metabolism;Nitrogen metabolism	AsnA		3D-structure;Amino-acidbiosynthesis;Asparaginebiosynthesis;ATP-binding;Cytoplasm;Directproteinsequencing;Ligase;Nucleotide-binding;Referenceproteome		GO:0006082;GO:0006520;GO:0006528;GO:0006529;GO:0006807;GO:0006950;GO:0006974;GO:0008152;GO:0008652;GO:0009058;GO:0009066;GO:0009067;GO:0009987;GO:0016053;GO:0019752;GO:0033554;GO:0034641;GO:0043436;GO:0043603;GO:0043604;GO:0044237;GO:0044238;GO:0044249;GO:0044271;GO:0044281;GO:0044283;GO:0046394;GO:0050896;GO:0051716;GO:0070981;GO:0070982;GO:0071704;GO:1901564;GO:1901566;GO:1901576;GO:1901605;GO:…	GO:0000166;GO:0003824;GO:0004071;GO:0005488;GO:0005515;GO:0005524;GO:0016211;GO:0016874;GO:0016879;GO:0016880;GO:0017076;GO:0030554;GO:0032553;GO:0032555;GO:0032559;GO:0035639;GO:0036094;GO:0042802;GO:0042803;GO:0043167;GO:0043168;GO:0046983;GO:0097159;GO:0097367;GO:1901265;GO:1901363	GO:0005829;GO:0110165	GO:0006082;GO:0006520;GO:0006807;GO:0006950;GO:0006974;GO:0008152;GO:0009058;GO:0009987;GO:0034641;GO:0043603;GO:0044238;GO:0044281;GO:0050896	GO:0005829;GO:0110165	ko00250;ko00460;ko00910	Aspartate--ammonia ligase	P00963	P00963	ASNA_ECOLI	asnA	Aspartate--ammonia ligase	asnA	11AS;12AS	ASNA_ECOLI	+	PQQ2_PQQ	6.99796	0	0.855445	29.5056
14.822	14.7427	14.7778	14.6643	14.9202	15.1006	15.0688	15.1306	alpha-amino acid biosynthetic process;alpha-amino acid metabolic process;amino acid biosynthetic process;amino acid metabolic process;arginine biosynthetic process;arginine metabolic process;aromatic compound biosynthetic process;biosynthetic process;carbohydrate derivative biosynthetic process;carbohydrate derivative metabolic process;carboxylic acid biosynthetic process;carboxylic acid metaboli…	adenyl nucleotide binding;adenyl ribonucleotide binding;amino acid binding;anion binding;ATP binding;binding;carbamoyl-phosphate synthase (ammonia) activity;carbamoyl-phosphate synthase (glutamine-hydrolyzing) activity;carbohydrate derivative binding;carbon-nitrogen ligase activity, with glutamine as amido-N-donor;carboxylic acid binding;catalytic activity;cation binding;heterocyclic compound bin…	carbamoyl-phosphate synthase complex;catalytic complex;cellular anatomical entity;cytoplasm;cytosol;protein-containing complex	amino acid metabolic process;biosynthetic process;carbohydrate derivative metabolic process;cellular aromatic compound metabolic process;cellular nitrogen compound metabolic process;cellular process;heterocycle metabolic process;metabolic process;nitrogen compound metabolic process;nucleobase-containing compound metabolic process;nucleobase-containing small molecule metabolic process;nucleotide m…	catalytic complex;cellular anatomical entity;cytoplasm;cytosol;protein-containing complex	Alanine, aspartate and glutamate metabolism;Pyrimidine metabolism	CPSase_L_D2;CPSase_L_D3;MGS		3D-structure;Amino-acidbiosynthesis;Argininebiosynthesis;ATP-binding;Directproteinsequencing;Ligase;Magnesium;Manganese;Metal-binding;Nucleotide-binding;Pyrimidinebiosynthesis;Referenceproteome;Repeat		GO:0006082;GO:0006139;GO:0006206;GO:0006220;GO:0006221;GO:0006222;GO:0006520;GO:0006525;GO:0006526;GO:0006541;GO:0006725;GO:0006753;GO:0006793;GO:0006796;GO:0006807;GO:0008152;GO:0008652;GO:0009058;GO:0009064;GO:0009084;GO:0009112;GO:0009117;GO:0009123;GO:0009124;GO:0009129;GO:0009130;GO:0009156;GO:0009161;GO:0009165;GO:0009173;GO:0009174;GO:0009218;GO:0009220;GO:0009259;GO:0009260;GO:0009987;GO:…	GO:0000166;GO:0003824;GO:0004087;GO:0004088;GO:0005488;GO:0005524;GO:0016597;GO:0016874;GO:0016879;GO:0016884;GO:0017076;GO:0030554;GO:0031406;GO:0032553;GO:0032555;GO:0032559;GO:0035639;GO:0036094;GO:0043167;GO:0043168;GO:0043169;GO:0043177;GO:0046872;GO:0097159;GO:0097367;GO:1901265;GO:1901363	GO:0005737;GO:0005829;GO:0005951;GO:0032991;GO:0110165;GO:1902494	GO:0006082;GO:0006139;GO:0006520;GO:0006725;GO:0006793;GO:0006807;GO:0008152;GO:0009058;GO:0009117;GO:0009987;GO:0034641;GO:0044238;GO:0044281;GO:0046483;GO:0055086;GO:1901135	GO:0005737;GO:0005829;GO:0032991;GO:0110165;GO:1902494	ko00240;ko00250	Carbamoyl-phosphate synthase large chain	P00968	P00968	CARB_ECOLI	carB	Carbamoyl-phosphate synthase large chain	carB	1A9X;1BXR;1C30;1C3O;1CE8;1CS0;1JDB;1KEE;1M6V;1T36	CARB_ECOLI	+	PQQ2_PQQ	2.73286	0.00268394	0.30336	5.28863
15.3787	15.3012	15.0588	15.0792	15.6828	16.0137	15.9549	15.2302	amide biosynthetic process;amide metabolic process;biosynthetic process;cellular biosynthetic process;cellular metabolic process;cellular nitrogen compound biosynthetic process;cellular nitrogen compound metabolic process;cellular process;cytoplasmic translation;macromolecule biosynthetic process;macromolecule metabolic process;metabolic process;nitrogen compound metabolic process;organic substan…	binding;mRNA 5'-UTR binding;mRNA binding;nucleic acid binding;organic cyclic compound binding;RNA binding;rRNA binding;small ribosomal subunit rRNA binding;structural constituent of ribosome;structural molecule activity	cellular anatomical entity;cytoplasm;cytosol;cytosolic small ribosomal subunit;protein-containing complex;ribonucleoprotein complex;ribosomal subunit;small ribosomal subunit	amide metabolic process;biosynthetic process;cellular nitrogen compound metabolic process;cellular process;cytoplasmic translation;macromolecule biosynthetic process;macromolecule metabolic process;metabolic process;nitrogen compound metabolic process;peptide metabolic process;primary metabolic process;protein metabolic process;translation	cellular anatomical entity;cytoplasm;cytosol;protein-containing complex;ribonucleoprotein complex;small ribosomal subunit	Ribosome	Ribosomal_S6		3D-structure;Acetylation;Directproteinsequencing;Referenceproteome;Ribonucleoprotein;Ribosomalprotein;RNA-binding;rRNA-binding		GO:0002181;GO:0006412;GO:0006518;GO:0006807;GO:0008152;GO:0009058;GO:0009059;GO:0009987;GO:0019538;GO:0034641;GO:0043043;GO:0043170;GO:0043603;GO:0043604;GO:0044237;GO:0044238;GO:0044249;GO:0044271;GO:0071704;GO:1901564;GO:1901566;GO:1901576	GO:0003676;GO:0003723;GO:0003729;GO:0003735;GO:0005198;GO:0005488;GO:0019843;GO:0048027;GO:0070181;GO:0097159	GO:0005737;GO:0005829;GO:0015935;GO:0022627;GO:0032991;GO:0044391;GO:0110165;GO:1990904	GO:0002181;GO:0006412;GO:0006518;GO:0006807;GO:0008152;GO:0009058;GO:0009059;GO:0009987;GO:0019538;GO:0034641;GO:0043170;GO:0043603;GO:0044238	GO:0005737;GO:0005829;GO:0015935;GO:0032991;GO:0110165;GO:1990904	ko03010	Small ribosomal subunit protein bS6;Small ribosomal subunit protein bS6, fully modified isoform;Small ribosomal subunit protein bS6, non-modified isoform	P02358	P02358	RS6_ECOLI	rpsF	30S ribosomal protein S6	rpsF	1EG0;2YKR;3IY8;3J9Y;3J9Z;3JA1;3JBU;3JBV;3JCD;3JCE;3JCJ;3JCN;4A2I;4ADV;4U1U;4U1V;4U20;4U24;4U25;4U26;4U27;4V47;4V48;4V4H;4V4Q;4V4V;4V4W;4V50;4V52;4V53;4V54;4V55;4V56;4V57;4V5B;4V5H;4V5Y;4V64;4V65;4V66;4V69;4V6C;4V6D;4V6E;4V6K;4V6L;4V6M;4V6N;4V6O;4V6P;4V6Q;4V6R;4V6S;4V6T;4V6V;4V6Y;4V6Z;4V70;4V71;4V72;4V73;4V74;4V75;4V76;4V77;4V78;4V79;4V7A;4V7B;4V7C;4V7D;4V7I;4V7S;4V7T;4V7U;4V7V;4V85;4V89;4V9C;4V9D…	RS6_ECOLI	+	PQQ2_PQQ	1.41227	0.0351992	0.515918	2.63689
19.9357	19.8327	19.9875	19.8506	17.5717	18.0714	18.1699	18.1925	amide biosynthetic process;amide metabolic process;biological regulation;biosynthetic process;cellular biosynthetic process;cellular component assembly;cellular component organization;cellular component organization or biogenesis;cellular metabolic process;cellular nitrogen compound biosynthetic process;cellular nitrogen compound metabolic process;cellular process;cytoplasmic translation;macromol…	binding;mRNA binding;nucleic acid binding;organic cyclic compound binding;RNA binding;rRNA binding;structural constituent of ribosome;structural molecule activity;tRNA binding	cellular anatomical entity;cytoplasm;cytosol;cytosolic small ribosomal subunit;intracellular non-membrane-bounded organelle;intracellular organelle;membrane;non-membrane-bounded organelle;organelle;protein-containing complex;ribonucleoprotein complex;ribosomal subunit;ribosome;small ribosomal subunit	amide metabolic process;biological regulation;biosynthetic process;cellular component assembly;cellular component organization;cellular component organization or biogenesis;cellular nitrogen compound metabolic process;cellular process;cytoplasmic translation;macromolecule biosynthetic process;macromolecule metabolic process;metabolic process;nitrogen compound metabolic process;peptide metabolic p…	cellular anatomical entity;cytoplasm;cytosol;intracellular non-membrane-bounded organelle;intracellular organelle;membrane;non-membrane-bounded organelle;organelle;protein-containing complex;ribonucleoprotein complex;ribosome;small ribosomal subunit	Ribosome	Ribosomal_S7		3D-structure;Directproteinsequencing;Referenceproteome;Ribonucleoprotein;Ribosomalprotein;RNA-binding;rRNA-binding;tRNA-binding		GO:0000028;GO:0002181;GO:0006412;GO:0006417;GO:0006518;GO:0006807;GO:0008152;GO:0009058;GO:0009059;GO:0009889;GO:0009890;GO:0009892;GO:0009987;GO:0010468;GO:0010556;GO:0010558;GO:0010605;GO:0010608;GO:0010629;GO:0016043;GO:0017148;GO:0019222;GO:0019538;GO:0022607;GO:0022618;GO:0031323;GO:0031324;GO:0031326;GO:0031327;GO:0034248;GO:0034249;GO:0034641;GO:0043043;GO:0043170;GO:0043603;GO:0043604;GO:…	GO:0000049;GO:0003676;GO:0003723;GO:0003729;GO:0003735;GO:0005198;GO:0005488;GO:0019843;GO:0097159	GO:0005737;GO:0005829;GO:0005840;GO:0015935;GO:0016020;GO:0022627;GO:0032991;GO:0043226;GO:0043228;GO:0043229;GO:0043232;GO:0044391;GO:0110165;GO:1990904	GO:0002181;GO:0006412;GO:0006417;GO:0006518;GO:0006807;GO:0008152;GO:0009058;GO:0009059;GO:0009987;GO:0016043;GO:0019222;GO:0019538;GO:0022607;GO:0022618;GO:0034641;GO:0043170;GO:0043603;GO:0044238;GO:0050789;GO:0065003;GO:0065007;GO:0071840	GO:0005737;GO:0005829;GO:0005840;GO:0015935;GO:0016020;GO:0032991;GO:0043226;GO:0043228;GO:0043229;GO:0043232;GO:0110165;GO:1990904	ko03010	Small ribosomal subunit protein uS7	P02359	P02359	RS7_ECOLI	rpsG	30S ribosomal protein S7	rpsG	1EG0;1ML5;2YKR;3J5S;3J9Y;3J9Z;3JA1;3JBU;3JBV;3JCD;3JCE;3JCJ;3JCN;4A2I;4ADV;4U1U;4U1V;4U20;4U24;4U25;4U26;4U27;4V47;4V48;4V4H;4V4Q;4V4V;4V4W;4V50;4V52;4V53;4V54;4V55;4V56;4V57;4V5B;4V5H;4V5Y;4V64;4V65;4V66;4V69;4V6C;4V6D;4V6E;4V6K;4V6L;4V6M;4V6N;4V6O;4V6P;4V6Q;4V6R;4V6S;4V6T;4V6V;4V6Y;4V6Z;4V70;4V71;4V72;4V73;4V74;4V75;4V76;4V77;4V78;4V79;4V7A;4V7B;4V7C;4V7D;4V7I;4V7S;4V7T;4V7U;4V7V;4V85;4V89;4V9C…	RS7_ECOLI	+	PQQ2_PQQ	4.82745	0	-1.90025	-12.6612
20.3772	20.4524	20.344	20.1675	17.7304	18.3029	18.4262	18.6468	amide biosynthetic process;amide metabolic process;biosynthetic process;cellular biosynthetic process;cellular metabolic process;cellular nitrogen compound biosynthetic process;cellular nitrogen compound metabolic process;cellular process;cytoplasmic translation;macromolecule biosynthetic process;macromolecule metabolic process;metabolic process;nitrogen compound metabolic process;organic substan…	binding;nucleic acid binding;organic cyclic compound binding;RNA binding;rRNA binding;structural constituent of ribosome;structural molecule activity	cellular anatomical entity;cytoplasm;cytosolic large ribosomal subunit;large ribosomal subunit;protein-containing complex;ribonucleoprotein complex;ribosomal subunit	amide metabolic process;biosynthetic process;cellular nitrogen compound metabolic process;cellular process;cytoplasmic translation;macromolecule biosynthetic process;macromolecule metabolic process;metabolic process;nitrogen compound metabolic process;peptide metabolic process;primary metabolic process;protein metabolic process;translation	cellular anatomical entity;cytoplasm;protein-containing complex;ribonucleoprotein complex	Ribosome	Ribosomal_L27A		3D-structure;Directproteinsequencing;Referenceproteome;Ribonucleoprotein;Ribosomalprotein;RNA-binding;rRNA-binding		GO:0002181;GO:0006412;GO:0006518;GO:0006807;GO:0008152;GO:0009058;GO:0009059;GO:0009987;GO:0019538;GO:0034641;GO:0043043;GO:0043170;GO:0043603;GO:0043604;GO:0044237;GO:0044238;GO:0044249;GO:0044271;GO:0071704;GO:1901564;GO:1901566;GO:1901576	GO:0003676;GO:0003723;GO:0003735;GO:0005198;GO:0005488;GO:0019843;GO:0097159	GO:0005737;GO:0015934;GO:0022625;GO:0032991;GO:0044391;GO:0110165;GO:1990904	GO:0002181;GO:0006412;GO:0006518;GO:0006807;GO:0008152;GO:0009058;GO:0009059;GO:0009987;GO:0019538;GO:0034641;GO:0043170;GO:0043603;GO:0044238	GO:0005737;GO:0032991;GO:0110165;GO:1990904	ko03010	Large ribosomal subunit protein uL15	P02413	P02413	RL15_ECOLI	rplO	50S ribosomal protein L15	rplO	1ML5;2J28;2RDO;3BBX;3IY9;3J5L;3J7Z;3J8G;3J9Y;3J9Z;3JA1;3JBU;3JBV;3JCD;3JCE;3JCJ;3JCN;4CSU;4U1U;4U1V;4U20;4U24;4U25;4U26;4U27;4UY8;4V47;4V48;4V4H;4V4Q;4V4V;4V4W;4V50;4V52;4V53;4V54;4V55;4V56;4V57;4V5B;4V5H;4V5Y;4V64;4V65;4V66;4V69;4V6C;4V6D;4V6E;4V6K;4V6L;4V6M;4V6N;4V6O;4V6P;4V6Q;4V6R;4V6S;4V6T;4V6V;4V6Y;4V6Z;4V70;4V71;4V72;4V73;4V74;4V75;4V76;4V77;4V78;4V79;4V7A;4V7B;4V7C;4V7D;4V7I;4V7S;4V7T;4V7U…	RL15_ECOLI	+	PQQ2_PQQ	4.25306	0	-2.05869	-10.0644
14.6808	14.4405	14.6318	14.2823	13.5222	14.0919	13.513	13.4962	biological regulation;carbohydrate transport;cellular process;cellular response to stimulus;cellular response to stress;disaccharide transport;DNA damage response;establishment of localization;localization;maltodextrin transmembrane transport;maltose transport;negative regulation of biological process;negative regulation of cellular process;negative regulation of maltose transport;negative regula…	ABC-type carbohydrate transporter activity;ABC-type maltose transporter activity;ABC-type oligosaccharide transporter activity;ABC-type transporter activity;active transmembrane transporter activity;ATPase-coupled transmembrane transporter activity;ATP-dependent activity;carbohydrate transmembrane transporter activity;disaccharide transmembrane transporter activity;maltose transmembrane transport…	ATPase dependent transmembrane transport complex;ATP-binding cassette (ABC) transporter complex;cellular anatomical entity;enzyme IIA-maltose transporter complex;maltose transport complex;membrane;membrane protein complex;plasma membrane;plasma membrane protein complex;protein-containing complex;transmembrane transporter complex;transporter complex	biological regulation;carbohydrate transport;cellular process;DNA damage response;establishment of localization;localization;regulation of biological process;regulation of transport;response to stimulus;response to stress;transport	ATP-binding cassette (ABC) transporter complex;cellular anatomical entity;membrane;membrane protein complex;plasma membrane;protein-containing complex	ABC transporters	BPD_transp_1;MalF_P2		3D-structure;Cellinnermembrane;Cellmembrane;Membrane;Referenceproteome;Sugartransport;Transmembrane;Transmembranehelix;Transport		GO:0006810;GO:0006950;GO:0006974;GO:0008643;GO:0009987;GO:0015766;GO:0015768;GO:0015772;GO:0015774;GO:0032879;GO:0033554;GO:0034762;GO:0034763;GO:0042956;GO:0048519;GO:0048523;GO:0050789;GO:0050794;GO:0050896;GO:0051049;GO:0051051;GO:0051179;GO:0051234;GO:0051716;GO:0065007;GO:0071702;GO:1902343;GO:1902344	GO:0005215;GO:0005363;GO:0015144;GO:0015154;GO:0015157;GO:0015399;GO:0015422;GO:0015423;GO:0022804;GO:0022857;GO:0042626;GO:0043211;GO:0140359;GO:0140657	GO:0005886;GO:0016020;GO:0032991;GO:0043190;GO:0098533;GO:0098796;GO:0098797;GO:0110165;GO:1902495;GO:1990060;GO:1990154;GO:1990351	GO:0006810;GO:0006950;GO:0006974;GO:0008643;GO:0009987;GO:0050789;GO:0050896;GO:0051049;GO:0051179;GO:0051234;GO:0065007	GO:0005886;GO:0016020;GO:0032991;GO:0043190;GO:0098796;GO:0110165	ko02010	Maltose/maltodextrin transport system permease protein MalF	P02916	P02916	MALF_ECOLI	malF	Maltose/maltodextrin transport system permease protein MalF	malF	2R6G;3FH6;3PUV;3PUW;3PUX;3PUY;3PUZ;3PV0;3RLF;4JBW;4KHZ;4KI0	MALF_ECOLI	+	PQQ2_PQQ	2.59401	0.00317209	-0.853032	-4.96214
10.2648	10.9166	10.8122	10.731	11.1428	11.2015	10.8858	10.855	aminoglycan biosynthetic process;aminoglycan metabolic process;biological regulation;biosynthetic process;carbohydrate derivative biosynthetic process;carbohydrate derivative metabolic process;cell wall macromolecule biosynthetic process;cell wall organization;cell wall organization or biogenesis;cellular biosynthetic process;cellular component organization;cellular component organization or biog…	amide binding;anion binding;binding;carboxylic acid binding;carboxypeptidase activity;catalytic activity;catalytic activity, acting on a protein;exopeptidase activity;glycosyltransferase activity;heterocyclic compound binding;hexosyltransferase activity;hydrolase activity;ion binding;monocarboxylic acid binding;organic acid binding;organic cyclic compound binding;penicillin binding;peptidase acti…	cellular anatomical entity;membrane;plasma membrane	biological regulation;biosynthetic process;carbohydrate derivative metabolic process;cell wall organization;cell wall organization or biogenesis;cellular component organization;cellular component organization or biogenesis;cellular process;external encapsulating structure organization;macromolecule biosynthetic process;macromolecule metabolic process;metabolic process;nitrogen compound metabolic …	cellular anatomical entity;membrane;plasma membrane	Peptidoglycan biosynthesis	PCB_OB;Transgly;Transpeptidase		Antibioticresistance;Carboxypeptidase;Cellinnermembrane;Cellmembrane;Cellshape;Cellwallbiogenesis/degradation;Directproteinsequencing;Glycosyltransferase;Hydrolase;Membrane;Multifunctionalenzyme;Peptidoglycansynthesis;Protease;Referenceproteome;Signal-anchor;Transferase;Transmembrane;Transmembranehelix		GO:0000270;GO:0006022;GO:0006023;GO:0006024;GO:0006508;GO:0006807;GO:0008152;GO:0008360;GO:0009058;GO:0009059;GO:0009252;GO:0009987;GO:0016043;GO:0019538;GO:0022603;GO:0022604;GO:0030203;GO:0042221;GO:0043170;GO:0044038;GO:0044237;GO:0044238;GO:0044249;GO:0045229;GO:0046677;GO:0050789;GO:0050793;GO:0050896;GO:0065007;GO:0065008;GO:0071554;GO:0071555;GO:0071704;GO:0071840;GO:1901135;GO:1901137;GO:…	GO:0003824;GO:0004180;GO:0004185;GO:0005488;GO:0008233;GO:0008236;GO:0008238;GO:0008658;GO:0008955;GO:0009002;GO:0016740;GO:0016757;GO:0016758;GO:0016787;GO:0017171;GO:0031406;GO:0033218;GO:0033293;GO:0036094;GO:0043167;GO:0043168;GO:0043177;GO:0070008;GO:0097159;GO:0140096;GO:1901363;GO:1901681	GO:0005886;GO:0016020;GO:0110165	GO:0006508;GO:0006807;GO:0008152;GO:0009058;GO:0009059;GO:0009987;GO:0016043;GO:0019538;GO:0042221;GO:0043170;GO:0044238;GO:0045229;GO:0046677;GO:0050789;GO:0050896;GO:0065007;GO:0065008;GO:0071554;GO:0071555;GO:0071840;GO:1901135	GO:0005886;GO:0016020;GO:0110165	ko00550	Penicillin-binding protein 1A;Penicillin-insensitive transglycosylase;Penicillin-sensitive transpeptidase	P02918	P02918	PBPA_ECOLI	mrcA	Penicillin-binding protein 1A	mrcA		PBPA_ECOLI			1.04341	0.0771285	0.340091	2.01531
14.9691	14.7687	14.8417	14.6799	13.4467	13.8024	13.4083	13.6781	aminoglycan biosynthetic process;aminoglycan metabolic process;biological regulation;biosynthetic process;carbohydrate derivative biosynthetic process;carbohydrate derivative metabolic process;cell wall macromolecule biosynthetic process;cell wall organization;cell wall organization or biogenesis;cell wall repair;cellular biosynthetic process;cellular component organization;cellular component org…	amide binding;anion binding;binding;carboxylic acid binding;carboxypeptidase activity;catalytic activity;catalytic activity, acting on a protein;exopeptidase activity;glycosyltransferase activity;heterocyclic compound binding;hexosyltransferase activity;hydrolase activity;ion binding;monocarboxylic acid binding;organic acid binding;organic cyclic compound binding;penicillin binding;peptidase acti…	cell wall;cellular anatomical entity;external encapsulating structure;membrane;outer membrane-bounded periplasmic space;peptidoglycan-based cell wall;periplasmic space;plasma membrane	biological regulation;biosynthetic process;carbohydrate derivative metabolic process;cell wall organization;cell wall organization or biogenesis;cellular component organization;cellular component organization or biogenesis;cellular process;external encapsulating structure organization;macromolecule biosynthetic process;macromolecule metabolic process;metabolic process;nitrogen compound metabolic …	cell wall;cellular anatomical entity;external encapsulating structure;membrane;periplasmic space;plasma membrane	Peptidoglycan biosynthesis	PBP1_TM;Transgly;Transpeptidase;UB2H		3D-structure;Alternativeinitiation;Antibioticresistance;Carboxypeptidase;Cellinnermembrane;Cellmembrane;Cellshape;Cellwallbiogenesis/degradation;Directproteinsequencing;Glycosyltransferase;Hydrolase;Membrane;Multifunctionalenzyme;Peptidoglycansynthesis;Protease;Referenceproteome;Signal-anchor;Transferase;Transmembrane;Transmembranehelix		GO:0000270;GO:0001558;GO:0006022;GO:0006023;GO:0006024;GO:0006508;GO:0006807;GO:0008152;GO:0008360;GO:0009058;GO:0009059;GO:0009252;GO:0009987;GO:0010720;GO:0010770;GO:0016043;GO:0019538;GO:0022603;GO:0022604;GO:0030203;GO:0030307;GO:0040008;GO:0042221;GO:0043170;GO:0044038;GO:0044237;GO:0044238;GO:0044249;GO:0045229;GO:0045595;GO:0045597;GO:0045927;GO:0046677;GO:0048518;GO:0048522;GO:0048638;GO:…	GO:0003824;GO:0004180;GO:0004185;GO:0005488;GO:0008233;GO:0008236;GO:0008238;GO:0008658;GO:0008955;GO:0009002;GO:0016740;GO:0016757;GO:0016758;GO:0016787;GO:0017171;GO:0031406;GO:0033218;GO:0033293;GO:0036094;GO:0043167;GO:0043168;GO:0043177;GO:0070008;GO:0097159;GO:0140096;GO:1901363;GO:1901681	GO:0005618;GO:0005886;GO:0009274;GO:0016020;GO:0030288;GO:0030312;GO:0042597;GO:0110165	GO:0006508;GO:0006807;GO:0008152;GO:0009058;GO:0009059;GO:0009987;GO:0016043;GO:0019538;GO:0042221;GO:0043170;GO:0044238;GO:0045229;GO:0046677;GO:0050789;GO:0050896;GO:0065007;GO:0065008;GO:0071554;GO:0071555;GO:0071840;GO:1901135	GO:0005618;GO:0005886;GO:0016020;GO:0030312;GO:0042597;GO:0110165	ko00550	Penicillin-binding protein 1B;Penicillin-insensitive transglycosylase;Penicillin-sensitive transpeptidase	P02919	P02919	PBPB_ECOLI	mrcB	Penicillin-binding protein 1B	mrcB	3FWL;3VMA;5FGZ;5HL9;5HLA;5HLB;5HLD;6FZK;6G5R;6YN0;7LQ6	PBPB_ECOLI	+	PQQ2_PQQ	4.46734	0	-1.23098	-10.9696
13.2721	13.1159	13.034	13.0038	12.8647	13.2671	13.0774	13.0727	arabinose transmembrane transport;carbohydrate transmembrane transport;carbohydrate transport;cellular process;establishment of localization;L-arabinose transmembrane transport;localization;monosaccharide transmembrane transport;organic substance transport;pentose transmembrane transport;transmembrane transport;transport	ABC-type carbohydrate transporter activity;ABC-type monosaccharide transporter activity;ABC-type transporter activity;active transmembrane transporter activity;ATPase-coupled transmembrane transporter activity;ATP-dependent activity;binding;carbohydrate binding;carbohydrate transmembrane transporter activity;monosaccharide binding;monosaccharide transmembrane transporter activity;primary active t…	ATPase dependent transmembrane transport complex;ATP-binding cassette (ABC) transporter complex;ATP-binding cassette (ABC) transporter complex, substrate-binding subunit-containing;cellular anatomical entity;membrane;membrane protein complex;outer membrane-bounded periplasmic space;periplasmic space;plasma membrane protein complex;protein-containing complex;transmembrane transporter complex;trans…	carbohydrate transport;cellular process;establishment of localization;localization;transmembrane transport;transport	ATP-binding cassette (ABC) transporter complex;cellular anatomical entity;membrane;membrane protein complex;periplasmic space;protein-containing complex	ABC transporters	Peripla_BP_1	BRUINS_UVC_RESPONSE_LATE;BRUINS_UVC_RESPONSE_VIA_TP53_GROUP_B;CUI_TCF21_TARGETS_2_DN;DIAZ_CHRONIC_MYELOGENOUS_LEUKEMIA_UP;FIGUEROA_AML_METHYLATION_CLUSTER_3_UP;HILLION_HMGA1_TARGETS;HOUNKPE_HOUSEKEEPING_GENES;HSIAO_HOUSEKEEPING_GENES;JOHNSTONE_PARVB_TARGETS_3_UP;KEGG_ACUTE_MYELOID_LEUKEMIA;KEGG_BLADDER_CANCER;KEGG_CHRONIC_MYELOID_LEUKEMIA;KEGG_COLORECTAL_CANCER;KEGG_ENDOMETRIAL_CANCER;KEGG_ERBB_S…	3D-structure;Directproteinsequencing;Periplasm;Referenceproteome;Signal;Sugartransport;Transport		GO:0006810;GO:0008643;GO:0009987;GO:0015749;GO:0015750;GO:0015751;GO:0034219;GO:0042882;GO:0051179;GO:0051234;GO:0055085;GO:0071702	GO:0005215;GO:0005488;GO:0015144;GO:0015145;GO:0015399;GO:0015407;GO:0022804;GO:0022857;GO:0030246;GO:0036094;GO:0042626;GO:0043211;GO:0048029;GO:0051119;GO:0140359;GO:0140657	GO:0016020;GO:0030288;GO:0032991;GO:0042597;GO:0043190;GO:0055052;GO:0098533;GO:0098796;GO:0098797;GO:0110165;GO:1902495;GO:1990351	GO:0006810;GO:0008643;GO:0009987;GO:0051179;GO:0051234;GO:0055085	GO:0016020;GO:0032991;GO:0042597;GO:0043190;GO:0098796;GO:0110165	ko02010	L-arabinose-binding periplasmic protein	P02924	P02924	ARAF_ECOLI	araF	L-arabinose-binding periplasmic protein	araF	1ABE;1ABF;1APB;1BAP;2WRZ;5ABP;6ABP;7ABP;8ABP;9ABP	ARAF_ECOLI			0.133166	0.69922	-0.0359671	-0.353328
14.8615	14.6332	14.5408	13.8455	14.713	15.3592	15.2818	14.7362	carbohydrate transmembrane transport;carbohydrate transport;cellular process;chemotaxis;D-ribose transmembrane transport;establishment of localization;localization;locomotion;monosaccharide transmembrane transport;organic substance transport;pentose transmembrane transport;positive chemotaxis;taxis;transmembrane transport;transport	binding;carbohydrate binding;monosaccharide binding;small molecule binding	ATPase dependent transmembrane transport complex;ATP-binding cassette (ABC) transporter complex;ATP-binding cassette (ABC) transporter complex, substrate-binding subunit-containing;cellular anatomical entity;membrane;membrane protein complex;outer membrane-bounded periplasmic space;periplasmic space;plasma membrane protein complex;protein-containing complex;transmembrane transporter complex;trans…	carbohydrate transport;cellular process;establishment of localization;localization;locomotion;transmembrane transport;transport	ATP-binding cassette (ABC) transporter complex;cellular anatomical entity;membrane;membrane protein complex;periplasmic space;protein-containing complex	ABC transporters;Bacterial chemotaxis	Peripla_BP_4		3D-structure;Chemotaxis;Directproteinsequencing;Periplasm;Referenceproteome;Signal;Sugartransport;Transport		GO:0006810;GO:0006935;GO:0008643;GO:0009987;GO:0015749;GO:0015750;GO:0015752;GO:0034219;GO:0040011;GO:0042330;GO:0050918;GO:0051179;GO:0051234;GO:0055085;GO:0071702	GO:0005488;GO:0030246;GO:0036094;GO:0048029	GO:0016020;GO:0030288;GO:0032991;GO:0042597;GO:0043190;GO:0055052;GO:0098533;GO:0098796;GO:0098797;GO:0110165;GO:1902495;GO:1990351	GO:0006810;GO:0008643;GO:0009987;GO:0040011;GO:0051179;GO:0051234;GO:0055085	GO:0016020;GO:0032991;GO:0042597;GO:0043190;GO:0098796;GO:0110165	ko02010;ko02030	Ribose import binding protein RbsB	P02925	P02925	RBSB_ECOLI	rbsB	Ribose import binding protein RbsB	rbsB	1BA2;1DBP;1DRJ;1DRK;1URP;2DRI;2GX6	RBSB_ECOLI			1.02244	0.0804398	0.552285	1.98046
11.5956	11.9015	11.4729	11.5689	8.92247	10.532	10.7872	10.6765	adhesion of symbiont to host;adhesion of symbiont to host cell;amide transport;bacteriocin transport;biological process involved in interaction with host;biological process involved in interspecies interaction between organisms;biological process involved in symbiotic interaction;cellular homeostasis;cellular localization;cellular macromolecule localization;cellular process;chemical homeostasis;c…	binding;energy transducer activity;molecular transducer activity;protein binding;protein domain specific binding	cell envelope;cell outer membrane;cellular anatomical entity;envelope;membrane;membrane protein complex;outer membrane;outer membrane-bounded periplasmic space;periplasmic space;plasma membrane;plasma membrane protein complex;protein-containing complex;transmembrane transporter complex;transporter complex	amide transport;biological process involved in interspecies interaction between organisms;biological process involved in symbiotic interaction;cellular homeostasis;cellular localization;cellular process;chemical homeostasis;establishment of localization;homeostatic process;inorganic ion homeostasis;intracellular monoatomic ion homeostasis;localization;macromolecule localization;monoatomic ion tra…	cell envelope;cellular anatomical entity;membrane;membrane protein complex;outer membrane;periplasmic space;plasma membrane;protein-containing complex		TonB_C;TonB_N		3D-structure;Bacteriocintransport;Cellinnermembrane;Cellmembrane;Membrane;Proteintransport;Referenceproteome;Repeat;Signal-anchor;Transmembrane;Transmembranehelix;Transport		GO:0000041;GO:0006810;GO:0006811;GO:0006812;GO:0006826;GO:0006873;GO:0006879;GO:0008104;GO:0009987;GO:0015031;GO:0015833;GO:0015889;GO:0015891;GO:0019062;GO:0019725;GO:0030001;GO:0030003;GO:0033036;GO:0042592;GO:0042886;GO:0042914;GO:0043213;GO:0044403;GO:0044406;GO:0044419;GO:0044650;GO:0045184;GO:0046813;GO:0048878;GO:0050801;GO:0051179;GO:0051180;GO:0051234;GO:0051641;GO:0051701;GO:0055080;GO:…	GO:0005488;GO:0005515;GO:0019904;GO:0031992;GO:0060089	GO:0005886;GO:0009279;GO:0016020;GO:0019867;GO:0030288;GO:0030313;GO:0031975;GO:0032991;GO:0042597;GO:0098796;GO:0098797;GO:0110165;GO:1902495;GO:1990351	GO:0006810;GO:0006811;GO:0006873;GO:0008104;GO:0009987;GO:0015031;GO:0015833;GO:0015891;GO:0019725;GO:0033036;GO:0042592;GO:0042886;GO:0044403;GO:0044419;GO:0048878;GO:0051179;GO:0051180;GO:0051234;GO:0051641;GO:0055085;GO:0098771	GO:0005886;GO:0016020;GO:0019867;GO:0030313;GO:0032991;GO:0042597;GO:0098796;GO:0110165		Protein TonB	P02929	P02929	TONB_ECOLI	tonB	Protein TonB	tonB	1IHR;1QXX;1U07;1XX3;2GRX;2GSK	TONB_ECOLI	+	PQQ2_PQQ	1.69361	0.019975	-1.40516	-3.13295
12.3533	12.1095	12.4376	12.1733	13.0244	13.4618	13.5374	12.977	bile acid and bile salt transport;carboxylic acid transport;cellular process;enterobactin transport;establishment of localization;export across cell outer membrane;export across plasma membrane;export from cell;iron coordination entity transport;iron ion transport;lipid transport;localization;metal ion transport;monoatomic cation transport;monoatomic ion transmembrane transport;monoatomic ion tra…	bile acid transmembrane transporter activity;binding;carboxylic acid transmembrane transporter activity;channel activity;efflux transmembrane transporter activity;identical protein binding;lipid transporter activity;monoatomic ion channel activity;monoatomic ion transmembrane transporter activity;monocarboxylic acid transmembrane transporter activity;organic acid transmembrane transporter activit…	cell outer membrane;cellular anatomical entity;efflux pump complex;external side of plasma membrane;MacAB-TolC complex;macrolide transmembrane transporter complex;membrane;membrane protein complex;outer membrane;outer membrane-bounded periplasmic space;periplasmic side of plasma membrane;periplasmic space;protein-containing complex;side of membrane;transmembrane transporter complex;transporter co…	cellular process;establishment of localization;lipid transport;localization;monoatomic ion transport;organic acid transport;response to antibiotic;response to chemical;response to stimulus;response to toxic substance;response to xenobiotic stimulus;siderophore transport;transmembrane transport;transport;xenobiotic transport	cellular anatomical entity;membrane;membrane protein complex;outer membrane;periplasmic space;protein-containing complex	Bacterial secretion system	OEP		3D-structure;Antibioticresistance;Celloutermembrane;Directproteinsequencing;Membrane;Referenceproteome;Repeat;Signal;Transmembrane;Transmembranebetastrand;Transport		GO:0000041;GO:0006810;GO:0006811;GO:0006812;GO:0006826;GO:0006869;GO:0009410;GO:0009636;GO:0009987;GO:0010033;GO:0014070;GO:0015711;GO:0015718;GO:0015721;GO:0015849;GO:0015850;GO:0015891;GO:0030001;GO:0034220;GO:0042221;GO:0042908;GO:0042930;GO:0046618;GO:0046677;GO:0046942;GO:0050896;GO:0051179;GO:0051234;GO:0055085;GO:0071702;GO:0140115;GO:0140317;GO:0140330;GO:0140352;GO:1901678;GO:1990961	GO:0005215;GO:0005216;GO:0005319;GO:0005342;GO:0005488;GO:0005515;GO:0008028;GO:0008514;GO:0015075;GO:0015125;GO:0015267;GO:0015288;GO:0015562;GO:0022803;GO:0022829;GO:0022857;GO:0042802;GO:0046943;GO:1901618	GO:0009279;GO:0009897;GO:0016020;GO:0019867;GO:0030288;GO:0032991;GO:0042597;GO:0098552;GO:0098567;GO:0098796;GO:0110165;GO:1902495;GO:1990195;GO:1990196;GO:1990281;GO:1990351	GO:0006810;GO:0006811;GO:0006869;GO:0009410;GO:0009636;GO:0009987;GO:0015849;GO:0015891;GO:0042221;GO:0042908;GO:0046677;GO:0050896;GO:0051179;GO:0051234;GO:0055085	GO:0016020;GO:0019867;GO:0032991;GO:0042597;GO:0098796;GO:0110165	ko03070	Outer membrane protein TolC	P02930	P02930	TOLC_ECOLI	tolC	Outer membrane protein TolC	tolC	1EK9;1TQQ;2VDD;2VDE;2WMZ;2XMN;5NG5;5NIK;5NIL;5O66;5V5S;6WXH;6WXI	TOLC_ECOLI	+	PQQ2_PQQ	3.00967	0.00184918	0.981739	5.98418
15.5611	15.5807	15.0156	14.8159	15.123	15.5409	15.158	15.0986	cellular component assembly;cellular component organization;cellular component organization or biogenesis;cellular process;establishment of localization;localization;monoatomic ion transmembrane transport;monoatomic ion transport;protein complex oligomerization;protein homooligomerization;protein homotrimerization;protein trimerization;protein-containing complex assembly;protein-containing comple…	amide transmembrane transporter activity;bacteriocin transmembrane transporter activity;binding;carbohydrate derivative binding;channel activity;colicin transmembrane transporter activity;disordered domain specific binding;identical protein binding;lipid binding;lipopolysaccharide binding;monoatomic ion channel activity;monoatomic ion transmembrane transporter activity;passive transmembrane trans…	cell outer membrane;cellular anatomical entity;membrane;membrane protein complex;monoatomic ion channel complex;outer membrane;pore complex;protein-containing complex;transmembrane transporter complex;transporter complex	cellular component assembly;cellular component organization;cellular component organization or biogenesis;cellular process;establishment of localization;localization;monoatomic ion transport;protein-containing complex assembly;transmembrane transport;transport	cellular anatomical entity;membrane;membrane protein complex;outer membrane;protein-containing complex	Two-component system	Porin_1		3D-structure;Celloutermembrane;Directproteinsequencing;Iontransport;Membrane;Porin;Referenceproteome;Signal;Transmembrane;Transmembranebetastrand;Transport		GO:0006810;GO:0006811;GO:0009987;GO:0016043;GO:0022607;GO:0034220;GO:0043933;GO:0051179;GO:0051234;GO:0051259;GO:0051260;GO:0055085;GO:0065003;GO:0070206;GO:0070207;GO:0071840	GO:0001530;GO:0005215;GO:0005216;GO:0005488;GO:0005515;GO:0008289;GO:0015075;GO:0015267;GO:0015288;GO:0019904;GO:0022803;GO:0022829;GO:0022857;GO:0022885;GO:0042802;GO:0042887;GO:0042910;GO:0042912;GO:0097367;GO:0097718;GO:1904680	GO:0009279;GO:0016020;GO:0019867;GO:0032991;GO:0034702;GO:0046930;GO:0098796;GO:0110165;GO:1902495;GO:1990351	GO:0006810;GO:0006811;GO:0009987;GO:0016043;GO:0022607;GO:0051179;GO:0051234;GO:0055085;GO:0065003;GO:0071840	GO:0016020;GO:0019867;GO:0032991;GO:0098796;GO:0110165	ko02020	Outer membrane porin F	P02931	P02931	OMPF_ECOLI	ompF	Outer membrane porin F	ompF	1BT9;1GFM;1GFN;1GFO;1GFP;1GFQ;1HXT;1HXU;1HXX;1MPF;1OPF;2OMF;2ZFG;2ZLD;3FYX;3HW9;3HWB;3K19;3K1B;3O0E;3POQ;3POU;3POX;4D5U;4GCP;4GCQ;4GCS;4JFB;4LSE;4LSF;4LSH;4LSI;5NUO;5NUQ;5NUR;6WTZ;6ZHP;6ZHV;7FDY;7NST;7NSU;8C7L	OMPF_ECOLI			0.0204292	0.951695	-0.0132053	-0.060072
13.1197	13.1185	12.9611	12.9427	14.1594	14.2601	14.5025	13.8629	biological regulation;cell motility;cellular component assembly;cellular component organization;cellular component organization or biogenesis;cellular localization;cellular macromolecule localization;cellular process;cellular response to acid chemical;cellular response to amino acid stimulus;cellular response to chemical stimulus;cellular response to endogenous stimulus;cellular response to nitro…	binding;identical protein binding;molecular transducer activity;protein binding;signaling receptor activity;transmembrane signaling receptor activity	cellular anatomical entity;membrane;methyl accepting chemotaxis protein complex;plasma membrane;protein-containing complex	biological regulation;cell motility;cellular component assembly;cellular component organization;cellular component organization or biogenesis;cellular localization;cellular process;detection of stimulus;localization;locomotion;macromolecule localization;protein localization;protein-containing complex assembly;regulation of biological process;regulation of catalytic activity;regulation of metaboli…	cellular anatomical entity;membrane;plasma membrane;protein-containing complex	Bacterial chemotaxis;Two-component system	HAMP;MCPsignal;TarH		3D-structure;Cellinnermembrane;Cellmembrane;Chemotaxis;Directproteinsequencing;Membrane;Methylation;Referenceproteome;Transducer;Transmembrane;Transmembranehelix		GO:0001101;GO:0001932;GO:0006935;GO:0007165;GO:0007172;GO:0008104;GO:0009593;GO:0009719;GO:0009966;GO:0009987;GO:0010033;GO:0010243;GO:0010646;GO:0016043;GO:0019220;GO:0019222;GO:0022607;GO:0023051;GO:0031323;GO:0031399;GO:0032101;GO:0032110;GO:0033036;GO:0040011;GO:0040012;GO:0042221;GO:0042325;GO:0042330;GO:0043113;GO:0043200;GO:0043549;GO:0043933;GO:0045859;GO:0048583;GO:0048870;GO:0050789;GO:…	GO:0004888;GO:0005488;GO:0005515;GO:0038023;GO:0042802;GO:0060089	GO:0005886;GO:0016020;GO:0032991;GO:0098561;GO:0110165	GO:0007165;GO:0008104;GO:0009719;GO:0009987;GO:0016043;GO:0019222;GO:0022607;GO:0031399;GO:0033036;GO:0040011;GO:0042221;GO:0048870;GO:0050789;GO:0050790;GO:0050896;GO:0051179;GO:0051606;GO:0051641;GO:0065003;GO:0065007;GO:0065009;GO:0071840	GO:0005886;GO:0016020;GO:0032991;GO:0110165	ko02020;ko02030	Methyl-accepting chemotaxis protein I	P02942	P02942	MCP1_ECOLI	tsr	Methyl-accepting chemotaxis protein I	tsr	1QU7;2D4U;3ATP;3ZX6;6S1K	MCP1_ECOLI	+	PQQ2_PQQ	3.76101	0.000615385	1.1607	8.23356
11.3179	11.0406	10.1863	10.2065	11.4955	11.3521	10.9756	11.5031	carbohydrate transport;cellular process;cellular response to stimulus;cellular response to stress;DNA damage response;establishment of localization;localization;maltodextrin transmembrane transport;monoatomic ion transport;organic substance transport;polysaccharide transport;response to stimulus;response to stress;transport	binding;carbohydrate transmembrane transporter activity;channel activity;disaccharide transmembrane transporter activity;exogenous protein binding;macromolecule transmembrane transporter activity;maltodextrin transmembrane transporter activity;maltose transmembrane transporter activity;maltose transporting porin activity;oligosaccharide transmembrane transporter activity;passive transmembrane tra…	cell outer membrane;cellular anatomical entity;membrane;membrane protein complex;outer membrane;pore complex;protein-containing complex	carbohydrate transport;cellular process;DNA damage response;establishment of localization;localization;monoatomic ion transport;response to stimulus;response to stress;transport	cellular anatomical entity;membrane;membrane protein complex;outer membrane;protein-containing complex		LamB		3D-structure;Celloutermembrane;Directproteinsequencing;Disulfidebond;Hostcellreceptorforvirusentry;Host-virusinteraction;Iontransport;Membrane;Porin;Receptor;Referenceproteome;Signal;Sugartransport;Transmembrane;Transmembranebetastrand;Transport		GO:0006810;GO:0006811;GO:0006950;GO:0006974;GO:0008643;GO:0009987;GO:0015774;GO:0033554;GO:0042956;GO:0050896;GO:0051179;GO:0051234;GO:0051716;GO:0071702	GO:0001618;GO:0005215;GO:0005363;GO:0005488;GO:0005515;GO:0015144;GO:0015154;GO:0015157;GO:0015159;GO:0015267;GO:0015288;GO:0015481;GO:0022803;GO:0022829;GO:0022857;GO:0022884;GO:0042958;GO:0140272	GO:0009279;GO:0016020;GO:0019867;GO:0032991;GO:0046930;GO:0098796;GO:0110165	GO:0006810;GO:0006811;GO:0006950;GO:0006974;GO:0008643;GO:0009987;GO:0050896;GO:0051179;GO:0051234	GO:0016020;GO:0019867;GO:0032991;GO:0098796;GO:0110165		Maltoporin	P02943	P02943	LAMB_ECOLI	lamB	Maltoporin	lamB	1AF6;1MAL;1MPM;1MPN;1MPO;1MPQ	LAMB_ECOLI			1.06175	0.0744874	0.643727	2.04579
13.1618	13.2867	13.1571	12.9763	13.6211	13.849	13.7086	13.4252	biological regulation;cellular aromatic compound metabolic process;cellular component organization;cellular component organization or biogenesis;cellular metabolic process;cellular nitrogen compound metabolic process;cellular process;chromosome organization;DNA conformation change;DNA duplex unwinding;DNA geometric change;DNA metabolic process;DNA replication;DNA replication initiation;DNA unwind…	adenyl nucleotide binding;adenyl ribonucleotide binding;anion binding;ATP binding;ATP hydrolysis activity;binding;carbohydrate derivative binding;catalytic activity;DNA binding;DNA replication origin binding;double-stranded DNA binding;heterocyclic compound binding;hydrolase activity;hydrolase activity, acting on acid anhydrides;hydrolase activity, acting on acid anhydrides, in phosphorus-contain…	cellular anatomical entity;cytoplasmic side of membrane;cytoplasmic side of plasma membrane;cytosol;DnaA-DiaA complex;DnaA-Dps complex;DnaA-HU complex;DnaA-L2 complex;DnaA-oriC complex;membrane;plasma membrane;primosome complex;protein-containing complex;protein-DNA complex;replication inhibiting complex;side of membrane	biological regulation;cellular aromatic compound metabolic process;cellular component organization;cellular component organization or biogenesis;cellular nitrogen compound metabolic process;cellular process;chromosome organization;DNA conformation change;DNA geometric change;DNA metabolic process;DNA replication;heterocycle metabolic process;macromolecule metabolic process;metabolic process;nitro…	cellular anatomical entity;cytosol;membrane;plasma membrane;protein-containing complex;protein-DNA complex	Cell cycle - Caulobacter;Two-component system	Bac_DnaA;Bac_DnaA_C;DnaA_N		3D-structure;Acetylation;ATP-binding;Cytoplasm;DNA-binding;DNAreplication;DNAreplicationinhibitor;Nucleotide-binding;Referenceproteome;Repressor;Transcription;Transcriptionregulation		GO:0006139;GO:0006259;GO:0006260;GO:0006268;GO:0006270;GO:0006275;GO:0006725;GO:0006807;GO:0006996;GO:0008152;GO:0008156;GO:0009892;GO:0009893;GO:0009987;GO:0010604;GO:0010605;GO:0016043;GO:0019219;GO:0019222;GO:0030174;GO:0031323;GO:0031324;GO:0031325;GO:0032297;GO:0032298;GO:0032392;GO:0032508;GO:0034641;GO:0043170;GO:0044237;GO:0044238;GO:0045740;GO:0045934;GO:0045935;GO:0046483;GO:0048518;GO:…	GO:0000166;GO:0003676;GO:0003677;GO:0003688;GO:0003690;GO:0003824;GO:0005488;GO:0005515;GO:0005524;GO:0016462;GO:0016787;GO:0016817;GO:0016818;GO:0016887;GO:0017076;GO:0017111;GO:0030554;GO:0032553;GO:0032555;GO:0032559;GO:0035639;GO:0036094;GO:0042802;GO:0043167;GO:0043168;GO:0043565;GO:0097159;GO:0097367;GO:1901265;GO:1901363;GO:1990837	GO:0005829;GO:0005886;GO:0009898;GO:0016020;GO:0032991;GO:0032993;GO:0098552;GO:0098562;GO:0110165;GO:1990077;GO:1990078;GO:1990082;GO:1990084;GO:1990101;GO:1990102;GO:1990103	GO:0006139;GO:0006259;GO:0006260;GO:0006725;GO:0006807;GO:0006996;GO:0008152;GO:0009987;GO:0016043;GO:0019222;GO:0032392;GO:0034641;GO:0043170;GO:0044238;GO:0046483;GO:0050789;GO:0051052;GO:0051276;GO:0065007;GO:0071103;GO:0071840	GO:0005829;GO:0005886;GO:0016020;GO:0032991;GO:0032993;GO:0110165	ko02020;ko04112	Chromosomal replication initiator protein DnaA	P03004	P03004	DNAA_ECOLI	dnaA	Chromosomal replication initiator protein DnaA	dnaA	1J1V;2E0G	DNAA_ECOLI	+	PQQ2_PQQ	2.44382	0.00440833	0.505485	4.62434
10.1688	11.6062	10.903	10.2238	10.0259	10.3318	9.99411	10.1427	cellular aromatic compound metabolic process;cellular metabolic process;cellular nitrogen compound metabolic process;cellular process;cellular response to stimulus;cellular response to stress;DNA damage response;DNA metabolic process;DNA repair;DNA replication;DNA replication proofreading;DNA strand elongation;DNA strand elongation involved in DNA replication;DNA-templated DNA replication;DNA-tem…	3'-5' exonuclease activity;binding;catalytic activity;catalytic activity, acting on a nucleic acid;catalytic activity, acting on DNA;cation binding;DNA binding;DNA polymerase activity;DNA-directed DNA polymerase activity;exonuclease activity;hydrolase activity;hydrolase activity, acting on ester bonds;ion binding;metal ion binding;nuclease activity;nucleic acid binding;nucleotidyltransferase acti…	catalytic complex;cellular anatomical entity;cytosol;DNA polymerase complex;DNA polymerase III complex;DNA polymerase III, core complex;intracellular protein-containing complex;nuclear protein-containing complex;protein-containing complex;protein-DNA complex;replisome;transferase complex;transferase complex, transferring phosphorus-containing groups	cellular aromatic compound metabolic process;cellular nitrogen compound metabolic process;cellular process;DNA damage response;DNA metabolic process;DNA repair;DNA replication;heterocycle metabolic process;macromolecule metabolic process;metabolic process;nitrogen compound metabolic process;nucleobase-containing compound metabolic process;primary metabolic process;response to stimulus;response to…	catalytic complex;cellular anatomical entity;cytosol;DNA polymerase complex;protein-containing complex;protein-DNA complex;replisome	DNA replication;Homologous recombination;Mismatch repair;Purine metabolism;Pyrimidine metabolism	RNase_T		3D-structure;DNA-directedDNApolymerase;DNAreplication;Exonuclease;Hydrolase;Magnesium;Manganese;Metal-binding;Nuclease;Nucleotidyltransferase;Referenceproteome;Transferase		GO:0006139;GO:0006259;GO:0006260;GO:0006261;GO:0006271;GO:0006272;GO:0006273;GO:0006281;GO:0006725;GO:0006807;GO:0006950;GO:0006974;GO:0008152;GO:0009987;GO:0022616;GO:0033554;GO:0034641;GO:0043170;GO:0044237;GO:0044238;GO:0045004;GO:0045005;GO:0046483;GO:0050896;GO:0051716;GO:0071704;GO:0090304;GO:1901360	GO:0003676;GO:0003677;GO:0003824;GO:0003887;GO:0004518;GO:0004527;GO:0005488;GO:0008408;GO:0016740;GO:0016772;GO:0016779;GO:0016787;GO:0016788;GO:0034061;GO:0043167;GO:0043169;GO:0046872;GO:0097159;GO:0140097;GO:0140640	GO:0005829;GO:0009360;GO:0030894;GO:0032991;GO:0032993;GO:0042575;GO:0044776;GO:0061695;GO:0110165;GO:0140513;GO:0140535;GO:1902494;GO:1990234	GO:0006139;GO:0006259;GO:0006260;GO:0006281;GO:0006725;GO:0006807;GO:0006950;GO:0006974;GO:0008152;GO:0009987;GO:0034641;GO:0043170;GO:0044238;GO:0046483;GO:0050896	GO:0005829;GO:0030894;GO:0032991;GO:0032993;GO:0042575;GO:0110165;GO:1902494	ko00230;ko00240;ko03030;ko03430;ko03440	DNA polymerase III subunit epsilon	P03007	P03007	DPO3E_ECOLI	dnaQ	DNA polymerase III subunit epsilon	dnaQ	1J53;1J54;2GUI;2IDO;2XY8;4GX8;4GX9;5FKU;5FKV;5FKW;5M1S	DPO3E_ECOLI			0.876579	0.111301	-0.601828	-1.73805
12.6236	12.7678	12.7473	12.7266	13.0537	13.1254	12.9756	13.0668	cell communication;cellular aromatic compound metabolic process;cellular component organization;cellular component organization or biogenesis;cellular metabolic process;cellular nitrogen compound metabolic process;cellular process;cellular response to external stimulus;cellular response to extracellular stimulus;cellular response to stimulus;cellular response to stress;chromosome organization;DNA…	3'-5' DNA helicase activity;adenyl nucleotide binding;adenyl ribonucleotide binding;anion binding;ATP binding;ATP hydrolysis activity;ATP-dependent activity;ATP-dependent activity, acting on DNA;binding;carbohydrate derivative binding;catalytic activity;catalytic activity, acting on a nucleic acid;catalytic activity, acting on DNA;DNA binding;DNA helicase activity;DNA translocase activity;helicas…	catalytic complex;cellular anatomical entity;cytosol;DNA helicase complex;protein-containing complex;single-stranded DNA-dependent ATP-dependent DNA helicase complex	cell communication;cellular aromatic compound metabolic process;cellular component organization;cellular component organization or biogenesis;cellular nitrogen compound metabolic process;cellular process;chromosome organization;DNA conformation change;DNA damage response;DNA geometric change;DNA metabolic process;DNA recombination;DNA repair;DNA replication;heterocycle metabolic process;macromole…	catalytic complex;cellular anatomical entity;cytosol;DNA helicase complex;protein-containing complex	Mismatch repair;Nucleotide excision repair	UvrD_C;UvrD-helicase		3D-structure;ATP-binding;Directproteinsequencing;DNA-binding;DNAdamage;DNArepair;DNAreplication;Helicase;Hydrolase;Isomerase;Nucleotide-binding;Referenceproteome;SOSresponse		GO:0000717;GO:0000725;GO:0006139;GO:0006259;GO:0006260;GO:0006261;GO:0006268;GO:0006281;GO:0006289;GO:0006298;GO:0006310;GO:0006725;GO:0006807;GO:0006950;GO:0006974;GO:0006996;GO:0007154;GO:0008152;GO:0009314;GO:0009432;GO:0009605;GO:0009628;GO:0009987;GO:0009991;GO:0016043;GO:0031297;GO:0031668;GO:0032392;GO:0032508;GO:0033554;GO:0034641;GO:0043170;GO:0044237;GO:0044238;GO:0045005;GO:0046483;GO:…	GO:0000166;GO:0003676;GO:0003677;GO:0003678;GO:0003824;GO:0004386;GO:0005488;GO:0005515;GO:0005524;GO:0008094;GO:0015616;GO:0016462;GO:0016787;GO:0016817;GO:0016818;GO:0016853;GO:0016887;GO:0017076;GO:0017111;GO:0017116;GO:0030554;GO:0032553;GO:0032555;GO:0032559;GO:0035639;GO:0036094;GO:0042802;GO:0042803;GO:0043138;GO:0043167;GO:0043168;GO:0046983;GO:0097159;GO:0097367;GO:0140097;GO:0140640;GO:…	GO:0005829;GO:0017117;GO:0032991;GO:0033202;GO:0110165;GO:1902494	GO:0006139;GO:0006259;GO:0006260;GO:0006281;GO:0006310;GO:0006725;GO:0006807;GO:0006950;GO:0006974;GO:0006996;GO:0007154;GO:0008152;GO:0009605;GO:0009628;GO:0009987;GO:0016043;GO:0032392;GO:0034641;GO:0043170;GO:0044238;GO:0046483;GO:0050896;GO:0051276;GO:0071103;GO:0071840	GO:0005829;GO:0032991;GO:0033202;GO:0110165;GO:1902494	ko03420;ko03430	DNA helicase II	P03018	P03018	UVRD_ECOLI	uvrD	DNA helicase II	uvrD	2IS1;2IS2;2IS4;2IS6;3LFU;6YI2;7EGS	UVRD_ECOLI	+	PQQ2_PQQ	3.57723	0.000533333	0.339082	7.62817
12.1164	12.2138	12.0094	12.1758	12.7248	12.6632	12.5203	12.3941	biological regulation;negative regulation of biological process;negative regulation of biosynthetic process;negative regulation of cellular biosynthetic process;negative regulation of cellular metabolic process;negative regulation of cellular process;negative regulation of DNA-templated transcription;negative regulation of macromolecule biosynthetic process;negative regulation of macromolecule me…	binding;cis-regulatory region sequence-specific DNA binding;DNA binding;DNA-binding transcription factor activity;DNA-binding transcription repressor activity;double-stranded DNA binding;identical protein binding;nucleic acid binding;organic cyclic compound binding;protein binding;sequence-specific DNA binding;sequence-specific double-stranded DNA binding;transcription cis-regulatory region bindi…	cellular anatomical entity;cytosol	biological regulation;regulation of biological process;regulation of DNA-templated transcription;regulation of metabolic process	cellular anatomical entity;cytosol		LacI;Peripla_BP_3		3D-structure;Directproteinsequencing;DNA-binding;Referenceproteome;Repressor;Transcription;Transcriptionregulation		GO:0006355;GO:0009889;GO:0009890;GO:0009892;GO:0010468;GO:0010556;GO:0010558;GO:0010605;GO:0019219;GO:0019222;GO:0031323;GO:0031324;GO:0031326;GO:0031327;GO:0045892;GO:0045934;GO:0048519;GO:0048523;GO:0050789;GO:0050794;GO:0051171;GO:0051172;GO:0051252;GO:0051253;GO:0060255;GO:0065007;GO:0080090;GO:1902679;GO:2001141	GO:0000976;GO:0000987;GO:0001067;GO:0001217;GO:0003676;GO:0003677;GO:0003690;GO:0003700;GO:0005488;GO:0005515;GO:0042802;GO:0043565;GO:0097159;GO:0140110;GO:1990837	GO:0005829;GO:0110165	GO:0006355;GO:0019222;GO:0050789;GO:0065007	GO:0005829;GO:0110165		Lactose operon repressor	P03023	P03023	LACI_ECOLI	lacI	Lactose operon repressor	lacI	1CJG;1EFA;1JWL;1JYE;1JYF;1L1M;1LBG;1LBH;1LBI;1LCC;1LCD;1LQC;1OSL;1TLF;2BJC;2KEI;2KEJ;2KEK;2P9H;2PAF;2PE5;3EDC;4RZS;4RZT	LACI_ECOLI	+	PQQ2_PQQ	2.68129	0.00276382	0.446752	5.16572
12.1994	12.4559	12.2318	12.0508	11.8342	12.1839	11.9227	11.8135	aromatic compound biosynthetic process;biological regulation;biosynthetic process;carbohydrate metabolic process;cellular aromatic compound metabolic process;cellular biosynthetic process;cellular metabolic process;cellular nitrogen compound biosynthetic process;cellular nitrogen compound metabolic process;cellular process;DNA-templated transcription;galactose metabolic process;heterocycle biosyn…	binding;DNA binding;DNA-binding transcription factor activity;double-stranded DNA binding;identical protein binding;nucleic acid binding;organic cyclic compound binding;protein binding;sequence-specific DNA binding;sequence-specific double-stranded DNA binding;transcription cis-regulatory region binding;transcription regulator activity;transcription regulatory region nucleic acid binding		biological regulation;biosynthetic process;carbohydrate metabolic process;cellular aromatic compound metabolic process;cellular nitrogen compound metabolic process;cellular process;DNA-templated transcription;heterocycle metabolic process;macromolecule biosynthetic process;macromolecule metabolic process;metabolic process;nitrogen compound metabolic process;nucleobase-containing compound metaboli…			LacI;Peripla_BP_3		Carbohydratemetabolism;DNA-binding;Galactosemetabolism;Referenceproteome;Repressor;Transcription;Transcriptionregulation		GO:0005975;GO:0005996;GO:0006012;GO:0006139;GO:0006351;GO:0006355;GO:0006725;GO:0006807;GO:0008152;GO:0009058;GO:0009059;GO:0009889;GO:0009987;GO:0010468;GO:0010556;GO:0016070;GO:0018130;GO:0019219;GO:0019222;GO:0019318;GO:0019438;GO:0031323;GO:0031326;GO:0032774;GO:0034641;GO:0034654;GO:0043170;GO:0044237;GO:0044238;GO:0044249;GO:0044271;GO:0044281;GO:0046483;GO:0050789;GO:0050794;GO:0051171;GO:…	GO:0000976;GO:0001067;GO:0003676;GO:0003677;GO:0003690;GO:0003700;GO:0005488;GO:0005515;GO:0042802;GO:0043565;GO:0097159;GO:0140110;GO:1990837		GO:0005975;GO:0006139;GO:0006351;GO:0006355;GO:0006725;GO:0006807;GO:0008152;GO:0009058;GO:0009059;GO:0009987;GO:0016070;GO:0019222;GO:0034641;GO:0043170;GO:0044238;GO:0044281;GO:0046483;GO:0050789;GO:0065007			HTH-type transcriptional regulator GalR	P03024	P03024	GALR_ECOLI	galR	HTH-type transcriptional regulator GalR	galR		GALR_ECOLI	+	PQQ2_PQQ	1.31981	0.0426282	-0.295899	-2.47879
12.4343	12.8405	12.4691	12.782	11.3228	12.0194	11.8993	11.0712	alpha-amino acid biosynthetic process;alpha-amino acid metabolic process;amino acid biosynthetic process;amino acid metabolic process;aspartate family amino acid biosynthetic process;aspartate family amino acid metabolic process;biological regulation;biosynthetic process;carboxylic acid biosynthetic process;carboxylic acid metabolic process;cellular biosynthetic process;cellular metabolic process…	binding;DNA binding;DNA-binding transcription factor activity;nucleic acid binding;organic cyclic compound binding;sequence-specific DNA binding;transcription regulator activity	cellular anatomical entity;cytoplasm	amino acid metabolic process;biological regulation;biosynthetic process;cellular process;metabolic process;nitrogen compound metabolic process;organic acid metabolic process;primary metabolic process;regulation of biological process;regulation of metabolic process;small molecule metabolic process	cellular anatomical entity;cytoplasm		HTH_1;LysR_substrate		Activator;Cytoplasm;DNA-binding;Referenceproteome;Repressor;Transcription;Transcriptionregulation		GO:0006082;GO:0006520;GO:0006553;GO:0006807;GO:0008152;GO:0008652;GO:0009058;GO:0009066;GO:0009067;GO:0009085;GO:0009089;GO:0009889;GO:0009891;GO:0009893;GO:0009987;GO:0010468;GO:0010556;GO:0010557;GO:0010604;GO:0010628;GO:0016053;GO:0019222;GO:0019752;GO:0031323;GO:0031325;GO:0031326;GO:0031328;GO:0043436;GO:0043648;GO:0044237;GO:0044238;GO:0044249;GO:0044281;GO:0044283;GO:0046394;GO:0046451;GO:…	GO:0003676;GO:0003677;GO:0003700;GO:0005488;GO:0043565;GO:0097159;GO:0140110	GO:0005737;GO:0110165	GO:0006082;GO:0006520;GO:0006807;GO:0008152;GO:0009058;GO:0009987;GO:0019222;GO:0044238;GO:0044281;GO:0050789;GO:0065007	GO:0005737;GO:0110165		Transcriptional activator protein LysR	P03030	P03030	LYSR_ECOLI	lysR	Transcriptional activator protein LysR	lysR		LYSR_ECOLI	+	PQQ2_PQQ	2.24934	0.0064464	-1.0533	-4.20859
13.3366	13.6756	13.4352	13.5952	13.4446	13.3192	13.3735	13.2106	metabolic process;nitrogen compound metabolic process	amino-acid racemase activity;catalytic activity;isomerase activity;racemase activity, acting on amino acids and derivatives;racemase and epimerase activity;racemase and epimerase activity, acting on amino acids and derivatives		metabolic process;nitrogen compound metabolic process			Asp_Glu_race		Isomerase;Referenceproteome		GO:0006807;GO:0008152	GO:0003824;GO:0016853;GO:0016854;GO:0016855;GO:0036361;GO:0047661		GO:0006807;GO:0008152			Broad specificity amino-acid racemase YgeA	P03813	P03813	YGEA_ECOLI	ygeA	Broad specificity amino-acid racemase YgeA	ygeA		YGEA_ECOLI			0.978109	0.0899923	-0.173668	-1.90683
13.3828	13.2479	12.9403	12.2897	13.4286	12.706	13.8198	13.4589	biological regulation;regulation of biological process;regulation of cell division;regulation of cellular process	anion binding;binding;carbohydrate derivative binding;FMN binding;heterocyclic compound binding;ion binding;nucleoside phosphate binding;nucleotide binding;organic cyclic compound binding;ribonucleotide binding;small molecule binding	cellular anatomical entity;cytosol	biological regulation;regulation of biological process	cellular anatomical entity;cytosol		Flavodoxin_1		3D-structure;Directproteinsequencing;Electrontransport;Flavoprotein;FMN;Referenceproteome;Transport		GO:0050789;GO:0050794;GO:0051302;GO:0065007	GO:0000166;GO:0005488;GO:0010181;GO:0032553;GO:0036094;GO:0043167;GO:0043168;GO:0097159;GO:0097367;GO:1901265;GO:1901363	GO:0005829;GO:0110165	GO:0050789;GO:0065007	GO:0005829;GO:0110165		Protein MioC	P03817	P03817	MIOC_ECOLI	mioC	Protein MioC	mioC	2HNA;2HNB	MIOC_ECOLI			0.532413	0.258164	0.388189	1.15111
10.0107	10.7196	10.8011	10.4611	10.5967	10.5647	10.1699	10.278	biological regulation;cellular homeostasis;cellular process;chemical homeostasis;establishment of localization;homeostatic process;inorganic cation transmembrane transport;inorganic ion transmembrane transport;intracellular chemical homeostasis;intracellular monoatomic cation homeostasis;intracellular monoatomic ion homeostasis;intracellular pH elevation;localization;metal ion transport;monoatomi…	active monoatomic ion transmembrane transporter activity;active transmembrane transporter activity;antiporter activity;binding;enzyme binding;glutathione-regulated potassium exporter activity;heterocyclic compound binding;identical protein binding;inorganic cation transmembrane transporter activity;inorganic molecular entity transmembrane transporter activity;metal ion transmembrane transporter a…	cellular anatomical entity;membrane;membrane protein complex;plasma membrane;potassium:proton antiporter complex;protein-containing complex;transmembrane transporter complex;transporter complex	biological regulation;cellular homeostasis;cellular process;chemical homeostasis;establishment of localization;homeostatic process;intracellular monoatomic ion homeostasis;localization;monoatomic ion transport;proton transmembrane transport;regulation of biological quality;response to chemical;response to oxidative stress;response to stimulus;response to stress;response to toxic substance;transme…	cellular anatomical entity;membrane;membrane protein complex;plasma membrane;protein-containing complex		Na_H_Exchanger;TrkA_N		3D-structure;Antiport;Cellinnermembrane;Cellmembrane;Iontransport;Membrane;Nucleotide-binding;Potassium;Potassiumtransport;Referenceproteome;Transmembrane;Transmembranehelix;Transport		GO:0000302;GO:0006810;GO:0006811;GO:0006812;GO:0006813;GO:0006873;GO:0006885;GO:0006950;GO:0006979;GO:0009636;GO:0009987;GO:0010033;GO:0010035;GO:0019725;GO:0030001;GO:0030003;GO:0030641;GO:0034220;GO:0042221;GO:0042542;GO:0042592;GO:0048878;GO:0050801;GO:0050896;GO:0051179;GO:0051234;GO:0051453;GO:0051454;GO:0051595;GO:0055080;GO:0055082;GO:0055085;GO:0065007;GO:0065008;GO:0098655;GO:0098660;GO:…	GO:0000166;GO:0005215;GO:0005488;GO:0005515;GO:0008324;GO:0015075;GO:0015079;GO:0015291;GO:0015297;GO:0015318;GO:0015503;GO:0015643;GO:0019899;GO:0022804;GO:0022853;GO:0022857;GO:0022890;GO:0036094;GO:0042802;GO:0042803;GO:0046873;GO:0046983;GO:0097159;GO:1901265;GO:1901363;GO:1901702	GO:0005886;GO:0016020;GO:0032991;GO:0098796;GO:0110165;GO:1902495;GO:1903103;GO:1990351	GO:0006810;GO:0006811;GO:0006873;GO:0006950;GO:0006979;GO:0009636;GO:0009987;GO:0019725;GO:0042221;GO:0042592;GO:0048878;GO:0050896;GO:0051179;GO:0051234;GO:0055085;GO:0065007;GO:0065008;GO:1902600	GO:0005886;GO:0016020;GO:0032991;GO:0098796;GO:0110165		Glutathione-regulated potassium-efflux system protein KefC	P03819	P03819	KEFC_ECOLI	kefC	Glutathione-regulated potassium-efflux system protein KefC	kefC	3EYW;3L9W;3L9X	KEFC_ECOLI			0.180719	0.612092	-0.0958023	-0.46312
11.2496	11.1979	11.3192	10.2738	10.3106	11.0069	10.8609	10.7242	carbohydrate transport;establishment of localization;localization;organic substance transport;transport		cellular anatomical entity;outer membrane-bounded periplasmic space;periplasmic space	carbohydrate transport;establishment of localization;localization;transport	cellular anatomical entity;periplasmic space		MalM		Periplasm;Referenceproteome;Signal;Sugartransport;Transport		GO:0006810;GO:0008643;GO:0051179;GO:0051234;GO:0071702		GO:0030288;GO:0042597;GO:0110165	GO:0006810;GO:0008643;GO:0051179;GO:0051234	GO:0042597;GO:0110165		Maltose operon periplasmic protein	P03841	P03841	MALM_ECOLI	malM	Maltose operon periplasmic protein	malM		MALM_ECOLI			0.440762	0.322308	-0.284477	-0.985486
13.3012	13.3541	13.5942	13.6702	13.6445	13.6823	13.745	13.8727	alpha-amino acid biosynthetic process;alpha-amino acid metabolic process;amino acid biosynthetic process;amino acid metabolic process;aspartate family amino acid biosynthetic process;aspartate family amino acid metabolic process;biosynthetic process;carboxylic acid biosynthetic process;carboxylic acid metabolic process;cellular biosynthetic process;cellular metabolic process;cellular process;diam…	4-hydroxy-tetrahydrodipicolinate reductase;adenyl nucleotide binding;binding;catalytic activity;heterocyclic compound binding;identical protein binding;NAD binding;NADP binding;nucleoside phosphate binding;nucleotide binding;organic cyclic compound binding;oxidoreductase activity;oxidoreductase activity, acting on CH or CH2 groups;oxidoreductase activity, acting on CH or CH2 groups, NAD or NADP a…	cellular anatomical entity;cytosol	amino acid metabolic process;biosynthetic process;cellular process;metabolic process;nitrogen compound metabolic process;organic acid metabolic process;primary metabolic process;small molecule metabolic process	cellular anatomical entity;cytosol	Lysine biosynthesis	DapB_C;DapB_N		3D-structure;Amino-acidbiosynthesis;Cytoplasm;Diaminopimelatebiosynthesis;Directproteinsequencing;Lysinebiosynthesis;NAD;NADP;Oxidoreductase;Referenceproteome		GO:0006082;GO:0006520;GO:0006553;GO:0006807;GO:0008152;GO:0008652;GO:0009058;GO:0009066;GO:0009067;GO:0009085;GO:0009089;GO:0009987;GO:0016053;GO:0019752;GO:0019877;GO:0043436;GO:0043648;GO:0043650;GO:0044237;GO:0044238;GO:0044249;GO:0044281;GO:0044283;GO:0046394;GO:0046451;GO:0071704;GO:1901564;GO:1901566;GO:1901576;GO:1901605;GO:1901607	GO:0000166;GO:0003824;GO:0005488;GO:0005515;GO:0008839;GO:0016491;GO:0016627;GO:0016628;GO:0016725;GO:0016726;GO:0017076;GO:0030554;GO:0036094;GO:0042802;GO:0050661;GO:0051287;GO:0097159;GO:1901265;GO:1901363	GO:0005829;GO:0110165	GO:0006082;GO:0006520;GO:0006807;GO:0008152;GO:0009058;GO:0009987;GO:0044238;GO:0044281	GO:0005829;GO:0110165	ko00300	4-hydroxy-tetrahydrodipicolinate reductase	P04036	P04036	DAPB_ECOLI	dapB	4-hydroxy-tetrahydrodipicolinate reductase	dapB	1ARZ;1DIH;1DRU;1DRV;1DRW	DAPB_ECOLI	+	PQQ2_PQQ	1.32627	0.0421083	0.256231	2.48977
15.2052	15.2	15.0817	15.3743	15.4103	15.454	15.4925	15.4517	alpha-amino acid metabolic process;amino acid metabolic process;aromatic compound biosynthetic process;biosynthetic process;carbohydrate derivative biosynthetic process;carbohydrate derivative metabolic process;carboxylic acid metabolic process;cellular aromatic compound metabolic process;cellular biosynthetic process;cellular metabolic process;cellular nitrogen compound biosynthetic process;cell…	adenyl nucleotide binding;adenyl ribonucleotide binding;anion binding;ATP binding;binding;carbohydrate derivative binding;carbon-nitrogen ligase activity, with glutamine as amido-N-donor;catalytic activity;GMP synthase (glutamine-hydrolyzing) activity;GMP synthase activity;heterocyclic compound binding;identical protein binding;ion binding;ligase activity;ligase activity, forming carbon-nitrogen …	cellular anatomical entity;cytosol	amino acid metabolic process;biosynthetic process;carbohydrate derivative metabolic process;cellular aromatic compound metabolic process;cellular nitrogen compound metabolic process;cellular process;heterocycle metabolic process;metabolic process;nitrogen compound metabolic process;nucleobase-containing compound metabolic process;nucleobase-containing small molecule metabolic process;nucleotide m…	cellular anatomical entity;cytosol	Drug metabolism - other enzymes;Purine metabolism	GATase;GMP_synt_C;NAD_synthase		3D-structure;ATP-binding;Directproteinsequencing;Glutamineamidotransferase;GMPbiosynthesis;Ligase;Nucleotide-binding;Purinebiosynthesis;Referenceproteome		GO:0006082;GO:0006139;GO:0006163;GO:0006164;GO:0006177;GO:0006520;GO:0006541;GO:0006725;GO:0006753;GO:0006793;GO:0006796;GO:0006807;GO:0008152;GO:0009058;GO:0009064;GO:0009117;GO:0009123;GO:0009124;GO:0009126;GO:0009127;GO:0009150;GO:0009152;GO:0009156;GO:0009161;GO:0009165;GO:0009167;GO:0009168;GO:0009259;GO:0009260;GO:0009987;GO:0018130;GO:0019438;GO:0019637;GO:0019693;GO:0019752;GO:0034641;GO:…	GO:0000166;GO:0003824;GO:0003921;GO:0003922;GO:0005488;GO:0005515;GO:0005524;GO:0016874;GO:0016879;GO:0016884;GO:0017076;GO:0030554;GO:0032553;GO:0032555;GO:0032559;GO:0035639;GO:0036094;GO:0042802;GO:0043167;GO:0043168;GO:0097159;GO:0097367;GO:1901265;GO:1901363	GO:0005829;GO:0110165	GO:0006082;GO:0006139;GO:0006520;GO:0006725;GO:0006793;GO:0006807;GO:0008152;GO:0009058;GO:0009117;GO:0009987;GO:0034641;GO:0044238;GO:0044281;GO:0046483;GO:0055086;GO:1901135	GO:0005829;GO:0110165	ko00230;ko00983	GMP synthase [glutamine-hydrolyzing]	P04079	P04079	GUAA_ECOLI	guaA	GMP synthase [glutamine-hydrolyzing]	guaA	1GPM	GUAA_ECOLI	+	PQQ2_PQQ	2.04239	0.00882067	0.236838	3.79032
10.1996	10.8894	10.6082	11.2084	10.0214	9.55298	10.6586	10.2286	cell adhesion;cell adhesion involved in biofilm formation;cell adhesion involved in single-species biofilm formation;cell-substrate adhesion;cellular process	binding;identical protein binding;protein binding	cell projection;cellular anatomical entity;pilus	cell adhesion;cellular process	cell projection;cellular anatomical entity;pilus		Fimbrial		3D-structure;Disulfidebond;Fimbrium;Referenceproteome;Signal		GO:0007155;GO:0009987;GO:0031589;GO:0043708;GO:0043709	GO:0005488;GO:0005515;GO:0042802	GO:0009289;GO:0042995;GO:0110165	GO:0007155;GO:0009987	GO:0009289;GO:0042995;GO:0110165		Type-1 fimbrial protein, A chain	P04128	P04128	FIMA1_ECOLI	fimA	Type-1 fimbrial protein, A chain	fimA	2JTY;2M5G;2N7H;3SQB;4DWH;5NKT;5OH0;6C53;6R74;6R7E;6S09;6SWH;6Y7S	FIMA1_ECOLI			1.00149	0.0855735	-0.611004	-1.94566
15.3635	15.4142	15.2505	15.2271	15.0239	15.1472	15.1767	15.058	biological regulation;regulation of biological process;regulation of carbohydrate catabolic process;regulation of carbohydrate metabolic process;regulation of catabolic process;regulation of metabolic process;regulation of primary metabolic process	carboxylesterase activity;carboxylic ester hydrolase activity;catalytic activity;hydrolase activity;hydrolase activity, acting on ester bonds		biological regulation;regulation of biological process;regulation of metabolic process			FrsA-like		Hydrolase;Referenceproteome;Serineesterase		GO:0006109;GO:0009894;GO:0019222;GO:0043470;GO:0050789;GO:0065007;GO:0080090	GO:0003824;GO:0016787;GO:0016788;GO:0052689;GO:0106435		GO:0019222;GO:0050789;GO:0065007			Esterase FrsA	P04335	P04335	FRSA_ECOLI	frsA	Esterase FrsA	frsA		FRSA_ECOLI	+	PQQ2_PQQ	1.99121	0.00978824	-0.212343	-3.69036
12.1312	12.7029	12.4493	12.2703	12.4712	12.216	12.4673	12.2376	alpha-amino acid biosynthetic process;alpha-amino acid metabolic process;amino acid biosynthetic process;amino acid metabolic process;arginine biosynthetic process;arginine biosynthetic process via ornithine;arginine metabolic process;biosynthetic process;carboxylic acid biosynthetic process;carboxylic acid metabolic process;cellular biosynthetic process;cellular metabolic process;cellular proces…	amino acid binding;anion binding;binding;carboxyl- or carbamoyltransferase activity;carboxylic acid binding;catalytic activity;cation binding;ion binding;metal ion binding;organic acid binding;ornithine carbamoyltransferase activity;small molecule binding;transferase activity;transferase activity, transferring one-carbon groups	cellular anatomical entity;cytoplasm	amino acid metabolic process;biosynthetic process;cellular process;metabolic process;nitrogen compound metabolic process;organic acid metabolic process;primary metabolic process;small molecule metabolic process	cellular anatomical entity;cytoplasm	Arginine and proline metabolism	OTCace;OTCace_N		3D-structure;Allostericenzyme;Amino-acidbiosynthesis;Argininebiosynthesis;Cytoplasm;Directproteinsequencing;Metal-binding;Referenceproteome;Transferase;Zinc		GO:0000052;GO:0006082;GO:0006520;GO:0006525;GO:0006526;GO:0006591;GO:0006807;GO:0008152;GO:0008652;GO:0009058;GO:0009064;GO:0009084;GO:0009987;GO:0016053;GO:0019240;GO:0019752;GO:0042450;GO:0043436;GO:0044237;GO:0044238;GO:0044249;GO:0044281;GO:0044283;GO:0046394;GO:0071704;GO:1901564;GO:1901566;GO:1901576;GO:1901605;GO:1901607	GO:0003824;GO:0004585;GO:0005488;GO:0016597;GO:0016740;GO:0016741;GO:0016743;GO:0031406;GO:0036094;GO:0043167;GO:0043168;GO:0043169;GO:0043177;GO:0046872	GO:0005737;GO:0110165	GO:0006082;GO:0006520;GO:0006807;GO:0008152;GO:0009058;GO:0009987;GO:0044238;GO:0044281	GO:0005737;GO:0110165	ko00330	Ornithine carbamoyltransferase subunit I	P04391	P04391;P06960	OTC1_ECOLI	argI	Ornithine carbamoyltransferase subunit I	argI	1AKM;1DUV;2OTC	OTC1_ECOLI			0.104877	0.756628	-0.0404041	-0.284682
11.2952	11.4008	10.9334	11.1684	11.4575	11.0797	11.3536	11.3917	base-excision repair;base-excision repair, AP site formation;cellular aromatic compound metabolic process;cellular metabolic process;cellular nitrogen compound metabolic process;cellular process;cellular response to stimulus;cellular response to stress;DNA damage response;DNA dealkylation;DNA dealkylation involved in DNA repair;DNA metabolic process;DNA modification;DNA repair;heterocycle metabol…	alkylated DNA binding;alkylbase DNA N-glycosylase activity;binding;catalytic activity;catalytic activity, acting on a nucleic acid;catalytic activity, acting on DNA;damaged DNA binding;DNA binding;DNA N-glycosylase activity;DNA-3-methyladenine glycosylase activity;DNA-3-methylbase glycosylase activity;DNA-3-methylguanine glycosylase activity;DNA-7-methyladenine glycosylase activity;DNA-7-methylgu…	cellular anatomical entity;cytoplasm;protein-containing complex;protein-DNA complex	cellular aromatic compound metabolic process;cellular nitrogen compound metabolic process;cellular process;DNA damage response;DNA metabolic process;DNA modification;DNA repair;heterocycle metabolic process;macromolecule metabolic process;macromolecule modification;metabolic process;nitrogen compound metabolic process;nucleobase-containing compound metabolic process;primary metabolic process;resp…	cellular anatomical entity;cytoplasm;protein-containing complex;protein-DNA complex	Base excision repair	AlkA_N;HhH-GPD		3D-structure;Directproteinsequencing;DNAdamage;DNArepair;Hydrolase;Referenceproteome		GO:0006139;GO:0006259;GO:0006281;GO:0006284;GO:0006285;GO:0006304;GO:0006307;GO:0006725;GO:0006807;GO:0006950;GO:0006974;GO:0008152;GO:0009987;GO:0033554;GO:0034641;GO:0035510;GO:0043170;GO:0043412;GO:0044237;GO:0044238;GO:0046483;GO:0050896;GO:0051716;GO:0071704;GO:0090304;GO:1901360	GO:0003676;GO:0003677;GO:0003684;GO:0003824;GO:0003905;GO:0005488;GO:0008725;GO:0016787;GO:0016798;GO:0016799;GO:0019104;GO:0032131;GO:0043733;GO:0043916;GO:0052821;GO:0052822;GO:0097159;GO:0140097;GO:0140640	GO:0005737;GO:0032991;GO:0032993;GO:0110165	GO:0006139;GO:0006259;GO:0006281;GO:0006304;GO:0006725;GO:0006807;GO:0006950;GO:0006974;GO:0008152;GO:0009987;GO:0034641;GO:0043170;GO:0043412;GO:0044238;GO:0046483;GO:0050896	GO:0005737;GO:0032991;GO:0032993;GO:0110165	ko03410	DNA-3-methyladenine glycosylase 2	P04395	P04395	3MG2_ECOLI	alkA	DNA-3-methyladenine glycosylase 2	alkA	1DIZ;1MPG;1PVS;3CVS;3CVT;3CW7;3CWA;3CWS;3CWT;3CWU;3D4V;3OGD;3OH6;3OH9	3MG2_ECOLI			0.410004	0.346637	0.12116	0.928359
12.6066	12.5612	12.8175	12.8462	12.836	12.5588	12.7753	12.7464	amide biosynthetic process;amide metabolic process;biosynthetic process;cellular biosynthetic process;cellular component assembly;cellular component organization;cellular component organization or biogenesis;cellular metabolic process;cellular nitrogen compound biosynthetic process;cellular nitrogen compound metabolic process;cellular process;glutathione biosynthetic process;glutathione metabolic…	acid-amino acid ligase activity;adenyl nucleotide binding;adenyl ribonucleotide binding;anion binding;ATP binding;binding;carbohydrate derivative binding;catalytic activity;cation binding;glutathione synthase activity;heterocyclic compound binding;identical protein binding;ion binding;ligase activity;ligase activity, forming carbon-nitrogen bonds;magnesium ion binding;metal ion binding;non-riboso…	cellular anatomical entity;cytoplasm;cytosol	amide metabolic process;biosynthetic process;cellular component assembly;cellular component organization;cellular component organization or biogenesis;cellular nitrogen compound metabolic process;cellular process;metabolic process;nitrogen compound metabolic process;peptide metabolic process;protein-containing complex assembly	cellular anatomical entity;cytoplasm;cytosol	Glutathione metabolism	GSH-S_ATP;GSH-S_N		3D-structure;ATP-binding;Directproteinsequencing;Glutathionebiosynthesis;Ligase;Magnesium;Manganese;Metal-binding;Nucleotide-binding;Referenceproteome		GO:0006518;GO:0006749;GO:0006750;GO:0006807;GO:0008152;GO:0009058;GO:0009987;GO:0016043;GO:0019184;GO:0022607;GO:0034641;GO:0043043;GO:0043603;GO:0043604;GO:0043933;GO:0044237;GO:0044249;GO:0044271;GO:0051259;GO:0051260;GO:0051262;GO:0051289;GO:0065003;GO:0071704;GO:0071840;GO:1901564;GO:1901566;GO:1901576	GO:0000166;GO:0000287;GO:0003824;GO:0004363;GO:0005488;GO:0005515;GO:0005524;GO:0016874;GO:0016879;GO:0016881;GO:0017076;GO:0030554;GO:0032553;GO:0032555;GO:0032559;GO:0035639;GO:0036094;GO:0042802;GO:0043167;GO:0043168;GO:0043169;GO:0046872;GO:0097159;GO:0097367;GO:1901265;GO:1901363;GO:1904091	GO:0005737;GO:0005829;GO:0110165	GO:0006518;GO:0006807;GO:0008152;GO:0009058;GO:0009987;GO:0016043;GO:0022607;GO:0034641;GO:0043603;GO:0065003;GO:0071840	GO:0005737;GO:0005829;GO:0110165	ko00480	Glutathione synthetase	P04425	P04425	GSHB_ECOLI	gshB	Glutathione synthetase	gshB	1GLV;1GSA;1GSH;2GLT	GSHB_ECOLI			0.0818174	0.802961	0.0212684	0.226556
12.9946	12.9624	12.6318	13.5177	13.8405	13.5691	13.7847	13.5838	alpha-amino acid biosynthetic process;alpha-amino acid metabolic process;amino acid biosynthetic process;amino acid metabolic process;aromatic amino acid family biosynthetic process;aromatic amino acid family biosynthetic process, prephenate pathway;aromatic amino acid metabolic process;aromatic compound biosynthetic process;aspartate biosynthetic process;aspartate family amino acid biosynthetic …	anion binding;aromatic-amino-acid:2-oxoglutarate aminotransferase activity;binding;catalytic activity;heterocyclic compound binding;identical protein binding;ion binding;L-leucine:2-oxoglutarate aminotransferase activity;L-phenylalanine aminotransferase activity;L-phenylalanine:2-oxoglutarate aminotransferase activity;L-tyrosine aminotransferase activity;L-tyrosine:2-oxoglutarate aminotransferase…	cellular anatomical entity;cytoplasm;cytosol	amino acid metabolic process;biosynthetic process;cellular aromatic compound metabolic process;cellular process;metabolic process;nitrogen compound metabolic process;organic acid metabolic process;primary metabolic process;small molecule metabolic process	cellular anatomical entity;cytoplasm;cytosol	Cysteine and methionine metabolism;Isoquinoline alkaloid biosynthesis;Novobiocin biosynthesis;Phenylalanine metabolism;Phenylalanine, tyrosine and tryptophan biosynthesis;Tropane, piperidine and pyridine alkaloid biosynthesis;Tyrosine metabolism	Aminotran_1_2		3D-structure;Amino-acidbiosynthesis;Aminotransferase;Aromaticaminoacidbiosynthesis;Cytoplasm;Pyridoxalphosphate;Referenceproteome;Transferase		GO:0006082;GO:0006520;GO:0006531;GO:0006532;GO:0006551;GO:0006558;GO:0006570;GO:0006571;GO:0006725;GO:0006807;GO:0008152;GO:0008652;GO:0009058;GO:0009066;GO:0009067;GO:0009072;GO:0009073;GO:0009081;GO:0009082;GO:0009094;GO:0009095;GO:0009098;GO:0009987;GO:0016053;GO:0019292;GO:0019438;GO:0019752;GO:0033585;GO:0043436;GO:0043648;GO:0043650;GO:0044237;GO:0044238;GO:0044249;GO:0044281;GO:0044283;GO:…	GO:0003824;GO:0004838;GO:0005488;GO:0005515;GO:0008483;GO:0008793;GO:0016740;GO:0016769;GO:0019842;GO:0030170;GO:0036094;GO:0042802;GO:0042803;GO:0043167;GO:0043168;GO:0046983;GO:0050048;GO:0070279;GO:0070546;GO:0070547;GO:0080130;GO:0097159;GO:1901363	GO:0005737;GO:0005829;GO:0110165	GO:0006082;GO:0006520;GO:0006725;GO:0006807;GO:0008152;GO:0009058;GO:0009987;GO:0044238;GO:0044281	GO:0005737;GO:0005829;GO:0110165	ko00270;ko00350;ko00360;ko00400;ko00401;ko00950;ko00960	Aromatic-amino-acid aminotransferase	P04693	P04693	TYRB_ECOLI	tyrB	Aromatic-amino-acid aminotransferase	tyrB	3FSL;3TAT	TYRB_ECOLI	+	PQQ2_PQQ	1.84531	0.0135769	0.667859	3.41227
15.5115	15.4859	15.5626	15.6754	15.8035	15.7247	15.7578	15.8478	amino acid activation;amino acid metabolic process;carboxylic acid metabolic process;cellular aromatic compound metabolic process;cellular metabolic process;cellular nitrogen compound metabolic process;cellular process;glutamyl-tRNA aminoacylation;heterocycle metabolic process;macromolecule metabolic process;metabolic process;ncRNA metabolic process;nitrogen compound metabolic process;nucleic aci…	adenyl nucleotide binding;adenyl ribonucleotide binding;aminoacyl-tRNA ligase activity;anion binding;ATP binding;binding;carbohydrate derivative binding;catalytic activity;catalytic activity, acting on a nucleic acid;catalytic activity, acting on a tRNA;catalytic activity, acting on RNA;cation binding;glutamate-tRNA ligase activity;heterocyclic compound binding;ion binding;ligase activity;ligase …	cellular anatomical entity;cytosol	amino acid metabolic process;cellular aromatic compound metabolic process;cellular nitrogen compound metabolic process;cellular process;heterocycle metabolic process;macromolecule metabolic process;metabolic process;nitrogen compound metabolic process;nucleobase-containing compound metabolic process;organic acid metabolic process;primary metabolic process;RNA metabolic process;small molecule meta…	cellular anatomical entity;cytosol	Aminoacyl-tRNA biosynthesis;Porphyrin and chlorophyll metabolism	Anticodon_2;tRNA-synt_1c		3D-structure;Aminoacyl-tRNAsynthetase;ATP-binding;Cytoplasm;Directproteinsequencing;Ligase;Metal-binding;Nucleotide-binding;Phosphoprotein;Proteinbiosynthesis;Referenceproteome;Zinc		GO:0006082;GO:0006139;GO:0006399;GO:0006418;GO:0006424;GO:0006520;GO:0006725;GO:0006807;GO:0008152;GO:0009987;GO:0016070;GO:0019752;GO:0034641;GO:0034660;GO:0043038;GO:0043039;GO:0043170;GO:0043436;GO:0044237;GO:0044238;GO:0044281;GO:0046483;GO:0071704;GO:0090304;GO:1901360;GO:1901564	GO:0000049;GO:0000166;GO:0003676;GO:0003723;GO:0003824;GO:0004812;GO:0004818;GO:0005488;GO:0005524;GO:0008270;GO:0016874;GO:0016875;GO:0017076;GO:0030554;GO:0032553;GO:0032555;GO:0032559;GO:0035639;GO:0036094;GO:0043167;GO:0043168;GO:0043169;GO:0046872;GO:0046914;GO:0097159;GO:0097367;GO:0140098;GO:0140101;GO:0140640;GO:1901265;GO:1901363	GO:0005829;GO:0110165	GO:0006082;GO:0006139;GO:0006399;GO:0006418;GO:0006520;GO:0006725;GO:0006807;GO:0008152;GO:0009987;GO:0016070;GO:0034641;GO:0043170;GO:0044238;GO:0044281;GO:0046483	GO:0005829;GO:0110165	ko00860;ko00970	Glutamate--tRNA ligase	P04805	P04805	SYE_ECOLI	gltX	Glutamate--tRNA ligase	gltX	8I9I	SYE_ECOLI	+	PQQ2_PQQ	2.38939	0.00506237	0.224571	4.5056
9.18262	9.50036	9.03871	9.22432	9.54367	9.3242	8.0594	7.88878	amino acid transport;branched-chain amino acid transport;carboxylic acid transport;establishment of localization;leucine transport;localization;neutral amino acid transport;nitrogen compound transport;organic acid transport;organic anion transport;organic substance transport;phenylalanine transport;transport	amino acid binding;anion binding;binding;carboxylic acid binding;ion binding;leucine binding;organic acid binding;small molecule binding	ATPase dependent transmembrane transport complex;ATP-binding cassette (ABC) transporter complex;ATP-binding cassette (ABC) transporter complex, substrate-binding subunit-containing;cellular anatomical entity;membrane;membrane protein complex;outer membrane-bounded periplasmic space;periplasmic space;plasma membrane protein complex;protein-containing complex;transmembrane transporter complex;trans…	amino acid transport;establishment of localization;localization;organic acid transport;transport	ATP-binding cassette (ABC) transporter complex;cellular anatomical entity;membrane;membrane protein complex;periplasmic space;protein-containing complex	ABC transporters	Peripla_BP_6		3D-structure;Amino-acidtransport;Directproteinsequencing;Disulfidebond;Periplasm;Referenceproteome;Signal;Transport		GO:0006810;GO:0006865;GO:0015711;GO:0015803;GO:0015804;GO:0015820;GO:0015823;GO:0015849;GO:0046942;GO:0051179;GO:0051234;GO:0071702;GO:0071705	GO:0005488;GO:0016597;GO:0031406;GO:0036094;GO:0043167;GO:0043168;GO:0043177;GO:0070728	GO:0016020;GO:0030288;GO:0032991;GO:0042597;GO:0043190;GO:0055052;GO:0098533;GO:0098796;GO:0098797;GO:0110165;GO:1902495;GO:1990351	GO:0006810;GO:0006865;GO:0015849;GO:0051179;GO:0051234	GO:0016020;GO:0032991;GO:0042597;GO:0043190;GO:0098796;GO:0110165	ko02010	Leucine-specific-binding protein	P04816	P04816	LIVK_ECOLI	livK	Leucine-specific-binding protein	livK	1USG;1USI;1USK;2LBP	LIVK_ECOLI			0.572158	0.235188	-0.532487	-1.22119
15.7898	15.7278	15.839	15.7491	16.5421	16.4418	16.6004	16.4974	macromolecule metabolic process;metabolic process;nitrogen compound metabolic process;organic substance metabolic process;organonitrogen compound metabolic process;primary metabolic process;protein metabolic process;proteolysis	aminopeptidase activity;binding;catalytic activity;catalytic activity, acting on a protein;cation binding;exopeptidase activity;hydrolase activity;identical protein binding;ion binding;metal ion binding;metallopeptidase activity;peptidase activity;protein binding;transition metal ion binding;zinc ion binding	cellular anatomical entity;membrane;plasma membrane	macromolecule metabolic process;metabolic process;nitrogen compound metabolic process;primary metabolic process;protein metabolic process;proteolysis	cellular anatomical entity;membrane;plasma membrane	Glutathione metabolism	DUF3458;DUF3458_C;Peptidase_M1;Peptidase_M1_N		3D-structure;Aminopeptidase;Cellinnermembrane;Cellmembrane;Directproteinsequencing;Hydrolase;Membrane;Metal-binding;Metalloprotease;Protease;Referenceproteome;Zinc		GO:0006508;GO:0006807;GO:0008152;GO:0019538;GO:0043170;GO:0044238;GO:0071704;GO:1901564	GO:0003824;GO:0004177;GO:0005488;GO:0005515;GO:0008233;GO:0008237;GO:0008238;GO:0008270;GO:0016787;GO:0042802;GO:0043167;GO:0043169;GO:0046872;GO:0046914;GO:0140096	GO:0005886;GO:0016020;GO:0110165	GO:0006508;GO:0006807;GO:0008152;GO:0019538;GO:0043170;GO:0044238	GO:0005886;GO:0016020;GO:0110165	ko00480	Aminopeptidase N	P04825	P04825	AMPN_ECOLI	pepN	Aminopeptidase N	pepN	2DQ6;2DQM;2HPO;2HPT;2ZXG;3B2P;3B2X;3B34;3B37;3B3B;3KED;3PUU;3QJX;4Q4E;4Q4I;4XMT;4XMU;4XMV;4XMW;4XMX;4XMZ;4XN1;4XN2;4XN4;4XN5;4XN7;4XN8;4XN9;4XNA;4XNB;4XND;4XO3;4XO4;4XO5;5MFR;5MFS;5MFT;5YO1;5YQ1;5YQ2;5YQB;6G8B	AMPN_ECOLI	+	PQQ2_PQQ	5.70547	0	0.743996	17.8756
10.1875	10.9681	11.5594	10.0381	9.93975	9.74803	9.84007	9.16956			cellular anatomical entity;membrane;plasma membrane		cellular anatomical entity;membrane;plasma membrane	ABC transporters	Lipoprotein_9		Cellinnermembrane;Cellmembrane;Lipoprotein;Membrane;Palmitate;Referenceproteome;Signal				GO:0005886;GO:0016020;GO:0110165		GO:0005886;GO:0016020;GO:0110165	ko02010	Lipoprotein 28	P04846	P04846	NLPA_ECOLI	nlpA	Lipoprotein 28	nlpA		NLPA_ECOLI	+	PQQ2_PQQ	1.37286	0.0386746	-1.0139	-2.56925
10.9206	9.73761	11.381	9.92731	11.9165	11.9561	12.3058	11.9099		structural molecule activity	bacterial-type flagellum;cell projection;cellular anatomical entity;extracellular region;non-membrane-bounded organelle;organelle		bacterial-type flagellum;cell projection;cellular anatomical entity;extracellular region;non-membrane-bounded organelle;organelle	Flagellar assembly;Plant-pathogen interaction;Two-component system	Flagellin_C;Flagellin_D3;Flagellin_N		3D-structure;Bacterialflagellum;Directproteinsequencing;Referenceproteome;Secreted			GO:0005198	GO:0005576;GO:0009288;GO:0042995;GO:0043226;GO:0043228;GO:0110165		GO:0005576;GO:0009288;GO:0042995;GO:0043226;GO:0043228;GO:0110165	ko02020;ko02040;ko04626	Flagellin	P04949	P04949	FLIC_ECOLI	fliC	Flagellin	fliC	8CXM	FLIC_ECOLI	+	PQQ2_PQQ	2.03555	0.00905008	1.53047	3.77687
13.2932	13.2584	12.9304	13.6921	13.4751	13.3078	13.5812	13.6218	aromatic compound biosynthetic process;biosynthetic process;carbohydrate biosynthetic process;carbohydrate derivative biosynthetic process;carbohydrate derivative metabolic process;carbohydrate metabolic process;carboxylic acid biosynthetic process;carboxylic acid metabolic process;cellular aromatic compound metabolic process;cellular biosynthetic process;cellular metabolic process;cellular nitro…	3-deoxy-manno-octulosonate cytidylyltransferase activity;binding;catalytic activity;cation binding;cytidylyltransferase activity;ion binding;magnesium ion binding;metal ion binding;nucleotidyltransferase activity;transferase activity;transferase activity, transferring phosphorus-containing groups	cellular anatomical entity;cytosol	biosynthetic process;carbohydrate derivative metabolic process;carbohydrate metabolic process;cellular aromatic compound metabolic process;cellular nitrogen compound metabolic process;cellular process;heterocycle metabolic process;metabolic process;nitrogen compound metabolic process;nucleobase-containing compound metabolic process;nucleobase-containing small molecule metabolic process;nucleotide…	cellular anatomical entity;cytosol	Lipopolysaccharide biosynthesis	CTP_transf_3		3D-structure;Cytoplasm;Directproteinsequencing;Lipopolysaccharidebiosynthesis;Magnesium;Nucleotidyltransferase;Referenceproteome;Transferase		GO:0005975;GO:0005996;GO:0006082;GO:0006139;GO:0006725;GO:0006793;GO:0006807;GO:0008152;GO:0009058;GO:0009225;GO:0009226;GO:0009987;GO:0016051;GO:0016053;GO:0018130;GO:0019294;GO:0019438;GO:0019752;GO:0033467;GO:0033468;GO:0034641;GO:0034654;GO:0043436;GO:0044237;GO:0044238;GO:0044249;GO:0044271;GO:0044281;GO:0044283;GO:0046364;GO:0046394;GO:0046400;GO:0046483;GO:0055086;GO:0071704;GO:1901135;GO:…	GO:0000287;GO:0003824;GO:0005488;GO:0008690;GO:0016740;GO:0016772;GO:0016779;GO:0043167;GO:0043169;GO:0046872;GO:0070567	GO:0005829;GO:0110165	GO:0005975;GO:0006082;GO:0006139;GO:0006725;GO:0006793;GO:0006807;GO:0008152;GO:0009058;GO:0009225;GO:0009987;GO:0034641;GO:0044238;GO:0044281;GO:0046483;GO:0055086;GO:1901135	GO:0005829;GO:0110165	ko00540	3-deoxy-manno-octulosonate cytidylyltransferase	P04951	P04951	KDSB_ECOLI	kdsB	3-deoxy-manno-octulosonate cytidylyltransferase	kdsB	1VH1;3K8D;3K8E	KDSB_ECOLI			0.552527	0.2463	0.202931	1.18669
10.3744	10.4365	9.15714	9.40314	10.2281	10.4219	10.3623	10.7029	alpha-amino acid biosynthetic process;alpha-amino acid catabolic process;alpha-amino acid metabolic process;amino acid biosynthetic process;amino acid catabolic process;amino acid metabolic process;aspartate family amino acid catabolic process;aspartate family amino acid metabolic process;biosynthetic process;branched-chain amino acid biosynthetic process;branched-chain amino acid metabolic proce…	amino acid binding;ammonia-lyase activity;anion binding;binding;carbon-nitrogen lyase activity;carboxylic acid binding;catalytic activity;heterocyclic compound binding;ion binding;L-serine ammonia-lyase activity;L-threonine ammonia-lyase activity;lyase activity;organic acid binding;organic cyclic compound binding;pyridoxal phosphate binding;small molecule binding;vitamin B6 binding;vitamin binding		amino acid metabolic process;biosynthetic process;catabolic process;cellular process;metabolic process;nitrogen compound metabolic process;organic acid metabolic process;primary metabolic process;small molecule metabolic process		Glycine, serine and threonine metabolism;Valine, leucine and isoleucine biosynthesis	PALP;Thr_dehydrat_C		3D-structure;Allostericenzyme;Amino-acidbiosynthesis;Branched-chainaminoacidbiosynthesis;Isoleucinebiosynthesis;Lyase;Pyridoxalphosphate;Referenceproteome;Repeat		GO:0006082;GO:0006520;GO:0006549;GO:0006563;GO:0006565;GO:0006566;GO:0006567;GO:0006807;GO:0008152;GO:0008652;GO:0009056;GO:0009058;GO:0009063;GO:0009066;GO:0009068;GO:0009069;GO:0009071;GO:0009081;GO:0009082;GO:0009097;GO:0009987;GO:0016053;GO:0016054;GO:0019752;GO:0043436;GO:0044237;GO:0044238;GO:0044248;GO:0044249;GO:0044281;GO:0044282;GO:0044283;GO:0046394;GO:0046395;GO:0071704;GO:1901564;GO:…	GO:0003824;GO:0003941;GO:0004794;GO:0005488;GO:0016597;GO:0016829;GO:0016840;GO:0016841;GO:0019842;GO:0030170;GO:0031406;GO:0036094;GO:0043167;GO:0043168;GO:0043177;GO:0070279;GO:0097159;GO:1901363		GO:0006082;GO:0006520;GO:0006807;GO:0008152;GO:0009056;GO:0009058;GO:0009987;GO:0044238;GO:0044281		ko00260;ko00290	L-threonine dehydratase biosynthetic IlvA	P04968	P04968	ILVA_ECOLI	ilvA	L-threonine dehydratase biosynthetic IlvA	ilvA	1TDJ	ILVA_ECOLI			0.856432	0.116455	0.586013	1.70447
15.6403	16.1081	15.5511	16.5907	16.1538	15.8787	15.8517	15.941	carbohydrate catabolic process;carbohydrate metabolic process;catabolic process;D-ribose catabolic process;D-ribose metabolic process;metabolic process;monosaccharide catabolic process;monosaccharide metabolic process;organic substance catabolic process;organic substance metabolic process;pentose catabolic process;pentose metabolic process;primary metabolic process;small molecule catabolic proces…	binding;carbohydrate binding;catalytic activity;D-ribose pyranase activity;identical protein binding;intramolecular lyase activity;intramolecular transferase activity;isomerase activity;monosaccharide binding;protein binding;small molecule binding	cellular anatomical entity;cytosol	carbohydrate metabolic process;catabolic process;metabolic process;primary metabolic process;small molecule metabolic process	cellular anatomical entity;cytosol	ABC transporters	RbsD_FucU		Carbohydratemetabolism;Cytoplasm;Directproteinsequencing;Isomerase;Referenceproteome		GO:0005975;GO:0005996;GO:0006014;GO:0008152;GO:0009056;GO:0016052;GO:0019303;GO:0019321;GO:0019323;GO:0044238;GO:0044281;GO:0044282;GO:0046365;GO:0071704;GO:1901575	GO:0003824;GO:0005488;GO:0005515;GO:0016853;GO:0016866;GO:0016872;GO:0030246;GO:0036094;GO:0042802;GO:0048029;GO:0062193	GO:0005829;GO:0110165	GO:0005975;GO:0008152;GO:0009056;GO:0044238;GO:0044281	GO:0005829;GO:0110165	ko02010	D-ribose pyranase	P04982	P04982	RBSD_ECOLI	rbsD	D-ribose pyranase	rbsD		RBSD_ECOLI			0.022187	0.947589	-0.0162206	-0.0651177
13.4398	13.4069	13.3779	13.3505	13.9441	13.8237	13.4736	13.4492	carbohydrate transmembrane transport;carbohydrate transport;cellular process;D-ribose transmembrane transport;establishment of localization;localization;monosaccharide transmembrane transport;organic substance transport;pentose transmembrane transport;transmembrane transport;transport	ABC-type carbohydrate transporter activity;ABC-type D-ribose transporter activity;ABC-type monosaccharide transporter activity;ABC-type transporter activity;active transmembrane transporter activity;adenyl nucleotide binding;adenyl ribonucleotide binding;anion binding;ATP binding;ATP hydrolysis activity;ATPase-coupled transmembrane transporter activity;ATP-dependent activity;binding;carbohydrate …	ATPase dependent transmembrane transport complex;ATP-binding cassette (ABC) transporter complex;ATP-binding cassette (ABC) transporter complex, substrate-binding subunit-containing;cellular anatomical entity;membrane;membrane protein complex;plasma membrane protein complex;protein-containing complex;transmembrane transporter complex;transporter complex	carbohydrate transport;cellular process;establishment of localization;localization;transmembrane transport;transport	ATP-binding cassette (ABC) transporter complex;cellular anatomical entity;membrane;membrane protein complex;protein-containing complex	ABC transporters	ABC_tran		ATP-binding;Cellinnermembrane;Cellmembrane;Directproteinsequencing;Membrane;Nucleotide-binding;Referenceproteome;Repeat;Sugartransport;Translocase;Transport		GO:0006810;GO:0008643;GO:0009987;GO:0015749;GO:0015750;GO:0015752;GO:0034219;GO:0051179;GO:0051234;GO:0055085;GO:0071702	GO:0000166;GO:0003824;GO:0005215;GO:0005488;GO:0005524;GO:0015144;GO:0015145;GO:0015146;GO:0015399;GO:0015407;GO:0015591;GO:0015611;GO:0016462;GO:0016787;GO:0016817;GO:0016818;GO:0016887;GO:0017076;GO:0017111;GO:0022804;GO:0022857;GO:0030554;GO:0032553;GO:0032555;GO:0032559;GO:0035639;GO:0036094;GO:0042626;GO:0043167;GO:0043168;GO:0043211;GO:0051119;GO:0097159;GO:0097367;GO:0140359;GO:0140657;GO:…	GO:0016020;GO:0032991;GO:0043190;GO:0055052;GO:0098533;GO:0098796;GO:0098797;GO:0110165;GO:1902495;GO:1990351	GO:0006810;GO:0008643;GO:0009987;GO:0051179;GO:0051234;GO:0055085	GO:0016020;GO:0032991;GO:0043190;GO:0098796;GO:0110165	ko02010	Ribose import ATP-binding protein RbsA	P04983	P04983	RBSA_ECOLI	rbsA	Ribose import ATP-binding protein RbsA	rbsA		RBSA_ECOLI			1.16224	0.0601775	0.278861	2.21334
12.4439	12.2406	12.209	12.1378	12.4998	12.5451	12.4353	12.3986	cellular aromatic compound metabolic process;cellular metabolic process;cellular nitrogen compound metabolic process;cellular process;cellular response to stimulus;cellular response to stress;DNA damage response;DNA metabolic process;DNA recombination;DNA repair;double-strand break repair;double-strand break repair via homologous recombination;heterocycle metabolic process;macromolecule metabolic…	adenyl nucleotide binding;adenyl ribonucleotide binding;anion binding;ATP binding;ATP hydrolysis activity;ATP-dependent activity;ATP-dependent activity, acting on DNA;binding;carbohydrate derivative binding;catalytic activity;catalytic activity, acting on a nucleic acid;catalytic activity, acting on DNA;DNA binding;DNA exonuclease activity;DNA exonuclease activity, producing 5'-phosphomonoesters;…	catalytic complex;exodeoxyribonuclease V complex;intracellular protein-containing complex;protein-containing complex	cellular aromatic compound metabolic process;cellular nitrogen compound metabolic process;cellular process;DNA damage response;DNA metabolic process;DNA recombination;DNA repair;heterocycle metabolic process;macromolecule metabolic process;metabolic process;nitrogen compound metabolic process;nucleobase-containing compound metabolic process;primary metabolic process;response to stimulus;response …	catalytic complex;protein-containing complex	Homologous recombination	AAA_30;UvrD_C_2		3D-structure;ATP-binding;Directproteinsequencing;DNA-binding;DNAdamage;DNArepair;Exonuclease;Helicase;Hydrolase;Nuclease;Nucleotide-binding;Referenceproteome		GO:0000724;GO:0000725;GO:0006139;GO:0006259;GO:0006281;GO:0006302;GO:0006310;GO:0006725;GO:0006807;GO:0006950;GO:0006974;GO:0008152;GO:0009987;GO:0033554;GO:0034641;GO:0043170;GO:0044237;GO:0044238;GO:0046483;GO:0050896;GO:0051716;GO:0071704;GO:0090304;GO:1901360	GO:0000166;GO:0003676;GO:0003677;GO:0003678;GO:0003824;GO:0004386;GO:0004518;GO:0004527;GO:0004529;GO:0004536;GO:0005488;GO:0005524;GO:0008094;GO:0008854;GO:0016462;GO:0016787;GO:0016788;GO:0016796;GO:0016817;GO:0016818;GO:0016887;GO:0016895;GO:0017076;GO:0017111;GO:0017116;GO:0030554;GO:0032553;GO:0032555;GO:0032559;GO:0035639;GO:0036094;GO:0043167;GO:0043168;GO:0097159;GO:0097367;GO:0140097;GO:…	GO:0009338;GO:0032991;GO:0140535;GO:1902494	GO:0006139;GO:0006259;GO:0006281;GO:0006310;GO:0006725;GO:0006807;GO:0006950;GO:0006974;GO:0008152;GO:0009987;GO:0034641;GO:0043170;GO:0044238;GO:0046483;GO:0050896	GO:0032991;GO:1902494	ko03440	RecBCD enzyme subunit RecD	P04993	P04993	RECD_ECOLI	recD	RecBCD enzyme subunit RecD	recD	1W36;3K70;5LD2;5MBV;6SJB;6SJE;6SJF;6SJG;6T2U;6T2V;7MR0;7MR1;7MR2;7MR3;7MR4;8B1R;8B1T;8B1U	RECD_ECOLI	+	PQQ2_PQQ	1.55679	0.0252909	0.211853	2.88854
13.7926	13.68	13.9629	13.5992	11.6752	12.035	12.3232	12.3572	aromatic compound catabolic process;catabolic process;cellular aromatic compound metabolic process;cellular catabolic process;cellular metabolic process;cellular nitrogen compound catabolic process;cellular nitrogen compound metabolic process;cellular process;cellular response to stimulus;cellular response to stress;DNA catabolic process;DNA damage response;DNA metabolic process;DNA repair;hetero…	binding;catalytic activity;catalytic activity, acting on a nucleic acid;catalytic activity, acting on DNA;DNA binding;DNA exonuclease activity;DNA exonuclease activity, producing 5'-phosphomonoesters;DNA nuclease activity;exodeoxyribonuclease VII activity;exonuclease activity;exonuclease activity, active with either ribo- or deoxyribonucleic acids and producing 5'-phosphomonoesters;hydrolase acti…	catalytic complex;cellular anatomical entity;cytoplasm;exodeoxyribonuclease VII complex;intracellular protein-containing complex;protein-containing complex	catabolic process;cellular aromatic compound metabolic process;cellular nitrogen compound metabolic process;cellular process;DNA damage response;DNA metabolic process;DNA repair;heterocycle metabolic process;macromolecule catabolic process;macromolecule metabolic process;metabolic process;nitrogen compound metabolic process;nucleobase-containing compound catabolic process;nucleobase-containing co…	catalytic complex;cellular anatomical entity;cytoplasm;protein-containing complex	Mismatch repair	Exonuc_VII_L;tRNA_anti_2		Cytoplasm;Directproteinsequencing;DNA-binding;Exonuclease;Hydrolase;Nuclease;Referenceproteome		GO:0006139;GO:0006259;GO:0006281;GO:0006298;GO:0006308;GO:0006725;GO:0006807;GO:0006950;GO:0006974;GO:0008152;GO:0009056;GO:0009057;GO:0009987;GO:0019439;GO:0033554;GO:0034641;GO:0034655;GO:0043170;GO:0044237;GO:0044238;GO:0044248;GO:0044270;GO:0046483;GO:0046700;GO:0050896;GO:0051716;GO:0071704;GO:0090304;GO:1901360;GO:1901361;GO:1901575	GO:0003676;GO:0003677;GO:0003824;GO:0004518;GO:0004527;GO:0004529;GO:0004536;GO:0005488;GO:0008855;GO:0016787;GO:0016788;GO:0016796;GO:0016895;GO:0097159;GO:0140097;GO:0140640	GO:0005737;GO:0009318;GO:0032991;GO:0110165;GO:0140535;GO:1902494	GO:0006139;GO:0006259;GO:0006281;GO:0006725;GO:0006807;GO:0006950;GO:0006974;GO:0008152;GO:0009056;GO:0009057;GO:0009987;GO:0034641;GO:0034655;GO:0043170;GO:0044238;GO:0046483;GO:0050896	GO:0005737;GO:0032991;GO:0110165;GO:1902494	ko03430	Exodeoxyribonuclease 7 large subunit	P04994	P04994	EX7L_ECOLI	xseA	Exodeoxyribonuclease 7 large subunit	xseA		EX7L_ECOLI	+	PQQ2_PQQ	4.08306	0	-1.66102	-9.3948
12.4553	12.2294	12.3612	12.261	12.5696	12.5966	12.4979	12.4266	aromatic compound catabolic process;catabolic process;cellular aromatic compound metabolic process;cellular catabolic process;cellular metabolic process;cellular nitrogen compound catabolic process;cellular nitrogen compound metabolic process;cellular process;cellular response to stimulus;cellular response to stress;DNA catabolic process;DNA damage response;DNA metabolic process;DNA repair;hetero…	3'-5' exonuclease activity;3'-5'-DNA exonuclease activity;3'-5'-RNA exonuclease activity;5'-deoxyribose-5-phosphate lyase activity;binding;carbon-oxygen lyase activity;catalytic activity;catalytic activity, acting on a nucleic acid;catalytic activity, acting on DNA;catalytic activity, acting on RNA;cation binding;DNA binding;DNA exonuclease activity;DNA exonuclease activity, producing 5'-phosphom…		catabolic process;cellular aromatic compound metabolic process;cellular nitrogen compound metabolic process;cellular process;DNA damage response;DNA metabolic process;DNA repair;heterocycle metabolic process;macromolecule catabolic process;macromolecule metabolic process;metabolic process;nitrogen compound metabolic process;nucleobase-containing compound catabolic process;nucleobase-containing co…		Mismatch repair	Exonuc_X-T_C;RNase_T		3D-structure;Directproteinsequencing;DNA-binding;DNAdamage;DNArepair;Exonuclease;Hydrolase;Magnesium;Metal-binding;Nuclease;Referenceproteome;Zinc		GO:0006139;GO:0006259;GO:0006281;GO:0006308;GO:0006725;GO:0006807;GO:0006950;GO:0006974;GO:0008152;GO:0009056;GO:0009057;GO:0009987;GO:0019439;GO:0033554;GO:0034641;GO:0034655;GO:0043170;GO:0044237;GO:0044238;GO:0044248;GO:0044270;GO:0046483;GO:0046700;GO:0050896;GO:0051716;GO:0071704;GO:0090304;GO:1901360;GO:1901361;GO:1901575	GO:0000175;GO:0000287;GO:0003676;GO:0003677;GO:0003697;GO:0003824;GO:0004518;GO:0004527;GO:0004529;GO:0004532;GO:0004536;GO:0004540;GO:0005488;GO:0008296;GO:0008297;GO:0008310;GO:0008408;GO:0016787;GO:0016788;GO:0016796;GO:0016829;GO:0016835;GO:0016895;GO:0016896;GO:0043167;GO:0043169;GO:0046872;GO:0051575;GO:0097159;GO:0140097;GO:0140098;GO:0140640		GO:0006139;GO:0006259;GO:0006281;GO:0006725;GO:0006807;GO:0006950;GO:0006974;GO:0008152;GO:0009056;GO:0009057;GO:0009987;GO:0034641;GO:0034655;GO:0043170;GO:0044238;GO:0046483;GO:0050896		ko03430	Exodeoxyribonuclease I	P04995	P04995	EX1_ECOLI	sbcB	Exodeoxyribonuclease I	sbcB	1FXX;2QXF;3C94;3C95;3HL8;3HP9;4HCB;4HCC;4JRP;4JRQ;4JS4;4JS5	EX1_ECOLI	+	PQQ2_PQQ	1.65618	0.0216585	0.195974	3.06542
14.6596	14.7279	14.5731	14.8875	15.1804	14.9985	15.0601	15.1304	aromatic compound biosynthetic process;biosynthetic process;carbohydrate derivative biosynthetic process;carbohydrate derivative metabolic process;cellular aromatic compound metabolic process;cellular biosynthetic process;cellular metabolic process;cellular nitrogen compound biosynthetic process;cellular nitrogen compound metabolic process;cellular process;'de novo' pyrimidine nucleobase biosynth…	binding;catalytic activity;cation binding;dihydroorotase activity;hydrolase activity;hydrolase activity, acting on carbon-nitrogen (but not peptide) bonds;hydrolase activity, acting on carbon-nitrogen (but not peptide) bonds, in cyclic amides;identical protein binding;ion binding;metal ion binding;protein binding;protein dimerization activity;protein homodimerization activity;transition metal ion…	cellular anatomical entity;cytoplasm;cytosol	biosynthetic process;carbohydrate derivative metabolic process;cellular aromatic compound metabolic process;cellular nitrogen compound metabolic process;cellular process;heterocycle metabolic process;metabolic process;nitrogen compound metabolic process;nucleobase-containing compound metabolic process;nucleobase-containing small molecule metabolic process;nucleotide metabolic process;phosphorus m…	cellular anatomical entity;cytoplasm;cytosol	Pyrimidine metabolism	Amidohydro_1		3D-structure;Directproteinsequencing;Hydrolase;Metal-binding;Pyrimidinebiosynthesis;Referenceproteome;Zinc		GO:0006139;GO:0006206;GO:0006207;GO:0006220;GO:0006221;GO:0006222;GO:0006725;GO:0006753;GO:0006793;GO:0006796;GO:0006807;GO:0008152;GO:0009058;GO:0009112;GO:0009117;GO:0009123;GO:0009124;GO:0009129;GO:0009130;GO:0009156;GO:0009161;GO:0009165;GO:0009173;GO:0009174;GO:0009218;GO:0009220;GO:0009259;GO:0009260;GO:0009987;GO:0018130;GO:0019438;GO:0019637;GO:0019693;GO:0019856;GO:0034641;GO:0034654;GO:…	GO:0003824;GO:0004151;GO:0005488;GO:0005515;GO:0008270;GO:0016787;GO:0016810;GO:0016812;GO:0042802;GO:0042803;GO:0043167;GO:0043169;GO:0046872;GO:0046914;GO:0046983	GO:0005737;GO:0005829;GO:0110165	GO:0006139;GO:0006725;GO:0006793;GO:0006807;GO:0008152;GO:0009058;GO:0009117;GO:0009987;GO:0034641;GO:0044238;GO:0044281;GO:0046483;GO:0055086;GO:1901135	GO:0005737;GO:0005829;GO:0110165	ko00240	Dihydroorotase	P05020	P05020	PYRC_ECOLI	pyrC	Dihydroorotase	pyrC	1J79;1XGE;2E25;2EG6;2EG7;2EG8;2Z24;2Z25;2Z26;2Z27;2Z28;2Z29;2Z2A;2Z2B;6HG1	PYRC_ECOLI	+	PQQ2_PQQ	2.56933	0.00321088	0.380343	4.90558
10.2767	10.3589	10.0995	10.2574	10.7696	10.667	10.4373	10.2516	alpha-amino acid biosynthetic process;alpha-amino acid metabolic process;amide biosynthetic process;amide metabolic process;amine biosynthetic process;amine metabolic process;amino acid biosynthetic process;amino acid metabolic process;aromatic amino acid family biosynthetic process;aromatic amino acid metabolic process;aromatic compound biosynthetic process;benzene-containing compound metabolic …	4-amino-4-deoxychorismate synthase activity;amino acid binding;anion binding;binding;carboxylic acid binding;catalytic activity;cation binding;heterocyclic compound binding;ion binding;magnesium ion binding;metal ion binding;organic acid binding;organic cyclic compound binding;protein binding;protein dimerization activity;protein heterodimerization activity;small molecule binding;transaminase act…	aminodeoxychorismate synthase complex;catalytic complex;intracellular protein-containing complex;protein-containing complex	amide metabolic process;amine metabolic process;amino acid metabolic process;biosynthetic process;cellular aromatic compound metabolic process;cellular modified amino acid metabolic process;cellular nitrogen compound metabolic process;cellular process;heterocycle metabolic process;metabolic process;monocarboxylic acid metabolic process;nitrogen compound metabolic process;organic acid metabolic pr…	catalytic complex;protein-containing complex	Folate biosynthesis	Anth_synt_I_N;Chorismate_bind		3D-structure;Directproteinsequencing;Folatebiosynthesis;Magnesium;Referenceproteome;Transferase		GO:0000162;GO:0006082;GO:0006520;GO:0006568;GO:0006575;GO:0006576;GO:0006586;GO:0006725;GO:0006760;GO:0006766;GO:0006767;GO:0006807;GO:0008152;GO:0008153;GO:0008652;GO:0009058;GO:0009072;GO:0009073;GO:0009110;GO:0009308;GO:0009309;GO:0009396;GO:0009987;GO:0016053;GO:0018130;GO:0019438;GO:0019752;GO:0032787;GO:0034641;GO:0042364;GO:0042398;GO:0042401;GO:0042430;GO:0042435;GO:0042537;GO:0042558;GO:…	GO:0000287;GO:0003824;GO:0005488;GO:0005515;GO:0008483;GO:0016597;GO:0016740;GO:0016769;GO:0031406;GO:0036094;GO:0043167;GO:0043168;GO:0043169;GO:0043177;GO:0046820;GO:0046872;GO:0046982;GO:0046983;GO:0097159;GO:0120284;GO:1901363	GO:0009356;GO:0032991;GO:0140535;GO:1902494	GO:0006082;GO:0006520;GO:0006575;GO:0006725;GO:0006766;GO:0006807;GO:0008152;GO:0009058;GO:0009308;GO:0009987;GO:0032787;GO:0034641;GO:0042559;GO:0043603;GO:0044238;GO:0044281;GO:0046483	GO:0032991;GO:1902494	ko00790	Aminodeoxychorismate synthase component 1	P05041	P05041	PABB_ECOLI	pabB	Aminodeoxychorismate synthase component 1	pabB	1K0E;1K0G	PABB_ECOLI			1.15872	0.0604826	0.28323	2.20743
15.9809	16.1899	15.8199	16.3403	16.4838	16.3129	16.4346	16.3648	carboxylic acid metabolic process;cellular metabolic process;cellular process;dicarboxylic acid metabolic process;fumarate metabolic process;malate metabolic process;metabolic process;organic acid metabolic process;organic substance metabolic process;oxoacid metabolic process;primary metabolic process;response to oxidative stress;response to stimulus;response to stress;small molecule metabolic pr…	binding;carbon-oxygen lyase activity;catalytic activity;fumarate hydratase activity;hydro-lyase activity;identical protein binding;lyase activity;protein binding	catalytic complex;protein-containing complex;tricarboxylic acid cycle enzyme complex	cellular process;metabolic process;organic acid metabolic process;primary metabolic process;response to oxidative stress;response to stimulus;response to stress;small molecule metabolic process	catalytic complex;protein-containing complex;tricarboxylic acid cycle enzyme complex	Carbon fixation pathways in prokaryotes;Citrate cycle (TCA cycle);Pathways in cancer;Renal cell carcinoma	FumaraseC_C;Lyase_1		3D-structure;Allostericenzyme;Cytoplasm;Directproteinsequencing;Lyase;Referenceproteome;Tricarboxylicacidcycle		GO:0006082;GO:0006099;GO:0006106;GO:0006108;GO:0006950;GO:0006979;GO:0008152;GO:0009987;GO:0019752;GO:0043436;GO:0043648;GO:0044237;GO:0044238;GO:0044281;GO:0050896;GO:0071704	GO:0003824;GO:0004333;GO:0005488;GO:0005515;GO:0016829;GO:0016835;GO:0016836;GO:0042802	GO:0032991;GO:0045239;GO:1902494	GO:0006082;GO:0006950;GO:0006979;GO:0008152;GO:0009987;GO:0044238;GO:0044281;GO:0050896	GO:0032991;GO:0045239;GO:1902494	ko00020;ko00720;ko05200;ko05211	Fumarate hydratase class II	P05042	P05042	FUMC_ECOLI	fumC	Fumarate hydratase class II	fumC	1FUO;1FUP;1FUQ;1FUR;1KQ7;1YFE;2FUS;6NZ9;6NZA;6NZB;6NZC;6OS7;6P3C	FUMC_ECOLI	+	PQQ2_PQQ	1.4047	0.0360122	0.316263	2.62386
10.9252	9.28529	8.76982	11.2642	10.2957	10.6027	10.918	10.1776	cellular aromatic compound metabolic process;cellular metabolic process;cellular nitrogen compound metabolic process;cellular process;cellular response to stimulus;cellular response to stress;demethylation;DNA damage response;DNA dealkylation;DNA dealkylation involved in DNA repair;DNA demethylation;DNA metabolic process;DNA modification;DNA repair;heterocycle metabolic process;macromolecule meta…	2-oxoglutarate-dependent dioxygenase activity;binding;catalytic activity;catalytic activity, acting on a nucleic acid;catalytic activity, acting on DNA;catalytic activity, acting on RNA;cation binding;demethylase activity;dioxygenase activity;DNA demethylase activity;DNA-N1-methyladenine dioxygenase activity;ferrous iron binding;ion binding;iron ion binding;metal ion binding;oxidative DNA demethy…	cellular anatomical entity;cytoplasm	cellular aromatic compound metabolic process;cellular nitrogen compound metabolic process;cellular process;DNA damage response;DNA metabolic process;DNA modification;DNA repair;heterocycle metabolic process;macromolecule metabolic process;macromolecule modification;metabolic process;nitrogen compound metabolic process;nucleobase-containing compound metabolic process;oxidative demethylation;primar…	cellular anatomical entity;cytoplasm		2OG-FeII_Oxy_2		3D-structure;Dioxygenase;Directproteinsequencing;DNAdamage;DNArepair;Iron;Metal-binding;Oxidoreductase;Referenceproteome		GO:0006139;GO:0006259;GO:0006281;GO:0006304;GO:0006307;GO:0006725;GO:0006807;GO:0006950;GO:0006974;GO:0008152;GO:0009451;GO:0009987;GO:0010033;GO:0016070;GO:0033554;GO:0034641;GO:0035510;GO:0035513;GO:0035552;GO:0035553;GO:0042221;GO:0042245;GO:0043170;GO:0043412;GO:0044237;GO:0044238;GO:0046483;GO:0050896;GO:0051716;GO:0070988;GO:0070989;GO:0071704;GO:0072702;GO:0080111;GO:0090304;GO:1901360;GO:…	GO:0003824;GO:0005488;GO:0005506;GO:0008198;GO:0016491;GO:0016705;GO:0016706;GO:0032451;GO:0035514;GO:0035515;GO:0035516;GO:0043167;GO:0043169;GO:0043734;GO:0046872;GO:0046914;GO:0051213;GO:0140097;GO:0140098;GO:0140640	GO:0005737;GO:0110165	GO:0006139;GO:0006259;GO:0006281;GO:0006304;GO:0006725;GO:0006807;GO:0006950;GO:0006974;GO:0008152;GO:0009451;GO:0009987;GO:0016070;GO:0034641;GO:0042221;GO:0043170;GO:0043412;GO:0044238;GO:0046483;GO:0050896;GO:0070989	GO:0005737;GO:0110165		Alpha-ketoglutarate-dependent dioxygenase AlkB	P05050	P05050	ALKB_ECOLI	alkB	Alpha-ketoglutarate-dependent dioxygenase AlkB	alkB	2FD8;2FDF;2FDG;2FDH;2FDI;2FDJ;2FDK;3BI3;3BIE;3BKZ;3I2O;3I3M;3I3Q;3I49;3KHB;3KHC;3O1M;3O1O;3O1P;3O1R;3O1S;3O1T;3O1U;3O1V;3T3Y;3T4H;3T4V;4JHT;4NID;4NIG;4NIH;4NII;4RFR;4ZHN;6Y0Q;6YPV;7NRO	ALKB_ECOLI			0.288308	0.466845	0.437351	0.691909
11.118	11.6074	11.4586	11.0334	10.8302	11.2604	11.0531	10.6997	biological regulation;cell communication;cellular process;cellular response to external stimulus;cellular response to extracellular stimulus;cellular response to nutrient levels;cellular response to phosphate starvation;cellular response to starvation;cellular response to stimulus;cellular response to stress;positive regulation of biological process;positive regulation of biosynthetic process;pos…	binding;DNA binding;DNA-binding transcription factor activity;nucleic acid binding;organic cyclic compound binding;sequence-specific DNA binding;transcription regulator activity		biological regulation;cell communication;cellular process;regulation of biological process;regulation of DNA-templated transcription;regulation of metabolic process;response to abiotic stimulus;response to external stimulus;response to starvation;response to stimulus;response to stress		Two-component system	HTH_18		DNA-binding;Referenceproteome;Repressor;Transcription;Transcriptionregulation		GO:0006355;GO:0006950;GO:0007154;GO:0009267;GO:0009314;GO:0009605;GO:0009628;GO:0009889;GO:0009891;GO:0009893;GO:0009987;GO:0009991;GO:0010165;GO:0010212;GO:0010468;GO:0010556;GO:0010557;GO:0010604;GO:0016036;GO:0019219;GO:0019222;GO:0031323;GO:0031325;GO:0031326;GO:0031328;GO:0031667;GO:0031668;GO:0031669;GO:0033554;GO:0042594;GO:0045893;GO:0045935;GO:0048518;GO:0048522;GO:0050789;GO:0050794;GO:…	GO:0003676;GO:0003677;GO:0003700;GO:0005488;GO:0043565;GO:0097159;GO:0140110		GO:0006355;GO:0006950;GO:0007154;GO:0009605;GO:0009628;GO:0009987;GO:0019222;GO:0042594;GO:0050789;GO:0050896;GO:0065007		ko02020	HTH-type transcriptional regulator AppY	P05052	P05052	APPY_ECOLI	appY	HTH-type transcriptional regulator AppY	appY		APPY_ECOLI			0.952611	0.0937842	-0.343488	-1.86448
15.2582	15.2321	15.2978	15.0726	15.4825	15.576	15.4728	15.5516	aromatic compound catabolic process;biological regulation;catabolic process;cellular aromatic compound metabolic process;cellular catabolic process;cellular metabolic process;cellular nitrogen compound catabolic process;cellular nitrogen compound metabolic process;cellular process;heterocycle catabolic process;heterocycle metabolic process;macromolecule catabolic process;macromolecule metabolic p…	3'-5' exonuclease activity;3'-5'-RNA exonuclease activity;anion binding;binding;carbohydrate derivative binding;catalytic activity;catalytic activity, acting on a nucleic acid;catalytic activity, acting on RNA;cation binding;cyclic nucleotide binding;cyclic-di-GMP binding;exonuclease activity;exonuclease activity, active with either ribo- or deoxyribonucleic acids and producing 5'-phosphomonoeste…	bacterial degradosome;catalytic complex;cellular anatomical entity;cytoplasmic exosome (RNase complex);cytosol;exoribonuclease complex;exosome (RNase complex);membrane;protein-containing complex	biological regulation;catabolic process;cellular aromatic compound metabolic process;cellular nitrogen compound metabolic process;cellular process;heterocycle metabolic process;macromolecule catabolic process;macromolecule metabolic process;metabolic process;mRNA metabolic process;nitrogen compound metabolic process;nucleobase-containing compound catabolic process;nucleobase-containing compound m…	catalytic complex;cellular anatomical entity;cytosol;exosome (RNase complex);membrane;protein-containing complex	Purine metabolism;Pyrimidine metabolism;RNA degradation	KH_1;PNPase;RNase_PH;RNase_PH_C;S1	ACEVEDO_NORMAL_TISSUE_ADJACENT_TO_LIVER_TUMOR_DN;ALFANO_MYC_TARGETS;BASAKI_YBX1_TARGETS_DN;BENPORATH_NANOG_TARGETS;BENPORATH_SOX2_TARGETS;BERENJENO_TRANSFORMED_BY_RHOA_DN;BLANCO_MELO_BRONCHIAL_EPITHELIAL_CELLS_INFLUENZA_A_DEL_NS1_INFECTION_UP;BOQUEST_STEM_CELL_DN;BROWNE_HCMV_INFECTION_6HR_UP;BRUINS_UVC_RESPONSE_MIDDLE;BUFFA_HYPOXIA_METAGENE;BURTON_ADIPOGENESIS_3;BURTON_ADIPOGENESIS_7;CAFFAREL_RES…	3D-structure;Cytoplasm;Directproteinsequencing;Magnesium;Metal-binding;Nucleotidyltransferase;Referenceproteome;RNA-binding;Stressresponse;Transferase		GO:0006139;GO:0006396;GO:0006401;GO:0006402;GO:0006725;GO:0006807;GO:0006950;GO:0008152;GO:0009056;GO:0009057;GO:0009266;GO:0009408;GO:0009628;GO:0009889;GO:0009890;GO:0009892;GO:0009987;GO:0010468;GO:0010556;GO:0010558;GO:0010605;GO:0010629;GO:0016070;GO:0016071;GO:0019222;GO:0019439;GO:0031323;GO:0031324;GO:0031326;GO:0031327;GO:0034641;GO:0034655;GO:0043170;GO:0044237;GO:0044238;GO:0044248;GO:…	GO:0000166;GO:0000175;GO:0000287;GO:0003676;GO:0003723;GO:0003824;GO:0004518;GO:0004527;GO:0004532;GO:0004540;GO:0004654;GO:0005488;GO:0005515;GO:0008408;GO:0016740;GO:0016772;GO:0016779;GO:0016787;GO:0016788;GO:0016796;GO:0016896;GO:0017076;GO:0019001;GO:0030551;GO:0032553;GO:0032555;GO:0032561;GO:0035438;GO:0036094;GO:0042802;GO:0043167;GO:0043168;GO:0043169;GO:0046872;GO:0097159;GO:0097367;GO:…	GO:0000177;GO:0000178;GO:0005829;GO:0016020;GO:0032991;GO:0110165;GO:1902494;GO:1905354;GO:1990061	GO:0006139;GO:0006396;GO:0006401;GO:0006725;GO:0006807;GO:0006950;GO:0008152;GO:0009056;GO:0009057;GO:0009408;GO:0009628;GO:0009987;GO:0016070;GO:0016071;GO:0019222;GO:0034641;GO:0034655;GO:0043170;GO:0044238;GO:0046483;GO:0050789;GO:0050896;GO:0065007	GO:0000178;GO:0005829;GO:0016020;GO:0032991;GO:0110165;GO:1902494	ko00230;ko00240;ko03018	Polyribonucleotide nucleotidyltransferase	P05055	P05055	PNP_ECOLI	pnp	Polyribonucleotide nucleotidyltransferase	pnp	1SRO;3CDI;3CDJ;3GCM;3GLL;3GME;3H1C;6QH2;7OGK;7OGL;7OGM	PNP_ECOLI	+	PQQ2_PQQ	2.81926	0.00261157	0.305576	5.4991
12.6531	12.6531	12.6791	13.5371	13.2745	13.2051	13.0823	12.9077	base-excision repair;cellular aromatic compound metabolic process;cellular metabolic process;cellular nitrogen compound metabolic process;cellular process;cellular response to stimulus;cellular response to stress;DNA damage response;DNA metabolic process;DNA repair;heterocycle metabolic process;macromolecule metabolic process;metabolic process;nitrogen compound metabolic process;nucleic acid meta…	alkylbase DNA N-glycosylase activity;binding;catalytic activity;catalytic activity, acting on a nucleic acid;catalytic activity, acting on DNA;cation binding;DNA N-glycosylase activity;DNA-3-methyladenine glycosylase activity;DNA-3-methylbase glycosylase activity;hydrolase activity;hydrolase activity, acting on glycosyl bonds;hydrolase activity, hydrolyzing N-glycosyl compounds;ion binding;metal …		cellular aromatic compound metabolic process;cellular nitrogen compound metabolic process;cellular process;DNA damage response;DNA metabolic process;DNA repair;heterocycle metabolic process;macromolecule metabolic process;metabolic process;nitrogen compound metabolic process;nucleobase-containing compound metabolic process;primary metabolic process;response to stimulus;response to stress		Base excision repair	Adenine_glyco		3D-structure;Directproteinsequencing;DNAdamage;DNArepair;Hydrolase;Metal-binding;Referenceproteome;Zinc		GO:0006139;GO:0006259;GO:0006281;GO:0006284;GO:0006725;GO:0006807;GO:0006950;GO:0006974;GO:0008152;GO:0009987;GO:0033554;GO:0034641;GO:0043170;GO:0044237;GO:0044238;GO:0046483;GO:0050896;GO:0051716;GO:0071704;GO:0090304;GO:1901360	GO:0003824;GO:0003905;GO:0005488;GO:0008725;GO:0016787;GO:0016798;GO:0016799;GO:0019104;GO:0043167;GO:0043169;GO:0043733;GO:0046872;GO:0140097;GO:0140640		GO:0006139;GO:0006259;GO:0006281;GO:0006725;GO:0006807;GO:0006950;GO:0006974;GO:0008152;GO:0009987;GO:0034641;GO:0043170;GO:0044238;GO:0046483;GO:0050896		ko03410	DNA-3-methyladenine glycosylase 1	P05100	P05100	3MG1_ECOLI	tag	DNA-3-methyladenine glycosylase 1	tag	1LMZ;1NKU;1P7M	3MG1_ECOLI			0.45716	0.309957	0.236849	1.0156
12.4173	12.4984	12.097	11.9853	11.9377	12.0385	12.1765	12.1799	macromolecule metabolic process;metabolic process;nitrogen compound metabolic process;organic substance metabolic process;organonitrogen compound metabolic process;primary metabolic process;protein metabolic process;proteolysis	binding;catalytic activity;catalytic activity, acting on a protein;cation binding;endopeptidase activity;hydrolase activity;ion binding;metal ion binding;metalloendopeptidase activity;metallopeptidase activity;peptidase activity;transition metal ion binding;zinc ion binding	cellular anatomical entity;cytoplasm;outer membrane-bounded periplasmic space;periplasmic space	macromolecule metabolic process;metabolic process;nitrogen compound metabolic process;primary metabolic process;protein metabolic process;proteolysis	cellular anatomical entity;cytoplasm;periplasmic space		Peptidase_M16;Peptidase_M16_C;Peptidase_M16_M		3D-structure;Hydrolase;Magnesium;Metal-binding;Metalloprotease;Periplasm;Protease;Referenceproteome;Signal;Zinc		GO:0006508;GO:0006807;GO:0008152;GO:0019538;GO:0043170;GO:0044238;GO:0071704;GO:1901564	GO:0003824;GO:0004175;GO:0004222;GO:0005488;GO:0008233;GO:0008237;GO:0008270;GO:0016787;GO:0043167;GO:0043169;GO:0046872;GO:0046914;GO:0140096	GO:0005737;GO:0030288;GO:0042597;GO:0110165	GO:0006508;GO:0006807;GO:0008152;GO:0019538;GO:0043170;GO:0044238	GO:0005737;GO:0042597;GO:0110165		Protease 3	P05458	P05458	PTRA_ECOLI	ptrA	Protease 3	ptrA	1Q2L	PTRA_ECOLI			0.569433	0.236772	-0.166342	-1.21641
13.9974	14.0844	14.1523	13.9959	14.2432	14.2463	14.2814	14.1668	aldehyde biosynthetic process;aromatic compound biosynthetic process;biosynthetic process;cellular aldehyde metabolic process;cellular aromatic compound metabolic process;cellular biosynthetic process;cellular metabolic process;cellular nitrogen compound biosynthetic process;cellular nitrogen compound metabolic process;cellular process;'de novo' pyridoxal 5'-phosphate biosynthetic process;heteroc…	4-phosphoerythronate dehydrogenase activity;adenyl nucleotide binding;binding;catalytic activity;heterocyclic compound binding;identical protein binding;NAD binding;nucleoside phosphate binding;nucleotide binding;organic cyclic compound binding;oxidoreductase activity;oxidoreductase activity, acting on CH-OH group of donors;oxidoreductase activity, acting on the CH-OH group of donors, NAD or NADP…	cellular anatomical entity;cytosol	biosynthetic process;cellular aldehyde metabolic process;cellular aromatic compound metabolic process;cellular nitrogen compound metabolic process;cellular process;heterocycle metabolic process;metabolic process;nitrogen compound metabolic process;phosphorus metabolic process;small molecule metabolic process;vitamin metabolic process	cellular anatomical entity;cytosol	Vitamin B6 metabolism	2-Hacid_dh;2-Hacid_dh_C;DUF3410		Cytoplasm;NAD;Oxidoreductase;Pyridoxinebiosynthesis;Referenceproteome		GO:0006081;GO:0006725;GO:0006766;GO:0006767;GO:0006793;GO:0006796;GO:0006807;GO:0008152;GO:0008614;GO:0008615;GO:0009058;GO:0009110;GO:0009987;GO:0018130;GO:0019438;GO:0019637;GO:0034641;GO:0036001;GO:0042364;GO:0042816;GO:0042819;GO:0042822;GO:0042823;GO:0044237;GO:0044249;GO:0044271;GO:0044281;GO:0044283;GO:0046184;GO:0046483;GO:0071704;GO:0072524;GO:0072525;GO:0090407;GO:1901360;GO:1901362;GO:…	GO:0000166;GO:0003824;GO:0005488;GO:0005515;GO:0016491;GO:0016614;GO:0016616;GO:0017076;GO:0030554;GO:0033711;GO:0036094;GO:0042802;GO:0042803;GO:0046983;GO:0051287;GO:0097159;GO:1901265;GO:1901363	GO:0005829;GO:0110165	GO:0006081;GO:0006725;GO:0006766;GO:0006793;GO:0006807;GO:0008152;GO:0009058;GO:0009987;GO:0034641;GO:0044281;GO:0046483	GO:0005829;GO:0110165	ko00750	Erythronate-4-phosphate dehydrogenase	P05459	P05459	PDXB_ECOLI	pdxB	Erythronate-4-phosphate dehydrogenase	pdxB		PDXB_ECOLI	+	PQQ2_PQQ	2.12072	0.00797411	0.176918	3.94591
12.7895	12.1735	12.4631	12.6718	12.8648	12.5989	12.7164	12.9708	base-excision repair;cellular aromatic compound metabolic process;cellular metabolic process;cellular nitrogen compound metabolic process;cellular process;cellular response to stimulus;cellular response to stress;DNA damage response;DNA metabolic process;DNA repair;heterocycle metabolic process;macromolecule metabolic process;metabolic process;nitrogen compound metabolic process;nucleic acid meta…	8-oxo-7,8-dihydroguanine DNA N-glycosylase activity;binding;carbon-oxygen lyase activity;catalytic activity;catalytic activity, acting on a nucleic acid;catalytic activity, acting on DNA;cation binding;class I DNA-(apurinic or apyrimidinic site) endonuclease activity;damaged DNA binding;DNA binding;DNA N-glycosylase activity;DNA-(apurinic or apyrimidinic site) endonuclease activity;endonuclease a…	cellular anatomical entity;cytoplasm	cellular aromatic compound metabolic process;cellular nitrogen compound metabolic process;cellular process;DNA damage response;DNA metabolic process;DNA repair;heterocycle metabolic process;macromolecule metabolic process;metabolic process;nitrogen compound metabolic process;nucleobase-containing compound metabolic process;primary metabolic process;response to stimulus;response to stress	cellular anatomical entity;cytoplasm	Base excision repair	Fapy_DNA_glyco;H2TH;zf-FPG_IleRS		3D-structure;Directproteinsequencing;DNA-binding;DNAdamage;DNArepair;Glycosidase;Hydrolase;Lyase;Metal-binding;Multifunctionalenzyme;Referenceproteome;Zinc;Zinc-finger		GO:0006139;GO:0006259;GO:0006281;GO:0006284;GO:0006725;GO:0006807;GO:0006950;GO:0006974;GO:0008152;GO:0009987;GO:0033554;GO:0034641;GO:0043170;GO:0044237;GO:0044238;GO:0046483;GO:0050896;GO:0051716;GO:0071704;GO:0090304;GO:1901360	GO:0000702;GO:0000703;GO:0003676;GO:0003677;GO:0003684;GO:0003824;GO:0003906;GO:0004518;GO:0004519;GO:0005488;GO:0008270;GO:0008534;GO:0016787;GO:0016788;GO:0016798;GO:0016799;GO:0016829;GO:0016835;GO:0019104;GO:0034039;GO:0043167;GO:0043169;GO:0046872;GO:0046914;GO:0097159;GO:0140078;GO:0140097;GO:0140640	GO:0005737;GO:0110165	GO:0006139;GO:0006259;GO:0006281;GO:0006725;GO:0006807;GO:0006950;GO:0006974;GO:0008152;GO:0009987;GO:0034641;GO:0043170;GO:0044238;GO:0046483;GO:0050896	GO:0005737;GO:0110165	ko03410	Formamidopyrimidine-DNA glycosylase	P05523	P05523	FPG_ECOLI	mutM	Formamidopyrimidine-DNA glycosylase	mutM	1K82	FPG_ECOLI			0.83424	0.123084	0.263222	1.66744
11.9676	12.0651	11.6977	11.6336	12.0542	11.9405	12.2481	12.0774	cellular aromatic compound metabolic process;cellular metabolic process;cellular nitrogen compound metabolic process;cellular process;heterocycle metabolic process;macromolecule metabolic process;metabolic process;nitrogen compound metabolic process;nucleic acid metabolic process;nucleobase-containing compound metabolic process;nucleobase-containing small molecule interconversion;nucleobase-conta…	bis(5'-nucleosyl)-tetraphosphatase (symmetrical) activity;bis(5'-nucleosyl)-tetraphosphatase activity;catalytic activity;hydrolase activity;hydrolase activity, acting on acid anhydrides;hydrolase activity, acting on acid anhydrides, in phosphorus-containing anhydrides;hydrolase activity, acting on ester bonds;phosphatase activity;phosphoric ester hydrolase activity;pyrophosphatase activity	cellular anatomical entity;cytoplasm	cellular aromatic compound metabolic process;cellular nitrogen compound metabolic process;cellular process;heterocycle metabolic process;macromolecule metabolic process;metabolic process;nitrogen compound metabolic process;nucleobase-containing compound metabolic process;nucleobase-containing small molecule interconversion;nucleobase-containing small molecule metabolic process;primary metabolic p…	cellular anatomical entity;cytoplasm	Purine metabolism	Metallophos		Hydrolase;Referenceproteome		GO:0006139;GO:0006725;GO:0006807;GO:0008152;GO:0009314;GO:0009628;GO:0009987;GO:0010165;GO:0010212;GO:0015949;GO:0016070;GO:0034641;GO:0043170;GO:0044237;GO:0044238;GO:0044281;GO:0046483;GO:0050896;GO:0055086;GO:0071704;GO:0090304;GO:0110154;GO:1901360	GO:0003824;GO:0008796;GO:0008803;GO:0016462;GO:0016787;GO:0016788;GO:0016791;GO:0016817;GO:0016818;GO:0042578	GO:0005737;GO:0110165	GO:0006139;GO:0006725;GO:0006807;GO:0008152;GO:0009628;GO:0009987;GO:0015949;GO:0016070;GO:0034641;GO:0043170;GO:0044238;GO:0044281;GO:0046483;GO:0050896;GO:0055086	GO:0005737;GO:0110165	ko00230	Bis(5'-nucleosyl)-tetraphosphatase [symmetrical]	P05637	P05637	APAH_ECOLI	apaH	Bis(5'-nucleosyl)-tetraphosphatase [symmetrical]	apaH		APAH_ECOLI			1.01114	0.0833624	0.239048	1.96168
14.2286	14.1158	13.999	13.9194	14.9588	14.9094	14.9883	14.6741	biological regulation;cellular process;chemotaxis;locomotion;regulation of biological process;regulation of cellular process;signal transduction;taxis	binding;identical protein binding;molecular transducer activity;protein binding;protein dimerization activity;protein homodimerization activity;signaling receptor activity;transmembrane signaling receptor activity	cellular anatomical entity;membrane;methyl accepting chemotaxis protein complex;plasma membrane;protein-containing complex	biological regulation;cellular process;locomotion;regulation of biological process;signal transduction	cellular anatomical entity;membrane;plasma membrane;protein-containing complex	Bacterial chemotaxis;Two-component system	HAMP;MCPsignal;TarH		Cellinnermembrane;Cellmembrane;Chemotaxis;Membrane;Methylation;Referenceproteome;Transducer;Transmembrane;Transmembranehelix		GO:0006935;GO:0007165;GO:0009987;GO:0040011;GO:0042330;GO:0050789;GO:0050794;GO:0065007	GO:0004888;GO:0005488;GO:0005515;GO:0038023;GO:0042802;GO:0042803;GO:0046983;GO:0060089	GO:0005886;GO:0016020;GO:0032991;GO:0098561;GO:0110165	GO:0007165;GO:0009987;GO:0040011;GO:0050789;GO:0065007	GO:0005886;GO:0016020;GO:0032991;GO:0110165	ko02020;ko02030	Methyl-accepting chemotaxis protein III	P05704	P05704	MCP3_ECOLI	trg	Methyl-accepting chemotaxis protein III	trg		MCP3_ECOLI	+	PQQ2_PQQ	3.78219	0.000623377	0.816939	8.30591
9.82523	10.8048	9.24306	10.4943	10.704	10.4658	9.79562	10.1675	carbohydrate import across plasma membrane;carbohydrate transmembrane transport;carbohydrate transport;cellular metabolic process;cellular process;establishment of localization;import across plasma membrane;import into cell;localization;metabolic process;organic hydroxy compound transport;organic substance transport;phosphate-containing compound metabolic process;phosphoenolpyruvate-dependent sug…	active transmembrane transporter activity;carbohydrate transmembrane transporter activity;catalytic activity;kinase activity;phosphotransferase activity, alcohol group as acceptor;protein-N(PI)-phosphohistidine-sugar phosphotransferase activity;transferase activity;transferase activity, transferring phosphorus-containing groups;transmembrane transporter activity;transporter activity	cellular anatomical entity;cytoplasm;membrane protein complex;protein-containing complex;transmembrane transporter complex;transporter complex	carbohydrate transport;cellular process;establishment of localization;localization;metabolic process;phosphorus metabolic process;phosphorylation;polyol transmembrane transport;transmembrane transport;transport	cellular anatomical entity;cytoplasm;membrane protein complex;protein-containing complex	Fructose and mannose metabolism;Phosphotransferase system (PTS)	PTSIIA_gutA		Cytoplasm;Kinase;Phosphoprotein;Phosphotransferasesystem;Referenceproteome;Sugartransport;Transferase;Transport		GO:0006793;GO:0006796;GO:0006810;GO:0008152;GO:0008643;GO:0009401;GO:0009987;GO:0015791;GO:0015795;GO:0015850;GO:0016310;GO:0034219;GO:0044237;GO:0051179;GO:0051234;GO:0055085;GO:0071702;GO:0098657;GO:0098704;GO:0098739	GO:0003824;GO:0005215;GO:0008982;GO:0015144;GO:0016301;GO:0016740;GO:0016772;GO:0016773;GO:0022804;GO:0022857	GO:0005737;GO:0032991;GO:0098796;GO:0110165;GO:1902495;GO:1990351	GO:0006793;GO:0006810;GO:0008152;GO:0008643;GO:0009987;GO:0015791;GO:0016310;GO:0051179;GO:0051234;GO:0055085	GO:0005737;GO:0032991;GO:0098796;GO:0110165	ko00051;ko02060	PTS system glucitol/sorbitol-specific EIIA component	P05706	P05706	PTHA_ECOLI	srlB	PTS system glucitol/sorbitol-specific EIIA component	srlB		PTHA_ECOLI			0.187397	0.601494	0.191386	0.478047
14.4231	14.5203	14.1414	15.0722	14.8556	14.5208	14.804	14.7479	alcohol catabolic process;alcohol metabolic process;alditol catabolic process;alditol metabolic process;carbohydrate catabolic process;carbohydrate metabolic process;catabolic process;cellular component assembly;cellular component organization;cellular component organization or biogenesis;cellular process;hexitol catabolic process;hexitol metabolic process;metabolic process;organic hydroxy compou…	binding;catalytic activity;identical protein binding;oxidoreductase activity;oxidoreductase activity, acting on CH-OH group of donors;oxidoreductase activity, acting on the CH-OH group of donors, NAD or NADP as acceptor;protein binding;sorbitol-6-phosphate 2-dehydrogenase activity	protein-containing complex	alcohol metabolic process;carbohydrate metabolic process;catabolic process;cellular component assembly;cellular component organization;cellular component organization or biogenesis;cellular process;metabolic process;primary metabolic process;protein-containing complex assembly;small molecule metabolic process	protein-containing complex	Fructose and mannose metabolism	adh_short		Directproteinsequencing;NAD;Oxidoreductase;Referenceproteome		GO:0005975;GO:0006059;GO:0006060;GO:0006062;GO:0006066;GO:0008152;GO:0009056;GO:0009987;GO:0016043;GO:0016052;GO:0019400;GO:0019405;GO:0019407;GO:0019751;GO:0022607;GO:0043933;GO:0044238;GO:0044281;GO:0044282;GO:0046164;GO:0046174;GO:0051259;GO:0051260;GO:0051262;GO:0051289;GO:0065003;GO:0071704;GO:0071840;GO:1901575;GO:1901615;GO:1901616	GO:0003824;GO:0005488;GO:0005515;GO:0009010;GO:0016491;GO:0016614;GO:0016616;GO:0042802	GO:0032991	GO:0005975;GO:0006066;GO:0008152;GO:0009056;GO:0009987;GO:0016043;GO:0022607;GO:0044238;GO:0044281;GO:0065003;GO:0071840	GO:0032991	ko00051	Sorbitol-6-phosphate 2-dehydrogenase	P05707	P05707	SRLD_ECOLI	srlD	Sorbitol-6-phosphate 2-dehydrogenase	srlD		SRLD_ECOLI			0.40823	0.347592	0.192819	0.925037
12.9971	13.031	12.9834	12.8238	12.0647	12.6293	12.4627	12.3175	biological process involved in interspecies interaction between organisms;cellular aromatic compound metabolic process;cellular metabolic process;cellular nitrogen compound metabolic process;cellular process;clearance of foreign intracellular DNA;clearance of foreign intracellular nucleic acids;defense response;defense response to other organism;DNA metabolic process;DNA modification;DNA restrict…	binding;DNA binding;nucleic acid binding;organic cyclic compound binding	catalytic complex;endodeoxyribonuclease complex;endonuclease complex;intracellular protein-containing complex;protein-containing complex;type I site-specific deoxyribonuclease complex	biological process involved in interspecies interaction between organisms;cellular aromatic compound metabolic process;cellular nitrogen compound metabolic process;cellular process;defense response to other organism;DNA metabolic process;DNA modification;heterocycle metabolic process;macromolecule metabolic process;macromolecule modification;metabolic process;nitrogen compound metabolic process;n…	catalytic complex;protein-containing complex		Methylase_S		3D-structure;Directproteinsequencing;DNA-binding;Referenceproteome;Restrictionsystem		GO:0006139;GO:0006259;GO:0006304;GO:0006725;GO:0006807;GO:0006950;GO:0006952;GO:0008152;GO:0009307;GO:0009605;GO:0009607;GO:0009987;GO:0034641;GO:0043170;GO:0043207;GO:0043412;GO:0044237;GO:0044238;GO:0044355;GO:0044419;GO:0046483;GO:0050896;GO:0051707;GO:0071704;GO:0090304;GO:0098542;GO:0099046;GO:1901360	GO:0003676;GO:0003677;GO:0005488;GO:0097159	GO:0019812;GO:0032991;GO:0140535;GO:1902494;GO:1905347;GO:1905348	GO:0006139;GO:0006259;GO:0006304;GO:0006725;GO:0006807;GO:0006950;GO:0008152;GO:0009605;GO:0009607;GO:0009987;GO:0034641;GO:0043170;GO:0043412;GO:0044238;GO:0044419;GO:0046483;GO:0050896;GO:0098542	GO:0032991;GO:1902494		Type I restriction enzyme EcoKI specificity subunit	P05719	P05719	T1SK_ECOLI	hsdS	Type I restriction enzyme EcoKI specificity subunit	hsdS	2Y7C;2Y7H	T1SK_ECOLI	+	PQQ2_PQQ	2.43423	0.00447835	-0.590264	-4.60327
13.2769	13.4232	13.1862	13.2156	13.6947	13.6336	13.6531	13.5186	alpha-amino acid biosynthetic process;alpha-amino acid metabolic process;amino acid biosynthetic process;amino acid metabolic process;biosynthetic process;branched-chain amino acid biosynthetic process;branched-chain amino acid metabolic process;carboxylic acid biosynthetic process;carboxylic acid metabolic process;cellular biosynthetic process;cellular metabolic process;cellular process;isoleuci…	2 iron, 2 sulfur cluster binding;4 iron, 4 sulfur cluster binding;binding;carbon-oxygen lyase activity;catalytic activity;cation binding;dihydroxy-acid dehydratase activity;hydro-lyase activity;ion binding;iron-sulfur cluster binding;lyase activity;magnesium ion binding;metal cluster binding;metal ion binding	cellular anatomical entity;cytosol	amino acid metabolic process;biosynthetic process;cellular process;metabolic process;nitrogen compound metabolic process;organic acid metabolic process;primary metabolic process;small molecule metabolic process	cellular anatomical entity;cytosol	Pantothenate and CoA biosynthesis;Valine, leucine and isoleucine biosynthesis	ILVD_EDD		2Fe-2S;Amino-acidbiosynthesis;Branched-chainaminoacidbiosynthesis;Directproteinsequencing;Iron;Iron-sulfur;Lyase;Magnesium;Metal-binding;Referenceproteome		GO:0006082;GO:0006520;GO:0006549;GO:0006573;GO:0006807;GO:0008152;GO:0008652;GO:0009058;GO:0009081;GO:0009082;GO:0009097;GO:0009099;GO:0009987;GO:0016053;GO:0019752;GO:0043436;GO:0044237;GO:0044238;GO:0044249;GO:0044281;GO:0044283;GO:0046394;GO:0071704;GO:1901564;GO:1901566;GO:1901576;GO:1901605;GO:1901607	GO:0000287;GO:0003824;GO:0004160;GO:0005488;GO:0016829;GO:0016835;GO:0016836;GO:0043167;GO:0043169;GO:0046872;GO:0051536;GO:0051537;GO:0051539;GO:0051540	GO:0005829;GO:0110165	GO:0006082;GO:0006520;GO:0006807;GO:0008152;GO:0009058;GO:0009987;GO:0044238;GO:0044281	GO:0005829;GO:0110165	ko00290;ko00770	Dihydroxy-acid dehydratase	P05791	P05791	ILVD_ECOLI	ilvD	Dihydroxy-acid dehydratase	ilvD		ILVD_ECOLI	+	PQQ2_PQQ	2.77578	0.00264533	0.349548	5.39245
12.1964	12.2055	12.0194	12.4564	12.594	12.4704	12.5162	12.5841	alpha-amino acid biosynthetic process;alpha-amino acid metabolic process;amide biosynthetic process;amide metabolic process;amino acid biosynthetic process;amino acid metabolic process;biosynthetic process;branched-chain amino acid biosynthetic process;branched-chain amino acid metabolic process;carboxylic acid biosynthetic process;carboxylic acid metabolic process;cellular biosynthetic process;c…	2-dehydropantoate 2-reductase activity;adenyl nucleotide binding;binding;catalytic activity;cation binding;heterocyclic compound binding;identical protein binding;ion binding;ketol-acid reductoisomerase activity;magnesium ion binding;metal ion binding;NADP binding;nucleoside phosphate binding;nucleotide binding;organic cyclic compound binding;oxidoreductase activity;oxidoreductase activity, actin…	cellular anatomical entity;cytosol;protein-containing complex	amide metabolic process;amino acid metabolic process;biosynthetic process;cellular modified amino acid metabolic process;cellular nitrogen compound metabolic process;cellular process;metabolic process;monocarboxylic acid metabolic process;nitrogen compound metabolic process;organic acid metabolic process;primary metabolic process;small molecule metabolic process;vitamin metabolic process	cellular anatomical entity;cytosol;protein-containing complex	Pantothenate and CoA biosynthesis;Valine, leucine and isoleucine biosynthesis	IlvC;IlvN		3D-structure;Amino-acidbiosynthesis;Branched-chainaminoacidbiosynthesis;Cytoplasm;Directproteinsequencing;Magnesium;Metal-binding;NADP;Oxidoreductase;Referenceproteome;Repeat		GO:0006082;GO:0006520;GO:0006549;GO:0006573;GO:0006575;GO:0006766;GO:0006767;GO:0006807;GO:0008152;GO:0008652;GO:0009058;GO:0009081;GO:0009082;GO:0009097;GO:0009099;GO:0009110;GO:0009987;GO:0015939;GO:0015940;GO:0016053;GO:0019752;GO:0032787;GO:0034641;GO:0042364;GO:0042398;GO:0043436;GO:0043603;GO:0043604;GO:0044237;GO:0044238;GO:0044249;GO:0044271;GO:0044281;GO:0044283;GO:0046394;GO:0071704;GO:…	GO:0000166;GO:0000287;GO:0003824;GO:0004455;GO:0005488;GO:0005515;GO:0008677;GO:0016491;GO:0016614;GO:0016616;GO:0017076;GO:0030554;GO:0036094;GO:0042802;GO:0043167;GO:0043169;GO:0046872;GO:0050661;GO:0097159;GO:1901265;GO:1901363	GO:0005829;GO:0032991;GO:0110165	GO:0006082;GO:0006520;GO:0006575;GO:0006766;GO:0006807;GO:0008152;GO:0009058;GO:0009987;GO:0032787;GO:0034641;GO:0043603;GO:0044238;GO:0044281	GO:0005829;GO:0032991;GO:0110165	ko00290;ko00770	Ketol-acid reductoisomerase (NADP(+))	P05793	P05793	ILVC_ECOLI	ilvC	Ketol-acid reductoisomerase (NADP(+))	ilvC	1YRL;3ULK	ILVC_ECOLI	+	PQQ2_PQQ	1.84146	0.0136854	0.321763	3.40506
13.5317	13.3545	13.3641	13.4441	13.6057	13.5837	13.3849	13.4811	carbohydrate derivative catabolic process;carbohydrate derivative metabolic process;carbohydrate metabolic process;catabolic process;glucuronoside catabolic process;glucuronoside metabolic process;glycoside catabolic process;glycoside metabolic process;glycosyl compound catabolic process;glycosyl compound metabolic process;metabolic process;organic substance catabolic process;organic substance me…	beta-glucuronidase activity;binding;carbohydrate binding;catalytic activity;hydrolase activity;hydrolase activity, acting on glycosyl bonds;hydrolase activity, hydrolyzing O-glycosyl compounds;identical protein binding;protein binding	cellular anatomical entity;cytosol;protein-containing complex	carbohydrate derivative metabolic process;carbohydrate metabolic process;catabolic process;metabolic process;primary metabolic process	cellular anatomical entity;cytosol;protein-containing complex	Drug metabolism - other enzymes;Flavone and flavonol biosynthesis;Glycosaminoglycan degradation;Lysosome;Pentose and glucuronate interconversions;Porphyrin and chlorophyll metabolism;Starch and sucrose metabolism	Glyco_hydro_2;Glyco_hydro_2_C;Glyco_hydro_2_N		3D-structure;Directproteinsequencing;Glycosidase;Hydrolase;Referenceproteome		GO:0005975;GO:0008152;GO:0009056;GO:0016137;GO:0016139;GO:0019389;GO:0019391;GO:0044238;GO:0071704;GO:1901135;GO:1901136;GO:1901575;GO:1901657;GO:1901658	GO:0003824;GO:0004553;GO:0004566;GO:0005488;GO:0005515;GO:0016787;GO:0016798;GO:0030246;GO:0042802	GO:0005829;GO:0032991;GO:0110165	GO:0005975;GO:0008152;GO:0009056;GO:0044238;GO:1901135	GO:0005829;GO:0032991;GO:0110165	ko00040;ko00500;ko00531;ko00860;ko00944;ko00983;ko04142	Beta-glucuronidase	P05804	P05804	BGLR_ECOLI	uidA	Beta-glucuronidase	uidA	3K46;3K4A;3K4D;3LPF;3LPG;4JHZ;5CZK;6LEG;6LEJ;6LEL;6LEM;7PR6	BGLR_ECOLI			0.663353	0.188038	0.0902762	1.37901
8.26145	8.93803	8.60073	9.55657	8.0825	10.2701	7.00274	7.38046	cell communication;cellular aromatic compound metabolic process;cellular metabolic process;cellular nitrogen compound metabolic process;cellular process;cellular response to external stimulus;cellular response to extracellular stimulus;cellular response to stimulus;cellular response to stress;DNA damage response;DNA metabolic process;DNA recombination;DNA repair;double-strand break repair;heteroc…	adenyl nucleotide binding;adenyl ribonucleotide binding;anion binding;ATP binding;binding;carbohydrate derivative binding;heterocyclic compound binding;ion binding;nucleoside phosphate binding;nucleotide binding;organic cyclic compound binding;purine nucleotide binding;purine ribonucleoside triphosphate binding;purine ribonucleotide binding;ribonucleotide binding;small molecule binding	bacterial nucleoid;cellular anatomical entity;cytosol;intracellular non-membrane-bounded organelle;intracellular organelle;non-membrane-bounded organelle;nucleoid;organelle	cell communication;cellular aromatic compound metabolic process;cellular nitrogen compound metabolic process;cellular process;DNA damage response;DNA metabolic process;DNA recombination;DNA repair;heterocycle metabolic process;macromolecule metabolic process;metabolic process;nitrogen compound metabolic process;nucleobase-containing compound metabolic process;primary metabolic process;response to…	cellular anatomical entity;cytosol;intracellular non-membrane-bounded organelle;intracellular organelle;non-membrane-bounded organelle;organelle		SMC_N		ATP-binding;Cytoplasm;DNAdamage;DNArepair;Nucleotide-binding;Referenceproteome		GO:0000725;GO:0006139;GO:0006259;GO:0006281;GO:0006302;GO:0006310;GO:0006725;GO:0006807;GO:0006950;GO:0006974;GO:0007154;GO:0008152;GO:0009314;GO:0009411;GO:0009416;GO:0009432;GO:0009605;GO:0009628;GO:0009987;GO:0009991;GO:0010165;GO:0010212;GO:0031668;GO:0033554;GO:0034641;GO:0036297;GO:0036298;GO:0043170;GO:0044237;GO:0044238;GO:0046483;GO:0050896;GO:0051716;GO:0071496;GO:0071704;GO:0090304;GO:…	GO:0000166;GO:0005488;GO:0005524;GO:0017076;GO:0030554;GO:0032553;GO:0032555;GO:0032559;GO:0035639;GO:0036094;GO:0043167;GO:0043168;GO:0097159;GO:0097367;GO:1901265;GO:1901363	GO:0005829;GO:0009295;GO:0043226;GO:0043228;GO:0043229;GO:0043232;GO:0043590;GO:0110165	GO:0006139;GO:0006259;GO:0006281;GO:0006310;GO:0006725;GO:0006807;GO:0006950;GO:0006974;GO:0007154;GO:0008152;GO:0009416;GO:0009605;GO:0009628;GO:0009987;GO:0034641;GO:0043170;GO:0044238;GO:0046483;GO:0050896	GO:0005829;GO:0043226;GO:0043228;GO:0043229;GO:0043232;GO:0110165		DNA repair protein RecN	P05824	P05824	RECN_ECOLI	recN	DNA repair protein RecN	recN		RECN_ECOLI			0.362912	0.388896	-0.655234	-0.839036
8.89078	10.2944	9.28699	10.2886	8.85579	8.68596	8.62441	8.94227	amide transport;bacteriocin transport;cellular homeostasis;cellular process;chemical homeostasis;colicin transport;enterobactin transport;establishment of localization;establishment of localization in cell;ferric-enterobactin import into cell;homeostatic process;import into cell;inorganic cation transmembrane transport;inorganic ion homeostasis;inorganic ion transmembrane transport;intracellular …	amide transmembrane transporter activity;anion binding;bacteriocin transmembrane transporter activity;binding;channel activity;colicin transmembrane transporter activity;enterobactin binding;enterobactin transmembrane transporter activity;ferric-enterobactin transmembrane transporter activity;gated channel activity;ion binding;ligand-gated channel activity;macrolide binding;molecular transducer a…	cell envelope;cell outer membrane;cellular anatomical entity;envelope;membrane;membrane protein complex;outer membrane;protein-containing complex;transmembrane transporter complex;transporter complex	amide transport;cellular homeostasis;cellular process;chemical homeostasis;establishment of localization;homeostatic process;inorganic ion homeostasis;intracellular monoatomic ion homeostasis;localization;monoatomic ion transport;peptide transport;siderophore transport;transmembrane transport;transport	cell envelope;cellular anatomical entity;membrane;membrane protein complex;outer membrane;protein-containing complex		Plug;TonB_dep_Rec		3D-structure;Celloutermembrane;Iontransport;Iron;Irontransport;Membrane;Receptor;Referenceproteome;Signal;TonBbox;Transmembrane;Transmembranebetastrand;Transport		GO:0000041;GO:0006810;GO:0006811;GO:0006812;GO:0006826;GO:0006873;GO:0006879;GO:0009987;GO:0015685;GO:0015711;GO:0015833;GO:0015850;GO:0015891;GO:0019725;GO:0030001;GO:0030003;GO:0033212;GO:0033214;GO:0034220;GO:0034755;GO:0042592;GO:0042886;GO:0042914;GO:0042930;GO:0043213;GO:0044718;GO:0048878;GO:0050801;GO:0051179;GO:0051234;GO:0051649;GO:0055080;GO:0055082;GO:0055085;GO:0071702;GO:0071705;GO:…	GO:0005215;GO:0005488;GO:0005515;GO:0005527;GO:0008514;GO:0015267;GO:0015343;GO:0015344;GO:0015620;GO:0019904;GO:0022803;GO:0022834;GO:0022836;GO:0022857;GO:0022885;GO:0038023;GO:0042887;GO:0042910;GO:0042912;GO:0042931;GO:0043167;GO:0043168;GO:0060089;GO:0097159;GO:1901618;GO:1903981;GO:1904680	GO:0009279;GO:0016020;GO:0019867;GO:0030313;GO:0031975;GO:0032991;GO:0098796;GO:0110165;GO:1902495;GO:1990351	GO:0006810;GO:0006811;GO:0006873;GO:0009987;GO:0015833;GO:0015891;GO:0019725;GO:0042592;GO:0042886;GO:0048878;GO:0051179;GO:0051234;GO:0055085;GO:0098771	GO:0016020;GO:0019867;GO:0030313;GO:0032991;GO:0098796;GO:0110165		Ferrienterobactin receptor	P05825	P05825	FEPA_ECOLI	fepA	Ferrienterobactin receptor	fepA	1FEP	FEPA_ECOLI	+	PQQ2_PQQ	1.3373	0.0414995	-0.913068	-2.50854
12.189	12.2508	11.8602	12.3379	12.1695	12.3536	12.1295	12.1461	amino acid biosynthetic process;amino acid metabolic process;biological regulation;biosynthetic process;branched-chain amino acid biosynthetic process;branched-chain amino acid metabolic process;carboxylic acid biosynthetic process;carboxylic acid metabolic process;cellular biosynthetic process;cellular metabolic process;cellular process;metabolic process;nitrogen compound metabolic process;organ…	binding;DNA binding;DNA-binding transcription factor activity;double-stranded DNA binding;nucleic acid binding;organic cyclic compound binding;sequence-specific DNA binding;sequence-specific double-stranded DNA binding;transcription cis-regulatory region binding;transcription regulator activity;transcription regulatory region nucleic acid binding	cellular anatomical entity;cytoplasm	amino acid metabolic process;biological regulation;biosynthetic process;cellular process;metabolic process;nitrogen compound metabolic process;organic acid metabolic process;primary metabolic process;regulation of biological process;regulation of DNA-templated transcription;regulation of metabolic process;small molecule metabolic process	cellular anatomical entity;cytoplasm		HTH_1;LysR_substrate		Activator;Amino-acidbiosynthesis;Branched-chainaminoacidbiosynthesis;Cytoplasm;DNA-binding;Referenceproteome;Repressor;Transcription;Transcriptionregulation		GO:0006082;GO:0006355;GO:0006520;GO:0006807;GO:0008152;GO:0008652;GO:0009058;GO:0009081;GO:0009082;GO:0009889;GO:0009987;GO:0010468;GO:0010556;GO:0016053;GO:0019219;GO:0019222;GO:0019752;GO:0031323;GO:0031326;GO:0043436;GO:0044237;GO:0044238;GO:0044249;GO:0044281;GO:0044283;GO:0046394;GO:0050789;GO:0050794;GO:0051171;GO:0051252;GO:0060255;GO:0065007;GO:0071704;GO:0080090;GO:1901564;GO:1901566;GO:…	GO:0000976;GO:0001067;GO:0003676;GO:0003677;GO:0003690;GO:0003700;GO:0005488;GO:0043565;GO:0097159;GO:0140110;GO:1990837	GO:0005737;GO:0110165	GO:0006082;GO:0006355;GO:0006520;GO:0006807;GO:0008152;GO:0009058;GO:0009987;GO:0019222;GO:0044238;GO:0044281;GO:0050789;GO:0065007	GO:0005737;GO:0110165		HTH-type transcriptional regulator IlvY	P05827	P05827	ILVY_ECOLI	ilvY	HTH-type transcriptional regulator IlvY	ilvY		ILVY_ECOLI			0.129549	0.705794	0.040179	0.344702
12.8231	12.5541	12.3527	12.5775	12.7509	12.9574	12.7626	12.4785	biosynthetic process;cellular aromatic compound metabolic process;cellular biosynthetic process;cellular metabolic process;cellular nitrogen compound metabolic process;cellular process;heterocycle metabolic process;macromolecule biosynthetic process;macromolecule metabolic process;macromolecule modification;maintenance of translational fidelity;metabolic process;ncRNA metabolic process;ncRNA proc…	acyltransferase activity;acyltransferase activity, transferring groups other than amino-acyl groups;binding;catalytic activity;cation binding;glycosylation-dependent protein binding;identical protein binding;ion binding;iron ion binding;magnesium ion binding;metal ion binding;modification-dependent protein binding;N(6)-L-threonylcarbamoyladenine synthase activity;protein binding;transferase activ…	cellular anatomical entity;cytosol;EKC/KEOPS complex;protein-containing complex	biosynthetic process;cellular aromatic compound metabolic process;cellular nitrogen compound metabolic process;cellular process;heterocycle metabolic process;macromolecule biosynthetic process;macromolecule metabolic process;macromolecule modification;metabolic process;nitrogen compound metabolic process;nucleobase-containing compound metabolic process;primary metabolic process;RNA metabolic proc…	cellular anatomical entity;cytosol;protein-containing complex		TsaD		3D-structure;Acyltransferase;Cytoplasm;Iron;Metal-binding;Referenceproteome;Transferase;tRNAprocessing		GO:0002949;GO:0006139;GO:0006396;GO:0006399;GO:0006400;GO:0006725;GO:0006807;GO:0008033;GO:0008152;GO:0009058;GO:0009059;GO:0009451;GO:0009987;GO:0016070;GO:0034470;GO:0034641;GO:0034660;GO:0043170;GO:0043412;GO:0044237;GO:0044238;GO:0044249;GO:0046483;GO:0070525;GO:0071704;GO:0090304;GO:1901360;GO:1901576;GO:1990145	GO:0000287;GO:0003824;GO:0005488;GO:0005506;GO:0005515;GO:0016740;GO:0016746;GO:0016747;GO:0042802;GO:0043167;GO:0043169;GO:0046872;GO:0046914;GO:0061711;GO:0140030;GO:0140032	GO:0000408;GO:0005829;GO:0032991;GO:0110165	GO:0006139;GO:0006396;GO:0006399;GO:0006725;GO:0006807;GO:0008033;GO:0008152;GO:0009058;GO:0009059;GO:0009451;GO:0009987;GO:0016070;GO:0034641;GO:0043170;GO:0043412;GO:0044238;GO:0046483	GO:0005829;GO:0032991;GO:0110165		tRNA N6-adenosine threonylcarbamoyltransferase	P05852	P05852	TSAD_ECOLI	tsaD	tRNA N6-adenosine threonylcarbamoyltransferase	tsaD	4WQ4;4WQ5;4YDU;6Z81	TSAD_ECOLI			0.540438	0.253203	0.160518	1.16533
10.5909	8.83699	10.9988	10.7363	10.9506	11.5249	10.4879	10.9771	cellular process;cobalamin transport;establishment of localization;localization;monoatomic ion transmembrane transport;monoatomic ion transport;nitrogen compound transport;organic substance transport;transmembrane transport;transport;vitamin transport	ABC-type transporter activity;ABC-type vitamin B12 transporter activity;active transmembrane transporter activity;ATPase-coupled transmembrane transporter activity;ATP-dependent activity;binding;calcium ion binding;cation binding;channel activity;ion binding;metal ion binding;passive transmembrane transporter activity;porin activity;primary active transmembrane transporter activity;protein bindin…	cell outer membrane;cellular anatomical entity;membrane;membrane protein complex;outer membrane;pore complex;protein-containing complex;transmembrane transporter complex;transporter complex	cellular process;establishment of localization;localization;monoatomic ion transport;transmembrane transport;transport;vitamin transport	cellular anatomical entity;membrane;membrane protein complex;outer membrane;protein-containing complex		Plug;TonB_dep_Rec		3D-structure;Calcium;Celloutermembrane;Directproteinsequencing;Iontransport;Membrane;Metal-binding;Porin;Receptor;Referenceproteome;Signal;TonBbox;Transmembrane;Transmembranebetastrand;Transport		GO:0006810;GO:0006811;GO:0009987;GO:0015889;GO:0034220;GO:0051179;GO:0051180;GO:0051234;GO:0055085;GO:0071702;GO:0071705	GO:0005215;GO:0005488;GO:0005509;GO:0005515;GO:0015267;GO:0015288;GO:0015399;GO:0015420;GO:0019904;GO:0022803;GO:0022804;GO:0022829;GO:0022857;GO:0042626;GO:0043167;GO:0043169;GO:0046872;GO:0090482;GO:0140359;GO:0140657	GO:0009279;GO:0016020;GO:0019867;GO:0032991;GO:0046930;GO:0098796;GO:0110165;GO:1902495;GO:1990351	GO:0006810;GO:0006811;GO:0009987;GO:0051179;GO:0051180;GO:0051234;GO:0055085	GO:0016020;GO:0019867;GO:0032991;GO:0098796;GO:0110165		Vitamin B12 transporter BtuB	P06129	P06129	BTUB_ECOLI	btuB	Vitamin B12 transporter BtuB	btuB	1NQE;1NQF;1NQG;1NQH;1UJW;2GSK;2GUF;2YSU;3M8B;3M8D;3RGM;3RGN;7NSU	BTUB_ECOLI			0.615262	0.213561	0.694349	1.29624
8.35397	10.7854	10.9596	11.4118	10.8406	11.3934	10.8004	10.5536	biological regulation;cellular aromatic compound metabolic process;cellular metabolic process;cellular nitrogen compound metabolic process;cellular process;cellular response to stimulus;cellular response to stress;demethylation;DNA damage response;DNA dealkylation;DNA dealkylation involved in DNA repair;DNA demethylation;DNA metabolic process;DNA modification;heterocycle metabolic process;macromo…	binding;catalytic activity;cation binding;DNA binding;DNA-binding transcription factor activity;ion binding;metal ion binding;methylated-DNA-[protein]-cysteine S-methyltransferase activity;methyltransferase activity;nucleic acid binding;organic cyclic compound binding;sequence-specific DNA binding;S-methyltransferase activity;transcription regulator activity;transferase activity;transferase activ…		biological regulation;cellular aromatic compound metabolic process;cellular nitrogen compound metabolic process;cellular process;DNA damage response;DNA metabolic process;DNA modification;heterocycle metabolic process;macromolecule metabolic process;macromolecule modification;metabolic process;methylation;nitrogen compound metabolic process;nucleobase-containing compound metabolic process;primary…			Ada_Zn_binding;DNA_binding_1;HTH_18;Methyltransf_1N	BALDWIN_PRKCI_TARGETS_UP;BARIS_THYROID_CANCER_UP;BAUS_TFF2_TARGETS_UP;BOYLAN_MULTIPLE_MYELOMA_C_D_DN;BROWNE_HCMV_INFECTION_14HR_DN;CHARAFE_BREAST_CANCER_LUMINAL_VS_BASAL_DN;CHIARETTI_T_ALL_REFRACTORY_TO_THERAPY;COATES_MACROPHAGE_M1_VS_M2_UP;COLINA_TARGETS_OF_4EBP1_AND_4EBP2;DACOSTA_UV_RESPONSE_VIA_ERCC3_UP;DAVICIONI_MOLECULAR_ARMS_VS_ERMS_DN;DIAZ_CHRONIC_MYELOGENOUS_LEUKEMIA_DN;DODD_NASOPHARYNGEA…	3D-structure;Activator;Directproteinsequencing;DNA-binding;DNAdamage;DNArepair;Metal-binding;Methyltransferase;Multifunctionalenzyme;Referenceproteome;Transcription;Transcriptionregulation;Transferase;Zinc		GO:0006139;GO:0006259;GO:0006304;GO:0006307;GO:0006355;GO:0006725;GO:0006807;GO:0006950;GO:0006974;GO:0008152;GO:0009889;GO:0009890;GO:0009891;GO:0009892;GO:0009893;GO:0009987;GO:0010468;GO:0010556;GO:0010557;GO:0010558;GO:0010604;GO:0010605;GO:0019219;GO:0019222;GO:0031323;GO:0031324;GO:0031325;GO:0031326;GO:0031327;GO:0031328;GO:0032259;GO:0033554;GO:0034641;GO:0035510;GO:0043170;GO:0043412;GO:…	GO:0003676;GO:0003677;GO:0003700;GO:0003824;GO:0003908;GO:0005488;GO:0008168;GO:0008172;GO:0008270;GO:0016740;GO:0016741;GO:0043167;GO:0043169;GO:0043565;GO:0046872;GO:0046914;GO:0097159;GO:0140110		GO:0006139;GO:0006259;GO:0006304;GO:0006355;GO:0006725;GO:0006807;GO:0006950;GO:0006974;GO:0008152;GO:0009987;GO:0019222;GO:0032259;GO:0034641;GO:0043170;GO:0043412;GO:0044238;GO:0046483;GO:0050789;GO:0050896;GO:0065007			Bifunctional transcriptional activator/DNA repair enzyme Ada;Methylated-DNA--protein-cysteine methyltransferase;Methylphosphotriester-DNA--protein-cysteine S-methyltransferase	P06134	P06134	ADA_ECOLI	ada	Bifunctional transcriptional activator/DNA repair enzyme Ada	ada	1ADN;1EYF;1SFE;1U8B;1WPK;1ZGW	ADA_ECOLI			0.30804	0.445578	0.519308	0.731585
15.679	15.8665	15.675	15.9367	15.9738	16.1289	16.0091	16.011	aerobic respiration;anaerobic respiration;carboxylic acid metabolic process;cellular metabolic process;cellular process;cellular respiration;electron transport chain;energy derivation by oxidation of organic compounds;establishment of localization;generation of precursor metabolites and energy;lactate metabolic process;lactate oxidation;localization;metabolic process;monocarboxylic acid metabolic…	anion binding;binding;catalytic activity;D-lactate dehydrogenase (quinone) activity;electron transfer activity;FAD binding;flavin adenine dinucleotide binding;heterocyclic compound binding;ion binding;nucleoside phosphate binding;nucleotide binding;organic cyclic compound binding;oxidoreductase activity;oxidoreductase activity, acting on CH-OH group of donors;oxidoreductase activity, acting on th…	cellular anatomical entity;cytoplasmic side of membrane;cytoplasmic side of plasma membrane;extrinsic component of cytoplasmic side of plasma membrane;extrinsic component of membrane;extrinsic component of plasma membrane;membrane;plasma membrane;side of membrane	cellular process;cellular respiration;electron transport chain;establishment of localization;generation of precursor metabolites and energy;localization;metabolic process;monocarboxylic acid metabolic process;organic acid metabolic process;small molecule metabolic process;transmembrane transport;transport	cellular anatomical entity;extrinsic component of membrane;membrane;plasma membrane	Pyruvate metabolism	FAD_binding_4;Lact-deh-memb	AGUIRRE_PANCREATIC_CANCER_COPY_NUMBER_UP;BLALOCK_ALZHEIMERS_DISEASE_DN;BURTON_ADIPOGENESIS_6;DIAZ_CHRONIC_MYELOGENOUS_LEUKEMIA_UP;ENK_UV_RESPONSE_KERATINOCYTE_DN;FEVR_CTNNB1_TARGETS_DN;FLECHNER_BIOPSY_KIDNEY_TRANSPLANT_OK_VS_DONOR_UP;FLECHNER_BIOPSY_KIDNEY_TRANSPLANT_REJECTED_VS_OK_DN;HEIDENBLAD_AMPLIFIED_IN_PANCREATIC_CANCER;KAAB_HEART_ATRIUM_VS_VENTRICLE_DN;KEGG_CITRATE_CYCLE_TCA_CYCLE;KEGG_GLY…	3D-structure;Cellinnermembrane;Cellmembrane;Directproteinsequencing;FAD;Flavoprotein;Membrane;Oxidoreductase;Quinone;Referenceproteome		GO:0006082;GO:0006089;GO:0006091;GO:0006810;GO:0008152;GO:0009060;GO:0009061;GO:0009987;GO:0015980;GO:0019516;GO:0019752;GO:0022900;GO:0022904;GO:0032787;GO:0043436;GO:0044237;GO:0044281;GO:0045333;GO:0051179;GO:0051234;GO:0055085;GO:0071704;GO:1901615	GO:0000166;GO:0003824;GO:0005488;GO:0009055;GO:0016491;GO:0016614;GO:0016901;GO:0036094;GO:0043167;GO:0043168;GO:0048038;GO:0050660;GO:0071949;GO:0097159;GO:0102029;GO:1901265;GO:1901363	GO:0005886;GO:0009898;GO:0016020;GO:0019897;GO:0019898;GO:0031234;GO:0098552;GO:0098562;GO:0110165	GO:0006082;GO:0006091;GO:0006810;GO:0008152;GO:0009987;GO:0022900;GO:0032787;GO:0044281;GO:0045333;GO:0051179;GO:0051234;GO:0055085	GO:0005886;GO:0016020;GO:0019898;GO:0110165	ko00620	Quinone-dependent D-lactate dehydrogenase	P06149	P06149	DLD_ECOLI	dld	Quinone-dependent D-lactate dehydrogenase	dld	1F0X	DLD_ECOLI	+	PQQ2_PQQ	1.75166	0.0171628	0.241379	3.23874
11.6349	11.4008	11.5077	11.6686	11.496	11.177	11.4716	11.4491	biosynthetic process;catabolic process;CDP-diacylglycerol catabolic process;CDP-diacylglycerol metabolic process;cellular catabolic process;cellular lipid catabolic process;cellular lipid metabolic process;cellular metabolic process;cellular process;glycerolipid catabolic process;glycerolipid metabolic process;glycerophospholipid catabolic process;glycerophospholipid metabolic process;lipid biosy…	catalytic activity;CDP-diacylglycerol diphosphatase activity;hydrolase activity;hydrolase activity, acting on acid anhydrides;hydrolase activity, acting on acid anhydrides, in phosphorus-containing anhydrides;pyrophosphatase activity	cellular anatomical entity;membrane;plasma membrane	biosynthetic process;catabolic process;cellular lipid metabolic process;cellular process;lipid metabolic process;metabolic process;phosphorus metabolic process;primary metabolic process	cellular anatomical entity;membrane;plasma membrane	Glycerophospholipid metabolism	CDH		Cellinnermembrane;Cellmembrane;Hydrolase;Lipidbiosynthesis;Lipidmetabolism;Membrane;Phospholipidbiosynthesis;Phospholipidmetabolism;Referenceproteome;Transmembrane;Transmembranehelix		GO:0006629;GO:0006644;GO:0006650;GO:0006793;GO:0006796;GO:0008152;GO:0008610;GO:0008654;GO:0009056;GO:0009058;GO:0009395;GO:0009987;GO:0016042;GO:0019637;GO:0044237;GO:0044238;GO:0044242;GO:0044248;GO:0044255;GO:0046341;GO:0046342;GO:0046434;GO:0046475;GO:0046486;GO:0046503;GO:0071704;GO:0090407;GO:1901575;GO:1901576	GO:0003824;GO:0008715;GO:0016462;GO:0016787;GO:0016817;GO:0016818	GO:0005886;GO:0016020;GO:0110165	GO:0006629;GO:0006793;GO:0008152;GO:0009056;GO:0009058;GO:0009987;GO:0044238;GO:0044255	GO:0005886;GO:0016020;GO:0110165	ko00564	CDP-diacylglycerol pyrophosphatase	P06282	P06282	CDH_ECOLI	cdh	CDP-diacylglycerol pyrophosphatase	cdh		CDH_ECOLI			0.795044	0.136134	-0.154597	-1.60185
14.5831	14.4328	14.4416	14.2993	14.2264	14.2727	14.3596	14.1481	cellular process;cellular response to chemical stimulus;cellular response to chemical stress;cellular response to oxidative stress;cellular response to stimulus;cellular response to stress;response to chemical;response to hydroperoxide;response to oxidative stress;response to oxygen-containing compound;response to reactive oxygen species;response to stimulus;response to stress	antioxidant activity;catalytic activity;glutathione peroxidase activity;oxidoreductase activity;oxidoreductase activity, acting on peroxide as acceptor;peroxidase activity;peroxiredoxin activity;thioredoxin peroxidase activity;thioredoxin-dependent peroxiredoxin activity	cellular anatomical entity;periplasmic space	cellular process;response to chemical;response to oxidative stress;response to stimulus;response to stress	cellular anatomical entity;periplasmic space	Arachidonic acid metabolism;Glutathione metabolism	GSHPx		Oxidoreductase;Periplasm;Peroxidase;Referenceproteome;Stressresponse		GO:0000302;GO:0006950;GO:0006979;GO:0009987;GO:0033194;GO:0033554;GO:0034599;GO:0042221;GO:0050896;GO:0051716;GO:0062197;GO:0070887;GO:1901700	GO:0003824;GO:0004601;GO:0004602;GO:0008379;GO:0016209;GO:0016491;GO:0016684;GO:0051920;GO:0140824	GO:0042597;GO:0110165	GO:0006950;GO:0006979;GO:0009987;GO:0042221;GO:0050896	GO:0042597;GO:0110165	ko00480;ko00590	Thioredoxin/glutathione peroxidase BtuE	P06610	P06610	BTUE_ECOLI	btuE	Thioredoxin/glutathione peroxidase BtuE	btuE		BTUE_ECOLI	+	PQQ2_PQQ	1.37401	0.0387517	-0.187479	-2.57121
10.0555	10.6949	11.5653	10.5002	10.6585	10.5076	10.2192	10.6799	cobalamin transport;establishment of localization;localization;nitrogen compound transport;organic substance transport;transport;vitamin transport	ABC-type transporter activity;ABC-type vitamin B12 transporter activity;active transmembrane transporter activity;adenyl nucleotide binding;adenyl ribonucleotide binding;anion binding;ATP binding;ATP hydrolysis activity;ATPase-coupled transmembrane transporter activity;ATP-dependent activity;binding;carbohydrate derivative binding;catalytic activity;heterocyclic compound binding;hydrolase activit…	ATPase dependent transmembrane transport complex;ATP-binding cassette (ABC) transporter complex;BtuCD complex;cellular anatomical entity;cobalamin transport complex;extrinsic component of membrane;membrane;membrane protein complex;plasma membrane protein complex;protein-containing complex;transmembrane transporter complex;transporter complex	establishment of localization;localization;transport;vitamin transport	ATP-binding cassette (ABC) transporter complex;cellular anatomical entity;extrinsic component of membrane;membrane;membrane protein complex;protein-containing complex	ABC transporters	ABC_tran		3D-structure;ATP-binding;Cellinnermembrane;Cellmembrane;Membrane;Nucleotide-binding;Referenceproteome;Translocase;Transport		GO:0006810;GO:0015889;GO:0051179;GO:0051180;GO:0051234;GO:0071702;GO:0071705	GO:0000166;GO:0003824;GO:0005215;GO:0005488;GO:0005524;GO:0015399;GO:0015420;GO:0016462;GO:0016787;GO:0016817;GO:0016818;GO:0016887;GO:0017076;GO:0017111;GO:0022804;GO:0022857;GO:0030554;GO:0032553;GO:0032555;GO:0032559;GO:0035639;GO:0036094;GO:0042626;GO:0043167;GO:0043168;GO:0090482;GO:0097159;GO:0097367;GO:0140359;GO:0140657;GO:1901265;GO:1901363	GO:0016020;GO:0019898;GO:0032991;GO:0043190;GO:0098533;GO:0098796;GO:0098797;GO:0110165;GO:1902495;GO:1990191;GO:1990193;GO:1990351	GO:0006810;GO:0051179;GO:0051180;GO:0051234	GO:0016020;GO:0019898;GO:0032991;GO:0043190;GO:0098796;GO:0110165	ko02010	Vitamin B12 import ATP-binding protein BtuD	P06611	P06611	BTUD_ECOLI	btuD	Vitamin B12 import ATP-binding protein BtuD	btuD	1L7V;2QI9;4DBL;4FI3;4R9U	BTUD_ECOLI			0.225757	0.547467	-0.187671	-0.561761
16.3426	16.3568	16.4925	16.3553	15.2151	15.4759	15.3793	15.6668	cellular aromatic compound metabolic process;cellular component organization;cellular component organization or biogenesis;cellular metabolic process;cellular nitrogen compound metabolic process;cellular process;chromosome organization;DNA conformation change;DNA metabolic process;DNA topological change;heterocycle metabolic process;macromolecule metabolic process;metabolic process;nitrogen compo…	binding;catalytic activity;catalytic activity, acting on a nucleic acid;catalytic activity, acting on DNA;cation binding;DNA binding;DNA topoisomerase activity;DNA topoisomerase type I (single strand cut, ATP-independent) activity;ion binding;isomerase activity;metal ion binding;nucleic acid binding;organic cyclic compound binding	cellular anatomical entity;chromosome;cytosol;intracellular non-membrane-bounded organelle;intracellular organelle;non-membrane-bounded organelle;organelle	cellular aromatic compound metabolic process;cellular component organization;cellular component organization or biogenesis;cellular nitrogen compound metabolic process;cellular process;chromosome organization;DNA conformation change;DNA metabolic process;heterocycle metabolic process;macromolecule metabolic process;metabolic process;nitrogen compound metabolic process;nucleobase-containing compou…	cellular anatomical entity;chromosome;cytosol;intracellular non-membrane-bounded organelle;intracellular organelle;non-membrane-bounded organelle;organelle		Topo_Zn_Ribbon;Topoisom_bac;Toprim;zf-C4_Topoisom		3D-structure;DNA-binding;Isomerase;Magnesium;Metal-binding;Referenceproteome;Repeat;Topoisomerase;Zinc;Zinc-finger		GO:0006139;GO:0006259;GO:0006265;GO:0006725;GO:0006807;GO:0006996;GO:0008152;GO:0009987;GO:0016043;GO:0034641;GO:0043170;GO:0044237;GO:0044238;GO:0046483;GO:0051276;GO:0071103;GO:0071704;GO:0071840;GO:0090304;GO:1901360	GO:0003676;GO:0003677;GO:0003824;GO:0003916;GO:0003917;GO:0005488;GO:0016853;GO:0043167;GO:0043169;GO:0046872;GO:0097159;GO:0140097;GO:0140640	GO:0005694;GO:0005829;GO:0043226;GO:0043228;GO:0043229;GO:0043232;GO:0110165	GO:0006139;GO:0006259;GO:0006725;GO:0006807;GO:0006996;GO:0008152;GO:0009987;GO:0016043;GO:0034641;GO:0043170;GO:0044238;GO:0046483;GO:0051276;GO:0071103;GO:0071840	GO:0005694;GO:0005829;GO:0043226;GO:0043228;GO:0043229;GO:0043232;GO:0110165		DNA topoisomerase 1	P06612	P06612	TOP1_ECOLI	topA	DNA topoisomerase 1	topA	1CY0;1CY1;1CY2;1CY4;1CY6;1CY7;1CY8;1CY9;1CYY;1ECL;1MW8;1MW9;1YUA;3PWT;3PX7;4RUL	TOP1_ECOLI	+	PQQ2_PQQ	4.09773	0	-0.952533	-9.45097
12.6467	12.4313	12.6362	12.3066	13.0019	13.0638	12.9538	13.0693	cellular component assembly;cellular component biogenesis;cellular component organization;cellular component organization or biogenesis;cellular metabolic process;cellular process;macromolecule metabolic process;macromolecule modification;metabolic process;nitrogen compound metabolic process;organic substance metabolic process;organonitrogen compound metabolic process;phosphate-containing compoun…	anion binding;binding;carbohydrate derivative binding;catalytic activity;GTP binding;GTPase activity;guanosine tetraphosphate binding;guanyl nucleotide binding;guanyl ribonucleotide binding;heterocyclic compound binding;hydrolase activity;hydrolase activity, acting on acid anhydrides;hydrolase activity, acting on acid anhydrides, in phosphorus-containing anhydrides;ion binding;nucleic acid bindin…	cellular anatomical entity;cytoplasm;cytosol;membrane;plasma membrane	cellular component assembly;cellular component biogenesis;cellular component organization;cellular component organization or biogenesis;cellular process;macromolecule metabolic process;macromolecule modification;metabolic process;nitrogen compound metabolic process;phosphorus metabolic process;phosphorylation;primary metabolic process;protein metabolic process;protein modification process;protein…	cellular anatomical entity;cytoplasm;cytosol;membrane;plasma membrane		KH_2;MMR_HSR1		3D-structure;Cellinnermembrane;Cellmembrane;Cytoplasm;Directproteinsequencing;GTP-binding;Membrane;Nucleotide-binding;Phosphoprotein;Referenceproteome;Ribosomebiogenesis;RNA-binding;rRNA-binding		GO:0000028;GO:0006468;GO:0006793;GO:0006796;GO:0006807;GO:0008152;GO:0009987;GO:0016043;GO:0016310;GO:0019538;GO:0022607;GO:0022613;GO:0022618;GO:0036211;GO:0042274;GO:0043170;GO:0043412;GO:0043933;GO:0044085;GO:0044237;GO:0044238;GO:0065003;GO:0071704;GO:0071826;GO:0071840;GO:1901564	GO:0000166;GO:0003676;GO:0003723;GO:0003824;GO:0003924;GO:0005488;GO:0005525;GO:0016462;GO:0016787;GO:0016817;GO:0016818;GO:0017076;GO:0017111;GO:0019001;GO:0019843;GO:0032553;GO:0032555;GO:0032561;GO:0035639;GO:0036094;GO:0043021;GO:0043022;GO:0043024;GO:0043167;GO:0043168;GO:0044877;GO:0070181;GO:0097159;GO:0097216;GO:0097367;GO:1901265;GO:1901363	GO:0005737;GO:0005829;GO:0005886;GO:0016020;GO:0110165	GO:0006468;GO:0006793;GO:0006807;GO:0008152;GO:0009987;GO:0016043;GO:0016310;GO:0019538;GO:0022607;GO:0022618;GO:0036211;GO:0042274;GO:0043170;GO:0043412;GO:0044085;GO:0044238;GO:0065003;GO:0071840	GO:0005737;GO:0005829;GO:0005886;GO:0016020;GO:0110165		GTPase Era	P06616	P06616	ERA_ECOLI	era	GTPase Era	era	1EGA;3IEU	ERA_ECOLI	+	PQQ2_PQQ	2.99074	0.00179618	0.517022	5.93459
13.0426	12.8134	12.8343	12.8011	12.4701	12.5029	12.3518	12.2553	amide biosynthetic process;amide metabolic process;biological regulation;biosynthetic process;biotin biosynthetic process;biotin metabolic process;carboxylic acid biosynthetic process;carboxylic acid metabolic process;cellular biosynthetic process;cellular metabolic process;cellular nitrogen compound biosynthetic process;cellular nitrogen compound metabolic process;cellular process;heterocycle bi…	adenyl nucleotide binding;adenyl ribonucleotide binding;amide binding;anion binding;ATP binding;binding;biotin binding;biotin-[acetyl-CoA-carboxylase] ligase activity;biotin-protein ligase activity;carbohydrate derivative binding;carboxylic acid binding;catalytic activity;catalytic activity, acting on a protein;DNA binding;double-stranded DNA binding;heterocyclic compound binding;identical protei…	cellular anatomical entity;cytoplasm;protein-containing complex;transcription regulator complex;transcription repressor complex	amide metabolic process;biological regulation;biosynthetic process;cellular nitrogen compound metabolic process;cellular process;heterocycle metabolic process;macromolecule metabolic process;macromolecule modification;metabolic process;monocarboxylic acid metabolic process;nitrogen compound metabolic process;organic acid metabolic process;primary metabolic process;protein metabolic process;protei…	cellular anatomical entity;cytoplasm;protein-containing complex;transcription regulator complex;transcription repressor complex	Biotin metabolism	BPL_C;BPL_LplA_LipB;HTH_11		3D-structure;ATP-binding;Biotin;DNA-binding;Ligase;Nucleotide-binding;Referenceproteome;Repressor;Transcription;Transcriptionregulation		GO:0006082;GO:0006355;GO:0006766;GO:0006767;GO:0006768;GO:0006790;GO:0006807;GO:0008152;GO:0009058;GO:0009102;GO:0009110;GO:0009889;GO:0009987;GO:0010468;GO:0010556;GO:0016053;GO:0018130;GO:0019219;GO:0019222;GO:0019538;GO:0019752;GO:0031323;GO:0031326;GO:0032787;GO:0034641;GO:0036211;GO:0042364;GO:0043170;GO:0043412;GO:0043436;GO:0043603;GO:0043604;GO:0044237;GO:0044238;GO:0044249;GO:0044271;GO:…	GO:0000166;GO:0000976;GO:0001067;GO:0003676;GO:0003677;GO:0003690;GO:0003824;GO:0004077;GO:0005488;GO:0005515;GO:0005524;GO:0009374;GO:0016874;GO:0016879;GO:0017076;GO:0018271;GO:0019842;GO:0030554;GO:0031406;GO:0032553;GO:0032555;GO:0032559;GO:0033218;GO:0033293;GO:0035639;GO:0036094;GO:0042802;GO:0042803;GO:0043167;GO:0043168;GO:0043177;GO:0043565;GO:0046983;GO:0097159;GO:0097367;GO:0140096;GO:…	GO:0005667;GO:0005737;GO:0017053;GO:0032991;GO:0110165	GO:0006082;GO:0006355;GO:0006766;GO:0006790;GO:0006807;GO:0008152;GO:0009058;GO:0009987;GO:0019222;GO:0019538;GO:0032787;GO:0034641;GO:0036211;GO:0043170;GO:0043412;GO:0043603;GO:0044238;GO:0044281;GO:0046483;GO:0050789;GO:0065007	GO:0005667;GO:0005737;GO:0017053;GO:0032991;GO:0110165	ko00780	Bifunctional ligase/repressor BirA	P06709	P06709	BIRA_ECOLI	birA	Bifunctional ligase/repressor BirA	birA	1BIA;1BIB;1HXD;2EWN;4WF2	BIRA_ECOLI	+	PQQ2_PQQ	2.99323	0.00180192	-0.477852	-5.94111
12.7191	12.6027	12.5263	12.7545	12.9046	12.9331	13.1048	13.0216	cellular aromatic compound metabolic process;cellular metabolic process;cellular nitrogen compound metabolic process;cellular process;DNA metabolic process;DNA replication;DNA-templated DNA replication;heterocycle metabolic process;macromolecule metabolic process;metabolic process;nitrogen compound metabolic process;nucleic acid metabolic process;nucleobase-containing compound metabolic process;o…	adenyl nucleotide binding;adenyl ribonucleotide binding;anion binding;ATP binding;ATP hydrolysis activity;binding;carbohydrate derivative binding;catalytic activity;catalytic activity, acting on a nucleic acid;catalytic activity, acting on DNA;DNA binding;DNA polymerase activity;DNA polymerase processivity factor activity;DNA-directed DNA polymerase activity;enzyme activator activity;enzyme regul…	catalytic complex;DNA polymerase complex;DNA polymerase III complex;DNA polymerase III, clamp loader complex;intracellular protein-containing complex;nuclear protein-containing complex;protein-containing complex;protein-DNA complex;replisome;transferase complex;transferase complex, transferring phosphorus-containing groups	cellular aromatic compound metabolic process;cellular nitrogen compound metabolic process;cellular process;DNA metabolic process;DNA replication;heterocycle metabolic process;macromolecule metabolic process;metabolic process;nitrogen compound metabolic process;nucleobase-containing compound metabolic process;primary metabolic process	catalytic complex;DNA polymerase complex;protein-containing complex;protein-DNA complex;replisome	DNA replication;Homologous recombination;Mismatch repair;Purine metabolism;Pyrimidine metabolism	DNA_pol3_delta2;DNA_pol3_gamma3;DNA_pol3_tau_4;DNA_pol3_tau_5		3D-structure;ATP-binding;Directproteinsequencing;DNA-directedDNApolymerase;DNAreplication;Nucleotide-binding;Nucleotidyltransferase;Referenceproteome;Ribosomalframeshifting;Transferase		GO:0006139;GO:0006259;GO:0006260;GO:0006261;GO:0006725;GO:0006807;GO:0008152;GO:0009987;GO:0034641;GO:0043170;GO:0044237;GO:0044238;GO:0046483;GO:0071704;GO:0090304;GO:1901360	GO:0000166;GO:0003676;GO:0003677;GO:0003824;GO:0003887;GO:0005488;GO:0005515;GO:0005524;GO:0008047;GO:0016462;GO:0016740;GO:0016772;GO:0016779;GO:0016787;GO:0016817;GO:0016818;GO:0016887;GO:0017076;GO:0017111;GO:0030234;GO:0030337;GO:0030554;GO:0032553;GO:0032555;GO:0032559;GO:0034061;GO:0035639;GO:0036094;GO:0042802;GO:0043167;GO:0043168;GO:0097159;GO:0097367;GO:0098772;GO:0140097;GO:0140640;GO:…	GO:0009360;GO:0030894;GO:0032991;GO:0032993;GO:0042575;GO:0043846;GO:0061695;GO:0140513;GO:0140535;GO:1902494;GO:1990234	GO:0006139;GO:0006259;GO:0006260;GO:0006725;GO:0006807;GO:0008152;GO:0009987;GO:0034641;GO:0043170;GO:0044238;GO:0046483	GO:0030894;GO:0032991;GO:0032993;GO:0042575;GO:1902494	ko00230;ko00240;ko03030;ko03430;ko03440	DNA polymerase III subunit tau	P06710	P06710	DPO3X_ECOLI	dnaX	DNA polymerase III subunit tau	dnaX	1JR3;1NJF;1NJG;1XXH;1XXI;2AYA;3GLF;3GLG;3GLH;3GLI;5FKU;5FKV	DPO3X_ECOLI	+	PQQ2_PQQ	2.5661	0.00320362	0.340384	4.89821
14.7854	14.7665	14.5349	14.9439	15.3061	15.0404	15.2205	15.4137	cell redox homeostasis;cellular homeostasis;cellular process;cellular response to chemical stimulus;cellular response to chemical stress;cellular response to oxidative stress;cellular response to stimulus;cellular response to stress;glutathione metabolic process;homeostatic process;metabolic process;organic substance metabolic process;response to chemical;response to oxidative stress;response to …	adenyl nucleotide binding;anion binding;antioxidant activity;binding;catalytic activity;disulfide oxidoreductase activity;FAD binding;flavin adenine dinucleotide binding;glutathione disulfide oxidoreductase activity;glutathione-disulfide reductase (NADP) activity;heterocyclic compound binding;ion binding;NADP binding;nucleoside phosphate binding;nucleotide binding;organic cyclic compound binding;…	cellular anatomical entity;cytosol;membrane	cell redox homeostasis;cellular homeostasis;cellular process;homeostatic process;metabolic process;response to chemical;response to oxidative stress;response to stimulus;response to stress	cellular anatomical entity;cytosol;membrane	Glutathione metabolism	Pyr_redox_2;Pyr_redox_dim		3D-structure;Cytoplasm;Disulfidebond;FAD;Flavoprotein;NADP;Oxidoreductase;Redox-activecenter;Referenceproteome		GO:0006749;GO:0006950;GO:0006979;GO:0008152;GO:0009987;GO:0019725;GO:0033554;GO:0034599;GO:0042221;GO:0042592;GO:0045454;GO:0050896;GO:0051716;GO:0062197;GO:0070887;GO:0071704	GO:0000166;GO:0003824;GO:0004362;GO:0005488;GO:0015036;GO:0015038;GO:0016209;GO:0016491;GO:0016667;GO:0016668;GO:0017076;GO:0030554;GO:0036094;GO:0043167;GO:0043168;GO:0050660;GO:0050661;GO:0071949;GO:0097159;GO:1901265;GO:1901363	GO:0005829;GO:0016020;GO:0110165	GO:0006950;GO:0006979;GO:0008152;GO:0009987;GO:0019725;GO:0042221;GO:0042592;GO:0045454;GO:0050896	GO:0005829;GO:0016020;GO:0110165	ko00480	Glutathione reductase	P06715	P06715	GSHR_ECOLI	gor	Glutathione reductase	gor	1GER;1GES;1GET;1GEU	GSHR_ECOLI	+	PQQ2_PQQ	2.25684	0.00631915	0.487494	4.2242
13.293	12.5532	13.0778	13.3292	13.5528	13.2459	13.5927	13.5454	carbohydrate catabolic process;carbohydrate metabolic process;catabolic process;disaccharide catabolic process;disaccharide metabolic process;melibiose catabolic process;melibiose metabolic process;metabolic process;oligosaccharide catabolic process;oligosaccharide metabolic process;organic substance catabolic process;organic substance metabolic process;primary metabolic process	adenyl nucleotide binding;alpha-galactosidase activity;anion binding;binding;catalytic activity;cation binding;galactosidase activity;heterocyclic compound binding;hydrolase activity;hydrolase activity, acting on glycosyl bonds;hydrolase activity, hydrolyzing O-glycosyl compounds;ion binding;manganese ion binding;metal ion binding;NAD binding;NAD+ binding;nucleoside phosphate binding;nucleotide b…	cellular anatomical entity;cytosol	carbohydrate metabolic process;catabolic process;metabolic process;oligosaccharide metabolic process;primary metabolic process	cellular anatomical entity;cytosol	Galactose metabolism;Glycerolipid metabolism;Glycosphingolipid biosynthesis - globo series;Sphingolipid metabolism	Glyco_hydro_4;Glyco_hydro_4C		Carbohydratemetabolism;Directproteinsequencing;Glycosidase;Hydrolase;Manganese;Metal-binding;NAD;Referenceproteome		GO:0005975;GO:0005984;GO:0005994;GO:0005995;GO:0008152;GO:0009056;GO:0009311;GO:0009313;GO:0016052;GO:0044238;GO:0046352;GO:0071704;GO:1901575	GO:0000166;GO:0003824;GO:0004553;GO:0004557;GO:0005488;GO:0015925;GO:0016491;GO:0016614;GO:0016616;GO:0016787;GO:0016798;GO:0017076;GO:0030145;GO:0030554;GO:0036094;GO:0043167;GO:0043168;GO:0043169;GO:0046872;GO:0046914;GO:0051287;GO:0070403;GO:0097159;GO:1901265;GO:1901363	GO:0005829;GO:0110165	GO:0005975;GO:0008152;GO:0009056;GO:0009311;GO:0044238	GO:0005829;GO:0110165	ko00052;ko00561;ko00600;ko00603	Alpha-galactosidase	P06720	P06720	AGAL_ECOLI	melA	Alpha-galactosidase	melA		AGAL_ECOLI			1.12296	0.0650696	0.420889	2.14772
13.1564	12.9747	13.0846	13.0113	13.0455	12.7826	13.0038	13.1457	alpha-amino acid biosynthetic process;alpha-amino acid catabolic process;alpha-amino acid metabolic process;amino acid biosynthetic process;amino acid catabolic process;amino acid metabolic process;aspartate family amino acid biosynthetic process;aspartate family amino acid metabolic process;biosynthetic process;carboxylic acid biosynthetic process;carboxylic acid catabolic process;carboxylic aci…	alanine racemase activity;amino-acid racemase activity;anion binding;binding;carbon-sulfur lyase activity;catalytic activity;cystathionine beta-lyase activity;cysteine-S-conjugate beta-lyase activity;heterocyclic compound binding;identical protein binding;ion binding;isomerase activity;L-cysteine desulfhydrase activity;lyase activity;organic cyclic compound binding;protein binding;pyridoxal phosp…	cellular anatomical entity;cytoplasm;protein-containing complex	amino acid metabolic process;biosynthetic process;catabolic process;cellular component assembly;cellular component organization;cellular component organization or biogenesis;cellular modified amino acid metabolic process;cellular process;metabolic process;monocarboxylic acid metabolic process;nitrogen compound metabolic process;organic acid metabolic process;primary metabolic process;protein-cont…	cellular anatomical entity;cytoplasm;protein-containing complex	Cysteine and methionine metabolism;Nitrogen metabolism;Selenocompound metabolism;Sulfur metabolism	Cys_Met_Meta_PP		3D-structure;Amino-acidbiosynthesis;Cytoplasm;Directproteinsequencing;Lyase;Methioninebiosynthesis;Pyridoxalphosphate;Referenceproteome		GO:0000096;GO:0000097;GO:0000098;GO:0006082;GO:0006090;GO:0006520;GO:0006534;GO:0006555;GO:0006575;GO:0006790;GO:0006807;GO:0008152;GO:0008652;GO:0009056;GO:0009058;GO:0009063;GO:0009066;GO:0009067;GO:0009069;GO:0009071;GO:0009086;GO:0009092;GO:0009093;GO:0009987;GO:0016043;GO:0016053;GO:0016054;GO:0019346;GO:0019448;GO:0019450;GO:0019752;GO:0022607;GO:0032787;GO:0042219;GO:0043436;GO:0043933;GO:…	GO:0003824;GO:0004121;GO:0005488;GO:0005515;GO:0008784;GO:0016829;GO:0016846;GO:0016853;GO:0016854;GO:0016855;GO:0019842;GO:0030170;GO:0036094;GO:0036361;GO:0042802;GO:0043167;GO:0043168;GO:0047661;GO:0047804;GO:0070279;GO:0080146;GO:0097159;GO:1901363	GO:0005737;GO:0032991;GO:0110165	GO:0006082;GO:0006090;GO:0006520;GO:0006575;GO:0006790;GO:0006807;GO:0008152;GO:0009056;GO:0009058;GO:0009987;GO:0016043;GO:0022607;GO:0032787;GO:0044238;GO:0044281;GO:0065003;GO:0071840	GO:0005737;GO:0032991;GO:0110165	ko00270;ko00450;ko00910;ko00920	Cystathionine beta-lyase MetC	P06721	P06721	METC_ECOLI	metC	Cystathionine beta-lyase MetC	metC	1CL1;1CL2;2FQ6;2GQN;4ITG;4ITX	METC_ECOLI			0.302294	0.452611	-0.0623462	-0.720092
10.6328	9.25433	7.86737	9.31719	10.5517	10.4876	10.4277	10.5815	biological regulation;cellular aromatic compound metabolic process;cellular metabolic process;cellular nitrogen compound metabolic process;cellular process;cellular response to stimulus;cellular response to stress;DNA damage response;DNA metabolic process;DNA modification;DNA repair;heterocycle metabolic process;macromolecule metabolic process;macromolecule modification;metabolic process;mismatch…	binding;catalytic activity;catalytic activity, acting on a nucleic acid;catalytic activity, acting on DNA;DNA binding;DNA endonuclease activity;DNA nuclease activity;endonuclease activity;hydrolase activity;hydrolase activity, acting on ester bonds;nuclease activity;nucleic acid binding;organic cyclic compound binding;T/G mismatch-specific endonuclease activity	cellular anatomical entity;cytoplasm;mismatch repair complex;protein-containing complex	biological regulation;cellular aromatic compound metabolic process;cellular nitrogen compound metabolic process;cellular process;DNA damage response;DNA metabolic process;DNA modification;DNA repair;heterocycle metabolic process;macromolecule metabolic process;macromolecule modification;metabolic process;nitrogen compound metabolic process;nucleobase-containing compound metabolic process;primary …	cellular anatomical entity;cytoplasm;mismatch repair complex;protein-containing complex	Mismatch repair	MutH		3D-structure;Cytoplasm;Directproteinsequencing;DNAdamage;DNArepair;Endonuclease;Hydrolase;Nuclease;Referenceproteome		GO:0000018;GO:0006139;GO:0006259;GO:0006281;GO:0006298;GO:0006304;GO:0006725;GO:0006807;GO:0006950;GO:0006974;GO:0008152;GO:0009987;GO:0019219;GO:0019222;GO:0031323;GO:0033554;GO:0034641;GO:0043170;GO:0043412;GO:0044237;GO:0044238;GO:0046483;GO:0050789;GO:0050794;GO:0050896;GO:0051052;GO:0051171;GO:0051716;GO:0060255;GO:0065007;GO:0071704;GO:0080090;GO:0090304;GO:1901360	GO:0003676;GO:0003677;GO:0003824;GO:0004518;GO:0004519;GO:0004520;GO:0004536;GO:0005488;GO:0016787;GO:0016788;GO:0043765;GO:0097159;GO:0140097;GO:0140640	GO:0005737;GO:0032300;GO:0032991;GO:0110165	GO:0006139;GO:0006259;GO:0006281;GO:0006304;GO:0006725;GO:0006807;GO:0006950;GO:0006974;GO:0008152;GO:0009987;GO:0019222;GO:0034641;GO:0043170;GO:0043412;GO:0044238;GO:0046483;GO:0050789;GO:0050896;GO:0051052;GO:0065007	GO:0005737;GO:0032300;GO:0032991;GO:0110165	ko03430	DNA mismatch repair protein MutH	P06722	P06722	MUTH_ECOLI	mutH	DNA mismatch repair protein MutH	mutH	1AZO;2AZO	MUTH_ECOLI			1.15378	0.061218	1.24422	2.19918
10.8708	11.0816	11.0857	10.4488	9.83692	10.0567	10.0879	10.1621	biological regulation;negative regulation of biological process;negative regulation of biosynthetic process;negative regulation of cellular biosynthetic process;negative regulation of cellular metabolic process;negative regulation of cellular process;negative regulation of DNA-templated transcription;negative regulation of macromolecule biosynthetic process;negative regulation of macromolecule me…	binding;DNA binding;DNA-binding transcription factor activity;double-stranded DNA binding;nucleic acid binding;organic cyclic compound binding;sequence-specific DNA binding;sequence-specific double-stranded DNA binding;transcription cis-regulatory region binding;transcription regulator activity;transcription regulatory region nucleic acid binding		biological regulation;regulation of biological process;regulation of DNA-templated transcription;regulation of metabolic process			LacI;Peripla_BP_3		DNA-binding;Referenceproteome;Repressor;Transcription;Transcriptionregulation		GO:0006355;GO:0009889;GO:0009890;GO:0009892;GO:0010468;GO:0010556;GO:0010558;GO:0010605;GO:0019219;GO:0019222;GO:0031323;GO:0031324;GO:0031326;GO:0031327;GO:0045892;GO:0045934;GO:0048519;GO:0048523;GO:0050789;GO:0050794;GO:0051171;GO:0051172;GO:0051252;GO:0051253;GO:0060255;GO:0065007;GO:0080090;GO:1902679;GO:2001141	GO:0000976;GO:0001067;GO:0003676;GO:0003677;GO:0003690;GO:0003700;GO:0005488;GO:0043565;GO:0097159;GO:0140110;GO:1990837		GO:0006355;GO:0019222;GO:0050789;GO:0065007			HTH-type transcriptional regulator EbgR	P06846	P06846	EBGR_ECOLI	ebgR	HTH-type transcriptional regulator EbgR	ebgR		EBGR_ECOLI	+	PQQ2_PQQ	2.63671	0.00308068	-0.835824	-5.06104
10.9082	10.2115	9.94832	10.6349	11.1064	11.0616	10.9698	10.935	carbohydrate catabolic process;carbohydrate metabolic process;catabolic process;disaccharide catabolic process;disaccharide metabolic process;lactose catabolic process;lactose metabolic process;metabolic process;oligosaccharide catabolic process;oligosaccharide metabolic process;organic substance catabolic process;organic substance metabolic process;primary metabolic process	beta-galactosidase activity;binding;carbohydrate binding;catalytic activity;galactosidase activity;hydrolase activity;hydrolase activity, acting on glycosyl bonds;hydrolase activity, hydrolyzing O-glycosyl compounds	beta-galactosidase complex;catalytic complex;protein-containing complex	carbohydrate metabolic process;catabolic process;metabolic process;oligosaccharide metabolic process;primary metabolic process	beta-galactosidase complex;catalytic complex;protein-containing complex	Galactose metabolism;Other glycan degradation	Bgal_small_N;Glyco_hydro_2;Glyco_hydro_2_C;Glyco_hydro_2_N;LacZ_4		Glycosidase;Hydrolase;Referenceproteome		GO:0005975;GO:0005984;GO:0005988;GO:0005990;GO:0008152;GO:0009056;GO:0009311;GO:0009313;GO:0016052;GO:0044238;GO:0046352;GO:0071704;GO:1901575	GO:0003824;GO:0004553;GO:0004565;GO:0005488;GO:0015925;GO:0016787;GO:0016798;GO:0030246	GO:0009341;GO:0032991;GO:1902494	GO:0005975;GO:0008152;GO:0009056;GO:0009311;GO:0044238	GO:0009341;GO:0032991;GO:1902494	ko00052;ko00511	Evolved beta-galactosidase subunit alpha	P06864	P06864	BGA2_ECOLI	ebgA	Evolved beta-galactosidase subunit alpha	ebgA		BGA2_ECOLI	+	PQQ2_PQQ	1.46048	0.0320678	0.592468	2.72016
17.483	17.2931	17.3908	17.256	17.036	17.1782	16.913	17.0831	acetyl-CoA biosynthetic process;acetyl-CoA biosynthetic process from pyruvate;acetyl-CoA metabolic process;acyl-CoA biosynthetic process;acyl-CoA metabolic process;ADP catabolic process;ADP metabolic process;amide biosynthetic process;amide metabolic process;aromatic compound biosynthetic process;aromatic compound catabolic process;ATP metabolic process;biosynthetic process;carbohydrate catabolic…	acetyltransferase activity;acyltransferase activity;acyltransferase activity, transferring groups other than amino-acyl groups;anion binding;binding;carboxylic acid binding;catalytic activity;catalytic activity, acting on a protein;dihydrolipoyllysine-residue acetyltransferase activity;fatty acid binding;heterocyclic compound binding;ion binding;lipid binding;lipoic acid binding;monocarboxylic ac…	catalytic complex;cellular anatomical entity;cytoplasm;oxidoreductase complex;protein-containing complex;pyruvate dehydrogenase complex	amide metabolic process;biosynthetic process;carbohydrate derivative metabolic process;carbohydrate metabolic process;catabolic process;cellular aromatic compound metabolic process;cellular nitrogen compound metabolic process;cellular process;generation of precursor metabolites and energy;heterocycle metabolic process;metabolic process;monocarboxylic acid metabolic process;nitrogen compound metab…	catalytic complex;cellular anatomical entity;cytoplasm;oxidoreductase complex;protein-containing complex;pyruvate dehydrogenase complex	Citrate cycle (TCA cycle);Glycolysis / Gluconeogenesis;Pyruvate metabolism	2-oxoacid_dh;Biotin_lipoyl;E3_binding		3D-structure;Acetylation;Acyltransferase;Directproteinsequencing;Glycolysis;Lipoyl;Referenceproteome;Repeat;Transferase		GO:0005975;GO:0006082;GO:0006084;GO:0006085;GO:0006086;GO:0006090;GO:0006091;GO:0006096;GO:0006139;GO:0006163;GO:0006164;GO:0006195;GO:0006637;GO:0006725;GO:0006753;GO:0006790;GO:0006793;GO:0006796;GO:0006807;GO:0008152;GO:0009056;GO:0009058;GO:0009117;GO:0009132;GO:0009134;GO:0009135;GO:0009137;GO:0009141;GO:0009144;GO:0009150;GO:0009152;GO:0009154;GO:0009165;GO:0009166;GO:0009179;GO:0009181;GO:…	GO:0003824;GO:0004742;GO:0005488;GO:0005504;GO:0008289;GO:0016407;GO:0016417;GO:0016418;GO:0016740;GO:0016746;GO:0016747;GO:0031405;GO:0031406;GO:0033293;GO:0036094;GO:0043167;GO:0043168;GO:0043177;GO:0097159;GO:0140096;GO:1901363;GO:1901681	GO:0005737;GO:0032991;GO:0045254;GO:0110165;GO:1902494;GO:1990204	GO:0005975;GO:0006082;GO:0006090;GO:0006091;GO:0006139;GO:0006725;GO:0006790;GO:0006793;GO:0006807;GO:0008152;GO:0009056;GO:0009058;GO:0009117;GO:0009987;GO:0032787;GO:0034641;GO:0034655;GO:0043603;GO:0044238;GO:0044281;GO:0046483;GO:0055086;GO:1901135	GO:0005737;GO:0032991;GO:0045254;GO:0110165;GO:1902494;GO:1990204	ko00010;ko00020;ko00620	Dihydrolipoyllysine-residue acetyltransferase component of pyruvate dehydrogenase complex	P06959	P06959	ODP2_ECOLI	aceF	Dihydrolipoyllysine-residue acetyltransferase component of pyruvate dehydrogenase complex	aceF	1QJO;2K7V;7B9K	ODP2_ECOLI	+	PQQ2_PQQ	2.16433	0.00765886	-0.303164	-4.03393
12.7956	12.889	12.8827	12.9189	12.6024	12.8527	12.7336	12.6382	aromatic compound catabolic process;catabolic process;cellular aromatic compound metabolic process;cellular catabolic process;cellular metabolic process;cellular nitrogen compound catabolic process;cellular nitrogen compound metabolic process;cellular process;heterocycle catabolic process;heterocycle metabolic process;macromolecule catabolic process;macromolecule metabolic process;metabolic proce…	adenyl nucleotide binding;adenyl ribonucleotide binding;anion binding;ATP binding;binding;carbohydrate derivative binding;catalytic activity;catalytic activity, acting on a nucleic acid;catalytic activity, acting on a tRNA;catalytic activity, acting on RNA;cation binding;CCA tRNA nucleotidyltransferase activity;CCACCA tRNA nucleotidyltransferase activity;cyclic-nucleotide phosphodiesterase activi…		catabolic process;cellular aromatic compound metabolic process;cellular nitrogen compound metabolic process;cellular process;heterocycle metabolic process;macromolecule catabolic process;macromolecule metabolic process;metabolic process;nitrogen compound metabolic process;nucleobase-containing compound catabolic process;nucleobase-containing compound metabolic process;primary metabolic process;RN…		RNA transport	HD;PolyA_pol;PolyA_pol_RNAbd		ATP-binding;Hydrolase;Magnesium;Metal-binding;Multifunctionalenzyme;Nickel;Nucleotide-binding;Nucleotidyltransferase;Referenceproteome;RNA-binding;RNArepair;Transferase;tRNAprocessing		GO:0001680;GO:0006139;GO:0006396;GO:0006399;GO:0006401;GO:0006725;GO:0006807;GO:0008033;GO:0008152;GO:0009056;GO:0009057;GO:0009987;GO:0016070;GO:0016078;GO:0019439;GO:0031123;GO:0034470;GO:0034641;GO:0034655;GO:0034660;GO:0034661;GO:0042245;GO:0042780;GO:0043170;GO:0044237;GO:0044238;GO:0044248;GO:0044270;GO:0046483;GO:0046700;GO:0071025;GO:0071704;GO:0090304;GO:0106354;GO:1901360;GO:1901361;GO:…	GO:0000049;GO:0000166;GO:0000287;GO:0003676;GO:0003723;GO:0003824;GO:0004112;GO:0004810;GO:0005488;GO:0005524;GO:0008081;GO:0016740;GO:0016772;GO:0016779;GO:0016787;GO:0016788;GO:0016791;GO:0017076;GO:0030554;GO:0032553;GO:0032555;GO:0032559;GO:0035639;GO:0036094;GO:0042578;GO:0043167;GO:0043168;GO:0043169;GO:0046872;GO:0070567;GO:0097159;GO:0097367;GO:0140098;GO:0140101;GO:0140640;GO:0160016;GO:…		GO:0006139;GO:0006396;GO:0006399;GO:0006401;GO:0006725;GO:0006807;GO:0008033;GO:0008152;GO:0009056;GO:0009057;GO:0009987;GO:0016070;GO:0034641;GO:0034655;GO:0043170;GO:0044238;GO:0046483		ko03013	2',3'-cyclic phosphodiesterase;2'-nucleotidase;CCA-adding enzyme;Multifunctional CCA protein;Phosphatase	P06961	P06961	CCA_ECOLI	cca	Multifunctional CCA protein	cca		CCA_ECOLI	+	PQQ2_PQQ	1.42615	0.0341135	-0.164809	-2.66078
12.7428	12.9087	12.9926	13.0643	11.5225	11.7731	12.1077	12.0122	aromatic compound biosynthetic process;biosynthetic process;cell cycle;cell division;cellular aromatic compound metabolic process;cellular biosynthetic process;cellular metabolic process;cellular nitrogen compound biosynthetic process;cellular nitrogen compound metabolic process;cellular process;DNA-templated transcription;heterocycle biosynthetic process;heterocycle metabolic process;macromolecu…	binding;DNA binding;nucleic acid binding;organic cyclic compound binding		biosynthetic process;cell cycle;cell division;cellular aromatic compound metabolic process;cellular nitrogen compound metabolic process;cellular process;DNA-templated transcription;heterocycle metabolic process;macromolecule biosynthetic process;macromolecule metabolic process;metabolic process;nitrogen compound metabolic process;nucleobase-containing compound metabolic process;primary metabolic …			HTH_3		Cellcycle;Celldivision;DNA-binding;Referenceproteome;Repressor;Transcription;Transcriptionregulation		GO:0006139;GO:0006351;GO:0006725;GO:0006807;GO:0007049;GO:0008152;GO:0009058;GO:0009059;GO:0009987;GO:0016070;GO:0018130;GO:0019438;GO:0032774;GO:0034641;GO:0034654;GO:0043170;GO:0044237;GO:0044238;GO:0044249;GO:0044271;GO:0046483;GO:0051301;GO:0071704;GO:0090304;GO:1901360;GO:1901362;GO:1901576	GO:0003676;GO:0003677;GO:0005488;GO:0097159		GO:0006139;GO:0006351;GO:0006725;GO:0006807;GO:0007049;GO:0008152;GO:0009058;GO:0009059;GO:0009987;GO:0016070;GO:0034641;GO:0043170;GO:0044238;GO:0046483;GO:0051301			HTH-type transcriptional regulator DicA	P06966	P06966	DICA_ECOLI	dicA	HTH-type transcriptional regulator DicA	dicA		DICA_ECOLI	+	PQQ2_PQQ	3.45518	0.00100493	-1.07324	-7.24713
14.6896	14.0722	14.6334	14.6693	14.4773	14.6813	14.9515	14.7284	2'-deoxyribonucleotide biosynthetic process;2'-deoxyribonucleotide metabolic process;aromatic compound biosynthetic process;aromatic compound catabolic process;biosynthetic process;carbohydrate derivative biosynthetic process;carbohydrate derivative catabolic process;carbohydrate derivative metabolic process;catabolic process;cellular aromatic compound metabolic process;cellular biosynthetic proc…	binding;catalytic activity;cation binding;dUTP diphosphatase activity;hydrolase activity;hydrolase activity, acting on acid anhydrides;hydrolase activity, acting on acid anhydrides, in phosphorus-containing anhydrides;identical protein binding;ion binding;magnesium ion binding;metal ion binding;nucleoside triphosphate diphosphatase activity;protein binding;pyrophosphatase activity	cellular anatomical entity;cytosol;protein-containing complex	biosynthetic process;carbohydrate derivative metabolic process;catabolic process;cellular aromatic compound metabolic process;cellular component assembly;cellular component organization;cellular component organization or biogenesis;cellular nitrogen compound metabolic process;cellular process;heterocycle metabolic process;metabolic process;nitrogen compound metabolic process;nucleobase-containing…	cellular anatomical entity;cytosol;protein-containing complex	Pyrimidine metabolism	dUTPase	AFFAR_YY1_TARGETS_DN;ALCALAY_AML_BY_NPM1_LOCALIZATION_DN;BIOCARTA_PPARA_PATHWAY;BLALOCK_ALZHEIMERS_DISEASE_UP;BLUM_RESPONSE_TO_SALIRASIB_DN;BOYAULT_LIVER_CANCER_SUBCLASS_G56_UP;BRUINS_UVC_RESPONSE_LATE;BURTON_ADIPOGENESIS_PEAK_AT_16HR;BUYTAERT_PHOTODYNAMIC_THERAPY_STRESS_DN;CAFFAREL_RESPONSE_TO_THC_24HR_5_DN;CHEN_NEUROBLASTOMA_COPY_NUMBER_GAINS;CHICAS_RB1_TARGETS_SENESCENT;CHOI_ATL_STAGE_PREDICTO…	3D-structure;Cytoplasm;Directproteinsequencing;Hydrolase;Magnesium;Metal-binding;Nucleotidemetabolism;Referenceproteome		GO:0006139;GO:0006220;GO:0006221;GO:0006226;GO:0006244;GO:0006725;GO:0006753;GO:0006793;GO:0006796;GO:0006807;GO:0008152;GO:0009056;GO:0009058;GO:0009117;GO:0009123;GO:0009124;GO:0009129;GO:0009130;GO:0009141;GO:0009143;GO:0009147;GO:0009149;GO:0009157;GO:0009162;GO:0009165;GO:0009166;GO:0009176;GO:0009177;GO:0009211;GO:0009213;GO:0009219;GO:0009221;GO:0009223;GO:0009262;GO:0009263;GO:0009264;GO:…	GO:0000287;GO:0003824;GO:0004170;GO:0005488;GO:0005515;GO:0016462;GO:0016787;GO:0016817;GO:0016818;GO:0042802;GO:0043167;GO:0043169;GO:0046872;GO:0047429	GO:0005829;GO:0032991;GO:0110165	GO:0006139;GO:0006725;GO:0006793;GO:0006807;GO:0008152;GO:0009056;GO:0009058;GO:0009117;GO:0009987;GO:0016043;GO:0022607;GO:0034641;GO:0034655;GO:0044238;GO:0044281;GO:0046483;GO:0055086;GO:0065003;GO:0071840;GO:1901135	GO:0005829;GO:0032991;GO:0110165	ko00240	Deoxyuridine 5'-triphosphate nucleotidohydrolase	P06968	P06968	DUT_ECOLI	dut	Deoxyuridine 5'-triphosphate nucleotidohydrolase	dut	1DUD;1DUP;1EU5;1EUW;1RN8;1RNJ;1SEH;1SYL;2HR6;2HRM;6HDE	DUT_ECOLI			0.498308	0.279361	0.193496	1.0902
14.8349	14.3684	14.6059	14.3936	15.6773	15.9179	15.5445	15.68	cellular homeostasis;cellular process;chemical homeostasis;establishment of localization;homeostatic process;inorganic cation transmembrane transport;inorganic ion homeostasis;inorganic ion transmembrane transport;intracellular chemical homeostasis;intracellular iron ion homeostasis;intracellular monoatomic cation homeostasis;intracellular monoatomic ion homeostasis;iron coordination entity trans…	binding;cation binding;ion binding;iron ion binding;metal ion binding;molecular transducer activity;protein binding;protein domain specific binding;siderophore uptake transmembrane transporter activity;siderophore-iron transmembrane transporter activity;signaling receptor activity;toxic substance binding;transition metal ion binding;transmembrane transporter activity;transporter activity;virion b…	cell outer membrane;cellular anatomical entity;membrane;membrane protein complex;outer membrane;protein-containing complex;transmembrane transporter complex;transporter complex	cellular homeostasis;cellular process;chemical homeostasis;establishment of localization;homeostatic process;inorganic ion homeostasis;intracellular monoatomic ion homeostasis;localization;monoatomic ion transport;siderophore transport;transmembrane transport;transport	cellular anatomical entity;membrane;membrane protein complex;outer membrane;protein-containing complex		Plug;TonB_dep_Rec		3D-structure;Celloutermembrane;Directproteinsequencing;Disulfidebond;Iontransport;Iron;Irontransport;Membrane;Receptor;Referenceproteome;Signal;TonBbox;Transmembrane;Transmembranebetastrand;Transport		GO:0000041;GO:0006810;GO:0006811;GO:0006812;GO:0006826;GO:0006873;GO:0006879;GO:0009987;GO:0015891;GO:0019725;GO:0030001;GO:0030003;GO:0034220;GO:0034755;GO:0042592;GO:0044718;GO:0048878;GO:0050801;GO:0051179;GO:0051234;GO:0055080;GO:0055082;GO:0055085;GO:0098655;GO:0098660;GO:0098662;GO:0098771;GO:1901678	GO:0005215;GO:0005488;GO:0005506;GO:0005515;GO:0015343;GO:0015344;GO:0015643;GO:0019904;GO:0022857;GO:0038023;GO:0043167;GO:0043169;GO:0046790;GO:0046872;GO:0046914;GO:0060089	GO:0009279;GO:0016020;GO:0019867;GO:0032991;GO:0098796;GO:0110165;GO:1902495;GO:1990351	GO:0006810;GO:0006811;GO:0006873;GO:0009987;GO:0015891;GO:0019725;GO:0042592;GO:0048878;GO:0051179;GO:0051234;GO:0055085;GO:0098771	GO:0016020;GO:0019867;GO:0032991;GO:0098796;GO:0110165		Ferrichrome outer membrane transporter/phage receptor	P06971	P06971	FHUA_ECOLI	fhuA	Ferrichrome outer membrane transporter/phage receptor	fhuA	1BY3;1BY5;1FCP;1FI1;1QFF;1QFG;1QJQ;1QKC;2FCP;2GRX;4CU4;8A60;8A8C;8B14	FHUA_ECOLI	+	PQQ2_PQQ	3.87775	0.000690647	1.15422	8.63912
12.5226	8.1084	8.00216	12.5277	10.5191	11.9323	8.93983	9.27771	cellular homeostasis;cellular process;chemical homeostasis;establishment of localization;establishment of localization in cell;homeostatic process;import across plasma membrane;import into cell;inorganic cation import across plasma membrane;inorganic cation transmembrane transport;inorganic ion homeostasis;inorganic ion import across plasma membrane;inorganic ion transmembrane transport;intracell…	transmembrane transporter activity;transporter activity	ATPase dependent transmembrane transport complex;ATP-binding cassette (ABC) transporter complex;ATP-binding cassette (ABC) transporter complex, substrate-binding subunit-containing;cellular anatomical entity;membrane;membrane protein complex;plasma membrane;plasma membrane protein complex;protein-containing complex;transmembrane transporter complex;transporter complex	cellular homeostasis;cellular process;chemical homeostasis;establishment of localization;homeostatic process;inorganic ion homeostasis;intracellular monoatomic ion homeostasis;localization;monoatomic ion transport;transmembrane transport;transport	ATP-binding cassette (ABC) transporter complex;cellular anatomical entity;membrane;membrane protein complex;plasma membrane;protein-containing complex	ABC transporters	FecCD		3D-structure;Cellinnermembrane;Cellmembrane;Iontransport;Iron;Irontransport;Membrane;Referenceproteome;Transmembrane;Transmembranehelix;Transport		GO:0000041;GO:0006810;GO:0006811;GO:0006812;GO:0006826;GO:0006873;GO:0006879;GO:0009987;GO:0019725;GO:0030001;GO:0030003;GO:0033212;GO:0033214;GO:0034220;GO:0034755;GO:0042592;GO:0048878;GO:0050801;GO:0051179;GO:0051234;GO:0051649;GO:0055080;GO:0055082;GO:0055085;GO:0098655;GO:0098657;GO:0098659;GO:0098660;GO:0098662;GO:0098711;GO:0098739;GO:0098771;GO:0099587;GO:1901678	GO:0005215;GO:0022857	GO:0005886;GO:0016020;GO:0032991;GO:0043190;GO:0055052;GO:0098533;GO:0098796;GO:0098797;GO:0110165;GO:1902495;GO:1990351	GO:0006810;GO:0006811;GO:0006873;GO:0009987;GO:0019725;GO:0042592;GO:0048878;GO:0051179;GO:0051234;GO:0055085;GO:0098771	GO:0005886;GO:0016020;GO:0032991;GO:0043190;GO:0098796;GO:0110165	ko02010	Iron(3+)-hydroxamate import system permease protein FhuB	P06972	P06972	FHUB_ECOLI	fhuB	Iron(3+)-hydroxamate import system permease protein FhuB	fhuB	7LB8	FHUB_ECOLI			0.0289312	0.929994	-0.122953	-0.0843083
13.4176	13.2723	13.4334	13.2282	13.5625	13.4653	13.4265	13.4894	archaeal or bacterial-type flagellum-dependent cell motility;bacterial-type flagellum-dependent cell motility;bacterial-type flagellum-dependent swarming motility;bacterial-type flagellum-dependent swimming motility;cell motility;cell swimming;cellular process;chemotaxis;cilium or flagellum-dependent cell motility;locomotion;positive chemotaxis;taxis	cytoskeletal motor activity	bacterial-type flagellum;bacterial-type flagellum basal body, C ring;bacterial-type flagellum rotor complex;cell projection;cellular anatomical entity;membrane;non-membrane-bounded organelle;organelle;plasma membrane	bacterial-type flagellum-dependent cell motility;cell motility;cellular process;locomotion	bacterial-type flagellum;cell projection;cellular anatomical entity;membrane;non-membrane-bounded organelle;organelle;plasma membrane	Bacterial chemotaxis;Flagellar assembly	FliM;FliMN_C		3D-structure;Bacterialflagellum;Cellinnermembrane;Cellmembrane;Chemotaxis;Flagellarrotation;Membrane;Referenceproteome		GO:0001539;GO:0006935;GO:0009987;GO:0040011;GO:0042330;GO:0048870;GO:0050918;GO:0071973;GO:0071975;GO:0071977;GO:0071978;GO:0097588	GO:0003774	GO:0005886;GO:0009288;GO:0009433;GO:0016020;GO:0042995;GO:0043226;GO:0043228;GO:0110165;GO:0120107	GO:0009987;GO:0040011;GO:0048870;GO:0071973	GO:0005886;GO:0009288;GO:0016020;GO:0042995;GO:0043226;GO:0043228;GO:0110165	ko02030;ko02040	Flagellar motor switch protein FliM	P06974	P06974	FLIM_ECOLI	fliM	Flagellar motor switch protein FliM	fliM	1F4V;1U8T;2B1J	FLIM_ECOLI	+	PQQ2_PQQ	1.34007	0.0412254	0.148029	2.51325
13.8289	13.6719	13.9433	13.8264	13.5327	13.7421	13.8441	13.7226	aromatic compound biosynthetic process;biosynthetic process;cellular aromatic compound metabolic process;cellular biosynthetic process;cellular metabolic process;cellular nitrogen compound biosynthetic process;cellular nitrogen compound metabolic process;cellular process;heme biosynthetic process;heme metabolic process;heterocycle biosynthetic process;heterocycle metabolic process;metabolic proce…	catalytic activity;hydroxymethylbilane synthase activity;transferase activity;transferase activity, transferring alkyl or aryl (other than methyl) groups	cellular anatomical entity;cytoplasm;cytosol	biosynthetic process;cellular aromatic compound metabolic process;cellular nitrogen compound metabolic process;cellular process;heterocycle metabolic process;metabolic process;nitrogen compound metabolic process;pigment metabolic process;tetrapyrrole metabolic process	cellular anatomical entity;cytoplasm;cytosol	Porphyrin and chlorophyll metabolism	Porphobil_deam;Porphobil_deamC		3D-structure;Directproteinsequencing;Porphyrinbiosynthesis;Referenceproteome;Transferase		GO:0006725;GO:0006778;GO:0006779;GO:0006782;GO:0006783;GO:0006807;GO:0008152;GO:0009058;GO:0009987;GO:0018130;GO:0019438;GO:0033013;GO:0033014;GO:0034641;GO:0042168;GO:0042440;GO:0044237;GO:0044249;GO:0044271;GO:0046148;GO:0046483;GO:0046501;GO:0071704;GO:1901360;GO:1901362;GO:1901564;GO:1901566;GO:1901576	GO:0003824;GO:0004418;GO:0016740;GO:0016765	GO:0005737;GO:0005829;GO:0110165	GO:0006725;GO:0006807;GO:0008152;GO:0009058;GO:0009987;GO:0033013;GO:0034641;GO:0042440;GO:0046483	GO:0005737;GO:0005829;GO:0110165	ko00860	Porphobilinogen deaminase	P06983	P06983	HEM3_ECOLI	hemC	Porphobilinogen deaminase	hemC	1AH5;1GTK;1PDA;1YPN;2YPN	HEM3_ECOLI			0.590357	0.226717	-0.107206	-1.25299
15.8614	15.8603	15.681	16.1157	15.6051	15.7292	15.6251	15.4137	amino acid biosynthetic process;amino acid metabolic process;biosynthetic process;carboxylic acid biosynthetic process;carboxylic acid metabolic process;cellular biosynthetic process;cellular metabolic process;cellular process;histidine biosynthetic process;histidine metabolic process;metabolic process;nitrogen compound metabolic process;organic acid biosynthetic process;organic acid metabolic pr…	anion binding;binding;catalytic activity;heterocyclic compound binding;histidinol-phosphate transaminase activity;identical protein binding;ion binding;organic cyclic compound binding;protein binding;pyridoxal phosphate binding;small molecule binding;transaminase activity;transferase activity;transferase activity, transferring nitrogenous groups;vitamin B6 binding;vitamin binding	cellular anatomical entity;cytosol	amino acid metabolic process;biosynthetic process;cellular process;metabolic process;nitrogen compound metabolic process;organic acid metabolic process;primary metabolic process;small molecule metabolic process	cellular anatomical entity;cytosol	Histidine metabolism;Novobiocin biosynthesis;Phenylalanine metabolism;Phenylalanine, tyrosine and tryptophan biosynthesis;Tropane, piperidine and pyridine alkaloid biosynthesis;Tyrosine metabolism	Aminotran_1_2		3D-structure;Amino-acidbiosynthesis;Aminotransferase;Histidinebiosynthesis;Pyridoxalphosphate;Referenceproteome;Transferase		GO:0000105;GO:0006082;GO:0006520;GO:0006547;GO:0006807;GO:0008152;GO:0008652;GO:0009058;GO:0009987;GO:0016053;GO:0019752;GO:0043436;GO:0044237;GO:0044238;GO:0044249;GO:0044281;GO:0044283;GO:0046394;GO:0071704;GO:1901564;GO:1901566;GO:1901576	GO:0003824;GO:0004400;GO:0005488;GO:0005515;GO:0008483;GO:0016740;GO:0016769;GO:0019842;GO:0030170;GO:0036094;GO:0042802;GO:0043167;GO:0043168;GO:0070279;GO:0097159;GO:1901363	GO:0005829;GO:0110165	GO:0006082;GO:0006520;GO:0006807;GO:0008152;GO:0009058;GO:0009987;GO:0044238;GO:0044281	GO:0005829;GO:0110165	ko00340;ko00350;ko00360;ko00400;ko00401;ko00960	Histidinol-phosphate aminotransferase	P06986	P06986	HIS8_ECOLI	hisC	Histidinol-phosphate aminotransferase	hisC	1FG3;1FG7;1GEW;1GEX;1GEY;1IJI	HIS8_ECOLI	+	PQQ2_PQQ	1.37895	0.0385743	-0.286294	-2.57968
15.5237	15.6133	15.432	15.7095	16.1723	15.9225	15.9711	16.0541	amino acid biosynthetic process;amino acid metabolic process;biosynthetic process;carboxylic acid biosynthetic process;carboxylic acid metabolic process;cellular biosynthetic process;cellular metabolic process;cellular process;histidine biosynthetic process;histidine metabolic process;metabolic process;nitrogen compound metabolic process;organic acid biosynthetic process;organic acid metabolic pr…	binding;carbon-oxygen lyase activity;catalytic activity;cation binding;histidinol-phosphatase activity;hydrolase activity;hydrolase activity, acting on ester bonds;hydro-lyase activity;identical protein binding;imidazoleglycerol-phosphate dehydratase activity;ion binding;lyase activity;metal ion binding;phosphatase activity;phosphoric ester hydrolase activity;protein binding	cellular anatomical entity;cytoplasm	amino acid metabolic process;biosynthetic process;cellular process;metabolic process;nitrogen compound metabolic process;organic acid metabolic process;primary metabolic process;small molecule metabolic process	cellular anatomical entity;cytoplasm	Histidine metabolism	Hydrolase_like;IGPD		Amino-acidbiosynthesis;Cytoplasm;Histidinebiosynthesis;Hydrolase;Lyase;Magnesium;Metal-binding;Multifunctionalenzyme;Referenceproteome;Zinc		GO:0000105;GO:0006082;GO:0006520;GO:0006547;GO:0006807;GO:0008152;GO:0008652;GO:0009058;GO:0009987;GO:0016053;GO:0019752;GO:0043436;GO:0044237;GO:0044238;GO:0044249;GO:0044281;GO:0044283;GO:0046394;GO:0071704;GO:1901564;GO:1901566;GO:1901576	GO:0003824;GO:0004401;GO:0004424;GO:0005488;GO:0005515;GO:0016787;GO:0016788;GO:0016791;GO:0016829;GO:0016835;GO:0016836;GO:0042578;GO:0042802;GO:0043167;GO:0043169;GO:0046872	GO:0005737;GO:0110165	GO:0006082;GO:0006520;GO:0006807;GO:0008152;GO:0009058;GO:0009987;GO:0044238;GO:0044281	GO:0005737;GO:0110165	ko00340	Histidine biosynthesis bifunctional protein HisB;Histidinol-phosphatase;Imidazoleglycerol-phosphate dehydratase	P06987	P06987	HIS7_ECOLI	hisB	Histidine biosynthesis bifunctional protein HisB	hisB		HIS7_ECOLI	+	PQQ2_PQQ	2.89831	0.00218398	0.460399	5.69685
15.0109	14.9302	14.7585	15.2167	15.2225	14.9982	15.302	15.0799	amino acid biosynthetic process;amino acid metabolic process;biosynthetic process;carboxylic acid biosynthetic process;carboxylic acid metabolic process;cellular biosynthetic process;cellular metabolic process;cellular process;histidine biosynthetic process;histidine metabolic process;metabolic process;nitrogen compound metabolic process;organic acid biosynthetic process;organic acid metabolic pr…	adenyl nucleotide binding;binding;catalytic activity;cation binding;heterocyclic compound binding;histidinol dehydrogenase activity;ion binding;manganese ion binding;metal ion binding;NAD binding;nucleoside phosphate binding;nucleotide binding;organic cyclic compound binding;oxidoreductase activity;oxidoreductase activity, acting on CH-OH group of donors;oxidoreductase activity, acting on the CH-…	cellular anatomical entity;cytoplasm;cytosol	amino acid metabolic process;biosynthetic process;cellular process;metabolic process;nitrogen compound metabolic process;organic acid metabolic process;primary metabolic process;small molecule metabolic process	cellular anatomical entity;cytoplasm;cytosol	Histidine metabolism	Histidinol_dh		3D-structure;Amino-acidbiosynthesis;Directproteinsequencing;Histidinebiosynthesis;Metal-binding;NAD;Oxidoreductase;Referenceproteome;Zinc		GO:0000105;GO:0006082;GO:0006520;GO:0006547;GO:0006807;GO:0008152;GO:0008652;GO:0009058;GO:0009987;GO:0016053;GO:0019752;GO:0043436;GO:0044237;GO:0044238;GO:0044249;GO:0044281;GO:0044283;GO:0046394;GO:0071704;GO:1901564;GO:1901566;GO:1901576	GO:0000166;GO:0003824;GO:0004399;GO:0005488;GO:0008270;GO:0016491;GO:0016614;GO:0016616;GO:0017076;GO:0030145;GO:0030554;GO:0036094;GO:0043167;GO:0043169;GO:0046872;GO:0046914;GO:0051287;GO:0097159;GO:1901265;GO:1901363	GO:0005737;GO:0005829;GO:0110165	GO:0006082;GO:0006520;GO:0006807;GO:0008152;GO:0009058;GO:0009987;GO:0044238;GO:0044281	GO:0005737;GO:0005829;GO:0110165	ko00340	Histidinol dehydrogenase	P06988	P06988	HISX_ECOLI	hisD	Histidinol dehydrogenase	hisD	1K75;1KAE;1KAH;1KAR	HISX_ECOLI			0.713065	0.166648	0.171562	1.46368
13.0154	13.0133	13.5778	13.1993	13.0087	12.8876	13.027	13.0803	amino acid biosynthetic process;amino acid metabolic process;biosynthetic process;carboxylic acid biosynthetic process;carboxylic acid metabolic process;cellular biosynthetic process;cellular metabolic process;cellular process;histidine biosynthetic process;histidine metabolic process;metabolic process;nitrogen compound metabolic process;organic acid biosynthetic process;organic acid metabolic pr…	adenyl nucleotide binding;adenyl ribonucleotide binding;anion binding;ATP binding;binding;carbohydrate derivative binding;catalytic activity;cyclohydrolase activity;heterocyclic compound binding;hydrolase activity;hydrolase activity, acting on acid anhydrides;hydrolase activity, acting on acid anhydrides, in phosphorus-containing anhydrides;hydrolase activity, acting on carbon-nitrogen (but not p…	cellular anatomical entity;cytosol	amino acid metabolic process;biosynthetic process;cellular process;metabolic process;nitrogen compound metabolic process;organic acid metabolic process;primary metabolic process;small molecule metabolic process	cellular anatomical entity;cytosol	Histidine metabolism	PRA-CH;PRA-PH		Amino-acidbiosynthesis;ATP-binding;Cytoplasm;Histidinebiosynthesis;Hydrolase;Multifunctionalenzyme;Nucleotide-binding;Referenceproteome		GO:0000105;GO:0006082;GO:0006520;GO:0006547;GO:0006807;GO:0008152;GO:0008652;GO:0009058;GO:0009987;GO:0016053;GO:0019752;GO:0043436;GO:0044237;GO:0044238;GO:0044249;GO:0044281;GO:0044283;GO:0046394;GO:0071704;GO:1901564;GO:1901566;GO:1901576	GO:0000166;GO:0003824;GO:0004635;GO:0004636;GO:0005488;GO:0005524;GO:0016462;GO:0016787;GO:0016810;GO:0016814;GO:0016817;GO:0016818;GO:0017076;GO:0019238;GO:0030554;GO:0032553;GO:0032555;GO:0032559;GO:0035639;GO:0036094;GO:0043167;GO:0043168;GO:0097159;GO:0097367;GO:1901265;GO:1901363	GO:0005829;GO:0110165	GO:0006082;GO:0006520;GO:0006807;GO:0008152;GO:0009058;GO:0009987;GO:0044238;GO:0044281	GO:0005829;GO:0110165	ko00340	Histidine biosynthesis bifunctional protein HisIE;Phosphoribosyl-AMP cyclohydrolase;Phosphoribosyl-ATP pyrophosphatase	P06989	P06989	HIS2_ECOLI	hisI	Histidine biosynthesis bifunctional protein HisIE	hisI		HIS2_ECOLI			0.701242	0.171796	-0.200541	-1.44362
13.4309	13.4598	13.5683	13.2291	13.469	13.7113	13.9927	14.0997	cellular aromatic compound metabolic process;cellular component assembly;cellular component organization;cellular component organization or biogenesis;cellular metabolic process;cellular nitrogen compound metabolic process;cellular process;heterocycle metabolic process;macromolecule metabolic process;macromolecule methylation;macromolecule modification;maturation of SSU-rRNA;metabolic process;met…	16S rRNA (adenine(1518)-N(6)/adenine(1519)-N(6))-dimethyltransferase activity;binding;catalytic activity;catalytic activity, acting on a nucleic acid;catalytic activity, acting on a rRNA;catalytic activity, acting on RNA;DNA binding;double-stranded DNA binding;methyltransferase activity;mRNA binding;N-methyltransferase activity;nucleic acid binding;organic cyclic compound binding;protein-containi…	cellular anatomical entity;cytosol	cellular aromatic compound metabolic process;cellular component assembly;cellular component organization;cellular component organization or biogenesis;cellular nitrogen compound metabolic process;cellular process;heterocycle metabolic process;macromolecule metabolic process;macromolecule modification;metabolic process;methylation;nitrogen compound metabolic process;nucleobase-containing compound …	cellular anatomical entity;cytosol		RrnaAD		3D-structure;Antibioticresistance;Cytoplasm;Directproteinsequencing;Methyltransferase;Referenceproteome;RNA-binding;rRNAprocessing;S-adenosyl-L-methionine;Transferase		GO:0000028;GO:0000154;GO:0001510;GO:0006139;GO:0006364;GO:0006396;GO:0006725;GO:0006807;GO:0008152;GO:0009451;GO:0009987;GO:0016043;GO:0016070;GO:0016072;GO:0022607;GO:0022618;GO:0030490;GO:0031167;GO:0032259;GO:0034470;GO:0034641;GO:0034660;GO:0042221;GO:0043170;GO:0043412;GO:0043414;GO:0043933;GO:0044237;GO:0044238;GO:0046483;GO:0046677;GO:0050896;GO:0065003;GO:0070475;GO:0071704;GO:0071826;GO:…	GO:0000179;GO:0003676;GO:0003677;GO:0003690;GO:0003723;GO:0003729;GO:0003824;GO:0005488;GO:0008168;GO:0008170;GO:0008173;GO:0008649;GO:0008757;GO:0016433;GO:0016740;GO:0016741;GO:0043021;GO:0043022;GO:0043024;GO:0044877;GO:0052908;GO:0097159;GO:0140098;GO:0140102;GO:0140640	GO:0005829;GO:0110165	GO:0006139;GO:0006364;GO:0006396;GO:0006725;GO:0006807;GO:0008152;GO:0009451;GO:0009987;GO:0016043;GO:0016070;GO:0016072;GO:0022607;GO:0022618;GO:0032259;GO:0034641;GO:0042221;GO:0043170;GO:0043412;GO:0044238;GO:0046483;GO:0046677;GO:0050896;GO:0065003;GO:0071840	GO:0005829;GO:0110165		Ribosomal RNA small subunit methyltransferase A	P06992	P06992	RSMA_ECOLI	rsmA	Ribosomal RNA small subunit methyltransferase A	rsmA	1QYR;3TPZ;4ADV;7AFO;7O5H	RSMA_ECOLI	+	PQQ2_PQQ	1.32778	0.0418703	0.396158	2.49234
13.4188	13.1637	13.3832	13.3897	15.0092	14.7349	14.6434	14.718	biological regulation;carbohydrate metabolic process;metabolic process;organic substance metabolic process;positive regulation of biological process;positive regulation of biosynthetic process;positive regulation of carbohydrate metabolic process;positive regulation of cellular biosynthetic process;positive regulation of cellular metabolic process;positive regulation of cellular process;positive …	adenyl nucleotide binding;adenyl ribonucleotide binding;anion binding;ATP binding;binding;carbohydrate binding;carbohydrate derivative binding;DNA binding;DNA-binding transcription factor activity;heterocyclic compound binding;identical protein binding;ion binding;nucleic acid binding;nucleoside phosphate binding;nucleotide binding;oligosaccharide binding;organic cyclic compound binding;protein b…		biological regulation;carbohydrate metabolic process;metabolic process;primary metabolic process;regulation of biological process;regulation of DNA-templated transcription;regulation of metabolic process			GerE;TPR_MalT		3D-structure;Activator;ATP-binding;Carbohydratemetabolism;DNA-binding;Nucleotide-binding;Referenceproteome;Transcription;Transcriptionregulation		GO:0005975;GO:0006109;GO:0006355;GO:0008152;GO:0009889;GO:0009891;GO:0009893;GO:0010468;GO:0010556;GO:0010557;GO:0010604;GO:0019219;GO:0019222;GO:0031323;GO:0031325;GO:0031326;GO:0031328;GO:0044238;GO:0045893;GO:0045913;GO:0045935;GO:0048518;GO:0048522;GO:0050789;GO:0050794;GO:0051171;GO:0051173;GO:0051252;GO:0051254;GO:0060255;GO:0065007;GO:0071704;GO:0080090;GO:1902680;GO:2001141	GO:0000166;GO:0003676;GO:0003677;GO:0003700;GO:0005488;GO:0005515;GO:0005524;GO:0017076;GO:0030246;GO:0030554;GO:0032553;GO:0032555;GO:0032559;GO:0035639;GO:0036094;GO:0042802;GO:0043167;GO:0043168;GO:0048031;GO:0070492;GO:0097159;GO:0097367;GO:0140110;GO:1901265;GO:1901363		GO:0005975;GO:0006355;GO:0008152;GO:0019222;GO:0044238;GO:0050789;GO:0065007			HTH-type transcriptional regulator MalT	P06993	P06993	MALT_ECOLI	malT	HTH-type transcriptional regulator MalT	malT	1HZ4	MALT_ECOLI	+	PQQ2_PQQ	5.1635	0	1.43754	14.4573
15.9402	15.4026	15.7397	14.9472	15.5492	16.0205	15.8581	15.7873	adhesion of symbiont to host;adhesion of symbiont to host cell;biological process involved in interaction with host;biological process involved in interspecies interaction between organisms;biological process involved in symbiotic interaction;cellular process;cellular response to stimulus;cellular response to stress;DNA damage response;establishment of localization;localization;monoatomic ion tra…	binding;cation binding;channel activity;exogenous protein binding;identical protein binding;ion binding;metal ion binding;passive transmembrane transporter activity;porin activity;protein binding;transmembrane transporter activity;transporter activity;virus receptor activity;wide pore channel activity	cell outer membrane;cellular anatomical entity;membrane;membrane protein complex;outer membrane;pore complex;protein-containing complex	biological process involved in interspecies interaction between organisms;biological process involved in symbiotic interaction;cellular process;DNA damage response;establishment of localization;localization;monoatomic ion transport;response to stimulus;response to stress;transmembrane transport;transport	cellular anatomical entity;membrane;membrane protein complex;outer membrane;protein-containing complex	Two-component system	Porin_1		3D-structure;Celloutermembrane;Directproteinsequencing;Iontransport;Magnesium;Membrane;Metal-binding;Porin;Referenceproteome;Signal;Stressresponse;Transmembrane;Transmembranebetastrand;Transport		GO:0006810;GO:0006811;GO:0006950;GO:0006974;GO:0009987;GO:0019062;GO:0033554;GO:0034220;GO:0044403;GO:0044406;GO:0044419;GO:0044650;GO:0046813;GO:0050896;GO:0051179;GO:0051234;GO:0051701;GO:0051716;GO:0055085	GO:0001618;GO:0005215;GO:0005488;GO:0005515;GO:0015267;GO:0015288;GO:0022803;GO:0022829;GO:0022857;GO:0042802;GO:0043167;GO:0043169;GO:0046872;GO:0140272	GO:0009279;GO:0016020;GO:0019867;GO:0032991;GO:0046930;GO:0098796;GO:0110165	GO:0006810;GO:0006811;GO:0006950;GO:0006974;GO:0009987;GO:0044403;GO:0044419;GO:0050896;GO:0051179;GO:0051234;GO:0055085	GO:0016020;GO:0019867;GO:0032991;GO:0098796;GO:0110165	ko02020	Outer membrane porin C	P06996	P06996;P21420	OMPC_ECOLI	ompC	Outer membrane porin C	ompC	2J1N;2J4U;2ZLE;4A8D	OMPC_ECOLI			0.585194	0.228843	0.296367	1.24398
13.705	13.6067	13.5714	13.8666	13.6767	13.6884	13.8075	13.784	ADP catabolic process;ADP metabolic process;aromatic compound catabolic process;ATP metabolic process;carbohydrate catabolic process;carbohydrate derivative catabolic process;carbohydrate derivative metabolic process;carbohydrate metabolic process;carboxylic acid metabolic process;catabolic process;cellular aromatic compound metabolic process;cellular catabolic process;cellular metabolic process;…	6-phosphofructokinase activity;adenyl nucleotide binding;adenyl ribonucleotide binding;anion binding;ATP binding;binding;carbohydrate derivative binding;carbohydrate kinase activity;catalytic activity;cation binding;heterocyclic compound binding;identical protein binding;ion binding;kinase activity;magnesium ion binding;metal ion binding;nucleoside phosphate binding;nucleotide binding;organic cyc…	cellular anatomical entity;cytosol	carbohydrate derivative metabolic process;carbohydrate metabolic process;catabolic process;cellular aromatic compound metabolic process;cellular nitrogen compound metabolic process;cellular process;DNA damage response;generation of precursor metabolites and energy;heterocycle metabolic process;metabolic process;monocarboxylic acid metabolic process;nitrogen compound metabolic process;nucleobase-c…	cellular anatomical entity;cytosol	Fructose and mannose metabolism;Galactose metabolism;Glycolysis / Gluconeogenesis;Methane metabolism;Pentose phosphate pathway	PfkB		3D-structure;ATP-binding;Glycolysis;Kinase;Magnesium;Metal-binding;Nucleotide-binding;Potassium;Referenceproteome;Transferase		GO:0005975;GO:0006082;GO:0006090;GO:0006091;GO:0006096;GO:0006139;GO:0006163;GO:0006195;GO:0006725;GO:0006753;GO:0006793;GO:0006796;GO:0006807;GO:0006950;GO:0006974;GO:0008152;GO:0009056;GO:0009117;GO:0009132;GO:0009134;GO:0009135;GO:0009137;GO:0009141;GO:0009144;GO:0009150;GO:0009154;GO:0009166;GO:0009179;GO:0009181;GO:0009185;GO:0009191;GO:0009199;GO:0009205;GO:0009259;GO:0009261;GO:0009987;GO:…	GO:0000166;GO:0000287;GO:0003824;GO:0003872;GO:0005488;GO:0005515;GO:0005524;GO:0008443;GO:0009024;GO:0016301;GO:0016740;GO:0016772;GO:0016773;GO:0017076;GO:0019200;GO:0030554;GO:0032553;GO:0032555;GO:0032559;GO:0035639;GO:0036094;GO:0042802;GO:0042803;GO:0043167;GO:0043168;GO:0043169;GO:0046872;GO:0046983;GO:0097159;GO:0097367;GO:1901265;GO:1901363	GO:0005829;GO:0110165	GO:0005975;GO:0006082;GO:0006090;GO:0006091;GO:0006139;GO:0006725;GO:0006793;GO:0006807;GO:0006950;GO:0006974;GO:0008152;GO:0009056;GO:0009117;GO:0009987;GO:0032787;GO:0034641;GO:0034655;GO:0044238;GO:0044281;GO:0046483;GO:0050896;GO:0055086;GO:1901135	GO:0005829;GO:0110165	ko00010;ko00030;ko00051;ko00052;ko00680	ATP-dependent 6-phosphofructokinase isozyme 2	P06999	P06999	PFKB_ECOLI	pfkB	ATP-dependent 6-phosphofructokinase isozyme 2	pfkB	3CQD;3N1C;3UMO;3UMP;3UQD;3UQE	PFKB_ECOLI			0.29213	0.462398	0.0517135	0.699642
12.8014	12.788	12.7737	12.8067	12.2193	12.5883	12.2531	12.5841	lipid metabolic process;metabolic process;organic substance metabolic process;primary metabolic process	acyltransferase activity;acyltransferase activity, transferring groups other than amino-acyl groups;carboxylic ester hydrolase activity;catalytic activity;hydrolase activity;hydrolase activity, acting on ester bonds;lipase activity;lysophospholipase activity;phosphatidyl phospholipase B activity;phospholipase activity;transferase activity	cellular anatomical entity;membrane;plasma membrane	lipid metabolic process;metabolic process;primary metabolic process	cellular anatomical entity;membrane;plasma membrane	Glycerophospholipid metabolism	Hydrolase_4		Cellinnermembrane;Cellmembrane;Hydrolase;Lipidbiosynthesis;Lipidmetabolism;Membrane;Referenceproteome		GO:0006629;GO:0008152;GO:0044238;GO:0071704	GO:0003824;GO:0004620;GO:0004622;GO:0016298;GO:0016740;GO:0016746;GO:0016747;GO:0016787;GO:0016788;GO:0052689;GO:0102545	GO:0005886;GO:0016020;GO:0110165	GO:0006629;GO:0008152;GO:0044238	GO:0005886;GO:0016020;GO:0110165	ko00564	Lysophospholipase L2	P07000	P07000	PLDB_ECOLI	pldB	Lysophospholipase L2	pldB		PLDB_ECOLI	+	PQQ2_PQQ	2.02402	0.00925113	-0.381239	-3.75428
15.4639	15.2987	15.4802	15.2203	14.7522	15.0406	14.7559	14.7693	cellular aromatic compound metabolic process;cellular metabolic process;cellular nitrogen compound metabolic process;cellular process;establishment of localization;export across plasma membrane;export from cell;generation of precursor metabolites and energy;heterocycle metabolic process;inorganic cation transmembrane transport;inorganic ion transmembrane transport;localization;metabolic process;m…	adenyl nucleotide binding;binding;catalytic activity;heterocyclic compound binding;NAD(P)+ transhydrogenase (AB-specific) activity;NAD(P)+ transhydrogenase activity;NADP binding;nucleoside phosphate binding;nucleotide binding;organic cyclic compound binding;oxidoreductase activity;oxidoreductase activity, acting on NAD(P)H;oxidoreductase activity, acting on NAD(P)H, NAD(P) as acceptor;protein bin…	cellular anatomical entity;membrane;plasma membrane	cellular aromatic compound metabolic process;cellular nitrogen compound metabolic process;cellular process;establishment of localization;generation of precursor metabolites and energy;heterocycle metabolic process;localization;metabolic process;monoatomic ion transport;nitrogen compound metabolic process;nucleobase-containing compound metabolic process;nucleobase-containing small molecule metabol…	cellular anatomical entity;membrane;plasma membrane	Nicotinate and nicotinamide metabolism	AlaDh_PNT_C;AlaDh_PNT_N;PNTB_4TM		3D-structure;Cellinnermembrane;Cellmembrane;Directproteinsequencing;Membrane;NAD;NADP;Nucleotide-binding;Referenceproteome;Translocase;Transmembrane;Transmembranehelix		GO:0006091;GO:0006139;GO:0006163;GO:0006725;GO:0006739;GO:0006740;GO:0006753;GO:0006793;GO:0006796;GO:0006807;GO:0006810;GO:0006811;GO:0006812;GO:0008152;GO:0009117;GO:0009987;GO:0019362;GO:0019637;GO:0034220;GO:0034641;GO:0044237;GO:0044238;GO:0044281;GO:0046483;GO:0046496;GO:0051179;GO:0051234;GO:0055085;GO:0055086;GO:0071704;GO:0072521;GO:0072524;GO:0098655;GO:0098660;GO:0098662;GO:0120029;GO:…	GO:0000166;GO:0003824;GO:0005488;GO:0005515;GO:0008746;GO:0008750;GO:0016491;GO:0016651;GO:0016652;GO:0017076;GO:0030554;GO:0036094;GO:0046983;GO:0050661;GO:0097159;GO:1901265;GO:1901363	GO:0005886;GO:0016020;GO:0110165	GO:0006091;GO:0006139;GO:0006725;GO:0006793;GO:0006807;GO:0006810;GO:0006811;GO:0008152;GO:0009117;GO:0009987;GO:0034641;GO:0044238;GO:0044281;GO:0046483;GO:0051179;GO:0051234;GO:0055085;GO:0055086;GO:1902600	GO:0005886;GO:0016020;GO:0110165	ko00760	NAD(P) transhydrogenase subunit alpha	P07001	P07001	PNTA_ECOLI	pntA	NAD(P) transhydrogenase subunit alpha	pntA	1X13;1X14;1X15;2BRU	PNTA_ECOLI	+	PQQ2_PQQ	2.88123	0.00214577	-0.536263	-5.65368
15.3295	15.4824	15.3329	15.6694	15.7564	15.8941	15.715	15.7688	carboxylic acid catabolic process;carboxylic acid metabolic process;catabolic process;cellular catabolic process;cellular metabolic process;cellular process;metabolic process;monocarboxylic acid catabolic process;monocarboxylic acid metabolic process;organic acid catabolic process;organic acid metabolic process;organic substance catabolic process;organic substance metabolic process;oxoacid metabo…	anion binding;binding;catalytic activity;cation binding;flavin adenine dinucleotide binding;heterocyclic compound binding;identical protein binding;ion binding;lipid binding;magnesium ion binding;metal ion binding;nucleoside phosphate binding;nucleotide binding;organic cyclic compound binding;oxidoreductase activity;oxidoreductase activity, acting on the aldehyde or oxo group of donors;oxidoreduc…	cellular anatomical entity;cytosol;membrane;plasma membrane;protein-containing complex	catabolic process;cellular process;metabolic process;monocarboxylic acid metabolic process;organic acid metabolic process;pyruvate metabolic process;small molecule metabolic process	cellular anatomical entity;cytosol;membrane;plasma membrane;protein-containing complex	Pyruvate metabolism	TPP_enzyme_C;TPP_enzyme_M;TPP_enzyme_N		3D-structure;Cellinnermembrane;Cellmembrane;Directproteinsequencing;FAD;Flavoprotein;Lipid-binding;Magnesium;Membrane;Metal-binding;Nucleotide-binding;Oxidoreductase;Pyruvate;Referenceproteome;Thiaminepyrophosphate;Ubiquinone		GO:0006082;GO:0006090;GO:0008152;GO:0009056;GO:0009987;GO:0016054;GO:0019752;GO:0032787;GO:0042867;GO:0043436;GO:0044237;GO:0044248;GO:0044281;GO:0044282;GO:0046395;GO:0071704;GO:0072329;GO:1901575	GO:0000166;GO:0000287;GO:0003824;GO:0005488;GO:0005515;GO:0008289;GO:0016491;GO:0016903;GO:0019842;GO:0030976;GO:0036094;GO:0042802;GO:0043167;GO:0043168;GO:0043169;GO:0046872;GO:0048038;GO:0048039;GO:0050660;GO:0050997;GO:0052737;GO:0052738;GO:0097159;GO:1901265;GO:1901363;GO:1901681	GO:0005829;GO:0005886;GO:0016020;GO:0032991;GO:0110165	GO:0006082;GO:0006090;GO:0008152;GO:0009056;GO:0009987;GO:0032787;GO:0044281	GO:0005829;GO:0005886;GO:0016020;GO:0032991;GO:0110165	ko00620	Pyruvate dehydrogenase [ubiquinone]	P07003	P07003	POXB_ECOLI	poxB	Pyruvate dehydrogenase [ubiquinone]	poxB	3EY9;3EYA	POXB_ECOLI	+	PQQ2_PQQ	1.99825	0.00979228	0.330009	3.70402
14.2184	14.1285	14.2695	14.359	14.0689	14.2013	14.284	14.2871	alpha-amino acid biosynthetic process;alpha-amino acid metabolic process;amino acid biosynthetic process;amino acid metabolic process;biosynthetic process;carboxylic acid biosynthetic process;carboxylic acid metabolic process;cellular biosynthetic process;cellular metabolic process;cellular process;glutamine family amino acid biosynthetic process;glutamine family amino acid metabolic process;hete…	adenyl nucleotide binding;binding;catalytic activity;glutamate-5-semialdehyde dehydrogenase activity;heterocyclic compound binding;identical protein binding;NADP binding;nucleoside phosphate binding;nucleotide binding;organic cyclic compound binding;oxidoreductase activity;oxidoreductase activity, acting on the aldehyde or oxo group of donors;oxidoreductase activity, acting on the aldehyde or oxo…	cellular anatomical entity;cytosol	amino acid metabolic process;biosynthetic process;cellular process;heterocycle metabolic process;metabolic process;nitrogen compound metabolic process;organic acid metabolic process;primary metabolic process;small molecule metabolic process	cellular anatomical entity;cytosol	Arginine and proline metabolism	Aldedh		Amino-acidbiosynthesis;Cytoplasm;Directproteinsequencing;NADP;Oxidoreductase;Prolinebiosynthesis;Referenceproteome		GO:0006082;GO:0006520;GO:0006560;GO:0006561;GO:0006807;GO:0008152;GO:0008652;GO:0009058;GO:0009064;GO:0009084;GO:0009987;GO:0016053;GO:0018130;GO:0019752;GO:0043436;GO:0044237;GO:0044238;GO:0044249;GO:0044281;GO:0044283;GO:0046394;GO:0046483;GO:0055129;GO:0071704;GO:1901360;GO:1901362;GO:1901564;GO:1901566;GO:1901576;GO:1901605;GO:1901607	GO:0000166;GO:0003824;GO:0004350;GO:0005488;GO:0005515;GO:0016491;GO:0016620;GO:0016903;GO:0017076;GO:0030554;GO:0036094;GO:0042802;GO:0050661;GO:0097159;GO:1901265;GO:1901363	GO:0005829;GO:0110165	GO:0006082;GO:0006520;GO:0006807;GO:0008152;GO:0009058;GO:0009987;GO:0044238;GO:0044281;GO:0046483	GO:0005829;GO:0110165	ko00330	Gamma-glutamyl phosphate reductase	P07004	P07004	PROA_ECOLI	proA	Gamma-glutamyl phosphate reductase	proA		PROA_ECOLI			0.186849	0.602141	-0.0335076	-0.476826
14.5853	14.6027	14.6748	14.4694	14.7394	14.9312	14.7663	14.8389	cellular component disassembly;cellular component organization;cellular component organization or biogenesis;cellular process;protein-containing complex disassembly;protein-containing complex organization;translational termination	binding;nucleic acid binding;organic cyclic compound binding;translation factor activity, RNA binding;translation regulator activity;translation regulator activity, nucleic acid binding;translation release factor activity;translation release factor activity, codon specific;translation termination factor activity	cellular anatomical entity;cytosol	cellular component disassembly;cellular component organization;cellular component organization or biogenesis;cellular process	cellular anatomical entity;cytosol		PCRF;RF-1		3D-structure;Cytoplasm;Directproteinsequencing;Methylation;Proteinbiosynthesis;Referenceproteome;Ribosomalframeshifting		GO:0006415;GO:0009987;GO:0016043;GO:0022411;GO:0032984;GO:0043933;GO:0071840	GO:0003676;GO:0003747;GO:0005488;GO:0008079;GO:0008135;GO:0016149;GO:0045182;GO:0090079;GO:0097159	GO:0005829;GO:0110165	GO:0009987;GO:0016043;GO:0022411;GO:0071840	GO:0005829;GO:0110165		Peptide chain release factor RF2	P07012	P07012	RF2_ECOLI	prfB	Peptide chain release factor RF2	prfB	1GQE;1MI6;1ML5;5CZP;5DFE;5H5U;5MDV;5MDW;5MGP;5U4I;5U4J;5U9F;5U9G;6C4H;6C4I;6OG7;6OGF;6OGG;6OST;6OT3;6OUO;7O1C;7OJ0	RF2_ECOLI	+	PQQ2_PQQ	2.09938	0.00801905	0.235863	3.90318
10.1732	10.1533	9.22583	10.5067	10.1773	10.4563	10.3018	10.5173	aromatic compound biosynthetic process;biosynthetic process;cellular aromatic compound metabolic process;cellular biosynthetic process;cellular component organization;cellular component organization or biogenesis;cellular metabolic process;cellular nitrogen compound biosynthetic process;cellular nitrogen compound metabolic process;cellular process;chromosome organization;DNA conformation change;D…	binding;DNA binding;identical protein binding;nucleic acid binding;organic cyclic compound binding;protein binding;single-stranded DNA binding	DnaB-DnaC-DnaT-PriA-PriB complex;pre-primosome complex;primosome complex;protein-containing complex;protein-DNA complex	biosynthetic process;cellular aromatic compound metabolic process;cellular component organization;cellular component organization or biogenesis;cellular nitrogen compound metabolic process;cellular process;chromosome organization;DNA conformation change;DNA geometric change;DNA metabolic process;heterocycle metabolic process;macromolecule biosynthetic process;macromolecule metabolic process;metab…	protein-containing complex;protein-DNA complex	Homologous recombination	SSB		3D-structure;Directproteinsequencing;DNA-binding;DNAreplication;Primosome;Referenceproteome		GO:0006139;GO:0006259;GO:0006268;GO:0006269;GO:0006270;GO:0006276;GO:0006725;GO:0006807;GO:0006996;GO:0008152;GO:0009058;GO:0009059;GO:0009314;GO:0009628;GO:0009987;GO:0016043;GO:0016070;GO:0018130;GO:0019438;GO:0031297;GO:0032392;GO:0032508;GO:0032774;GO:0034641;GO:0034654;GO:0043170;GO:0044237;GO:0044238;GO:0044249;GO:0044271;GO:0045005;GO:0046483;GO:0050896;GO:0051276;GO:0071103;GO:0071704;GO:…	GO:0003676;GO:0003677;GO:0003697;GO:0005488;GO:0005515;GO:0042802;GO:0097159	GO:0032991;GO:0032993;GO:1990077;GO:1990099;GO:1990158	GO:0006139;GO:0006259;GO:0006276;GO:0006725;GO:0006807;GO:0006996;GO:0008152;GO:0009058;GO:0009059;GO:0009628;GO:0009987;GO:0016043;GO:0016070;GO:0032392;GO:0034641;GO:0043170;GO:0044238;GO:0046483;GO:0050896;GO:0051276;GO:0071103;GO:0071840	GO:0032991;GO:0032993	ko03440	Primosomal replication protein N	P07013	P07013	PRIB_ECOLI	priB	Primosomal replication protein N	priB	1TXY;1V1Q;1WOC;2CCZ;2PNH;5WQV;8FAK	PRIB_ECOLI			0.571199	0.235897	0.348399	1.21951
17.9073	18.0596	17.5834	18.2105	18.0118	17.8377	18.0428	17.959	aerobic electron transport chain;aerobic respiration;cellular metabolic process;cellular process;cellular respiration;electron transport chain;energy derivation by oxidation of organic compounds;generation of precursor metabolites and energy;metabolic process;primary metabolic process;respiratory electron transport chain;tricarboxylic acid cycle	2 iron, 2 sulfur cluster binding;3 iron, 4 sulfur cluster binding;4 iron, 4 sulfur cluster binding;binding;catalytic activity;cation binding;electron transfer activity;fumarate reductase (menaquinone);ion binding;iron-sulfur cluster binding;metal cluster binding;metal ion binding;oxidoreductase activity;oxidoreductase activity, acting on the CH-CH group of donors;succinate dehydrogenase (ubiquino…	catalytic complex;cellular anatomical entity;membrane;membrane protein complex;oxidoreductase complex;plasma membrane;protein-containing complex;respiratory chain complex;succinate dehydrogenase complex	cellular process;cellular respiration;electron transport chain;generation of precursor metabolites and energy;metabolic process;primary metabolic process	catalytic complex;cellular anatomical entity;membrane;membrane protein complex;oxidoreductase complex;plasma membrane;protein-containing complex	Butanoate metabolism;Carbon fixation pathways in prokaryotes;Citrate cycle (TCA cycle);Oxidative phosphorylation;Toluene degradation	Fer2_3;Fer4_17	ACEVEDO_LIVER_CANCER_DN;ACEVEDO_NORMAL_TISSUE_ADJACENT_TO_LIVER_TUMOR_DN;BIOCARTA_ETC_PATHWAY;BLALOCK_ALZHEIMERS_DISEASE_DN;BORCZUK_MALIGNANT_MESOTHELIOMA_UP;BOYAULT_LIVER_CANCER_SUBCLASS_G1_DN;BURTON_ADIPOGENESIS_6;CAIRO_HEPATOBLASTOMA_DN;CARRILLOREIXACH_HEPATOBLASTOMA_VS_NORMAL_DN;CERVERA_SDHB_TARGETS_2;FLECHNER_BIOPSY_KIDNEY_TRANSPLANT_REJECTED_VS_OK_DN;GRESHOCK_CANCER_COPY_NUMBER_UP;HOLLMANN_…	2Fe-2S;3D-structure;3Fe-4S;4Fe-4S;Cellinnermembrane;Cellmembrane;Directproteinsequencing;Electrontransport;Iron;Iron-sulfur;Membrane;Metal-binding;Oxidoreductase;Referenceproteome;Transport;Tricarboxylicacidcycle		GO:0006091;GO:0006099;GO:0008152;GO:0009060;GO:0009987;GO:0015980;GO:0019646;GO:0022900;GO:0022904;GO:0044237;GO:0044238;GO:0045333	GO:0000104;GO:0003824;GO:0005488;GO:0008177;GO:0009055;GO:0016491;GO:0016627;GO:0043167;GO:0043169;GO:0046872;GO:0051536;GO:0051537;GO:0051538;GO:0051539;GO:0051540;GO:0102040	GO:0005886;GO:0016020;GO:0032991;GO:0045281;GO:0098796;GO:0098803;GO:0110165;GO:1902494;GO:1990204	GO:0006091;GO:0008152;GO:0009987;GO:0022900;GO:0044238;GO:0045333	GO:0005886;GO:0016020;GO:0032991;GO:0098796;GO:0110165;GO:1902494;GO:1990204	ko00020;ko00190;ko00623;ko00650;ko00720	Succinate dehydrogenase iron-sulfur subunit	P07014	P07014	SDHB_ECOLI	sdhB	Succinate dehydrogenase iron-sulfur subunit	sdhB	1NEK;1NEN;2ACZ;2WDQ;2WDR;2WDV;2WP9;2WS3;2WU2;2WU5;6WU6;7JZ2	SDHB_ECOLI			0.0564161	0.862134	0.0226269	0.159935
15.3312	15.2106	14.9338	15.3262	16.9389	16.8393	16.7773	16.3785	biological regulation;cellular component assembly;cellular component organization;cellular component organization or biogenesis;cellular process;cellular response to acid chemical;cellular response to amino acid stimulus;cellular response to chemical stimulus;cellular response to endogenous stimulus;cellular response to nitrogen compound;cellular response to organic substance;cellular response to…	binding;enzyme binding;identical protein binding;kinase binding;molecular transducer activity;protein binding;protein dimerization activity;protein histidine kinase binding;protein homodimerization activity;protein kinase binding;signaling receptor activity;transmembrane signaling receptor activity	cell pole;cell tip;cellular anatomical entity;membrane;methyl accepting chemotaxis protein complex;plasma membrane;protein-containing complex	biological regulation;cellular component assembly;cellular component organization;cellular component organization or biogenesis;cellular process;detection of stimulus;locomotion;protein-containing complex assembly;regulation of biological process;regulation of metabolic process;regulation of protein modification process;response to chemical;response to endogenous stimulus;response to stimulus;sig…	cellular anatomical entity;membrane;plasma membrane;protein-containing complex	Bacterial chemotaxis;Two-component system	HAMP;MCPsignal;TarH		3D-structure;Cellinnermembrane;Cellmembrane;Chemotaxis;Membrane;Methylation;Referenceproteome;Transducer;Transmembrane;Transmembranehelix		GO:0001101;GO:0006935;GO:0007165;GO:0007172;GO:0009593;GO:0009719;GO:0009893;GO:0009966;GO:0009987;GO:0010033;GO:0010243;GO:0010604;GO:0010646;GO:0016043;GO:0019222;GO:0022607;GO:0023051;GO:0031399;GO:0031401;GO:0032101;GO:0040011;GO:0040012;GO:0042221;GO:0042330;GO:0043200;GO:0043933;GO:0048518;GO:0048583;GO:0050789;GO:0050794;GO:0050896;GO:0050920;GO:0051171;GO:0051173;GO:0051246;GO:0051247;GO:…	GO:0004888;GO:0005488;GO:0005515;GO:0019899;GO:0019900;GO:0019901;GO:0038023;GO:0042802;GO:0042803;GO:0043424;GO:0046983;GO:0060089	GO:0005886;GO:0016020;GO:0032991;GO:0051286;GO:0060187;GO:0098561;GO:0110165	GO:0007165;GO:0009719;GO:0009987;GO:0016043;GO:0019222;GO:0022607;GO:0031399;GO:0040011;GO:0042221;GO:0050789;GO:0050896;GO:0051606;GO:0065003;GO:0065007;GO:0071840	GO:0005886;GO:0016020;GO:0032991;GO:0110165	ko02020;ko02030	Methyl-accepting chemotaxis protein II	P07017	P07017	MCP2_ECOLI	tar	Methyl-accepting chemotaxis protein II	tar	2ASR;2L9G;4Z9H;4Z9I;4Z9J	MCP2_ECOLI	+	PQQ2_PQQ	4.22209	0	1.53303	9.93924
12.4059	11.6766	12.087	11.6136	13.074	13.0587	12.7685	12.4612	biological regulation;cellular process;chemotaxis;locomotion;regulation of biological process;regulation of cellular process;signal transduction;taxis	molecular transducer activity;signaling receptor activity;transmembrane signaling receptor activity	cellular anatomical entity;membrane;plasma membrane	biological regulation;cellular process;locomotion;regulation of biological process;signal transduction	cellular anatomical entity;membrane;plasma membrane	Bacterial chemotaxis;Two-component system	HAMP;MCPsignal;TarH		Cellinnermembrane;Cellmembrane;Chemotaxis;Membrane;Methylation;Referenceproteome;Transducer;Transmembrane;Transmembranehelix		GO:0006935;GO:0007165;GO:0009987;GO:0040011;GO:0042330;GO:0050789;GO:0050794;GO:0065007	GO:0004888;GO:0038023;GO:0060089	GO:0005886;GO:0016020;GO:0110165	GO:0007165;GO:0009987;GO:0040011;GO:0050789;GO:0065007	GO:0005886;GO:0016020;GO:0110165	ko02020;ko02030	Methyl-accepting chemotaxis protein IV	P07018	P07018	MCP4_ECOLI	tap	Methyl-accepting chemotaxis protein IV	tap		MCP4_ECOLI	+	PQQ2_PQQ	2.04687	0.00884756	0.894799	3.79913
11.9379	12.0932	12.0563	11.909	12.7612	12.7543	12.8853	12.713	alpha-amino acid biosynthetic process;alpha-amino acid metabolic process;amino acid biosynthetic process;amino acid metabolic process;aromatic amino acid family biosynthetic process;aromatic amino acid family biosynthetic process, prephenate pathway;aromatic amino acid metabolic process;aromatic compound biosynthetic process;biosynthetic process;carboxylic acid biosynthetic process;carboxylic aci…	adenyl nucleotide binding;anion binding;binding;catalytic activity;chorismate mutase activity;heterocyclic compound binding;identical protein binding;intramolecular transferase activity;ion binding;isomerase activity;NAD binding;NAD+ binding;nucleoside phosphate binding;nucleotide binding;organic cyclic compound binding;oxidoreductase activity;oxidoreductase activity, acting on the CH-CH group of…	cellular anatomical entity;cytoplasm	amino acid metabolic process;biosynthetic process;cellular aromatic compound metabolic process;cellular process;metabolic process;nitrogen compound metabolic process;organic acid metabolic process;primary metabolic process;small molecule metabolic process	cellular anatomical entity;cytoplasm	Novobiocin biosynthesis;Phenylalanine, tyrosine and tryptophan biosynthesis	CM_2;PDH_C;PDH_N		Amino-acidbiosynthesis;Aromaticaminoacidbiosynthesis;Cytoplasm;Isomerase;Multifunctionalenzyme;NAD;Oxidoreductase;Referenceproteome;Tyrosinebiosynthesis		GO:0006082;GO:0006520;GO:0006558;GO:0006570;GO:0006571;GO:0006725;GO:0006807;GO:0008152;GO:0008652;GO:0009058;GO:0009072;GO:0009073;GO:0009094;GO:0009095;GO:0009987;GO:0016053;GO:0019438;GO:0019752;GO:0043436;GO:0043648;GO:0044237;GO:0044238;GO:0044249;GO:0044281;GO:0044283;GO:0046394;GO:0046417;GO:0071704;GO:1901360;GO:1901362;GO:1901564;GO:1901566;GO:1901576;GO:1901605;GO:1901607;GO:1902221;GO:…	GO:0000166;GO:0003824;GO:0004106;GO:0004665;GO:0005488;GO:0005515;GO:0008977;GO:0016491;GO:0016627;GO:0016628;GO:0016853;GO:0016866;GO:0017076;GO:0030554;GO:0036094;GO:0042802;GO:0042803;GO:0043167;GO:0043168;GO:0046983;GO:0051287;GO:0070403;GO:0097159;GO:1901265;GO:1901363	GO:0005737;GO:0110165	GO:0006082;GO:0006520;GO:0006725;GO:0006807;GO:0008152;GO:0009058;GO:0009987;GO:0044238;GO:0044281	GO:0005737;GO:0110165	ko00400;ko00401	Chorismate mutase;Prephenate dehydrogenase;T-protein	P07023	P07023	TYRA_ECOLI	tyrA	T-protein	tyrA		TYRA_ECOLI	+	PQQ2_PQQ	4.97123	0	0.779382	13.4022
12.2331	12.4416	12.2649	12.5821	12.7146	12.4714	12.5708	12.4743	aromatic compound catabolic process;catabolic process;cellular aromatic compound metabolic process;cellular catabolic process;cellular metabolic process;cellular nitrogen compound catabolic process;cellular nitrogen compound metabolic process;cellular process;heterocycle catabolic process;heterocycle metabolic process;metabolic process;nitrogen compound metabolic process;nucleobase-containing com…	5'-nucleotidase activity;binding;catalytic activity;cation binding;heterocyclic compound binding;hydrolase activity;hydrolase activity, acting on acid anhydrides;hydrolase activity, acting on acid anhydrides, in phosphorus-containing anhydrides;hydrolase activity, acting on ester bonds;ion binding;metal ion binding;nucleoside phosphate binding;nucleotidase activity;nucleotide binding;organic cycl…	cellular anatomical entity;outer membrane-bounded periplasmic space;periplasmic space	catabolic process;cellular aromatic compound metabolic process;cellular nitrogen compound metabolic process;cellular process;heterocycle metabolic process;metabolic process;nitrogen compound metabolic process;nucleobase-containing compound catabolic process;nucleobase-containing compound metabolic process;nucleobase-containing small molecule metabolic process;nucleotide metabolic process;phosphor…	cellular anatomical entity;periplasmic space	Nicotinate and nicotinamide metabolism;Purine metabolism;Pyrimidine metabolism	5_nucleotid_C;Metallophos		3D-structure;Directproteinsequencing;Disulfidebond;Hydrolase;Metal-binding;Nucleotide-binding;Periplasm;Referenceproteome;Signal;Zinc		GO:0006139;GO:0006725;GO:0006753;GO:0006793;GO:0006796;GO:0006807;GO:0008152;GO:0009056;GO:0009117;GO:0009166;GO:0009987;GO:0019439;GO:0019637;GO:0034641;GO:0034655;GO:0044237;GO:0044238;GO:0044248;GO:0044270;GO:0044281;GO:0046434;GO:0046483;GO:0046700;GO:0055086;GO:0071704;GO:1901292;GO:1901360;GO:1901361;GO:1901575	GO:0000166;GO:0003824;GO:0005488;GO:0008252;GO:0008253;GO:0008768;GO:0016462;GO:0016787;GO:0016788;GO:0016791;GO:0016817;GO:0016818;GO:0036094;GO:0042578;GO:0043167;GO:0043169;GO:0046872;GO:0097159;GO:0106411;GO:1901265;GO:1901363	GO:0030288;GO:0042597;GO:0110165	GO:0006139;GO:0006725;GO:0006793;GO:0006807;GO:0008152;GO:0009056;GO:0009117;GO:0009987;GO:0034641;GO:0034655;GO:0044238;GO:0044281;GO:0046483;GO:0055086	GO:0042597;GO:0110165	ko00230;ko00240;ko00760	5'-nucleotidase;Protein UshA;UDP-sugar hydrolase	P07024	P07024	USHA_ECOLI	ushA	Protein UshA	ushA	1HO5;1HP1;1HPU;1OI8;1OID;1OIE;1USH;2USH;4WWL	USHA_ECOLI			0.903889	0.105221	0.177361	1.7835
12.3884	12.5116	12.3189	12.1128	12.5271	12.5855	12.5805	12.3416	biological regulation;cell cycle;cell division;cellular process;positive regulation of biological process;positive regulation of biosynthetic process;positive regulation of cellular biosynthetic process;positive regulation of cellular metabolic process;positive regulation of cellular process;positive regulation of DNA-templated transcription;positive regulation of DNA-templated transcription init…	binding;DNA binding;nucleic acid binding;organic cyclic compound binding		biological regulation;cell cycle;cell division;cellular process;regulation of biological process;regulation of DNA-templated transcription;regulation of metabolic process		Two-component system	Autoind_bind;GerE		3D-structure;Activator;Cellcycle;Celldivision;DNA-binding;Referenceproteome;Transcription;Transcriptionregulation		GO:0006355;GO:0007049;GO:0009889;GO:0009891;GO:0009893;GO:0009987;GO:0010468;GO:0010556;GO:0010557;GO:0010604;GO:0019219;GO:0019222;GO:0031323;GO:0031325;GO:0031326;GO:0031328;GO:0045893;GO:0045935;GO:0048518;GO:0048522;GO:0050789;GO:0050794;GO:0051171;GO:0051173;GO:0051252;GO:0051254;GO:0051301;GO:0060255;GO:0065007;GO:0080090;GO:1902680;GO:2000142;GO:2000144;GO:2001141	GO:0003676;GO:0003677;GO:0005488;GO:0097159		GO:0006355;GO:0007049;GO:0009987;GO:0019222;GO:0050789;GO:0051301;GO:0065007		ko02020	Regulatory protein SdiA	P07026	P07026	SDIA_ECOLI	sdiA	Regulatory protein SdiA	sdiA	2AVX;4LFU;4LGW	SDIA_ECOLI			0.875583	0.111527	0.175766	1.73639
12.1662	11.5787	11.9119	11.7909	10.5204	10.9642	10.5754	10.5121	cell communication;cellular metabolic process;cellular process;cellular response to anoxia;cellular response to chemical stimulus;cellular response to decreased oxygen levels;cellular response to external stimulus;cellular response to extracellular stimulus;cellular response to nutrient levels;cellular response to oxygen levels;cellular response to phosphate starvation;cellular response to starva…	4-phytase activity;acid phosphatase activity;carbohydrate phosphatase activity;catalytic activity;GTPase activity;hydrolase activity;hydrolase activity, acting on acid anhydrides;hydrolase activity, acting on acid anhydrides, in phosphorus-containing anhydrides;hydrolase activity, acting on ester bonds;inositol phosphate phosphatase activity;nucleotidase activity;phosphatase activity;phosphoric e…	cellular anatomical entity;outer membrane-bounded periplasmic space;periplasmic space	cell communication;cellular process;metabolic process;phosphorus metabolic process;response to abiotic stimulus;response to chemical;response to external stimulus;response to starvation;response to stimulus;response to stress	cellular anatomical entity;periplasmic space	Aminobenzoate degradation;Inositol phosphate metabolism;Riboflavin metabolism	His_Phos_2		3D-structure;Directproteinsequencing;Disulfidebond;Hydrolase;Periplasm;Referenceproteome;Signal		GO:0006793;GO:0006796;GO:0006950;GO:0007154;GO:0008152;GO:0009267;GO:0009605;GO:0009628;GO:0009987;GO:0009991;GO:0016036;GO:0016311;GO:0031667;GO:0031668;GO:0031669;GO:0033554;GO:0034059;GO:0036293;GO:0036294;GO:0042221;GO:0042594;GO:0044237;GO:0050896;GO:0051716;GO:0070482;GO:0070887;GO:0071453;GO:0071454;GO:0071496	GO:0003824;GO:0003924;GO:0003993;GO:0008252;GO:0008707;GO:0016462;GO:0016787;GO:0016788;GO:0016791;GO:0016817;GO:0016818;GO:0017111;GO:0019203;GO:0042578;GO:0050308;GO:0052745	GO:0030288;GO:0042597;GO:0110165	GO:0006793;GO:0006950;GO:0007154;GO:0008152;GO:0009605;GO:0009628;GO:0009987;GO:0042221;GO:0042594;GO:0050896	GO:0042597;GO:0110165	ko00562;ko00627;ko00740	Phytase AppA	P07102	P07102	PPA_ECOLI	appA	Phytase AppA	appA	1DKL;1DKM;1DKN;1DKO;1DKP;1DKQ;4TSR;7Z1J;7Z2S;7Z2T;7Z2W;7Z2Y;7Z32;7Z3V	PPA_ECOLI	+	PQQ2_PQQ	3.52454	0.000505263	-1.2189	-7.46169
12.008	11.7234	11.5764	11.8059	11.3829	11.7351	11.7687	11.7526	amino acid import across plasma membrane;amino acid transmembrane transport;amino acid transport;aromatic amino acid transport;azole transmembrane transport;carboxylic acid transmembrane transport;carboxylic acid transport;cellular process;establishment of localization;import across plasma membrane;import into cell;L-alpha-amino acid transmembrane transport;L-amino acid transport;L-histidine impo…	ABC-type amino acid transporter activity;ABC-type transporter activity;active transmembrane transporter activity;adenyl nucleotide binding;adenyl ribonucleotide binding;amino acid transmembrane transporter activity;anion binding;aromatic amino acid transmembrane transporter activity;ATP binding;ATP hydrolysis activity;ATPase-coupled carboxylic acid transmembrane transporter activity;ATPase-couple…	ATPase dependent transmembrane transport complex;ATP-binding cassette (ABC) transporter complex;ATP-binding cassette (ABC) transporter complex, substrate-binding subunit-containing;cellular anatomical entity;membrane;membrane protein complex;plasma membrane protein complex;protein-containing complex;transmembrane transporter complex;transporter complex	amino acid transport;cellular process;establishment of localization;localization;organic acid transport;transmembrane transport;transport	ATP-binding cassette (ABC) transporter complex;cellular anatomical entity;membrane;membrane protein complex;protein-containing complex	ABC transporters	ABC_tran		Amino-acidtransport;ATP-binding;Cellinnermembrane;Cellmembrane;Directproteinsequencing;Membrane;Nucleotide-binding;Referenceproteome;Translocase;Transport		GO:0003333;GO:0006810;GO:0006865;GO:0009987;GO:0015711;GO:0015801;GO:0015807;GO:0015849;GO:0045117;GO:0046942;GO:0051179;GO:0051234;GO:0055085;GO:0071702;GO:0071705;GO:0089709;GO:0089718;GO:0098657;GO:0098739;GO:1902475;GO:1903810;GO:1903825;GO:1905039	GO:0000166;GO:0003824;GO:0005215;GO:0005287;GO:0005290;GO:0005291;GO:0005342;GO:0005488;GO:0005524;GO:0008514;GO:0015171;GO:0015173;GO:0015174;GO:0015179;GO:0015399;GO:0015424;GO:0016462;GO:0016787;GO:0016817;GO:0016818;GO:0016887;GO:0017076;GO:0017111;GO:0022804;GO:0022857;GO:0030554;GO:0032553;GO:0032555;GO:0032559;GO:0033283;GO:0033284;GO:0035639;GO:0036094;GO:0042626;GO:0043167;GO:0043168;GO:…	GO:0016020;GO:0032991;GO:0043190;GO:0055052;GO:0098533;GO:0098796;GO:0098797;GO:0110165;GO:1902495;GO:1990351	GO:0006810;GO:0006865;GO:0009987;GO:0015849;GO:0051179;GO:0051234;GO:0055085	GO:0016020;GO:0032991;GO:0043190;GO:0098796;GO:0110165	ko02010	Histidine/lysine/arginine/ornithine transport ATP-binding protein HisP	P07109	P07109	HISP_ECOLI	hisP	Histidine transport ATP-binding protein HisP	hisP		HISP_ECOLI			0.404648	0.350382	-0.118597	-0.91832
14.9305	14.739	14.9628	14.8154	13.7663	14.2118	13.8243	13.9361	amino acid transport;carboxylic acid transport;cellular process;establishment of localization;fatty acid transport;lipid transport;localization;monocarboxylic acid transport;neutral amino acid transport;nitrogen compound transport;organic acid transport;organic anion transport;organic substance transport;proline transport;short-chain fatty acid transport;transmembrane transport;transport	active monoatomic ion transmembrane transporter activity;active transmembrane transporter activity;alkali metal ion binding;amino acid transmembrane transporter activity;amino acid:monoatomic cation symporter activity;amino acid:sodium symporter activity;binding;carboxylic acid transmembrane transporter activity;cation binding;inorganic cation transmembrane transporter activity;inorganic molecula…	cellular anatomical entity;membrane;plasma membrane	amino acid transport;cellular process;establishment of localization;lipid transport;localization;organic acid transport;transmembrane transport;transport	cellular anatomical entity;membrane;plasma membrane		SSF		Amino-acidtransport;Cellinnermembrane;Cellmembrane;Directproteinsequencing;Iontransport;Membrane;Referenceproteome;Sodium;Sodiumtransport;Symport;Transmembrane;Transmembranehelix;Transport		GO:0006810;GO:0006865;GO:0006869;GO:0009987;GO:0015711;GO:0015718;GO:0015804;GO:0015824;GO:0015849;GO:0015908;GO:0015912;GO:0046942;GO:0051179;GO:0051234;GO:0055085;GO:0071702;GO:0071705	GO:0005215;GO:0005283;GO:0005298;GO:0005342;GO:0005343;GO:0005416;GO:0005488;GO:0008324;GO:0008514;GO:0015075;GO:0015081;GO:0015171;GO:0015175;GO:0015179;GO:0015193;GO:0015291;GO:0015293;GO:0015294;GO:0015318;GO:0015370;GO:0022804;GO:0022853;GO:0022857;GO:0022890;GO:0031402;GO:0031420;GO:0043167;GO:0043169;GO:0046872;GO:0046873;GO:0046943;GO:1901702	GO:0005886;GO:0016020;GO:0110165	GO:0006810;GO:0006865;GO:0006869;GO:0009987;GO:0015849;GO:0051179;GO:0051234;GO:0055085	GO:0005886;GO:0016020;GO:0110165		Sodium/proline symporter	P07117	P07117	PUTP_ECOLI	putP	Sodium/proline symporter	putP		PUTP_ECOLI	+	PQQ2_PQQ	3.78268	0.000627451	-0.927258	-8.30758
15.4944	15.4495	15.5457	15.5347	15.6432	15.7246	15.7906	15.6875	amino acid activation;amino acid metabolic process;biological regulation;carboxylic acid metabolic process;cellular aromatic compound metabolic process;cellular metabolic process;cellular nitrogen compound metabolic process;cellular process;cytosolic valyl-tRNA aminoacylation;heterocycle metabolic process;macromolecule metabolic process;metabolic process;ncRNA metabolic process;nitrogen compound …	adenyl nucleotide binding;adenyl ribonucleotide binding;aminoacyl-tRNA editing activity;aminoacyl-tRNA ligase activity;anion binding;ATP binding;binding;carbohydrate derivative binding;carboxylic ester hydrolase activity;catalytic activity;catalytic activity, acting on a nucleic acid;catalytic activity, acting on a tRNA;catalytic activity, acting on RNA;cation binding;heterocyclic compound bindin…	cellular anatomical entity;cytosol	amino acid metabolic process;biological regulation;cellular aromatic compound metabolic process;cellular nitrogen compound metabolic process;cellular process;heterocycle metabolic process;macromolecule metabolic process;metabolic process;nitrogen compound metabolic process;nucleobase-containing compound metabolic process;organic acid metabolic process;primary metabolic process;regulation of biolo…	cellular anatomical entity;cytosol	Aminoacyl-tRNA biosynthesis;Valine, leucine and isoleucine biosynthesis	Anticodon_1;tRNA-synt_1;Val_tRNA-synt_C		Aminoacyl-tRNAsynthetase;ATP-binding;Coiledcoil;Cytoplasm;Directproteinsequencing;Ligase;Nucleotide-binding;Proteinbiosynthesis;Referenceproteome		GO:0006082;GO:0006139;GO:0006399;GO:0006417;GO:0006418;GO:0006438;GO:0006450;GO:0006520;GO:0006725;GO:0006807;GO:0008152;GO:0009889;GO:0009891;GO:0009893;GO:0009987;GO:0010468;GO:0010556;GO:0010557;GO:0010604;GO:0010608;GO:0010628;GO:0016070;GO:0019222;GO:0019752;GO:0031323;GO:0031325;GO:0031326;GO:0031328;GO:0034248;GO:0034250;GO:0034641;GO:0034660;GO:0043038;GO:0043039;GO:0043170;GO:0043436;GO:…	GO:0000166;GO:0000287;GO:0002161;GO:0003824;GO:0004812;GO:0004832;GO:0005488;GO:0005524;GO:0016787;GO:0016788;GO:0016874;GO:0016875;GO:0017076;GO:0030554;GO:0032553;GO:0032555;GO:0032559;GO:0035639;GO:0036094;GO:0043167;GO:0043168;GO:0043169;GO:0046872;GO:0052689;GO:0097159;GO:0097367;GO:0140098;GO:0140101;GO:0140640;GO:1901265;GO:1901363	GO:0005829;GO:0110165	GO:0006082;GO:0006139;GO:0006399;GO:0006417;GO:0006418;GO:0006520;GO:0006725;GO:0006807;GO:0008152;GO:0009987;GO:0016070;GO:0019222;GO:0034641;GO:0043170;GO:0044238;GO:0044281;GO:0046483;GO:0050789;GO:0065007;GO:0065008	GO:0005829;GO:0110165	ko00290;ko00970	Valine--tRNA ligase	P07118	P07118	SYV_ECOLI	valS	Valine--tRNA ligase	valS		SYV_ECOLI	+	PQQ2_PQQ	2.77697	0.00265241	0.205375	5.39535
13.3164	12.8897	12.9898	13.0477	13.4031	13.4173	13.3496	13.4691	biological regulation;cellular process;chemotaxis;demethylation;locomotion;macromolecule metabolic process;macromolecule modification;metabolic process;nitrogen compound metabolic process;organic substance metabolic process;organonitrogen compound metabolic process;primary metabolic process;protein dealkylation;protein deamination;protein demethylation;protein metabolic process;protein modificati…	binding;carboxylic ester hydrolase activity;catalytic activity;catalytic activity, acting on a protein;deaminase binding;enzyme binding;hydrolase activity;hydrolase activity, acting on carbon-nitrogen (but not peptide) bonds;hydrolase activity, acting on carbon-nitrogen (but not peptide) bonds, in linear amides;hydrolase activity, acting on ester bonds;molecular transducer activity;phosphorelay r…	cellular anatomical entity;cytosol;membrane;plasma membrane	biological regulation;cellular process;locomotion;macromolecule metabolic process;macromolecule modification;metabolic process;nitrogen compound metabolic process;primary metabolic process;protein metabolic process;protein modification process;regulation of biological process;signal transduction	cellular anatomical entity;cytosol;membrane;plasma membrane	Bacterial chemotaxis;Two-component system	CheB_methylest;Response_reg		Chemotaxis;Cytoplasm;Hydrolase;Phosphoprotein;Referenceproteome		GO:0006482;GO:0006807;GO:0006935;GO:0007165;GO:0008152;GO:0008214;GO:0009987;GO:0018277;GO:0019538;GO:0036211;GO:0040011;GO:0042330;GO:0043170;GO:0043412;GO:0044238;GO:0050789;GO:0050794;GO:0065007;GO:0070988;GO:0071704;GO:1901564	GO:0000156;GO:0003824;GO:0005488;GO:0005515;GO:0008984;GO:0016787;GO:0016788;GO:0016810;GO:0016811;GO:0019899;GO:0050568;GO:0051723;GO:0052689;GO:0060089;GO:0140096;GO:1990827	GO:0005829;GO:0005886;GO:0016020;GO:0110165	GO:0006807;GO:0007165;GO:0008152;GO:0009987;GO:0019538;GO:0036211;GO:0040011;GO:0043170;GO:0043412;GO:0044238;GO:0050789;GO:0065007	GO:0005829;GO:0005886;GO:0016020;GO:0110165	ko02020;ko02030	Protein-glutamate methylesterase/protein-glutamine glutaminase	P07330	P07330	CHEB_ECOLI	cheB	Protein-glutamate methylesterase/protein-glutamine glutaminase	cheB		CHEB_ECOLI	+	PQQ2_PQQ	1.99278	0.00981711	0.348866	3.69339
14.3664	13.9959	14.2477	13.8598	15.086	14.9127	14.8649	14.9116	aerotaxis;archaeal or bacterial-type flagellum-dependent cell motility;bacterial-type flagellum-dependent cell motility;bacterial-type flagellum-dependent swimming motility;biological regulation;cell motility;cell swimming;cellular metabolic process;cellular process;chemotaxis;cilium or flagellum-dependent cell motility;energy taxis;establishment of localization;establishment of localization in c…	adenyl nucleotide binding;adenyl ribonucleotide binding;anion binding;ATP binding;binding;carbohydrate derivative binding;catalytic activity;catalytic activity, acting on a protein;heterocyclic compound binding;ion binding;kinase activity;nucleoside phosphate binding;nucleotide binding;organic cyclic compound binding;phosphorelay sensor kinase activity;phosphotransferase activity, alcohol group a…	cellular anatomical entity;cytoplasm;cytosol;membrane;methyl accepting chemotaxis protein complex;plasma membrane;protein-containing complex	bacterial-type flagellum-dependent cell motility;biological regulation;cell motility;cellular process;establishment of localization;intracellular signal transduction;localization;locomotion;metabolic process;phosphorelay signal transduction system;phosphorus metabolic process;phosphorylation;regulation of biological process;regulation of metabolic process;regulation of protein modification proces…	cellular anatomical entity;cytoplasm;cytosol;membrane;plasma membrane;protein-containing complex	Bacterial chemotaxis;Two-component system	CheW;CheY-binding;HATPase_c;H-kinase_dim;Hpt		3D-structure;Alternativeinitiation;ATP-binding;Chemotaxis;Cytoplasm;Kinase;Nucleotide-binding;Phosphoprotein;Referenceproteome;Transferase;Two-componentregulatorysystem		GO:0000160;GO:0001539;GO:0006793;GO:0006796;GO:0006935;GO:0007165;GO:0008152;GO:0009266;GO:0009453;GO:0009454;GO:0009628;GO:0009892;GO:0009893;GO:0009987;GO:0010604;GO:0010605;GO:0016310;GO:0019222;GO:0031399;GO:0031400;GO:0031401;GO:0032101;GO:0035556;GO:0040011;GO:0040012;GO:0042330;GO:0043052;GO:0044237;GO:0048518;GO:0048519;GO:0048583;GO:0048870;GO:0050789;GO:0050794;GO:0050896;GO:0050920;GO:…	GO:0000155;GO:0000166;GO:0003824;GO:0004672;GO:0004673;GO:0005488;GO:0005524;GO:0016301;GO:0016740;GO:0016772;GO:0016773;GO:0016775;GO:0017076;GO:0030554;GO:0032553;GO:0032555;GO:0032559;GO:0035639;GO:0036094;GO:0043167;GO:0043168;GO:0097159;GO:0097367;GO:0140096;GO:0140299;GO:1901265;GO:1901363	GO:0005737;GO:0005829;GO:0005886;GO:0016020;GO:0032991;GO:0098561;GO:0110165	GO:0000160;GO:0006793;GO:0007165;GO:0008152;GO:0009628;GO:0009987;GO:0016310;GO:0019222;GO:0031399;GO:0035556;GO:0040011;GO:0048870;GO:0050789;GO:0050896;GO:0051179;GO:0051234;GO:0065007;GO:0071973	GO:0005737;GO:0005829;GO:0005886;GO:0016020;GO:0032991;GO:0110165	ko02020;ko02030	Chemotaxis protein CheA	P07363	P07363	CHEA_ECOLI	cheA	Chemotaxis protein CheA	cheA	1A0O;1EAY;1FFG;1FFS;1FFW;1FWP;2LP4;6S1K	CHEA_ECOLI	+	PQQ2_PQQ	3.23219	0.00100405	0.826318	6.59116
11.1149	11.4226	11.2729	11.2281	12.1434	11.5828	11.7845	11.8304	chemotaxis;locomotion;macromolecule metabolic process;macromolecule methylation;macromolecule modification;metabolic process;methylation;nitrogen compound metabolic process;organic substance metabolic process;organonitrogen compound metabolic process;primary metabolic process;protein alkylation;protein metabolic process;protein methylation;protein modification process;taxis	carboxyl-O-methyltransferase activity;catalytic activity;catalytic activity, acting on a protein;methyltransferase activity;O-methyltransferase activity;protein carboxyl O-methyltransferase activity;protein methyltransferase activity;protein-glutamate O-methyltransferase activity;S-adenosylmethionine-dependent methyltransferase activity;transferase activity;transferase activity, transferring one-…	cellular anatomical entity;cytosol;membrane;methyl accepting chemotaxis protein complex;plasma membrane;protein-containing complex	locomotion;macromolecule metabolic process;macromolecule modification;metabolic process;methylation;nitrogen compound metabolic process;primary metabolic process;protein alkylation;protein metabolic process;protein modification process	cellular anatomical entity;cytosol;membrane;plasma membrane;protein-containing complex	Bacterial chemotaxis;Two-component system	CheR;CheR_N		Chemotaxis;Methyltransferase;Referenceproteome;S-adenosyl-L-methionine;Transferase		GO:0006479;GO:0006807;GO:0006935;GO:0008152;GO:0008213;GO:0019538;GO:0032259;GO:0036211;GO:0040011;GO:0042330;GO:0043170;GO:0043412;GO:0043414;GO:0044238;GO:0071704;GO:1901564	GO:0003824;GO:0008168;GO:0008171;GO:0008276;GO:0008757;GO:0008983;GO:0010340;GO:0016740;GO:0016741;GO:0051998;GO:0140096	GO:0005829;GO:0005886;GO:0016020;GO:0032991;GO:0098561;GO:0110165	GO:0006807;GO:0008152;GO:0008213;GO:0019538;GO:0032259;GO:0036211;GO:0040011;GO:0043170;GO:0043412;GO:0044238	GO:0005829;GO:0005886;GO:0016020;GO:0032991;GO:0110165	ko02020;ko02030	Chemotaxis protein methyltransferase	P07364	P07364	CHER_ECOLI	cheR	Chemotaxis protein methyltransferase	cheR		CHER_ECOLI	+	PQQ2_PQQ	2.31756	0.00585714	0.575626	4.35177
16.131	16.0879	16.1123	16.2515	16.3198	16.2155	16.3239	16.366	amino acid activation;amino acid metabolic process;carboxylic acid metabolic process;cellular aromatic compound metabolic process;cellular metabolic process;cellular nitrogen compound metabolic process;cellular process;heterocycle metabolic process;macromolecule metabolic process;metabolic process;ncRNA metabolic process;nitrogen compound metabolic process;nucleic acid metabolic process;nucleobas…	adenyl nucleotide binding;adenyl ribonucleotide binding;aminoacyl-tRNA ligase activity;anion binding;ATP binding;binding;carbohydrate derivative binding;catalytic activity;catalytic activity, acting on a nucleic acid;catalytic activity, acting on a tRNA;catalytic activity, acting on RNA;cation binding;heterocyclic compound binding;identical protein binding;ion binding;ligase activity;ligase activ…	catalytic complex;cellular anatomical entity;cytosol;membrane;phenylalanine-tRNA ligase complex;protein-containing complex	amino acid metabolic process;cellular aromatic compound metabolic process;cellular nitrogen compound metabolic process;cellular process;heterocycle metabolic process;macromolecule metabolic process;metabolic process;nitrogen compound metabolic process;nucleobase-containing compound metabolic process;organic acid metabolic process;primary metabolic process;RNA metabolic process;small molecule meta…	catalytic complex;cellular anatomical entity;cytosol;membrane;protein-containing complex	Aminoacyl-tRNA biosynthesis	B3_4;B5;FDX-ACB;tRNA_bind;tRNA_synthFbeta		3D-structure;Aminoacyl-tRNAsynthetase;ATP-binding;Cytoplasm;Ligase;Magnesium;Metal-binding;Nucleotide-binding;Proteinbiosynthesis;Referenceproteome;RNA-binding;tRNA-binding		GO:0006082;GO:0006139;GO:0006399;GO:0006418;GO:0006432;GO:0006520;GO:0006725;GO:0006807;GO:0008152;GO:0009987;GO:0016070;GO:0019752;GO:0034641;GO:0034660;GO:0043038;GO:0043039;GO:0043170;GO:0043436;GO:0044237;GO:0044238;GO:0044281;GO:0046483;GO:0071704;GO:0090304;GO:1901360;GO:1901564	GO:0000049;GO:0000166;GO:0000287;GO:0003676;GO:0003723;GO:0003824;GO:0004812;GO:0004826;GO:0005488;GO:0005515;GO:0005524;GO:0016874;GO:0016875;GO:0017076;GO:0030554;GO:0032553;GO:0032555;GO:0032559;GO:0035639;GO:0036094;GO:0042802;GO:0043167;GO:0043168;GO:0043169;GO:0046872;GO:0097159;GO:0097367;GO:0140098;GO:0140101;GO:0140640;GO:1901265;GO:1901363	GO:0005829;GO:0009328;GO:0016020;GO:0032991;GO:0110165;GO:1902494	GO:0006082;GO:0006139;GO:0006399;GO:0006418;GO:0006520;GO:0006725;GO:0006807;GO:0008152;GO:0009987;GO:0016070;GO:0034641;GO:0043170;GO:0044238;GO:0044281;GO:0046483	GO:0005829;GO:0016020;GO:0032991;GO:0110165;GO:1902494	ko00970	Phenylalanine--tRNA ligase beta subunit	P07395	P07395	SYFB_ECOLI	pheT	Phenylalanine--tRNA ligase beta subunit	pheT	3PCO;6OZ5;6P24;6P26	SYFB_ECOLI	+	PQQ2_PQQ	1.79315	0.01581	0.160642	3.31517
13.2012	13.0914	13.0441	13.0926	13.1507	13.3138	12.9944	12.8652	aromatic compound catabolic process;biological regulation;catabolic process;cellular aromatic compound metabolic process;cellular catabolic process;cellular metabolic process;cellular process;metabolic process;negative regulation of biological process;negative regulation of biosynthetic process;negative regulation of cellular biosynthetic process;negative regulation of cellular metabolic process;…	adenyl nucleotide binding;adenyl ribonucleotide binding;anion binding;ATP binding;ATP hydrolysis activity;binding;carbohydrate derivative binding;catalytic activity;DNA binding;heterocyclic compound binding;hydrolase activity;hydrolase activity, acting on acid anhydrides;hydrolase activity, acting on acid anhydrides, in phosphorus-containing anhydrides;ion binding;nucleic acid binding;nucleoside …	cellular anatomical entity;cytosol	biological regulation;catabolic process;cellular aromatic compound metabolic process;cellular process;metabolic process;regulation of biological process;regulation of DNA-templated transcription;regulation of metabolic process	cellular anatomical entity;cytosol		HTH_50;PAS_8;Sigma54_activat		3D-structure;Activator;Aromatichydrocarbonscatabolism;ATP-binding;Cytoplasm;Directproteinsequencing;DNA-binding;Nucleotide-binding;Referenceproteome;Repressor;Transcription;Transcriptionregulation		GO:0006355;GO:0006725;GO:0008152;GO:0009056;GO:0009889;GO:0009890;GO:0009892;GO:0009987;GO:0010468;GO:0010556;GO:0010558;GO:0010605;GO:0019219;GO:0019222;GO:0019439;GO:0031323;GO:0031324;GO:0031326;GO:0031327;GO:0044237;GO:0044248;GO:0045892;GO:0045934;GO:0048519;GO:0048523;GO:0050789;GO:0050794;GO:0051171;GO:0051172;GO:0051252;GO:0051253;GO:0060255;GO:0065007;GO:0080090;GO:1902679;GO:2001141	GO:0000166;GO:0003676;GO:0003677;GO:0003824;GO:0005488;GO:0005524;GO:0016462;GO:0016787;GO:0016817;GO:0016818;GO:0016887;GO:0017076;GO:0017111;GO:0030554;GO:0032553;GO:0032555;GO:0032559;GO:0035639;GO:0036094;GO:0043167;GO:0043168;GO:0097159;GO:0097367;GO:1901265;GO:1901363	GO:0005829;GO:0110165	GO:0006355;GO:0006725;GO:0008152;GO:0009056;GO:0009987;GO:0019222;GO:0050789;GO:0065007	GO:0005829;GO:0110165		HTH-type transcriptional regulatory protein TyrR	P07604	P07604	TYRR_ECOLI	tyrR	HTH-type transcriptional regulatory protein TyrR	tyrR	2JHE	TYRR_ECOLI			0.0934617	0.7778	-0.0262899	-0.256169
14.4747	14.362	14.4153	14.7488	15.109	15.1376	15.0712	14.9614	amino acid biosynthetic process;amino acid metabolic process;aromatic amino acid family biosynthetic process;aromatic amino acid metabolic process;aromatic compound biosynthetic process;biosynthetic process;carboxylic acid biosynthetic process;carboxylic acid metabolic process;cellular aromatic compound metabolic process;cellular biosynthetic process;cellular metabolic process;cellular process;ch…	3-dehydroquinate synthase activity;adenyl nucleotide binding;anion binding;binding;carbon-oxygen lyase activity;carbon-oxygen lyase activity, acting on phosphates;catalytic activity;cation binding;heterocyclic compound binding;ion binding;lyase activity;metal ion binding;NAD binding;NAD+ binding;nucleoside phosphate binding;nucleotide binding;organic cyclic compound binding;purine nucleotide bind…	cellular anatomical entity;cytoplasm	amino acid metabolic process;biosynthetic process;cellular aromatic compound metabolic process;cellular process;metabolic process;nitrogen compound metabolic process;organic acid metabolic process;primary metabolic process;small molecule metabolic process	cellular anatomical entity;cytoplasm	Phenylalanine, tyrosine and tryptophan biosynthesis	DHQ_synthase		Amino-acidbiosynthesis;Aromaticaminoacidbiosynthesis;Cobalt;Cytoplasm;Lyase;Metal-binding;NAD;Nucleotide-binding;Referenceproteome;Zinc		GO:0006082;GO:0006520;GO:0006725;GO:0006807;GO:0008152;GO:0008652;GO:0009058;GO:0009072;GO:0009073;GO:0009423;GO:0009987;GO:0016053;GO:0019438;GO:0019752;GO:0043436;GO:0043648;GO:0043650;GO:0044237;GO:0044238;GO:0044249;GO:0044281;GO:0044283;GO:0046394;GO:0046417;GO:0071704;GO:1901360;GO:1901362;GO:1901564;GO:1901566;GO:1901576	GO:0000166;GO:0003824;GO:0003856;GO:0005488;GO:0008270;GO:0016829;GO:0016835;GO:0016838;GO:0017076;GO:0030554;GO:0036094;GO:0043167;GO:0043168;GO:0043169;GO:0046872;GO:0046914;GO:0051287;GO:0070403;GO:0097159;GO:1901265;GO:1901363	GO:0005737;GO:0110165	GO:0006082;GO:0006520;GO:0006725;GO:0006807;GO:0008152;GO:0009058;GO:0009987;GO:0044238;GO:0044281	GO:0005737;GO:0110165	ko00400	3-dehydroquinate synthase	P07639	P07639	AROB_ECOLI	aroB	3-dehydroquinate synthase	aroB		AROB_ECOLI	+	PQQ2_PQQ	3.03141	0.00158108	0.569595	6.04152
11.2456	10.9923	11.3494	11.3688	12.1095	11.8654	11.8702	11.8166	biological process involved in interspecies interaction between organisms;cellular aromatic compound metabolic process;cellular metabolic process;cellular nitrogen compound metabolic process;cellular process;cellular response to stimulus;cellular response to stress;clearance of foreign intracellular DNA;clearance of foreign intracellular nucleic acids;defense response;defense response to other or…	adenyl nucleotide binding;adenyl ribonucleotide binding;anion binding;ATP binding;ATP-dependent activity;ATP-dependent activity, acting on DNA;binding;carbohydrate derivative binding;catalytic activity;catalytic activity, acting on a nucleic acid;catalytic activity, acting on DNA;DNA binding;DNA exonuclease activity;DNA exonuclease activity, producing 5'-phosphomonoesters;DNA helicase activity;DN…	catalytic complex;exodeoxyribonuclease V complex;intracellular protein-containing complex;protein-containing complex	biological process involved in interspecies interaction between organisms;cellular aromatic compound metabolic process;cellular nitrogen compound metabolic process;cellular process;defense response to other organism;DNA damage response;DNA metabolic process;DNA recombination;DNA repair;heterocycle metabolic process;macromolecule metabolic process;metabolic process;nitrogen compound metabolic proc…	catalytic complex;protein-containing complex	Homologous recombination	Exonuc_V_gamma;RecC_C		3D-structure;ATP-binding;Directproteinsequencing;DNA-binding;DNAdamage;DNArepair;Exonuclease;Helicase;Hydrolase;Nuclease;Nucleotide-binding;Referenceproteome		GO:0000724;GO:0000725;GO:0006139;GO:0006259;GO:0006281;GO:0006302;GO:0006310;GO:0006725;GO:0006807;GO:0006950;GO:0006952;GO:0006974;GO:0008152;GO:0009314;GO:0009605;GO:0009607;GO:0009628;GO:0009987;GO:0033554;GO:0034641;GO:0043170;GO:0043207;GO:0044237;GO:0044238;GO:0044355;GO:0044419;GO:0046483;GO:0050896;GO:0051707;GO:0051716;GO:0071704;GO:0090304;GO:0098542;GO:0099046;GO:1901360	GO:0000166;GO:0003676;GO:0003677;GO:0003678;GO:0003824;GO:0004386;GO:0004518;GO:0004527;GO:0004529;GO:0004536;GO:0005488;GO:0005524;GO:0008094;GO:0008854;GO:0016787;GO:0016788;GO:0016796;GO:0016895;GO:0017076;GO:0030554;GO:0032553;GO:0032555;GO:0032559;GO:0035639;GO:0036094;GO:0043167;GO:0043168;GO:0097159;GO:0097367;GO:0140097;GO:0140640;GO:0140657;GO:1901265;GO:1901363	GO:0009338;GO:0032991;GO:0140535;GO:1902494	GO:0006139;GO:0006259;GO:0006281;GO:0006310;GO:0006725;GO:0006807;GO:0006950;GO:0006974;GO:0008152;GO:0009605;GO:0009607;GO:0009628;GO:0009987;GO:0034641;GO:0043170;GO:0044238;GO:0044419;GO:0046483;GO:0050896;GO:0098542	GO:0032991;GO:1902494	ko03440	RecBCD enzyme subunit RecC	P07648	P07648	RECC_ECOLI	recC	RecBCD enzyme subunit RecC	recC	1W36;3K70;5LD2;5MBV;6SJB;6SJE;6SJF;6SJG;6T2U;6T2V;7MR0;7MR1;7MR2;7MR3;7MR4;8B1R;8B1T;8B1U	RECC_ECOLI	+	PQQ2_PQQ	3.09802	0.00106007	0.676401	6.21978
11.201	11.9062	11.4621	11.8194	11.723	11.5973	11.6775	11.9431	cellular aromatic compound metabolic process;cellular metabolic process;cellular nitrogen compound metabolic process;cellular process;heterocycle metabolic process;macromolecule metabolic process;macromolecule modification;metabolic process;ncRNA metabolic process;ncRNA processing;nitrogen compound metabolic process;nucleic acid metabolic process;nucleobase-containing compound metabolic process;o…	binding;catalytic activity;catalytic activity, acting on a nucleic acid;catalytic activity, acting on a tRNA;catalytic activity, acting on RNA;identical protein binding;intramolecular transferase activity;isomerase activity;nucleic acid binding;organic cyclic compound binding;protein binding;protein dimerization activity;protein homodimerization activity;pseudouridine synthase activity;RNA bindin…		cellular aromatic compound metabolic process;cellular nitrogen compound metabolic process;cellular process;heterocycle metabolic process;macromolecule metabolic process;macromolecule modification;metabolic process;nitrogen compound metabolic process;nucleobase-containing compound metabolic process;primary metabolic process;RNA metabolic process;RNA modification;RNA processing;tRNA metabolic proce…			PseudoU_synth_1		3D-structure;Directproteinsequencing;Isomerase;Referenceproteome;tRNAprocessing		GO:0001522;GO:0006139;GO:0006396;GO:0006399;GO:0006400;GO:0006725;GO:0006807;GO:0008033;GO:0008152;GO:0009451;GO:0009987;GO:0016070;GO:0031119;GO:0034470;GO:0034641;GO:0034660;GO:0043170;GO:0043412;GO:0044237;GO:0044238;GO:0046483;GO:0071704;GO:0090304;GO:1901360	GO:0000049;GO:0003676;GO:0003723;GO:0003824;GO:0005488;GO:0005515;GO:0009982;GO:0016853;GO:0016866;GO:0042802;GO:0042803;GO:0046983;GO:0097159;GO:0106029;GO:0140098;GO:0140101;GO:0140640		GO:0006139;GO:0006396;GO:0006399;GO:0006725;GO:0006807;GO:0008033;GO:0008152;GO:0009451;GO:0009987;GO:0016070;GO:0034641;GO:0043170;GO:0043412;GO:0044238;GO:0046483			tRNA pseudouridine synthase A	P07649	P07649	TRUA_ECOLI	truA	tRNA pseudouridine synthase A	truA	1DJ0;2NQP;2NR0;2NRE	TRUA_ECOLI			0.32748	0.425216	0.138077	0.770114
[truncated: 2,287 more rows]

## Sheet: wo starvation_PQQ4 vs PQQ
LTQ Intensity								Protein Annotation																									T-test
PQQ_1	PQQ_2	PQQ_3	PQQ_4	PQQ4_1	PQQ4_2	PQQ4_3	PQQ4_4	GOBP name	GOMF name	GOCC name	GOBP slim name	GOCC slim name	KEGG name	Pfam	GSEA	Keywords	Corum	GOBP	GOMF	GOCC	GOBP slim	GOCC slim	KEGG	Protein name	Protein.Group	Protein.Ids	Protein.Names	Genes	First.Protein.Description	Gene name	PDB	UniProt names	Student's T-test Significant (PQQ4 vs PQQ)	Student's T-test significant	-Log10 p-value (PQQ4 vs PQQ)	q-value (PQQ4 vs PQQ)	Log2 Fold Change (PQQ4 vs PQQ)	t-value (PQQ4 vs PQQ)
[truncated: 2,454 more rows]

## Sheet: minmal medium_PQQ2 vs PQQ
LTQ Intensity								Protein Annotation																									T-test
PQQ_1	PQQ_2	PQQ_3	PQQ_4	PQQ2_1	PQQ2_2	PQQ2_3	PQQ2_4	GOBP name	GOMF name	GOCC name	GOBP slim name	GOCC slim name	KEGG name	Pfam	GSEA	Keywords	Corum	GOBP	GOMF	GOCC	GOBP slim	GOCC slim	KEGG	Protein name	Protein.Group	Protein.Ids	Protein.Names	Genes	First.Protein.Description	Gene name	PDB	UniProt names	Student's T-test Significant (PQQ2 vs PQQ)	Student's T-test significant	-Log10 p-value (PQQ2 vs PQQ)	q-value (PQQ2 vs PQQ)	Log2 Fold Change (PQQ2 vs PQQ)	t-value (PQQ2 vs PQQ)
[truncated: 2,307 more rows]

## Sheet: minmal medium_PQQ4 vs PQQ
LTQ Intensity								Protein Annotation																									T-test
[truncated: 2,308 more rows]

## Sheet: 0.5 μM PQQ vs DMSO
LTQ Intensity								Protein Annotation																									T-test
[truncated: 2,521 more rows]

[truncated: 12 more sheets: 50 μM PQQ vs DMSO, w or wo UV_PQQ2 vs PQQ, w or wo UV_PQQ4 vs PQQ, w or wo UV_PQQ6 vs PQQ, w or wo UV_PQQ8 vs PQQ, PQQ2 vs PQQ, 20 μM PQQ4 vs 20 μM PQQ, 50 μM PQQ4 vs 50 μM PQQ, 100 μM PQQ4 vs 100 μM PQQ, PQQ6 vs PQQ, PQQ8 vs PQQ, competition ]
