# Supplementary material for: Chemical Proteomics Reveal the Inventory of Pyrroloquinoline Quinone Binding Proteins in Bacteria
Source: J Am Chem Soc. 2026 Apr 2;148(14):15306–19. doi: 10.1021/jacs.6c03427 (PMC13088180; doi:10.1021/jacs.6c03427)
Supplement: Supplementary file 6 [file ja6c03427_si_006.xlsx]

## Sheet: description
Target Identification by Chemical Proteomics in HepG2 Cells
Table Name		Description
PhotoX vs DMSO		Enrichment analysis of HepG2 treated with 50 μM PhotoX compared to DMSO
PQQ2 vs PQQ		Enrichment analysis of HepG2 treated with 50 μM PQQ2 compared to 50 μM PQQ
PQQ4 vs PQQ		Enrichment analysis of HepG2 treated with 50 μM PQQ4 compared to 50 μM PQQ
Abbreviation		Description
GOBP		Gene ontology biological process
GOMF		Gene ontology molecular function
GOCC		Gene ontology cellular component
KEGG		Kyoto encyclopedia of genes and genomes
GSEA		Gene set enrichment analysis
id		Identity
PDB		Protein data bank
LTQ		Label-free quantification

## Sheet: PhotoX vs DMSO
LTQ Intensity								Protein Annotation																									T-test
DMSO_1	DMSO_2	DMSO_3	DMSO_4	PhotoX_1	PhotoX_2	PhotoX_3	PhotoX_4	GOBP name	GOMF name	GOCC name	GOBP slim name	GOCC slim name	KEGG name	Pfam	GSEA	Keywords	Corum	GOBP	GOMF	GOCC	GOBP slim	GOCC slim	KEGG	Protein name	Protein.Group	Protein.Ids	Protein.Names	Genes	First.Protein.Description	Gene name	PDB	UniProt names	Student's T-test Significant (PhotoX_DMSO)	Student's T-test significant	-Log10 p-value (PhotoX_DMSO)	q-value (PhotoX_DMSO)	log2 Fold Change (PhotoX_DMSO)	t-vaule (PhotoX_DMSO)
12.0188	12.0889	11.7671	12.8439	13.0769	12.8935	12.6591	13.727							TMA7	LASTOWSKA_NEUROBLASTOMA_COPY_NUMBER_DN;NAKAMURA_TUMOR_ZONE_PERIPHERAL_VS_CENTRAL_UP;PECE_MAMMARY_STEM_CELL_UP;STARK_PREFRONTAL_CORTEX_22Q11_DELETION_DN;TIEN_INTESTINE_PROBIOTICS_24HR_UP;YOSHIMURA_MAPK8_TARGETS_UP	ADP-ribosylation;Coiledcoil;Referenceproteome								Translation machinery-associated protein 7;Translation machinery-associated protein 7B	A0A024R1R8;Q9Y2S6	A0A024R1R8;Q9Y2S6	TMA7B_HUMAN;TMA7_HUMAN	TMA7;TMA7B	Translation machinery-associated protein 7B	TMA7;TMA7B		TMA7_HUMAN;TMA7B_HUMAN			1.50024	0.086832	0.909471	2.78933
10.2416	8.60575	9.35851	9.88387	10.3148	10.2788	9.28854	8.87696	adenosine 5'-(hexahydrogen pentaphosphate) catabolic process;adenosine 5'-(hexahydrogen pentaphosphate) metabolic process;alcohol metabolic process;aromatic compound catabolic process;carbohydrate derivative catabolic process;carbohydrate derivative metabolic process;catabolic process;cellular aromatic compound metabolic process;cellular catabolic process;cellular metabolic process;cellular nitro…	binding;bis(5'-adenosyl)-hexaphosphatase activity;bis(5'-adenosyl)-pentaphosphatase activity;catalytic activity;cation binding;diphosphoinositol-polyphosphate diphosphatase activity;endopolyphosphatase activity;hydrolase activity;hydrolase activity, acting on acid anhydrides;hydrolase activity, acting on acid anhydrides, in phosphorus-containing anhydrides;ion binding;metal ion binding;nucleic ac…	cellular anatomical entity;cytoplasm;cytosol;intracellular membrane-bounded organelle;intracellular organelle;membrane-bounded organelle;nucleus;organelle	alcohol metabolic process;carbohydrate derivative metabolic process;catabolic process;cellular aromatic compound metabolic process;cellular nitrogen compound metabolic process;cellular process;heterocycle metabolic process;metabolic process;nitrogen compound metabolic process;nucleobase-containing compound catabolic process;nucleobase-containing compound metabolic process;nucleobase-containing sm…	cellular anatomical entity;cytoplasm;cytosol;intracellular membrane-bounded organelle;intracellular organelle;nucleus;organelle		NUDIX		Cytoplasm;Hydrolase;Magnesium;Metal-binding;Referenceproteome;RNA-binding		GO:0006066;GO:0006139;GO:0006163;GO:0006195;GO:0006725;GO:0006753;GO:0006793;GO:0006796;GO:0006807;GO:0008152;GO:0009056;GO:0009117;GO:0009150;GO:0009154;GO:0009166;GO:0009259;GO:0009261;GO:0009987;GO:0015959;GO:0015961;GO:0019439;GO:0019637;GO:0019693;GO:0019751;GO:0034641;GO:0034655;GO:0043647;GO:0044237;GO:0044238;GO:0044248;GO:0044270;GO:0044281;GO:0046434;GO:0046483;GO:0046700;GO:0055086;GO:…	GO:0000298;GO:0003676;GO:0003723;GO:0003824;GO:0005488;GO:0008486;GO:0016462;GO:0016787;GO:0016817;GO:0016818;GO:0034431;GO:0034432;GO:0043167;GO:0043169;GO:0046872;GO:0097159	GO:0005634;GO:0005737;GO:0005829;GO:0043226;GO:0043227;GO:0043229;GO:0043231;GO:0110165	GO:0006066;GO:0006139;GO:0006725;GO:0006793;GO:0006807;GO:0008152;GO:0009056;GO:0009117;GO:0009987;GO:0034641;GO:0034655;GO:0044238;GO:0044281;GO:0046483;GO:0055086;GO:1901135	GO:0005634;GO:0005737;GO:0005829;GO:0043226;GO:0043229;GO:0043231;GO:0110165		Diphosphoinositol polyphosphate phosphohydrolase NUDT4B	A0A024RBG1	A0A024RBG1	NUD4B_HUMAN	NUDT4B	Diphosphoinositol polyphosphate phosphohydrolase NUDT4B	NUDT4B		NUD4B_HUMAN			0.123685	0.824055	0.167347	0.330624
13.69	13.4608	13.6135	14.2743	14.4383	14.6006	14.7257	14.8676			cellular anatomical entity;intracellular membrane-bounded organelle;intracellular organelle;membrane-bounded organelle;mitochondrion;organelle		cellular anatomical entity;intracellular membrane-bounded organelle;intracellular organelle;mitochondrion;organelle			BROWNE_HCMV_INFECTION_18HR_DN;CREIGHTON_ENDOCRINE_THERAPY_RESISTANCE_4;DACOSTA_UV_RESPONSE_VIA_ERCC3_UP;DIAZ_CHRONIC_MYELOGENOUS_LEUKEMIA_UP;FLECHNER_BIOPSY_KIDNEY_TRANSPLANT_REJECTED_VS_OK_DN;FULCHER_INFLAMMATORY_RESPONSE_LECTIN_VS_LPS_UP;GRAESSMANN_APOPTOSIS_BY_DOXORUBICIN_DN;GRUETZMANN_PANCREATIC_CANCER_DN;JINESH_BLEBBISHIELD_TO_IMMUNE_CELL_FUSION_PBSHMS_DN;KAAB_HEART_ATRIUM_VS_VENTRICLE_DN;KI…	Acetylation;Alternativesplicing;Directproteinsequencing;Mitochondrion;Referenceproteome;Transitpeptide				GO:0005739;GO:0043226;GO:0043227;GO:0043229;GO:0043231;GO:0110165		GO:0005739;GO:0043226;GO:0043229;GO:0043231;GO:0110165		Glutamine amidotransferase-like class 1 domain-containing protein 3, mitochondrial;Putative glutamine amidotransferase-like class 1 domain-containing protein 3B, mitochondrial	A0A0B4J2D5;P0DPI2	A0A0B4J2D5;P0DPI2	GAL3A_HUMAN;GAL3B_HUMAN	GATD3;GATD3B	Putative glutamine amidotransferase-like class 1 domain-containing protein 3B, mitochondrial	GATD3;GATD3B		GAL3A_HUMAN;GAL3B_HUMAN	+	photoX_DMSO	2.3819	0.0330272	0.898383	4.48942
8.98946	9.77537	8.88127	10.0837	9.7289	8.58641	9.4975	8.18394	3'-UTR-mediated mRNA stabilization;base conversion or substitution editing;biological regulation;cell differentiation;cellular aromatic compound metabolic process;cellular developmental process;cellular metabolic process;cellular nitrogen compound metabolic process;cellular process;cytidine to uridine editing;developmental process;hematopoietic progenitor cell differentiation;heterocycle metaboli…	binding;enzyme binding;enzyme-substrate adaptor activity;molecular adaptor activity;mRNA 3'-UTR binding;mRNA binding;nucleic acid binding;organic cyclic compound binding;protein binding;protein-macromolecule adaptor activity;RNA binding	apolipoprotein B mRNA editing enzyme complex;catalytic complex;cellular anatomical entity;cytoplasm;intracellular membrane-bounded organelle;intracellular organelle;membrane-bounded organelle;mRNA editing complex;nuclear protein-containing complex;nucleus;organelle;protein-containing complex	biological regulation;cell differentiation;cellular aromatic compound metabolic process;cellular nitrogen compound metabolic process;cellular process;developmental process;heterocycle metabolic process;macromolecule metabolic process;macromolecule modification;metabolic process;mRNA metabolic process;mRNA processing;nitrogen compound metabolic process;nucleobase-containing compound metabolic proc…	catalytic complex;cellular anatomical entity;cytoplasm;intracellular membrane-bounded organelle;intracellular organelle;mRNA editing complex;nucleus;organelle;protein-containing complex		RRM_1	ACEVEDO_LIVER_CANCER_UP;BASAKI_YBX1_TARGETS_DN;BRUINS_UVC_RESPONSE_VIA_TP53_GROUP_A;CARRILLOREIXACH_HEPATOBLASTOMA_VS_NORMAL_DN;CHARAFE_BREAST_CANCER_LUMINAL_VS_MESENCHYMAL_UP;CHEMNITZ_RESPONSE_TO_PROSTAGLANDIN_E2_DN;COLDREN_GEFITINIB_RESISTANCE_DN;COULOUARN_TEMPORAL_TGFB1_SIGNATURE_UP;DOUGLAS_BMI1_TARGETS_DN;DURAND_STROMA_NS_UP;FARMER_BREAST_CANCER_APOCRINE_VS_BASAL;FARMER_BREAST_CANCER_BASAL_VS…	3D-structure;Alternativesplicing;Cytoplasm;Methylation;mRNAprocessing;mRNAsplicing;Nucleus;Referenceproteome;Repeat;RNA-binding		GO:0000381;GO:0001817;GO:0001819;GO:0001959;GO:0001961;GO:0002244;GO:0002682;GO:0002684;GO:0002831;GO:0002833;GO:0006139;GO:0006396;GO:0006397;GO:0006725;GO:0006807;GO:0008152;GO:0008380;GO:0009451;GO:0009889;GO:0009891;GO:0009892;GO:0009893;GO:0009894;GO:0009895;GO:0009966;GO:0009967;GO:0009987;GO:0010468;GO:0010556;GO:0010557;GO:0010604;GO:0010605;GO:0010608;GO:0010628;GO:0010646;GO:0010647;GO:…	GO:0003676;GO:0003723;GO:0003729;GO:0003730;GO:0005488;GO:0005515;GO:0019899;GO:0030674;GO:0060090;GO:0097159;GO:0140767	GO:0005634;GO:0005737;GO:0030895;GO:0032991;GO:0043226;GO:0043227;GO:0043229;GO:0043231;GO:0045293;GO:0110165;GO:0140513;GO:1902494	GO:0006139;GO:0006396;GO:0006397;GO:0006725;GO:0006807;GO:0008152;GO:0008380;GO:0009451;GO:0009987;GO:0016070;GO:0016071;GO:0019222;GO:0030154;GO:0032502;GO:0034641;GO:0043170;GO:0043412;GO:0044238;GO:0046483;GO:0050789;GO:0065007;GO:0065008	GO:0005634;GO:0005737;GO:0032991;GO:0043226;GO:0043229;GO:0043231;GO:0045293;GO:0110165;GO:1902494		RNA-binding protein 47	A0AV96	A0AV96	RBM47_HUMAN	RBM47	RNA-binding protein 47	RBM47	2DIS	RBM47_HUMAN			0.405902	0.489573	-0.43327	-0.920672
14.0499	13.9653	14.0228	14.2946	14.2285	14.3236	14.2939	14.3448	amygdala development;anatomical structure development;behavior;catabolic process;cognition;dendritic spine development;developmental process;hippocampus development;learning;learning or memory;locomotory behavior;macromolecule catabolic process;macromolecule metabolic process;macromolecule modification;metabolic process;modification-dependent macromolecule catabolic process;modification-dependent…	adenyl nucleotide binding;adenyl ribonucleotide binding;anion binding;ATP binding;ATP-dependent activity;binding;carbohydrate derivative binding;catalytic activity;catalytic activity, acting on a protein;FAT10 activating enzyme activity;heterocyclic compound binding;ion binding;ligase activity;ligase activity, forming carbon-sulfur bonds;nucleoside phosphate binding;nucleotide binding;nucleotidyl…	cellular anatomical entity;cytoplasm;cytosol	anatomical structure development;behavior;catabolic process;cognition;developmental process;locomotory behavior;macromolecule catabolic process;macromolecule metabolic process;macromolecule modification;metabolic process;multicellular organismal process;nervous system process;nitrogen compound metabolic process;primary metabolic process;protein metabolic process;protein modification by small prot…	cellular anatomical entity;cytoplasm;cytosol	Ubiquitin mediated proteolysis	E1_4HB;E1_FCCH;E1_UFD;ThiF;UBA_E1_SCCH	ACEVEDO_LIVER_CANCER_UP;BILANGES_SERUM_SENSITIVE_VIA_TSC2;GAUSSMANN_MLL_AF4_FUSION_TARGETS_G_UP;GREGORY_SYNTHETIC_LETHAL_WITH_IMATINIB;HIRSCH_CELLULAR_TRANSFORMATION_SIGNATURE_UP;HUANG_GATA2_TARGETS_UP;JOHNSTONE_PARVB_TARGETS_1_DN;JOHNSTONE_PARVB_TARGETS_3_DN;KEGG_UBIQUITIN_MEDIATED_PROTEOLYSIS;KRIEG_HYPOXIA_NOT_VIA_KDM3A;LIU_SOX4_TARGETS_DN;MARSON_BOUND_BY_FOXP3_UNSTIMULATED;OSMAN_BLADDER_CANCER…	3D-structure;Acetylation;Alternativesplicing;ATP-binding;Ligase;Nucleotide-binding;Phosphoprotein;Referenceproteome;Ublconjugationpathway		GO:0003008;GO:0006508;GO:0006511;GO:0006807;GO:0007610;GO:0007611;GO:0007612;GO:0007626;GO:0008152;GO:0009056;GO:0009057;GO:0016567;GO:0019538;GO:0019941;GO:0021764;GO:0021766;GO:0032446;GO:0032501;GO:0032502;GO:0036211;GO:0043170;GO:0043412;GO:0043632;GO:0043687;GO:0044238;GO:0048856;GO:0050877;GO:0050890;GO:0051603;GO:0060996;GO:0070647;GO:0071704;GO:1901564;GO:1901575	GO:0000166;GO:0003824;GO:0004792;GO:0004839;GO:0005488;GO:0005524;GO:0008641;GO:0016740;GO:0016772;GO:0016779;GO:0016782;GO:0016783;GO:0016874;GO:0016877;GO:0017076;GO:0019780;GO:0030554;GO:0032553;GO:0032555;GO:0032559;GO:0035639;GO:0036094;GO:0043167;GO:0043168;GO:0097159;GO:0097367;GO:0140096;GO:0140657;GO:1901265;GO:1901363	GO:0005737;GO:0005829;GO:0110165	GO:0006508;GO:0006807;GO:0007610;GO:0007626;GO:0008152;GO:0009056;GO:0009057;GO:0019538;GO:0032501;GO:0032502;GO:0036211;GO:0043170;GO:0043412;GO:0044238;GO:0048856;GO:0050877;GO:0050890;GO:0051603;GO:0070647	GO:0005737;GO:0005829;GO:0110165	ko04120	Ubiquitin-like modifier-activating enzyme 6	A0AVT1	A0AVT1	UBA6_HUMAN	UBA6	Ubiquitin-like modifier-activating enzyme 6	UBA6	7PVN;7PYV;7SOL	UBA6_HUMAN			1.49965	0.0869372	0.21457	2.7883
12.0962	11.8764	11.8567	11.8953	11.883	11.5188	11.8547	11.6889	cellular process;endocytosis;endoplasmic reticulum localization;endoplasmic reticulum-plasma membrane tethering;establishment of localization;import into cell;lipid transport;localization;membrane docking;organelle localization;organelle localization by membrane tethering;organic substance transport;transport;vesicle-mediated transport	binding;cadherin binding;calcium ion binding;calcium-dependent phospholipid binding;cation binding;cell adhesion molecule binding;identical protein binding;ion binding;lipid binding;metal ion binding;phosphatidylcholine binding;phosphatidylethanolamine binding;phosphatidylinositol binding;phospholipid binding;protein binding	cellular anatomical entity;cytoplasmic side of membrane;cytoplasmic side of plasma membrane;cytosol;endoplasmic reticulum membrane;endoplasmic reticulum-plasma membrane contact site;extrinsic component of cytoplasmic side of plasma membrane;extrinsic component of membrane;extrinsic component of plasma membrane;membrane;organelle membrane;organelle membrane contact site;plasma membrane;side of mem…	cellular process;endocytosis;establishment of localization;lipid transport;localization;membrane docking;organelle localization;organelle localization by membrane tethering;transport;vesicle-mediated transport	cellular anatomical entity;cytosol;extrinsic component of membrane;membrane;plasma membrane		C2;SMP_LBD	BROWN_MYELOID_CELL_DEVELOPMENT_UP;CHARAFE_BREAST_CANCER_LUMINAL_VS_BASAL_DN;GABRIELY_MIR21_TARGETS;GRYDER_PAX3FOXO1_ENHANCERS_IN_TADS;GRYDER_PAX3FOXO1_TOP_ENHANCERS;JOSEPH_RESPONSE_TO_SODIUM_BUTYRATE_UP;KRIGE_RESPONSE_TO_TOSEDOSTAT_24HR_DN;KRIGE_RESPONSE_TO_TOSEDOSTAT_6HR_UP;MILI_PSEUDOPODIA_HAPTOTAXIS_DN;NAKAMURA_TUMOR_ZONE_PERIPHERAL_VS_CENTRAL_DN;NUYTTEN_NIPP1_TARGETS_DN;OUILLETTE_CLL_13Q14_DE…	3D-structure;Alternativesplicing;Calcium;Cellmembrane;Endocytosis;Endoplasmicreticulum;Lipid-binding;Lipidtransport;Membrane;Metal-binding;Phosphoprotein;Referenceproteome;Repeat;Transmembrane;Transmembranehelix;Transport	ESYT1-ESYT2 complex	GO:0006810;GO:0006869;GO:0006897;GO:0009987;GO:0016192;GO:0022406;GO:0051179;GO:0051234;GO:0051640;GO:0051643;GO:0061817;GO:0071702;GO:0098657;GO:0140056	GO:0005488;GO:0005509;GO:0005515;GO:0005543;GO:0005544;GO:0008289;GO:0008429;GO:0031210;GO:0035091;GO:0042802;GO:0043167;GO:0043169;GO:0045296;GO:0046872;GO:0050839	GO:0005789;GO:0005829;GO:0005886;GO:0009898;GO:0016020;GO:0019897;GO:0019898;GO:0031090;GO:0031234;GO:0044232;GO:0098552;GO:0098562;GO:0110165;GO:0140268	GO:0006810;GO:0006869;GO:0006897;GO:0009987;GO:0016192;GO:0022406;GO:0051179;GO:0051234;GO:0051640;GO:0140056	GO:0005829;GO:0005886;GO:0016020;GO:0019898;GO:0110165		Extended synaptotagmin-2	A0FGR8	A0FGR8	ESYT2_HUMAN	ESYT2	Extended synaptotagmin-2	ESYT2	2DMG;4NPJ;4NPK;4P42	ESYT2_HUMAN			0.992515	0.17468	-0.194787	-1.93075
10.8222	9.82139	10.1684	10.8934	11.0953	10.5018	10.5638	11.3148	biological regulation;cellular component assembly;cellular component organization;cellular component organization or biogenesis;cellular process;positive regulation of biological process;positive regulation of biosynthetic process;positive regulation of cellular biosynthetic process;positive regulation of cellular metabolic process;positive regulation of cellular process;positive regulation of DN…	transcription coregulator activity;transcription regulator activity	cellular anatomical entity;core mediator complex;intracellular membrane-bounded organelle;intracellular organelle;mediator complex;membrane-bounded organelle;nuclear protein-containing complex;nucleus;organelle;protein-containing complex;RNA polymerase II transcription regulator complex;transcription regulator complex	biological regulation;cellular component assembly;cellular component organization;cellular component organization or biogenesis;cellular process;protein-containing complex assembly;regulation of biological process;regulation of DNA-templated transcription;regulation of metabolic process	cellular anatomical entity;intracellular membrane-bounded organelle;intracellular organelle;nucleus;organelle;protein-containing complex;transcription regulator complex		Med19	HOUNKPE_HOUSEKEEPING_GENES;JOHNSTONE_PARVB_TARGETS_3_DN;OSMAN_BLADDER_CANCER_UP;REACTOME_DEVELOPMENTAL_BIOLOGY;REACTOME_METABOLISM_OF_LIPIDS;REACTOME_REGULATION_OF_LIPID_METABOLISM_BY_PPARALPHA;REACTOME_TRANSCRIPTIONAL_REGULATION_OF_WHITE_ADIPOCYTE_DIFFERENTIATION;SHETH_LIVER_CANCER_VS_TXNIP_LOSS_PAM6	3D-structure;Activator;Alternativesplicing;Nucleus;Phosphoprotein;Referenceproteome;Transcription;Transcriptionregulation	Mediator complex;TRAP-SMCC mediator complex	GO:0006355;GO:0006357;GO:0009889;GO:0009891;GO:0009893;GO:0009987;GO:0010468;GO:0010556;GO:0010557;GO:0010604;GO:0016043;GO:0019219;GO:0019222;GO:0022607;GO:0031323;GO:0031325;GO:0031326;GO:0031328;GO:0032784;GO:0032786;GO:0032968;GO:0034243;GO:0043933;GO:0045893;GO:0045935;GO:0045944;GO:0048518;GO:0048522;GO:0050789;GO:0050794;GO:0051123;GO:0051171;GO:0051173;GO:0051252;GO:0051254;GO:0060255;GO:…	GO:0003712;GO:0140110	GO:0005634;GO:0005667;GO:0016592;GO:0032991;GO:0043226;GO:0043227;GO:0043229;GO:0043231;GO:0070847;GO:0090575;GO:0110165;GO:0140513	GO:0006355;GO:0009987;GO:0016043;GO:0019222;GO:0022607;GO:0050789;GO:0065003;GO:0065007;GO:0071840	GO:0005634;GO:0005667;GO:0032991;GO:0043226;GO:0043229;GO:0043231;GO:0110165		Mediator of RNA polymerase II transcription subunit 19	A0JLT2	A0JLT2	MED19_HUMAN	MED19	Mediator of RNA polymerase II transcription subunit 19	MED19	7EMF;7ENA;7ENC;7ENJ;7LBM;7NVR;8GXQ;8GXS	MED19_HUMAN			0.647817	0.31693	0.442591	1.35237
8.93029	9.41098	9.08273	9.53558	9.72131	9.21121	9.2679	9.44372	cellular component organization;cellular component organization or biogenesis;cellular localization;cellular process;cytosolic transport;early endosome to Golgi transport;endosomal transport;establishment of localization;establishment of localization in cell;Golgi vesicle transport;intermembrane lipid transfer;intracellular transport;lipid transport;localization;membrane organization;organic subs…	binding;GARP complex binding;identical protein binding;lipid transfer activity;lipid transporter activity;protein binding;protein dimerization activity;protein homodimerization activity;protein-containing complex binding;transporter activity	cellular anatomical entity;cytoplasmic vesicle;cytosol;early endosome;endosome;intracellular membrane-bounded organelle;intracellular organelle;intracellular vesicle;membrane-bounded organelle;organelle;vesicle	cellular component organization;cellular component organization or biogenesis;cellular localization;cellular process;endosomal transport;establishment of localization;Golgi vesicle transport;lipid transport;localization;membrane organization;transport;vesicle-mediated transport	cellular anatomical entity;cytoplasmic vesicle;cytosol;endosome;intracellular membrane-bounded organelle;intracellular organelle;organelle;vesicle		Chorein_N	IBRAHIM_NRF2_UP;JOHNSTONE_PARVB_TARGETS_3_DN;KOYAMA_SEMA3B_TARGETS_DN;KRIGE_RESPONSE_TO_TOSEDOSTAT_24HR_UP;KRIGE_RESPONSE_TO_TOSEDOSTAT_6HR_UP;LINDGREN_BLADDER_CANCER_CLUSTER_1_DN;LINDGREN_BLADDER_CANCER_CLUSTER_3_UP;MARSON_BOUND_BY_FOXP3_STIMULATED;REACTOME_RHO_GTPASE_CYCLE;REACTOME_RND2_GTPASE_CYCLE;REACTOME_SIGNALING_BY_RHO_GTPASES_MIRO_GTPASES_AND_RHOBTB3	Alternativesplicing;Coiledcoil;Cytoplasm;Endosome;Phosphoprotein;Referenceproteome		GO:0006810;GO:0006869;GO:0009987;GO:0016043;GO:0016192;GO:0016197;GO:0016482;GO:0034498;GO:0042147;GO:0046907;GO:0048193;GO:0051179;GO:0051234;GO:0051641;GO:0051649;GO:0061024;GO:0071702;GO:0071840;GO:0120009	GO:0005215;GO:0005319;GO:0005488;GO:0005515;GO:0042802;GO:0042803;GO:0044877;GO:0046983;GO:0062069;GO:0120013	GO:0005768;GO:0005769;GO:0005829;GO:0031410;GO:0031982;GO:0043226;GO:0043227;GO:0043229;GO:0043231;GO:0097708;GO:0110165	GO:0006810;GO:0006869;GO:0009987;GO:0016043;GO:0016192;GO:0016197;GO:0048193;GO:0051179;GO:0051234;GO:0051641;GO:0061024;GO:0071840	GO:0005768;GO:0005829;GO:0031410;GO:0031982;GO:0043226;GO:0043229;GO:0043231;GO:0110165		Bridge-like lipid transfer protein family member 3B	A0JNW5	A0JNW5	BLT3B_HUMAN	BLTP3B	Bridge-like lipid transfer protein family member 3B	BLTP3B		BLT3B_HUMAN			0.417981	0.478752	0.171139	0.943262
12.666	12.6567	12.7527	13.1198	12.9898	13.2253	13.1005	13.184	actin filament bundle distribution;actin filament bundle organization;actin filament bundle retrograde transport;actin filament organization;actin filament-based movement;actin filament-based process;actin-mediated cell contraction;anatomical structure morphogenesis;axonogenesis;biological regulation;Cdc42 protein signal transduction;cell projection assembly;cell projection morphogenesis;cell pro…	actin binding;actin filament binding;binding;cadherin binding;cell adhesion molecule binding;cytoskeletal protein binding;identical protein binding;kinesin binding;protein binding;protein-containing complex binding	actin-based cell projection;axon;axonal growth cone;cell leading edge;cell projection;cellular anatomical entity;cytoplasm;cytoskeleton;filopodium;growth cone;intracellular non-membrane-bounded organelle;intracellular organelle;lamellipodium;microtubule;microtubule associated complex;microtubule cytoskeleton;neuron projection;non-membrane-bounded organelle;organelle;perikaryon;perinuclear region …	biological regulation;cell surface receptor signaling pathway;cellular anatomical entity morphogenesis;cellular component assembly;cellular component organization;cellular component organization or biogenesis;cellular process;developmental process;endoplasmic reticulum organization;intracellular signal transduction;organelle organization;regulation of biological process;signal transduction	cell leading edge;cell projection;cellular anatomical entity;cytoplasm;cytoskeleton;filopodium;intracellular non-membrane-bounded organelle;intracellular organelle;microtubule;neuron projection;non-membrane-bounded organelle;organelle;protein-containing complex;site of polarized growth			BENPORATH_CYCLING_GENES;BILANGES_RAPAMYCIN_SENSITIVE_GENES;BUYTAERT_PHOTODYNAMIC_THERAPY_STRESS_UP;CHARAFE_BREAST_CANCER_LUMINAL_VS_BASAL_UP;CHEN_METABOLIC_SYNDROM_NETWORK;DEURIG_T_CELL_PROLYMPHOCYTIC_LEUKEMIA_UP;GRABARCZYK_BCL11B_TARGETS_DN;HAMAI_APOPTOSIS_VIA_TRAIL_UP;HAN_SATB1_TARGETS_UP;HELLER_HDAC_TARGETS_UP;JINESH_BLEBBISHIELD_VS_LIVE_CONTROL_DN;LIM_MAMMARY_STEM_CELL_DN;MANNE_COVID19_COMBIN…	Acetylation;Alternativesplicing;Cellprojection;Coiledcoil;Cytoplasm;Cytoskeleton;Developmentalprotein;Directproteinsequencing;Phosphoprotein;Referenceproteome		GO:0001558;GO:0006930;GO:0006996;GO:0007015;GO:0007029;GO:0007165;GO:0007166;GO:0007264;GO:0007265;GO:0007266;GO:0007409;GO:0009653;GO:0009987;GO:0010720;GO:0010975;GO:0016043;GO:0022603;GO:0022607;GO:0030029;GO:0030030;GO:0030031;GO:0030048;GO:0030307;GO:0030334;GO:0030335;GO:0030516;GO:0031344;GO:0031346;GO:0032488;GO:0032502;GO:0032878;GO:0032989;GO:0035556;GO:0038007;GO:0040008;GO:0040012;GO:…	GO:0003779;GO:0005488;GO:0005515;GO:0008092;GO:0019894;GO:0042802;GO:0044877;GO:0045296;GO:0050839;GO:0051015	GO:0005737;GO:0005856;GO:0005874;GO:0005875;GO:0015630;GO:0030027;GO:0030175;GO:0030424;GO:0030426;GO:0030427;GO:0031252;GO:0032991;GO:0042995;GO:0043005;GO:0043204;GO:0043226;GO:0043228;GO:0043229;GO:0043232;GO:0044295;GO:0048471;GO:0098858;GO:0099080;GO:0099081;GO:0099512;GO:0099513;GO:0110165;GO:0120025	GO:0006996;GO:0007029;GO:0007165;GO:0007166;GO:0009987;GO:0016043;GO:0022607;GO:0032502;GO:0032989;GO:0035556;GO:0050789;GO:0065007;GO:0071840	GO:0005737;GO:0005856;GO:0005874;GO:0030175;GO:0030427;GO:0031252;GO:0032991;GO:0042995;GO:0043005;GO:0043226;GO:0043228;GO:0043229;GO:0043232;GO:0110165		Shootin-1	A0MZ66	A0MZ66	SHOT1_HUMAN	SHTN1	Shootin-1	SHTN1		SHOT1_HUMAN			1.44706	0.0931877	0.326109	2.69692
11.0042	11.0912	11.2236	11.1199	11.4047	10.9008	11.1451	10.9874	alpha-amino acid biosynthetic process;alpha-amino acid metabolic process;amino acid biosynthetic process;amino acid metabolic process;biosynthetic process;branched-chain amino acid biosynthetic process;branched-chain amino acid metabolic process;carboxylic acid biosynthetic process;carboxylic acid catabolic process;carboxylic acid metabolic process;catabolic process;cellular biosynthetic process;…	acetolactate synthase activity;anion binding;binding;catalytic activity;cation binding;flavin adenine dinucleotide binding;heterocyclic compound binding;ion binding;lyase activity;magnesium ion binding;metal ion binding;nucleoside phosphate binding;nucleotide binding;organic cyclic compound binding;quaternary ammonium group binding;small molecule binding;sulfur compound binding;thiamine pyrophosp…	acetolactate synthase complex;catalytic complex;cellular anatomical entity;endoplasmic reticulum membrane;membrane;organelle membrane;protein-containing complex;transferase complex	amino acid metabolic process;biosynthetic process;catabolic process;cellular lipid metabolic process;cellular process;lipid metabolic process;metabolic process;monocarboxylic acid metabolic process;nitrogen compound metabolic process;organic acid metabolic process;primary metabolic process;small molecule metabolic process	catalytic complex;cellular anatomical entity;membrane;protein-containing complex		TPP_enzyme_C;TPP_enzyme_M;TPP_enzyme_N	BLANCO_MELO_COVID19_SARS_COV_2_POS_PATIENT_LUNG_TISSUE_DN;CASORELLI_ACUTE_PROMYELOCYTIC_LEUKEMIA_DN;CHANGOLKAR_H2AFY_TARGETS_UP;CHUNG_BLISTER_CYTOTOXICITY_UP;ELVIDGE_HIF1A_AND_HIF2A_TARGETS_DN;ELVIDGE_HIF1A_TARGETS_DN;ELVIDGE_HYPOXIA_BY_DMOG_UP;ELVIDGE_HYPOXIA_UP;KYNG_WERNER_SYNDROM_AND_NORMAL_AGING_UP;LEE_BMP2_TARGETS_UP;LI_INDUCED_T_TO_NATURAL_KILLER_DN;MILI_PSEUDOPODIA_HAPTOTAXIS_DN;POMEROY_ME…	Endoplasmicreticulum;Fattyacidmetabolism;Lipidmetabolism;Lyase;Magnesium;Membrane;Metal-binding;Referenceproteome;Thiaminepyrophosphate;Transmembrane;Transmembranehelix		GO:0001561;GO:0006082;GO:0006520;GO:0006549;GO:0006573;GO:0006629;GO:0006631;GO:0006807;GO:0008152;GO:0008652;GO:0009056;GO:0009058;GO:0009062;GO:0009081;GO:0009082;GO:0009097;GO:0009099;GO:0009987;GO:0016042;GO:0016053;GO:0016054;GO:0019395;GO:0019752;GO:0030258;GO:0032787;GO:0034440;GO:0043436;GO:0044237;GO:0044238;GO:0044242;GO:0044248;GO:0044249;GO:0044255;GO:0044281;GO:0044282;GO:0044283;GO:…	GO:0000166;GO:0000287;GO:0003824;GO:0003984;GO:0005488;GO:0016740;GO:0016744;GO:0016829;GO:0019842;GO:0030976;GO:0036094;GO:0043167;GO:0043168;GO:0043169;GO:0046872;GO:0050660;GO:0050997;GO:0097159;GO:1901265;GO:1901363;GO:1901681	GO:0005789;GO:0005948;GO:0016020;GO:0031090;GO:0032991;GO:0110165;GO:1902494;GO:1990234	GO:0006082;GO:0006520;GO:0006629;GO:0006807;GO:0008152;GO:0009056;GO:0009058;GO:0009987;GO:0032787;GO:0044238;GO:0044255;GO:0044281	GO:0016020;GO:0032991;GO:0110165;GO:1902494		2-hydroxyacyl-CoA lyase 2	A1L0T0	A1L0T0	HACL2_HUMAN	ILVBL	2-hydroxyacyl-CoA lyase 2	ILVBL		HACL2_HUMAN			0.000651692	0.999078	-0.000234127	-0.00195887
11.2088	11.3306	11.4745	11.6274	11.4143	11.4062	11.7031	11.5352							DUF4628		Alternativesplicing;Phosphoprotein;Referenceproteome								Uncharacterized protein C1orf226	A1L170	A1L170	CA226_HUMAN	C1orf226	Uncharacterized protein C1orf226	C1orf226		CA226_HUMAN			0.40325	0.492417	0.104402	0.915694
9.62215	9.76444	8.70323	9.62956	9.73409	9.09366	9.91908	10.3672	actin cytoskeleton organization;actin filament-based process;activation of GTPase activity;ameboidal-type cell migration;biological regulation;biosynthetic process;cell chemotaxis;cell differentiation;cell junction assembly;cell junction organization;cell migration;cell motility;cell projection assembly;cell projection organization;cell-substrate junction assembly;cell-substrate junction organiza…	1-phosphatidylinositol-3-phosphate 5-kinase activity;1-phosphatidylinositol-4-phosphate 5-kinase activity;1-phosphatidylinositol-5-kinase activity;adenyl nucleotide binding;adenyl ribonucleotide binding;anion binding;ATP binding;binding;carbohydrate derivative binding;catalytic activity;enzyme binding;heterocyclic compound binding;ion binding;kinase activity;kinase binding;lipid kinase activity;n…	anchoring junction;cell junction;cell projection;cell projection membrane;cell-substrate junction;cellular anatomical entity;cytoplasm;cytosol;focal adhesion;intracellular membrane-bounded organelle;intracellular organelle;lamellipodium;leading edge membrane;membrane;membrane-bounded organelle;nuclear body;nuclear speck;nucleoplasm;nucleus;organelle;plasma membrane;plasma membrane bounded cell pr…	actin cytoskeleton organization;biological regulation;biosynthetic process;cell differentiation;cell junction organization;cell motility;cellular component assembly;cellular component organization;cellular component organization or biogenesis;cellular lipid metabolic process;cellular localization;cellular process;cytoskeleton organization;developmental process;endocytosis;establishment of localiz…	cell junction;cell projection;cellular anatomical entity;cytoplasm;cytosol;intracellular membrane-bounded organelle;intracellular organelle;membrane;nucleoplasm;nucleus;organelle;plasma membrane	Endocytosis;Fc gamma R-mediated phagocytosis;Inositol phosphate metabolism;Phosphatidylinositol signaling system;Regulation of actin cytoskeleton	PIP5K;VWA_2	ACEVEDO_METHYLATED_IN_LIVER_CANCER_DN;AMIT_EGF_RESPONSE_40_HELA;AMIT_SERUM_RESPONSE_60_MCF10A;BIOCARTA_RHO_PATHWAY;BLALOCK_ALZHEIMERS_DISEASE_UP;BROWNE_HCMV_INFECTION_16HR_UP;BROWNE_HCMV_INFECTION_48HR_UP;DACOSTA_UV_RESPONSE_VIA_ERCC3_DN;DOANE_RESPONSE_TO_ANDROGEN_UP;GINESTIER_BREAST_CANCER_ZNF217_AMPLIFIED_DN;HANSON_HRAS_SIGNALING_VIA_NFKB;HELLER_SILENCED_BY_METHYLATION_UP;IBRAHIM_NRF2_UP;IZADPA…	Alternativesplicing;ATP-binding;Cellmembrane;Cellprojection;Cytoplasm;Isopeptidebond;Kinase;Lipidmetabolism;Membrane;Nucleotide-binding;Nucleus;Phosphoprotein;Referenceproteome;Repeat;Transferase;Ublconjugation		GO:0001667;GO:0006629;GO:0006644;GO:0006650;GO:0006661;GO:0006793;GO:0006796;GO:0006810;GO:0006897;GO:0006909;GO:0006935;GO:0006996;GO:0007010;GO:0007044;GO:0007165;GO:0008104;GO:0008152;GO:0008610;GO:0008654;GO:0009058;GO:0009913;GO:0009987;GO:0010761;GO:0016043;GO:0016192;GO:0016310;GO:0016477;GO:0019637;GO:0022607;GO:0030029;GO:0030030;GO:0030031;GO:0030036;GO:0030154;GO:0030216;GO:0030855;GO:…	GO:0000166;GO:0000285;GO:0001727;GO:0003824;GO:0005488;GO:0005515;GO:0005524;GO:0016301;GO:0016308;GO:0016740;GO:0016772;GO:0016773;GO:0017076;GO:0019899;GO:0019900;GO:0030554;GO:0032553;GO:0032555;GO:0032559;GO:0035639;GO:0036094;GO:0043167;GO:0043168;GO:0052742;GO:0052810;GO:0097159;GO:0097367;GO:1901265;GO:1901363	GO:0005634;GO:0005654;GO:0005737;GO:0005829;GO:0005886;GO:0005925;GO:0016020;GO:0016604;GO:0016607;GO:0030027;GO:0030054;GO:0030055;GO:0031253;GO:0031256;GO:0032587;GO:0042995;GO:0043226;GO:0043227;GO:0043229;GO:0043231;GO:0070161;GO:0098590;GO:0110165;GO:0120025	GO:0006629;GO:0006793;GO:0006810;GO:0006897;GO:0006996;GO:0007010;GO:0007165;GO:0008104;GO:0008152;GO:0009058;GO:0009987;GO:0016043;GO:0016192;GO:0016310;GO:0022607;GO:0030036;GO:0030154;GO:0032502;GO:0033036;GO:0034330;GO:0040011;GO:0043085;GO:0044238;GO:0044255;GO:0048870;GO:0050789;GO:0050790;GO:0051179;GO:0051234;GO:0051641;GO:0065007;GO:0065009;GO:0071840;GO:0072659	GO:0005634;GO:0005654;GO:0005737;GO:0005829;GO:0005886;GO:0016020;GO:0030054;GO:0042995;GO:0043226;GO:0043229;GO:0043231;GO:0110165	ko00562;ko04070;ko04144;ko04666;ko04810	Phosphatidylinositol 4-phosphate 5-kinase type-1 alpha;Putative PIP5K1A and PSMD4-like protein	A2A3N6;Q99755	A2A3N6;Q99755	PI51A_HUMAN;PIPSL_HUMAN	PIP5K1A;PIPSL	Putative PIP5K1A and PSMD4-like protein	PIP5K1A;PIPSL		PI51A_HUMAN;PIPSL_HUMAN			0.431763	0.467448	0.34867	0.968864
8.44033	10.1669	11.7841	9.94505	10.0756	11.2961	9.42701	11.1331	cell projection organization;cellular component assembly;cellular component organization;cellular component organization or biogenesis;cellular process;centriole assembly;de novo centriole assembly;de novo centriole assembly involved in multi-ciliated epithelial cell differentiation;microtubule organizing center organization;microtubule-based process;multicellular organismal process;muscle contra…		cellular anatomical entity;centriole;cytoplasm;deuterosome;endoplasmic reticulum;intracellular membrane-bounded organelle;intracellular non-membrane-bounded organelle;intracellular organelle;membrane;membrane-bounded organelle;non-membrane-bounded organelle;organelle;perinuclear region of cytoplasm;plasma membrane;sarcolemma;sarcoplasmic reticulum	cellular component assembly;cellular component organization;cellular component organization or biogenesis;cellular process;microtubule organizing center organization;microtubule-based process;multicellular organismal process;muscle contraction;muscle system process;organelle assembly;organelle organization	cellular anatomical entity;cytoplasm;endoplasmic reticulum;intracellular membrane-bounded organelle;intracellular non-membrane-bounded organelle;intracellular organelle;membrane;non-membrane-bounded organelle;organelle;plasma membrane		DUF4472	BILD_MYC_ONCOGENIC_SIGNATURE;BLANCO_MELO_BETA_INTERFERON_TREATED_BRONCHIAL_EPITHELIAL_CELLS_DN;CREIGHTON_ENDOCRINE_THERAPY_RESISTANCE_2;DODD_NASOPHARYNGEAL_CARCINOMA_UP;MARTENS_TRETINOIN_RESPONSE_DN;NIKOLSKY_BREAST_CANCER_16P13_AMPLICON	Alternativesplicing;Cellmembrane;Ciliumbiogenesis/degradation;Coiledcoil;Cytoplasm;Cytoskeleton;Membrane;Referenceproteome;Sarcoplasmicreticulum		GO:0003008;GO:0003009;GO:0003012;GO:0006936;GO:0006941;GO:0006996;GO:0007017;GO:0009987;GO:0016043;GO:0022607;GO:0030030;GO:0031023;GO:0032501;GO:0070925;GO:0071840;GO:0097742;GO:0098534;GO:0098535;GO:0140694		GO:0005737;GO:0005783;GO:0005814;GO:0005886;GO:0016020;GO:0016529;GO:0042383;GO:0043226;GO:0043227;GO:0043228;GO:0043229;GO:0043231;GO:0043232;GO:0048471;GO:0098536;GO:0110165	GO:0003012;GO:0006936;GO:0006996;GO:0007017;GO:0009987;GO:0016043;GO:0022607;GO:0031023;GO:0032501;GO:0070925;GO:0071840	GO:0005737;GO:0005783;GO:0005886;GO:0016020;GO:0043226;GO:0043228;GO:0043229;GO:0043231;GO:0043232;GO:0110165		Coiled-coil domain-containing protein 78	A2IDD5	A2IDD5	CCD78_HUMAN	CCDC78	Coiled-coil domain-containing protein 78	CCDC78		CCD78_HUMAN			0.192339	0.732385	0.398861	0.489022
10.8657	11.0392	11.1026	10.1632	10.4233	10.3839	10.8162	10.7246	aromatic compound catabolic process;biological regulation;catabolic process;cellular aromatic compound metabolic process;cellular catabolic process;cellular localization;cellular macromolecule localization;cellular metabolic process;cellular nitrogen compound catabolic process;cellular nitrogen compound metabolic process;cellular process;establishment of localization;establishment of protein loca…	binding;protein binding;SNARE binding	cellular anatomical entity;cytosol;Dsl1/NZR complex;endoplasmic reticulum;endoplasmic reticulum membrane;endoplasmic reticulum protein-containing complex;intracellular membrane-bounded organelle;intracellular organelle;membrane;membrane-bounded organelle;organelle;organelle membrane;protein-containing complex;vesicle tethering complex	biological regulation;catabolic process;cellular aromatic compound metabolic process;cellular localization;cellular nitrogen compound metabolic process;cellular process;establishment of localization;Golgi vesicle transport;heterocycle metabolic process;localization;macromolecule catabolic process;macromolecule localization;macromolecule metabolic process;metabolic process;mRNA metabolic process;n…	cellular anatomical entity;cytosol;endoplasmic reticulum;intracellular membrane-bounded organelle;intracellular organelle;membrane;organelle;protein-containing complex		Nbas_N;Sec39	ACEVEDO_LIVER_CANCER_UP;BENPORATH_SOX2_TARGETS;BLALOCK_ALZHEIMERS_DISEASE_INCIPIENT_UP;BLALOCK_ALZHEIMERS_DISEASE_UP;BRUINS_UVC_RESPONSE_LATE;DACOSTA_UV_RESPONSE_VIA_ERCC3_DN;DESERT_PERIVENOUS_HEPATOCELLULAR_CARCINOMA_SUBCLASS_UP;DIAZ_CHRONIC_MYELOGENOUS_LEUKEMIA_UP;GARCIA_TARGETS_OF_FLI1_AND_DAX1_UP;LASTOWSKA_COAMPLIFIED_WITH_MYCN;MORI_PLASMA_CELL_UP;PARENT_MTOR_SIGNALING_UP;REACTOME_COPI_DEPEND…	Acetylation;Alternativesplicing;Cytoplasm;Diseasevariant;Dwarfism;Endoplasmicreticulum;Membrane;Phosphoprotein;Proteintransport;Referenceproteome;Repeat;Transport;WDrepeat		GO:0000956;GO:0006139;GO:0006401;GO:0006402;GO:0006725;GO:0006807;GO:0006810;GO:0006890;GO:0008104;GO:0008152;GO:0009056;GO:0009057;GO:0009889;GO:0009890;GO:0009891;GO:0009892;GO:0009893;GO:0009894;GO:0009895;GO:0009987;GO:0010468;GO:0010556;GO:0010557;GO:0010558;GO:0010604;GO:0010605;GO:0010628;GO:0010629;GO:0015031;GO:0016070;GO:0016071;GO:0016192;GO:0019219;GO:0019222;GO:0019439;GO:0031323;GO:…	GO:0000149;GO:0005488;GO:0005515	GO:0005783;GO:0005789;GO:0005829;GO:0016020;GO:0031090;GO:0032991;GO:0043226;GO:0043227;GO:0043229;GO:0043231;GO:0070939;GO:0099023;GO:0110165;GO:0140534	GO:0006139;GO:0006401;GO:0006725;GO:0006807;GO:0006810;GO:0008104;GO:0008152;GO:0009056;GO:0009057;GO:0009987;GO:0015031;GO:0016070;GO:0016071;GO:0016192;GO:0019222;GO:0033036;GO:0034641;GO:0034655;GO:0043170;GO:0044238;GO:0046483;GO:0048193;GO:0050789;GO:0051179;GO:0051234;GO:0051641;GO:0065007	GO:0005783;GO:0005829;GO:0016020;GO:0032991;GO:0043226;GO:0043229;GO:0043231;GO:0110165		NBAS subunit of NRZ tethering complex	A2RRP1	A2RRP1	NBAS_HUMAN	NBAS	NBAS subunit of NRZ tethering complex	NBAS		NBAS_HUMAN			0.370149	0.524636	-0.205706	-0.852923
10.4114	9.55418	8.68846	9.58409	9.38721	9.39105	9.4847	8.60587	amino acid activation;amino acid metabolic process;carboxylic acid metabolic process;cellular aromatic compound metabolic process;cellular metabolic process;cellular nitrogen compound metabolic process;cellular process;heterocycle metabolic process;macromolecule metabolic process;metabolic process;ncRNA metabolic process;nitrogen compound metabolic process;nucleic acid metabolic process;nucleobas…	adenyl nucleotide binding;adenyl ribonucleotide binding;aminoacyl-tRNA ligase activity;anion binding;ATP binding;binding;carbohydrate derivative binding;catalytic activity;catalytic activity, acting on a nucleic acid;catalytic activity, acting on a tRNA;catalytic activity, acting on RNA;heterocyclic compound binding;identical protein binding;ion binding;ligase activity;ligase activity, forming ca…	cellular anatomical entity;cytoplasm;intracellular membrane-bounded organelle;intracellular organelle;membrane-bounded organelle;nucleus;organelle	amino acid metabolic process;cellular aromatic compound metabolic process;cellular nitrogen compound metabolic process;cellular process;heterocycle metabolic process;macromolecule metabolic process;metabolic process;nitrogen compound metabolic process;nucleobase-containing compound metabolic process;organic acid metabolic process;primary metabolic process;RNA metabolic process;small molecule meta…	cellular anatomical entity;cytoplasm;intracellular membrane-bounded organelle;intracellular organelle;nucleus;organelle	Aminoacyl-tRNA biosynthesis	HGTP_anticodon;TGS;tRNA_SAD;tRNA-synt_2b	BASAKI_YBX1_TARGETS_DN;CHYLA_CBFA2T3_TARGETS_DN;KEGG_AMINOACYL_TRNA_BIOSYNTHESIS;MONNIER_POSTRADIATION_TUMOR_ESCAPE_DN;NIKOLSKY_BREAST_CANCER_15Q26_AMPLICON;RODRIGUES_THYROID_CARCINOMA_POORLY_DIFFERENTIATED_DN	Acetylation;Alternativesplicing;Aminoacyl-tRNAsynthetase;ATP-binding;Coiledcoil;Cytoplasm;Directproteinsequencing;Ligase;Nucleotide-binding;Nucleus;Phosphoprotein;Proteinbiosynthesis;Referenceproteome		GO:0006082;GO:0006139;GO:0006399;GO:0006418;GO:0006435;GO:0006520;GO:0006725;GO:0006807;GO:0008152;GO:0009987;GO:0016070;GO:0019752;GO:0034641;GO:0034660;GO:0043038;GO:0043039;GO:0043170;GO:0043436;GO:0044237;GO:0044238;GO:0044281;GO:0046483;GO:0071704;GO:0090304;GO:1901360;GO:1901564	GO:0000166;GO:0003824;GO:0004812;GO:0004829;GO:0005488;GO:0005515;GO:0005524;GO:0016874;GO:0016875;GO:0017076;GO:0030554;GO:0032553;GO:0032555;GO:0032559;GO:0035639;GO:0036094;GO:0042802;GO:0043167;GO:0043168;GO:0097159;GO:0097367;GO:0140098;GO:0140101;GO:0140640;GO:1901265;GO:1901363	GO:0005634;GO:0005737;GO:0043226;GO:0043227;GO:0043229;GO:0043231;GO:0110165	GO:0006082;GO:0006139;GO:0006399;GO:0006418;GO:0006520;GO:0006725;GO:0006807;GO:0008152;GO:0009987;GO:0016070;GO:0034641;GO:0043170;GO:0044238;GO:0044281;GO:0046483	GO:0005634;GO:0005737;GO:0043226;GO:0043229;GO:0043231;GO:0110165	ko00970	Threonine--tRNA ligase 2, cytoplasmic	A2RTX5	A2RTX5	SYTC2_HUMAN	TARS3	Threonine--tRNA ligase 2, cytoplasmic	TARS3		SYTC2_HUMAN			0.363795	0.531772	-0.342325	-0.840734
8.95662	9.23625	9.38992	9.14745	8.25811	9.65884	8.31622	8.54213			cellular anatomical entity;cytoskeleton;Golgi apparatus;intracellular membrane-bounded organelle;intracellular non-membrane-bounded organelle;intracellular organelle;membrane;membrane-bounded organelle;non-membrane-bounded organelle;organelle		cellular anatomical entity;cytoskeleton;Golgi apparatus;intracellular membrane-bounded organelle;intracellular non-membrane-bounded organelle;intracellular organelle;membrane;non-membrane-bounded organelle;organelle			BILANGES_SERUM_SENSITIVE_VIA_TSC2;BROWNE_HCMV_INFECTION_16HR_UP;CHARAFE_BREAST_CANCER_LUMINAL_VS_BASAL_UP;CHEOK_RESPONSE_TO_MERCAPTOPURINE_AND_HD_MTX_DN;CHYLA_CBFA2T3_TARGETS_DN;CREIGHTON_ENDOCRINE_THERAPY_RESISTANCE_5;FARMER_BREAST_CANCER_APOCRINE_VS_BASAL;FARMER_BREAST_CANCER_BASAL_VS_LULMINAL;GOBERT_OLIGODENDROCYTE_DIFFERENTIATION_DN;HOLLERN_MICROACINAR_BREAST_TUMOR_UP;IWANAGA_CARCINOGENESIS_B…	Cytoplasm;Cytoskeleton;Golgiapparatus;Membrane;Phosphoprotein;Referenceproteome;Transmembrane;Transmembranehelix				GO:0005794;GO:0005856;GO:0016020;GO:0043226;GO:0043227;GO:0043228;GO:0043229;GO:0043231;GO:0043232;GO:0110165		GO:0005794;GO:0005856;GO:0016020;GO:0043226;GO:0043228;GO:0043229;GO:0043231;GO:0043232;GO:0110165		Protein FAM234B	A2RU67	A2RU67	F234B_HUMAN	FAM234B	Protein FAM234B	FAM234B		F234B_HUMAN			0.698338	0.290536	-0.488739	-1.43868
8.7094	8.31529	9.08122	8.82363	7.90198	9.80329	8.84309	8.4662	carbohydrate metabolic process;fucose metabolic process;fucosylation;glycosylation;hexose metabolic process;metabolic process;monosaccharide metabolic process;organic substance metabolic process;primary metabolic process;small molecule metabolic process	binding;carbohydrate binding;catalytic activity;fucose binding;isomerase activity;L-fucose mutarotase activity;monosaccharide binding;racemase and epimerase activity;racemase and epimerase activity, acting on carbohydrates and derivatives;small molecule binding	cellular anatomical entity;cytosol	carbohydrate metabolic process;metabolic process;primary metabolic process;small molecule metabolic process	cellular anatomical entity;cytosol		RbsD_FucU	ACEVEDO_LIVER_CANCER_DN;ACEVEDO_NORMAL_TISSUE_ADJACENT_TO_LIVER_TUMOR_DN;CARRILLOREIXACH_HEPATOBLASTOMA_VS_NORMAL_DN;FOSTER_KDM1A_TARGETS_DN;GRAESSMANN_APOPTOSIS_BY_DOXORUBICIN_DN;LEE_BMP2_TARGETS_UP;MARTENS_TRETINOIN_RESPONSE_DN;REACTOME_ASPARAGINE_N_LINKED_GLYCOSYLATION;REACTOME_BIOSYNTHESIS_OF_THE_N_GLYCAN_PRECURSOR_DOLICHOL_LIPID_LINKED_OLIGOSACCHARIDE_LLO_AND_TRANSFER_TO_A_NASCENT_PROTEIN;RE…	Alternativesplicing;Isomerase;Referenceproteome		GO:0005975;GO:0005996;GO:0006004;GO:0008152;GO:0019318;GO:0036065;GO:0044238;GO:0044281;GO:0070085;GO:0071704	GO:0003824;GO:0005488;GO:0016853;GO:0016854;GO:0016857;GO:0030246;GO:0036094;GO:0036373;GO:0042806;GO:0048029	GO:0005829;GO:0110165	GO:0005975;GO:0008152;GO:0044238;GO:0044281	GO:0005829;GO:0110165		Fucose mutarotase	A2VDF0	A2VDF0	FUCM_HUMAN	FUOM	Fucose mutarotase	FUOM		FUCM_HUMAN			0.0167291	0.978591	0.0212537	0.049389
12.0799	12.052	12.2409	11.729	11.7519	11.8817	12.0947	11.534		adenyl nucleotide binding;adenyl ribonucleotide binding;anion binding;ATP binding;ATP hydrolysis activity;binding;carbohydrate derivative binding;catalytic activity;heterocyclic compound binding;hydrolase activity;hydrolase activity, acting on acid anhydrides;hydrolase activity, acting on acid anhydrides, in phosphorus-containing anhydrides;ion binding;nucleoside phosphate binding;nucleotide bind…	cellular anatomical entity;cytoplasm;intracellular membrane-bounded organelle;intracellular organelle;membrane-bounded organelle;microbody;mitochondrion;organelle;peroxisome		cellular anatomical entity;cytoplasm;intracellular membrane-bounded organelle;intracellular organelle;microbody;mitochondrion;organelle;peroxisome		AAA_5	DELACROIX_RAR_BOUND_ES;HAN_SATB1_TARGETS_DN;HOLLMANN_APOPTOSIS_VIA_CD40_DN;IVANOVA_HEMATOPOIESIS_STEM_CELL_AND_PROGENITOR;LU_EZH2_TARGETS_DN;MANALO_HYPOXIA_DN;MANNE_COVID19_COMBINED_COHORT_VS_HEALTHY_DONOR_PLATELETS_DN;MANNE_COVID19_ICU_VS_HEALTHY_DONOR_PLATELETS_DN;MANNE_COVID19_NONICU_VS_HEALTHY_DONOR_PLATELETS_DN;OSMAN_BLADDER_CANCER_DN;STEIN_ESRRA_TARGETS;STEIN_ESRRA_TARGETS_UP;WANG_RESPONSE_…	Alternativesplicing;ATP-binding;Glycoprotein;Mitochondrion;Nucleotide-binding;Peroxisome;Referenceproteome;Transitpeptide			GO:0000166;GO:0003824;GO:0005488;GO:0005524;GO:0016462;GO:0016787;GO:0016817;GO:0016818;GO:0016887;GO:0017076;GO:0017111;GO:0030554;GO:0032553;GO:0032555;GO:0032559;GO:0035639;GO:0036094;GO:0043167;GO:0043168;GO:0097159;GO:0097367;GO:1901265;GO:1901363	GO:0005737;GO:0005739;GO:0005777;GO:0042579;GO:0043226;GO:0043227;GO:0043229;GO:0043231;GO:0110165		GO:0005737;GO:0005739;GO:0005777;GO:0042579;GO:0043226;GO:0043229;GO:0043231;GO:0110165		von Willebrand factor A domain-containing protein 8	A3KMH1	A3KMH1	VWA8_HUMAN	VWA8	von Willebrand factor A domain-containing protein 8	VWA8		VWA8_HUMAN			0.628764	0.326626	-0.2099	-1.31957
10.6127	10.9179	11.5497	10.6322	10.653	10.6382	10.909	10.6846	biological regulation;regulation of biological process;regulation of biosynthetic process;regulation of cellular biosynthetic process;regulation of cellular metabolic process;regulation of cellular process;regulation of DNA-templated transcription;regulation of gene expression;regulation of macromolecule biosynthetic process;regulation of macromolecule metabolic process;regulation of metabolic pr…	binding;chromatin binding;chromatin DNA binding;DNA binding;histone binding;nucleic acid binding;organic cyclic compound binding;protein binding;protein-containing complex binding	cellular anatomical entity;intracellular membrane-bounded organelle;intracellular organelle;membrane-bounded organelle;nucleus;organelle	biological regulation;regulation of biological process;regulation of DNA-templated transcription;regulation of metabolic process	cellular anatomical entity;intracellular membrane-bounded organelle;intracellular organelle;nucleus;organelle		AAA_34;Helicase_C_4	BUYTAERT_PHOTODYNAMIC_THERAPY_STRESS_UP;BYSTRYKH_HEMATOPOIESIS_STEM_CELL_AND_BRAIN_QTL_TRANS;DORSAM_HOXA9_TARGETS_DN;DOUGLAS_BMI1_TARGETS_UP;HAN_SATB1_TARGETS_DN;IBRAHIM_NRF1_UP;JAZAERI_BREAST_CANCER_BRCA1_VS_BRCA2_DN;JOHNSTONE_PARVB_TARGETS_3_DN;KOYAMA_SEMA3B_TARGETS_DN;KUMAR_PATHOGEN_LOAD_BY_MACROPHAGES;LIAO_METASTASIS;LIU_VMYB_TARGETS_UP;MARIADASON_REGULATED_BY_HISTONE_ACETYLATION_UP;NUYTTEN_E…	Acetylation;Alternativesplicing;Coiledcoil;Phosphoprotein;Referenceproteome		GO:0006355;GO:0009889;GO:0010468;GO:0010556;GO:0019219;GO:0019222;GO:0031323;GO:0031326;GO:0050789;GO:0050794;GO:0051171;GO:0051252;GO:0060255;GO:0065007;GO:0080090;GO:2001141	GO:0003676;GO:0003677;GO:0003682;GO:0005488;GO:0005515;GO:0031490;GO:0042393;GO:0044877;GO:0097159	GO:0005634;GO:0043226;GO:0043227;GO:0043229;GO:0043231;GO:0110165	GO:0006355;GO:0019222;GO:0050789;GO:0065007	GO:0005634;GO:0043226;GO:0043229;GO:0043231;GO:0110165		Protein strawberry notch homolog 1	A3KN83	A3KN83	SBNO1_HUMAN	SBNO1	Protein strawberry notch homolog 1	SBNO1		SBNO1_HUMAN			0.399776	0.496582	-0.206942	-0.90916
11.8155	11.9896	12.0498	11.5798	11.9409	11.8619	11.7056	11.5351	cellular component biogenesis;cellular component organization or biogenesis;cellular process;ribonucleoprotein complex biogenesis;ribosome biogenesis	anion binding;binding;carbohydrate derivative binding;catalytic activity;cation binding;GTP binding;GTPase activity;guanyl nucleotide binding;guanyl ribonucleotide binding;heterocyclic compound binding;hydrolase activity;hydrolase activity, acting on acid anhydrides;hydrolase activity, acting on acid anhydrides, in phosphorus-containing anhydrides;ion binding;magnesium ion binding;metal ion bindi…	cellular anatomical entity;chromosome;intracellular membrane-bounded organelle;intracellular non-membrane-bounded organelle;intracellular organelle;membrane-bounded organelle;mitochondrion;non-membrane-bounded organelle;nucleolus;organelle	cellular component biogenesis;cellular component organization or biogenesis;cellular process;ribosome biogenesis	cellular anatomical entity;chromosome;intracellular membrane-bounded organelle;intracellular non-membrane-bounded organelle;intracellular organelle;mitochondrion;non-membrane-bounded organelle;nucleolus;organelle		GTP1_OBG;MMR_HSR1	CHICAS_RB1_TARGETS_SENESCENT;DODD_NASOPHARYNGEAL_CARCINOMA_DN;FEVR_CTNNB1_TARGETS_DN;GRADE_COLON_AND_RECTAL_CANCER_UP;IVANOVA_HEMATOPOIESIS_EARLY_PROGENITOR;KRIEG_KDM3A_TARGETS_NOT_HYPOXIA;KUMAR_PATHOGEN_LOAD_BY_MACROPHAGES;LEE_BMP2_TARGETS_DN;NIKOLSKY_BREAST_CANCER_7Q21_Q22_AMPLICON;RODRIGUES_THYROID_CARCINOMA_ANAPLASTIC_UP;RODRIGUES_THYROID_CARCINOMA_POORLY_DIFFERENTIATED_UP;WEI_MYCN_TARGETS_WI…	3D-structure;Alternativesplicing;Chromosome;GTP-binding;Nucleotide-binding;Nucleus;Referenceproteome;Ribosomebiogenesis		GO:0009987;GO:0022613;GO:0042254;GO:0044085;GO:0071840	GO:0000166;GO:0000287;GO:0003676;GO:0003723;GO:0003824;GO:0003924;GO:0005488;GO:0005525;GO:0016462;GO:0016787;GO:0016817;GO:0016818;GO:0017076;GO:0017111;GO:0019001;GO:0032553;GO:0032555;GO:0032561;GO:0035639;GO:0036094;GO:0043167;GO:0043168;GO:0043169;GO:0046872;GO:0097159;GO:0097367;GO:1901265;GO:1901363	GO:0005694;GO:0005730;GO:0005739;GO:0043226;GO:0043227;GO:0043228;GO:0043229;GO:0043231;GO:0043232;GO:0110165	GO:0009987;GO:0042254;GO:0044085;GO:0071840	GO:0005694;GO:0005730;GO:0005739;GO:0043226;GO:0043228;GO:0043229;GO:0043231;GO:0043232;GO:0110165		GTP-binding protein 10	A4D1E9	A4D1E9	GTPBA_HUMAN	GTPBP10	GTP-binding protein 10	GTPBP10	7OI6	GTPBA_HUMAN			0.295401	0.60474	-0.0977671	-0.70624
12.7068	12.9296	12.7752	13.1151	13.1836	13.1521	12.9381	13.1764	biological regulation;cellular localization;cellular process;early endosome to late endosome transport;endosomal transport;establishment of localization;establishment of localization in cell;intracellular transport;localization;regulation of biological process;regulation of catabolic process;regulation of macromolecule metabolic process;regulation of metabolic process;regulation of nitrogen compo…	enzyme regulator activity;kinase regulator activity;molecular function regulator activity;phosphatidylinositol 3-kinase regulator activity	bounding membrane of organelle;cellular anatomical entity;cytoplasmic vesicle membrane;cytosol;early endosome membrane;endosome membrane;extrinsic component of endosome membrane;extrinsic component of membrane;extrinsic component of organelle membrane;late endosome membrane;membrane;organelle membrane;vesicle membrane	biological regulation;cellular localization;cellular process;endosomal transport;establishment of localization;localization;regulation of biological process;regulation of metabolic process;transport;vesicle-mediated transport	cellular anatomical entity;cytosol;extrinsic component of membrane;membrane		WD40	ALCALAY_AML_BY_NPM1_LOCALIZATION_UP;CHEN_METABOLIC_SYNDROM_NETWORK;DELACROIX_RAR_BOUND_ES;EPPERT_HSC_R;IWANAGA_CARCINOGENESIS_BY_KRAS_UP;JAATINEN_HEMATOPOIETIC_STEM_CELL_UP;KONDO_PROSTATE_CANCER_HCP_WITH_H3K27ME3;REACTOME_CDC42_GTPASE_CYCLE;REACTOME_RHO_GTPASE_CYCLE;REACTOME_SIGNALING_BY_RHO_GTPASES_MIRO_GTPASES_AND_RHOBTB3;SENGUPTA_NASOPHARYNGEAL_CARCINOMA_UP;ZHOU_INFLAMMATORY_RESPONSE_FIMA_DN	3D-structure;Alternativesplicing;Coiledcoil;Endosome;Membrane;Phosphoprotein;Referenceproteome;Repeat;WDrepeat		GO:0006810;GO:0009894;GO:0009987;GO:0016192;GO:0016197;GO:0019222;GO:0042176;GO:0045022;GO:0046907;GO:0050789;GO:0051171;GO:0051179;GO:0051234;GO:0051246;GO:0051641;GO:0051649;GO:0060255;GO:0065007;GO:0080090;GO:0098927	GO:0019207;GO:0030234;GO:0035014;GO:0098772	GO:0005829;GO:0010008;GO:0012506;GO:0016020;GO:0019898;GO:0030659;GO:0031090;GO:0031312;GO:0031313;GO:0031901;GO:0031902;GO:0098588;GO:0110165	GO:0006810;GO:0009987;GO:0016192;GO:0016197;GO:0019222;GO:0050789;GO:0051179;GO:0051234;GO:0051641;GO:0065007	GO:0005829;GO:0016020;GO:0019898;GO:0110165		WD repeat-containing protein 91	A4D1P6	A4D1P6	WDR91_HUMAN	WDR91	WD repeat-containing protein 91	WDR91	6VYC;8SHJ;8T55	WDR91_HUMAN			1.11763	0.146059	0.230863	2.13884
14.6011	8.62827	14.6182	14.2918	8.59333	14.1726	14.257	9.08461		binding;calcium ion binding;cation binding;ion binding;metal ion binding						NIKOLSKY_BREAST_CANCER_17Q11_Q21_AMPLICON	Alternativesplicing;Calcium;Metal-binding;Phosphoprotein;Referenceproteome			GO:0005488;GO:0005509;GO:0043167;GO:0043169;GO:0046872					EF-hand calcium-binding domain-containing protein 5	A4FU69	A4FU69	EFCB5_HUMAN	EFCAB5	EF-hand calcium-binding domain-containing protein 5	EFCAB5		EFCB5_HUMAN			0.294529	0.605633	-1.50795	-0.704483
12.5491	12.6705	12.6486	12.2513	12.2855	12.1906	12.6429	12.2575	aromatic compound catabolic process;biological regulation;catabolic process;cell differentiation;cellular aromatic compound metabolic process;cellular catabolic process;cellular developmental process;cellular metabolic process;cellular nitrogen compound catabolic process;cellular nitrogen compound metabolic process;cellular process;developmental process;heterocycle catabolic process;heterocycle m…	armadillo repeat domain binding;binding;DNA-binding transcription factor binding;molecular adaptor activity;nuclear estrogen receptor binding;nuclear receptor binding;nuclear retinoic acid receptor binding;nucleic acid binding;organic cyclic compound binding;protein binding;protein domain specific binding;RNA binding;RNA polymerase II-specific DNA-binding transcription factor binding;transcriptio…	bounding membrane of organelle;CCR4-NOT complex;CCR4-NOT core complex;cellular anatomical entity;cytoplasmic ribonucleoprotein granule;cytosol;extracellular space;intracellular membrane-bounded organelle;intracellular non-membrane-bounded organelle;intracellular organelle;intracellular protein-containing complex;membrane;membrane-bounded organelle;microbody;microbody membrane;non-membrane-bounded…	biological regulation;catabolic process;cell differentiation;cellular aromatic compound metabolic process;cellular nitrogen compound metabolic process;cellular process;developmental process;heterocycle metabolic process;macromolecule catabolic process;macromolecule metabolic process;metabolic process;mRNA metabolic process;nitrogen compound metabolic process;nucleobase-containing compound catabol…	cellular anatomical entity;cytosol;extracellular space;intracellular membrane-bounded organelle;intracellular non-membrane-bounded organelle;intracellular organelle;membrane;microbody;non-membrane-bounded organelle;nucleus;organelle;protein-containing complex	RNA degradation	CNOT1_CAF1_bind;CNOT1_HEAT;CNOT1_TTP_bind;DUF3819;Not1	FISCHER_DREAM_TARGETS;GRAESSMANN_APOPTOSIS_BY_DOXORUBICIN_DN;IVANOVA_HEMATOPOIESIS_STEM_CELL_AND_PROGENITOR;KEGG_RNA_DEGRADATION;KINSEY_TARGETS_OF_EWSR1_FLII_FUSION_UP;KOYAMA_SEMA3B_TARGETS_DN;MITSIADES_RESPONSE_TO_APLIDIN_DN;NUYTTEN_EZH2_TARGETS_DN;PUJANA_ATM_PCC_NETWORK;PUJANA_BRCA1_PCC_NETWORK;PUJANA_CHEK2_PCC_NETWORK;REACTOME_DEADENYLATION_DEPENDENT_MRNA_DECAY;REACTOME_DEADENYLATION_OF_MRNA;R…	3D-structure;Alternativesplicing;Autismspectrumdisorder;Cytoplasm;Developmentalprotein;Diseasevariant;Holoprosencephaly;Intellectualdisability;Nucleus;Phosphoprotein;Referenceproteome;Repressor;RNA-mediatedgenesilencing;Transcription;Transcriptionregulation;Translationregulation	4E-T-DDX6-CNOT1 complex;CCR4-NOT complex;CCR4-NOT-CNOT7-CNOT6 complex;CCR4-NOT-CNOT7-CNOT6L complex;CCR4-NOT-CNOT8-CNOT6 complex;CCR4-NOT-CNOT8-CNOT6L complex;CNOT1-CNOT2-CNOT3 complex	GO:0000122;GO:0000288;GO:0000289;GO:0000956;GO:0001829;GO:0006139;GO:0006355;GO:0006357;GO:0006401;GO:0006402;GO:0006417;GO:0006725;GO:0006807;GO:0008152;GO:0009056;GO:0009057;GO:0009889;GO:0009890;GO:0009892;GO:0009893;GO:0009894;GO:0009896;GO:0009966;GO:0009968;GO:0009987;GO:0010468;GO:0010556;GO:0010558;GO:0010603;GO:0010604;GO:0010605;GO:0010606;GO:0010608;GO:0010629;GO:0010638;GO:0010646;GO:…	GO:0003676;GO:0003723;GO:0005488;GO:0005515;GO:0008134;GO:0016922;GO:0019904;GO:0030331;GO:0042974;GO:0060090;GO:0061629;GO:0070016;GO:0097159;GO:0140297	GO:0000932;GO:0005615;GO:0005634;GO:0005778;GO:0005829;GO:0016020;GO:0030014;GO:0030015;GO:0031090;GO:0031903;GO:0032991;GO:0035770;GO:0036464;GO:0042579;GO:0043226;GO:0043227;GO:0043228;GO:0043229;GO:0043231;GO:0043232;GO:0098588;GO:0099080;GO:0110165;GO:0140535	GO:0006139;GO:0006355;GO:0006401;GO:0006417;GO:0006725;GO:0006807;GO:0008152;GO:0009056;GO:0009057;GO:0009987;GO:0016070;GO:0016071;GO:0019222;GO:0030154;GO:0031047;GO:0032502;GO:0033043;GO:0034641;GO:0034655;GO:0043170;GO:0044238;GO:0046483;GO:0050789;GO:0065007;GO:0065008	GO:0005615;GO:0005634;GO:0005829;GO:0016020;GO:0032991;GO:0042579;GO:0043226;GO:0043228;GO:0043229;GO:0043231;GO:0043232;GO:0110165	ko03018	CCR4-NOT transcription complex subunit 1	A5YKK6	A5YKK6	CNOT1_HUMAN	CNOT1	CCR4-NOT transcription complex subunit 1	CNOT1	4C0D;4CQO;4CRU;4CRV;4CRW;4CT4;4CT6;4CT7;4GMJ;4GML;4J8S;5ANR;5FU6;5FU7;5ONA;7VOI;8BFI	CNOT1_HUMAN			0.632357	0.324749	-0.185764	-1.32577
11.5765	11.9938	12.5804	12.0515	12.4579	12.5444	12.5682	12.7381	biological process involved in interspecies interaction between organisms;biological regulation;cellular component organization;cellular component organization or biogenesis;cellular localization;cellular process;cytoplasmic microtubule organization;cytoskeleton organization;cytoskeleton-dependent intracellular transport;defense response;defense response to other organism;defense response to prot…	binding;cytoskeletal protein binding;dynein light intermediate chain binding;microtubule binding;protein binding;tubulin binding	cellular anatomical entity;centrosome;cytoplasm;cytosol;endoplasmic reticulum;Golgi apparatus;intracellular membrane-bounded organelle;intracellular organelle;membrane;membrane-bounded organelle;microtubule organizing center;nucleoplasm;organelle	biological process involved in interspecies interaction between organisms;biological regulation;cellular component organization;cellular component organization or biogenesis;cellular localization;cellular process;cytoskeleton organization;cytoskeleton-dependent intracellular transport;defense response to other organism;establishment of localization;localization;microtubule cytoskeleton organizati…	cellular anatomical entity;centrosome;cytoplasm;cytosol;endoplasmic reticulum;Golgi apparatus;intracellular membrane-bounded organelle;intracellular organelle;membrane;microtubule organizing center;nucleoplasm;organelle		HOOK_N	BLANCO_MELO_BETA_INTERFERON_TREATED_BRONCHIAL_EPITHELIAL_CELLS_DN;BLANCO_MELO_BRONCHIAL_EPITHELIAL_CELLS_INFLUENZA_A_INFECTION_DN;IVANOVA_HEMATOPOIESIS_LATE_PROGENITOR;LIM_MAMMARY_LUMINAL_PROGENITOR_UP;MARTENS_BOUND_BY_PML_RARA_FUSION;MIKKELSEN_IPS_LCP_WITH_H3K4ME3	Alternativesplicing;Coiledcoil;Cytoplasm;Cytoskeleton;Endoplasmicreticulum;Golgiapparatus;Membrane;Phosphoprotein;Referenceproteome;Stressresponse		GO:0000226;GO:0001562;GO:0001817;GO:0001819;GO:0002682;GO:0002684;GO:0002694;GO:0002696;GO:0006810;GO:0006950;GO:0006952;GO:0006996;GO:0007010;GO:0007017;GO:0008284;GO:0009605;GO:0009607;GO:0009889;GO:0009891;GO:0009893;GO:0009987;GO:0010468;GO:0010556;GO:0010557;GO:0010604;GO:0010628;GO:0016043;GO:0019222;GO:0022407;GO:0022409;GO:0030155;GO:0030705;GO:0031122;GO:0031323;GO:0031325;GO:0031326;GO:…	GO:0005488;GO:0005515;GO:0008017;GO:0008092;GO:0015631;GO:0051959	GO:0005654;GO:0005737;GO:0005783;GO:0005794;GO:0005813;GO:0005815;GO:0005829;GO:0016020;GO:0043226;GO:0043227;GO:0043229;GO:0043231;GO:0110165	GO:0000226;GO:0006810;GO:0006950;GO:0006996;GO:0007010;GO:0007017;GO:0009605;GO:0009607;GO:0009987;GO:0016043;GO:0019222;GO:0030705;GO:0044419;GO:0050789;GO:0050896;GO:0051179;GO:0051234;GO:0051641;GO:0065007;GO:0071840;GO:0098542	GO:0005654;GO:0005737;GO:0005783;GO:0005794;GO:0005813;GO:0005815;GO:0005829;GO:0016020;GO:0043226;GO:0043229;GO:0043231;GO:0110165		Coiled-coil domain-containing protein 88B	A6NC98	A6NC98	CC88B_HUMAN	CCDC88B	Coiled-coil domain-containing protein 88B	CCDC88B		CC88B_HUMAN			1.30855	0.112603	0.526564	2.45966
11.1845	11.2253	8.05126	11.1961	11.7304	11.3447	11.4542	8.74137	autophagosome assembly;autophagosome maturation;autophagosome organization;autophagy;autophagy of mitochondrion;catabolic process;cell communication;cellular catabolic process;cellular component assembly;cellular component disassembly;cellular component organization;cellular component organization or biogenesis;cellular metabolic process;cellular process;cellular response to amino acid starvation…	amide binding;binding;ceramide binding;cytoskeletal protein binding;enzyme binding;lipid binding;microtubule binding;phosphatidylethanolamine binding;phospholipid binding;protein binding;sphingolipid binding;tubulin binding;ubiquitin protein ligase binding;ubiquitin-like protein ligase binding	autolysosome;autophagosome;autophagosome membrane;axoneme;bounding membrane of organelle;cell junction;cellular anatomical entity;cytoplasmic vesicle;cytosol;endomembrane system;endosome;glutamatergic synapse;intracellular membrane-bounded organelle;intracellular organelle;intracellular vesicle;late endosome;lysosome;lytic vacuole;membrane;membrane-bounded organelle;microtubule;mitochondrial memb…	autophagy;catabolic process;cell communication;cellular component assembly;cellular component disassembly;cellular component organization;cellular component organization or biogenesis;cellular process;metabolic process;mitochondrion organization;organelle assembly;organelle organization;response to chemical;response to external stimulus;response to oxidative stress;response to starvation;response…	axoneme;cell junction;cellular anatomical entity;cytoplasmic vesicle;cytosol;endomembrane system;endosome;glutamatergic synapse;intracellular membrane-bounded organelle;intracellular organelle;lysosome;membrane;microtubule;mitochondrion;organelle;synapse;vacuole;vesicle		ATG8	BENPORATH_NANOG_TARGETS;BERENJENO_TRANSFORMED_BY_RHOA_DN;BILD_HRAS_ONCOGENIC_SIGNATURE;BLUM_RESPONSE_TO_SALIRASIB_UP;BOUDOUKHA_BOUND_BY_IGF2BP2;BRUINS_UVC_RESPONSE_LATE;BURTON_ADIPOGENESIS_8;BUYTAERT_PHOTODYNAMIC_THERAPY_STRESS_UP;CARRILLOREIXACH_HEPATOBLASTOMA_VS_NORMAL_DN;CASORELLI_ACUTE_PROMYELOCYTIC_LEUKEMIA_UP;CHIANG_LIVER_CANCER_SUBCLASS_POLYSOMY7_UP;CHIARADONNA_NEOPLASTIC_TRANSFORMATION_CD…	3D-structure;Alternativesplicing;Autophagy;Cytoplasm;Cytoplasmicvesicle;Cytoskeleton;Lipoprotein;Membrane;Microtubule;Mitochondrion;Phosphoprotein;Referenceproteome;Ublconjugationpathway	CHDH-SQSTM1-MAP1LC3 complex	GO:0000045;GO:0000302;GO:0000422;GO:0000423;GO:0006914;GO:0006950;GO:0006979;GO:0006995;GO:0006996;GO:0007005;GO:0007033;GO:0007154;GO:0008152;GO:0009056;GO:0009267;GO:0009605;GO:0009987;GO:0009991;GO:0010033;GO:0010035;GO:0010038;GO:0010039;GO:0010040;GO:0010288;GO:0016043;GO:0016236;GO:0022411;GO:0022607;GO:0031667;GO:0031668;GO:0031669;GO:0032984;GO:0033554;GO:0034198;GO:0034599;GO:0034614;GO:…	GO:0005488;GO:0005515;GO:0005543;GO:0008017;GO:0008092;GO:0008289;GO:0008429;GO:0015631;GO:0019899;GO:0031625;GO:0033218;GO:0044389;GO:0046625;GO:0097001	GO:0000323;GO:0000421;GO:0005739;GO:0005764;GO:0005767;GO:0005768;GO:0005770;GO:0005773;GO:0005774;GO:0005776;GO:0005829;GO:0005874;GO:0005930;GO:0012505;GO:0016020;GO:0030054;GO:0031090;GO:0031410;GO:0031966;GO:0031982;GO:0043226;GO:0043227;GO:0043229;GO:0043231;GO:0044754;GO:0045202;GO:0097708;GO:0098588;GO:0098978;GO:0099080;GO:0099081;GO:0099512;GO:0099513;GO:0110165	GO:0006914;GO:0006950;GO:0006979;GO:0006996;GO:0007005;GO:0007033;GO:0007154;GO:0008152;GO:0009056;GO:0009605;GO:0009987;GO:0016043;GO:0022411;GO:0022607;GO:0042221;GO:0042594;GO:0050896;GO:0070925;GO:0071840	GO:0005739;GO:0005764;GO:0005768;GO:0005773;GO:0005829;GO:0005874;GO:0005930;GO:0012505;GO:0016020;GO:0030054;GO:0031410;GO:0031982;GO:0043226;GO:0043229;GO:0043231;GO:0045202;GO:0098978;GO:0110165		Microtubule-associated proteins 1A/1B light chain 3 beta 2;Microtubule-associated proteins 1A/1B light chain 3A;Microtubule-associated proteins 1A/1B light chain 3B	A6NCE7;Q9GZQ8;Q9H492	A6NCE7;Q9GZQ8;Q9H492	MLP3A_HUMAN;MLP3B_HUMAN;MP3B2_HUMAN	MAP1LC3A;MAP1LC3B;MAP1LC3B2	Microtubule-associated proteins 1A/1B light chain 3 beta 2	MAP1LC3A;MAP1LC3B;MAP1LC3B2	1V49;2LUE;2N9X;2ZJD;3ECI;3VTU;3VTV;3VTW;3WAL;3WAN;3WAO;3X0W;4WAA;4ZDV;5CX3;5D94;5DCN;5DPR;5GMV;5MS2;5MS5;5MS6;5V4K;5W9A;5XAC;5XAD;5XAE;6J04;6LAN;6TBE;7ELG;7R9W;7R9Z;7RA0	MLP3A_HUMAN;MLP3B_HUMAN;MP3B2_HUMAN			0.145972	0.796051	0.403374	0.383538
13.0377	12.9985	12.8396	13.3103	13.5228	13.0912	13.3538	13.31							DUF4630		Referenceproteome								Uncharacterized protein C2orf72	A6NCS6	A6NCS6	CB072_HUMAN	C2orf72	Uncharacterized protein C2orf72	C2orf72		CB072_HUMAN			1.07371	0.155214	0.272933	2.06569
13.8252	13.8782	14.1403	14.1045	13.946	14.3104	14.0303	14.1456	alcohol biosynthetic process;alcohol metabolic process;alditol biosynthetic process;alditol metabolic process;biological regulation;biosynthetic process;carbohydrate biosynthetic process;carbohydrate metabolic process;cellular lipid metabolic process;cellular metabolic process;cellular process;glycerol biosynthetic process;glycerol metabolic process;glycerolipid metabolic process;glycerophospholi…	ADP phosphatase activity;binding;catalytic activity;catalytic activity, acting on a protein;cation binding;glycerol-1-phosphatase activity;glycerol-3-phosphatase activity;hydrolase activity;hydrolase activity, acting on acid anhydrides;hydrolase activity, acting on acid anhydrides, in phosphorus-containing anhydrides;hydrolase activity, acting on ester bonds;ion binding;magnesium ion binding;meta…	cellular anatomical entity;cytoplasm	alcohol metabolic process;biological regulation;biosynthetic process;carbohydrate metabolic process;cellular lipid metabolic process;cellular process;lipid metabolic process;metabolic process;phosphorus metabolic process;primary metabolic process;regulation of biological process;regulation of metabolic process;small molecule metabolic process	cellular anatomical entity;cytoplasm	Glyoxylate and dicarboxylate metabolism	Hydrolase_6;Hydrolase_like	BRUINS_UVC_RESPONSE_LATE;BURTON_ADIPOGENESIS_PEAK_AT_16HR;BUYTAERT_PHOTODYNAMIC_THERAPY_STRESS_DN;CHANDRAN_METASTASIS_UP;FISCHER_DREAM_TARGETS;IBRAHIM_NRF2_DOWN;IVANOVA_HEMATOPOIESIS_LATE_PROGENITOR;KEGG_GLYOXYLATE_AND_DICARBOXYLATE_METABOLISM;MARTENS_TRETINOIN_RESPONSE_DN;NAKAMURA_TUMOR_ZONE_PERIPHERAL_VS_CENTRAL_UP;PASQUALUCCI_LYMPHOMA_BY_GC_STAGE_DN;PATIL_LIVER_CANCER;REACTOME_GLUCOSE_METABOLI…	Carbohydratemetabolism;Hydrolase;Magnesium;Metal-binding;Proteinphosphatase;Referenceproteome		GO:0005975;GO:0006066;GO:0006071;GO:0006109;GO:0006111;GO:0006114;GO:0006629;GO:0006644;GO:0006650;GO:0006793;GO:0006796;GO:0008152;GO:0009058;GO:0009889;GO:0009890;GO:0009892;GO:0009987;GO:0010906;GO:0016051;GO:0019222;GO:0019400;GO:0019401;GO:0019637;GO:0019751;GO:0031323;GO:0031324;GO:0031326;GO:0031327;GO:0043255;GO:0044237;GO:0044238;GO:0044255;GO:0044281;GO:0044283;GO:0045721;GO:0045912;GO:…	GO:0000121;GO:0000287;GO:0003824;GO:0004721;GO:0004725;GO:0005488;GO:0008967;GO:0016462;GO:0016787;GO:0016788;GO:0016791;GO:0016817;GO:0016818;GO:0017110;GO:0042578;GO:0043136;GO:0043167;GO:0043169;GO:0043262;GO:0046872;GO:0140096	GO:0005737;GO:0110165	GO:0005975;GO:0006066;GO:0006629;GO:0006793;GO:0008152;GO:0009058;GO:0009987;GO:0019222;GO:0044238;GO:0044255;GO:0044281;GO:0050789;GO:0065007	GO:0005737;GO:0110165	ko00630	Glycerol-3-phosphate phosphatase	A6NDG6	A6NDG6	PGP_HUMAN	PGP	Glycerol-3-phosphate phosphatase	PGP		PGP_HUMAN			0.494038	0.413486	0.121031	1.08251
9.28572	9.9137	9.32415	8.2091	7.85805	10.176	8.44076	8.15046	anatomical structure development;anatomical structure morphogenesis;animal organ development;animal organ morphogenesis;biological regulation;brain development;developmental process;embryonic pattern specification;eye development;multicellular organismal process;negative regulation of apoptotic process;negative regulation of apoptotic signaling pathway;negative regulation of biological process;ne…	binding;chromatin binding;cis-regulatory region sequence-specific DNA binding;DNA binding;DNA-binding transcription activator activity;DNA-binding transcription activator activity, RNA polymerase II-specific;DNA-binding transcription factor activity;DNA-binding transcription factor activity, RNA polymerase II-specific;double-stranded DNA binding;nucleic acid binding;organic cyclic compound bindin…	cellular anatomical entity;chromatin;intracellular membrane-bounded organelle;intracellular organelle;membrane-bounded organelle;nucleus;organelle;protein-containing complex;protein-DNA complex	anatomical structure development;biological regulation;developmental process;multicellular organismal process;pattern specification process;regulation of biological process;regulation of DNA-templated transcription;regulation of metabolic process;sensory organ development	cellular anatomical entity;intracellular membrane-bounded organelle;intracellular organelle;nucleus;organelle;protein-containing complex;protein-DNA complex		Homeobox_KN;Meis_PKNOX_N	BERENJENO_TRANSFORMED_BY_RHOA_DN;BROWNE_HCMV_INFECTION_48HR_DN;DODD_NASOPHARYNGEAL_CARCINOMA_UP;FARMER_BREAST_CANCER_APOCRINE_VS_LUMINAL;GUENTHER_GROWTH_SPHERICAL_VS_ADHERENT_DN;LIM_MAMMARY_LUMINAL_MATURE_UP;LINDGREN_BLADDER_CANCER_CLUSTER_1_UP;LIU_OVARIAN_CANCER_TUMORS_AND_XENOGRAFTS_XDGS_DN;RIZ_ERYTHROID_DIFFERENTIATION_APOBEC2;RODRIGUES_THYROID_CARCINOMA_ANAPLASTIC_DN;SHEDDEN_LUNG_CANCER_GOOD_…	Alternativesplicing;DNA-binding;Homeobox;Nucleus;Referenceproteome		GO:0001654;GO:0006355;GO:0006357;GO:0007389;GO:0007420;GO:0007423;GO:0008284;GO:0009653;GO:0009880;GO:0009887;GO:0009889;GO:0009891;GO:0009893;GO:0009966;GO:0009967;GO:0009968;GO:0010468;GO:0010556;GO:0010557;GO:0010604;GO:0010646;GO:0010647;GO:0010648;GO:0019219;GO:0019222;GO:0023051;GO:0023056;GO:0023057;GO:0031323;GO:0031325;GO:0031326;GO:0031328;GO:0032501;GO:0032502;GO:0042127;GO:0042981;GO:…	GO:0000976;GO:0000977;GO:0000978;GO:0000981;GO:0000987;GO:0001067;GO:0001216;GO:0001228;GO:0003676;GO:0003677;GO:0003682;GO:0003690;GO:0003700;GO:0005488;GO:0043565;GO:0044877;GO:0097159;GO:0140110;GO:1990837	GO:0000785;GO:0005634;GO:0032991;GO:0032993;GO:0043226;GO:0043227;GO:0043229;GO:0043231;GO:0110165	GO:0006355;GO:0007389;GO:0007423;GO:0019222;GO:0032501;GO:0032502;GO:0048856;GO:0050789;GO:0065007	GO:0005634;GO:0032991;GO:0032993;GO:0043226;GO:0043229;GO:0043231;GO:0110165		Homeobox protein Meis3;Putative homeobox protein Meis3-like 1;Putative homeobox protein Meis3-like 2	A6NDR6;A8K0S8;Q99687	A6NDR6;A8K0S8;Q99687	ME3L1_HUMAN;ME3L2_HUMAN;MEIS3_HUMAN	MEIS3;MEIS3P1;MEIS3P2	Putative homeobox protein Meis3-like 1	MEIS3;MEIS3P1;MEIS3P2		ME3L1_HUMAN;ME3L2_HUMAN;MEIS3_HUMAN			0.361528	0.534164	-0.526859	-0.836373
8.87809	9.41864	10.0414	10.1168	9.81682	10.2025	9.70651	10.477	autophagy;autophagy of mitochondrion;catabolic process;cellular catabolic process;cellular component disassembly;cellular component organization;cellular component organization or biogenesis;cellular metabolic process;cellular process;macroautophagy;metabolic process;mitochondrion organization;mitophagy;organelle disassembly;organelle organization;process utilizing autophagic mechanism		cellular anatomical entity;cytosol;nucleoplasm	autophagy;catabolic process;cellular component disassembly;cellular component organization;cellular component organization or biogenesis;cellular process;metabolic process;mitochondrion organization;organelle organization	cellular anatomical entity;cytosol;nucleoplasm		DUF5561	ACEVEDO_LIVER_CANCER_UP;ACEVEDO_LIVER_TUMOR_VS_NORMAL_ADJACENT_TISSUE_UP;BLANCO_MELO_COVID19_SARS_COV_2_INFECTION_A594_ACE2_EXPRESSING_CELLS_RUXOLITINIB_UP;BLANCO_MELO_COVID19_SARS_COV_2_INFECTION_A594_ACE2_EXPRESSING_CELLS_UP;BLANCO_MELO_COVID19_SARS_COV_2_LOW_MOI_INFECTION_A594_ACE2_EXPRESSING_CELLS_UP;CUI_TCF21_TARGETS_2_DN;GRAESSMANN_APOPTOSIS_BY_DOXORUBICIN_DN;IBRAHIM_NRF2_UP;MARSON_BOUND_BY…	Acetylation;Autophagy;Cytoplasm;Referenceproteome		GO:0000422;GO:0000423;GO:0006914;GO:0006996;GO:0007005;GO:0008152;GO:0009056;GO:0009987;GO:0016043;GO:0016236;GO:0022411;GO:0044237;GO:0044248;GO:0061919;GO:0071840;GO:1903008		GO:0005654;GO:0005829;GO:0110165	GO:0006914;GO:0006996;GO:0007005;GO:0008152;GO:0009056;GO:0009987;GO:0016043;GO:0022411;GO:0071840	GO:0005654;GO:0005829;GO:0110165		RAB7A-interacting MON1-CCZ1 complex subunit 1	A6NDU8	A6NDU8	RIMC1_HUMAN	RIMOC1	RAB7A-interacting MON1-CCZ1 complex subunit 1	RIMOC1		RIMC1_HUMAN			0.607343	0.337859	0.43698	1.28252
10.7442	10.6492	10.8158	11.6649	11.3041	11.714	11.6043	12.0004	amide transport;cellular component organization;cellular component organization or biogenesis;cellular process;ceramide transport;establishment of localization;intermembrane lipid transfer;lipid transport;localization;membrane organization;nitrogen compound transport;organic substance transport;transport	amide binding;anion binding;binding;ceramide 1-phosphate binding;ceramide 1-phosphate transfer activity;ceramide binding;ceramide transfer activity;ion binding;lipid binding;lipid transfer activity;lipid transporter activity;phospholipid binding;phospholipid transfer activity;phospholipid transporter activity;sphingolipid binding;sphingolipid transfer activity;sphingolipid transporter activity;tr…	cellular anatomical entity;cytosol	amide transport;cellular component organization;cellular component organization or biogenesis;cellular process;establishment of localization;lipid transport;localization;membrane organization;transport	cellular anatomical entity;cytosol		GLTP		Glycoprotein;Referenceproteome		GO:0006810;GO:0006869;GO:0009987;GO:0016043;GO:0035627;GO:0042886;GO:0051179;GO:0051234;GO:0061024;GO:0071702;GO:0071705;GO:0071840;GO:0120009	GO:0005215;GO:0005319;GO:0005488;GO:0005543;GO:0005548;GO:0008289;GO:0033218;GO:0043167;GO:0043168;GO:0046624;GO:0046625;GO:0097001;GO:0120013;GO:0120014;GO:0120016;GO:0120017;GO:1902387;GO:1902388	GO:0005829;GO:0110165	GO:0006810;GO:0006869;GO:0009987;GO:0016043;GO:0042886;GO:0051179;GO:0051234;GO:0061024;GO:0071840	GO:0005829;GO:0110165		Glycolipid transfer protein domain-containing protein 2	A6NH11	A6NH11	GLTD2_HUMAN	GLTPD2	Glycolipid transfer protein domain-containing protein 2	GLTPD2		GLTD2_HUMAN			1.33043	0.109283	0.687167	2.49685
12.1642	12.3324	11.5833	12.0386	11.9174	12.043	12.2399	11.835	cell cycle;cellular component organization;cellular component organization or biogenesis;cellular process;cytoskeleton organization;microtubule cytoskeleton organization;microtubule-based process;mitotic cell cycle;organelle organization	anion binding;binding;carbohydrate derivative binding;catalytic activity;cation binding;GTP binding;guanyl nucleotide binding;guanyl ribonucleotide binding;heterocyclic compound binding;hydrolase activity;ion binding;metal ion binding;nucleoside phosphate binding;nucleotide binding;organic cyclic compound binding;purine nucleotide binding;purine ribonucleoside triphosphate binding;purine ribonucl…	cellular anatomical entity;cytoplasm;microtubule;polymeric cytoskeletal fiber;supramolecular complex;supramolecular fiber;supramolecular polymer	cell cycle;cellular component organization;cellular component organization or biogenesis;cellular process;cytoskeleton organization;microtubule cytoskeleton organization;microtubule-based process;mitotic cell cycle;organelle organization	cellular anatomical entity;cytoplasm;microtubule	Gap junction;Pathogenic Escherichia coli infection;Phagosome	Tubulin;Tubulin_C	BLANCO_MELO_BETA_INTERFERON_TREATED_BRONCHIAL_EPITHELIAL_CELLS_DN;BLANCO_MELO_BRONCHIAL_EPITHELIAL_CELLS_INFLUENZA_A_DEL_NS1_INFECTION_DN;EBAUER_TARGETS_OF_PAX3_FOXO1_FUSION_UP;GAZDA_DIAMOND_BLACKFAN_ANEMIA_ERYTHROID_DN;KEGG_GAP_JUNCTION;KEGG_PATHOGENIC_ESCHERICHIA_COLI_INFECTION;REACTOME_ACTIVATION_OF_AMPK_DOWNSTREAM_OF_NMDARS;REACTOME_ACTIVATION_OF_NMDA_RECEPTORS_AND_POSTSYNAPTIC_EVENTS;REACTOM…	Alternativesplicing;Cytoplasm;Cytoskeleton;Directproteinsequencing;GTP-binding;Hydrolase;Magnesium;Metal-binding;Microtubule;Nucleotide-binding;Referenceproteome		GO:0000226;GO:0000278;GO:0006996;GO:0007010;GO:0007017;GO:0007049;GO:0009987;GO:0016043;GO:0071840	GO:0000166;GO:0003824;GO:0005198;GO:0005200;GO:0005488;GO:0005525;GO:0016787;GO:0017076;GO:0019001;GO:0032553;GO:0032555;GO:0032561;GO:0035639;GO:0036094;GO:0043167;GO:0043168;GO:0043169;GO:0046872;GO:0097159;GO:0097367;GO:1901265;GO:1901363	GO:0005737;GO:0005874;GO:0099080;GO:0099081;GO:0099512;GO:0099513;GO:0110165	GO:0000226;GO:0000278;GO:0006996;GO:0007010;GO:0007017;GO:0007049;GO:0009987;GO:0016043;GO:0071840	GO:0005737;GO:0005874;GO:0110165	ko04145;ko04540;ko05130	Tubulin alpha chain-like 3	A6NHL2	A6NHL2	TBAL3_HUMAN	TUBAL3	Tubulin alpha chain-like 3	TUBAL3		TBAL3_HUMAN			0.039337	0.944346	-0.0207615	-0.113411
8.0035	9.01973	7.79912	9.07505	9.91321	9.04031	8.58136	10.0276	biological regulation;cell differentiation;cell fate commitment;cellular developmental process;cellular process;developmental process;neuron fate commitment;regulation of biological process;regulation of biosynthetic process;regulation of cellular biosynthetic process;regulation of cellular metabolic process;regulation of cellular process;regulation of DNA-templated transcription;regulation of ge…	binding;chromatin binding;protein-containing complex binding	catalytic complex;cellular anatomical entity;chromosome;elongin complex;ESC/E(Z) complex;histone methyltransferase complex;intracellular non-membrane-bounded organelle;intracellular organelle;methyltransferase complex;non-membrane-bounded organelle;nuclear protein-containing complex;organelle;PcG protein complex;protein-containing complex;transcription elongation factor complex;transferase complex	biological regulation;cell differentiation;cellular process;developmental process;regulation of biological process;regulation of DNA-templated transcription;regulation of metabolic process	catalytic complex;cellular anatomical entity;chromosome;histone methyltransferase complex;intracellular non-membrane-bounded organelle;intracellular organelle;non-membrane-bounded organelle;organelle;PcG protein complex;protein-containing complex;transcription elongation factor complex		EPOP	BYSTRYKH_HEMATOPOIESIS_STEM_CELL_AND_BRAIN_QTL_TRANS;FULCHER_INFLAMMATORY_RESPONSE_LECTIN_VS_LPS_UP;KEGG_MEDICUS_REFERENCE_GENE_SILENCING_BY_METHYLATION_OF_H3K27_AND_UBIQUITINATION_OF_H2AK119;LI_INDUCED_T_TO_NATURAL_KILLER_UP;MEISSNER_NPC_HCP_WITH_H3K4ME2;PASINI_SUZ12_TARGETS_UP;SANSOM_APC_TARGETS_UP;WP_17Q12_COPY_NUMBER_VARIATION_SYNDROME;YAMAZAKI_TCEB3_TARGETS_UP	Chromosome;Methylation;Nucleus;Phosphoprotein;Referenceproteome		GO:0006355;GO:0006357;GO:0009889;GO:0009987;GO:0010468;GO:0010556;GO:0019219;GO:0019222;GO:0030154;GO:0031323;GO:0031326;GO:0032502;GO:0045165;GO:0048663;GO:0048863;GO:0048869;GO:0050789;GO:0050794;GO:0051171;GO:0051252;GO:0060255;GO:0065007;GO:0080090;GO:2001141	GO:0003682;GO:0005488;GO:0044877	GO:0005694;GO:0008023;GO:0031519;GO:0032991;GO:0034708;GO:0035097;GO:0035098;GO:0043226;GO:0043228;GO:0043229;GO:0043232;GO:0070449;GO:0110165;GO:0140513;GO:1902494;GO:1990234	GO:0006355;GO:0009987;GO:0019222;GO:0030154;GO:0032502;GO:0050789;GO:0065007	GO:0005694;GO:0008023;GO:0031519;GO:0032991;GO:0035097;GO:0043226;GO:0043228;GO:0043229;GO:0043232;GO:0110165;GO:1902494		Elongin BC and Polycomb repressive complex 2-associated protein	A6NHQ4	A6NHQ4	EPOP_HUMAN	EPOP	Elongin BC and Polycomb repressive complex 2-associated protein	EPOP		EPOP_HUMAN			0.973667	0.179246	0.916276	1.89945
12.6352	12.6584	12.8182	12.3732	12.3408	12.4068	12.333	12.164	anatomical structure development;animal organ development;biological regulation;cellular aromatic compound metabolic process;cellular component organization;cellular component organization or biogenesis;cellular metabolic process;cellular nitrogen compound metabolic process;cellular process;cellular response to stimulus;cellular response to stress;chromatin organization;chromatin remodeling;chrom…	adenyl nucleotide binding;adenyl ribonucleotide binding;anion binding;ATP binding;ATP hydrolysis activity;binding;carbohydrate derivative binding;catalytic activity;DNA binding;heterocyclic compound binding;hydrolase activity;hydrolase activity, acting on acid anhydrides;hydrolase activity, acting on acid anhydrides, in phosphorus-containing anhydrides;identical protein binding;ion binding;nuclei…	Barr body;cellular anatomical entity;chromosome;intracellular non-membrane-bounded organelle;intracellular organelle;non-membrane-bounded organelle;nuclear chromosome;organelle;sex chromosome;site of DNA damage;site of double-strand break;X chromosome	anatomical structure development;biological regulation;cellular aromatic compound metabolic process;cellular component organization;cellular component organization or biogenesis;cellular nitrogen compound metabolic process;cellular process;chromatin organization;chromosome organization;developmental process;DNA damage response;DNA metabolic process;DNA repair;epigenetic regulation of gene express…	cellular anatomical entity;chromosome;intracellular non-membrane-bounded organelle;intracellular organelle;non-membrane-bounded organelle;nuclear chromosome;organelle		HATPase_c_3;SMC_hinge	BASAKI_YBX1_TARGETS_DN;BLANCO_MELO_COVID19_SARS_COV_2_INFECTION_A594_ACE2_EXPRESSING_CELLS_UP;CHARAFE_BREAST_CANCER_LUMINAL_VS_BASAL_DN;CHEN_HOXA5_TARGETS_9HR_UP;CHEOK_RESPONSE_TO_MERCAPTOPURINE_AND_HD_MTX_DN;CUI_TCF21_TARGETS_2_UP;DACOSTA_UV_RESPONSE_VIA_ERCC3_COMMON_DN;DACOSTA_UV_RESPONSE_VIA_ERCC3_DN;FISCHER_DREAM_TARGETS;HAMAI_APOPTOSIS_VIA_TRAIL_UP;IWANAGA_CARCINOGENESIS_BY_KRAS_PTEN_DN;JOHN…	3D-structure;Acetylation;Alternativesplicing;Chromatinregulator;Chromosome;Directproteinsequencing;Diseasevariant;DNA-binding;DNAdamage;DNArepair;Hydrolase;Hypogonadotropichypogonadism;Isopeptidebond;Kallmannsyndrome;Microphthalmia;Phosphoprotein;Referenceproteome;Ublconjugation		GO:0000018;GO:0006139;GO:0006259;GO:0006281;GO:0006282;GO:0006302;GO:0006325;GO:0006338;GO:0006725;GO:0006807;GO:0006950;GO:0006974;GO:0006996;GO:0007423;GO:0007549;GO:0008152;GO:0009048;GO:0009889;GO:0009890;GO:0009892;GO:0009893;GO:0009987;GO:0010468;GO:0010556;GO:0010558;GO:0010569;GO:0010604;GO:0010605;GO:0010629;GO:0016043;GO:0019219;GO:0019222;GO:0031323;GO:0031324;GO:0031325;GO:0031326;GO:…	GO:0000166;GO:0003676;GO:0003677;GO:0003824;GO:0005488;GO:0005515;GO:0005524;GO:0016462;GO:0016787;GO:0016817;GO:0016818;GO:0016887;GO:0017076;GO:0017111;GO:0030554;GO:0032553;GO:0032555;GO:0032559;GO:0035639;GO:0036094;GO:0042802;GO:0042803;GO:0043167;GO:0043168;GO:0046983;GO:0097159;GO:0097367;GO:1901265;GO:1901363	GO:0000228;GO:0000803;GO:0000805;GO:0001740;GO:0005694;GO:0035861;GO:0043226;GO:0043228;GO:0043229;GO:0043232;GO:0090734;GO:0110165	GO:0006139;GO:0006259;GO:0006281;GO:0006282;GO:0006325;GO:0006725;GO:0006807;GO:0006950;GO:0006974;GO:0006996;GO:0007423;GO:0008152;GO:0009987;GO:0016043;GO:0019222;GO:0032502;GO:0034641;GO:0040029;GO:0043170;GO:0044238;GO:0046483;GO:0048856;GO:0050789;GO:0050896;GO:0051052;GO:0051276;GO:0065007;GO:0071840	GO:0000228;GO:0005694;GO:0043226;GO:0043228;GO:0043229;GO:0043232;GO:0110165		Structural maintenance of chromosomes flexible hinge domain-containing protein 1	A6NHR9	A6NHR9	SMHD1_HUMAN	SMCHD1	Structural maintenance of chromosomes flexible hinge domain-containing protein 1	SMCHD1	6MW7	SMHD1_HUMAN			1.58237	0.0789788	-0.310072	-2.93374
12.0579	12.0567	11.8366	12.1397	12.1296	11.9063	12.052	12.048	anatomical structure development;cell projection assembly;cell projection organization;cellular component assembly;cellular component organization;cellular component organization or biogenesis;cellular localization;cellular macromolecule localization;cellular process;cilium assembly;cilium organization;developmental process;establishment of localization;establishment of protein localization;lipop…	binding;lipid binding	cell projection;cellular anatomical entity;ciliary transition zone;cilium;cytosol;membrane-bounded organelle;organelle;plasma membrane bounded cell projection	anatomical structure development;cellular component assembly;cellular component organization;cellular component organization or biogenesis;cellular localization;cellular process;cilium organization;developmental process;establishment of localization;localization;macromolecule localization;nervous system development;organelle assembly;organelle organization;protein localization;protein transport;s…	cell projection;cellular anatomical entity;cilium;cytosol;organelle		GMP_PDE_delta	AMIT_EGF_RESPONSE_480_MCF10A;CAIRO_HEPATOBLASTOMA_UP;CARRILLOREIXACH_HEPATOBLASTOMA_VS_NORMAL_UP;CREIGHTON_ENDOCRINE_THERAPY_RESISTANCE_2;FUJII_YBX1_TARGETS_DN;GALE_APL_WITH_FLT3_MUTATED_UP;GAVIN_FOXP3_TARGETS_CLUSTER_T7;GRAESSMANN_APOPTOSIS_BY_DOXORUBICIN_UP;GRAESSMANN_RESPONSE_TO_MC_AND_DOXORUBICIN_UP;KASLER_HDAC7_TARGETS_1_UP;LANDIS_ERBB2_BREAST_TUMORS_324_UP;MCCLUNG_COCAIN_REWARD_4WK;MOHANKUM…	3D-structure;Acetylation;Cellprojection;Cilium;Ciliumbiogenesis/degradation;Lipid-binding;Proteintransport;Referenceproteome;Transport		GO:0006810;GO:0006996;GO:0007399;GO:0008104;GO:0009987;GO:0015031;GO:0016043;GO:0022607;GO:0030030;GO:0030031;GO:0032502;GO:0033036;GO:0042953;GO:0044782;GO:0044872;GO:0045184;GO:0048731;GO:0048856;GO:0051179;GO:0051234;GO:0051641;GO:0060271;GO:0070727;GO:0070925;GO:0071702;GO:0071705;GO:0071840;GO:0120031;GO:0120036	GO:0005488;GO:0008289	GO:0005829;GO:0005929;GO:0035869;GO:0042995;GO:0043226;GO:0043227;GO:0110165;GO:0120025	GO:0006810;GO:0006996;GO:0007399;GO:0008104;GO:0009987;GO:0015031;GO:0016043;GO:0022607;GO:0032502;GO:0033036;GO:0044782;GO:0048731;GO:0048856;GO:0051179;GO:0051234;GO:0051641;GO:0070925;GO:0071840	GO:0005829;GO:0005929;GO:0042995;GO:0043226;GO:0110165		Protein unc-119 homolog B	A6NIH7	A6NIH7;Q13432	U119B_HUMAN	UNC119B	Protein unc-119 homolog B	UNC119B	7OK6;7OK7	U119B_HUMAN			0.0492317	0.928978	0.0112348	0.140545
11.8715	11.6371	11.3047	12.2917	12.1704	12.0113	12.3325	12.1502	anatomical structure development;biological regulation;calcium-ion regulated exocytosis;cell development;cell junction organization;cell population proliferation;cellular component organization;cellular component organization or biogenesis;cellular developmental process;cellular process;cellular response to cAMP;cellular response to chemical stimulus;cellular response to endogenous stimulus;cellu…	anion binding;binding;carbohydrate derivative binding;catalytic activity;G protein activity;GDP binding;GTP binding;GTPase activity;guanyl nucleotide binding;guanyl ribonucleotide binding;heterocyclic compound binding;hydrolase activity;hydrolase activity, acting on acid anhydrides;hydrolase activity, acting on acid anhydrides, in phosphorus-containing anhydrides;ion binding;molecular function re…	anchoring junction;azurophil granule membrane;bounding membrane of organelle;cell junction;cell-cell junction;cellular anatomical entity;cytoplasmic vesicle membrane;cytosol;extracellular exosome;extracellular membrane-bounded organelle;extracellular organelle;extracellular vesicle;glutamatergic synapse;intracellular non-membrane-bounded organelle;intracellular organelle;lipid droplet;lysosomal m…	anatomical structure development;biological regulation;cell development;cell junction organization;cell population proliferation;cellular component organization;cellular component organization or biogenesis;cellular process;developmental process;establishment of localization;exocytosis;intracellular signal transduction;localization;modification of postsynaptic structure;modification of synaptic s…	cell junction;cellular anatomical entity;cytosol;extracellular organelle;glutamatergic synapse;intracellular non-membrane-bounded organelle;intracellular organelle;lipid droplet;membrane;non-membrane-bounded organelle;organelle;plasma membrane;synapse;vesicle	Chemokine signaling pathway;Focal adhesion;Leukocyte transendothelial migration;Long-term potentiation;MAPK signaling pathway;Neurotrophin signaling pathway;Pancreatic secretion;Renal cell carcinoma	Ras	AGUIRRE_PANCREATIC_CANCER_COPY_NUMBER_DN;BIOCARTA_EPHA4_PATHWAY;BIOCARTA_MET_PATHWAY;BORCZUK_MALIGNANT_MESOTHELIOMA_UP;BYSTRYKH_HEMATOPOIESIS_STEM_CELL_AND_BRAIN_QTL_TRANS;CUI_TCF21_TARGETS_2_DN;DAVICIONI_TARGETS_OF_PAX_FOXO1_FUSIONS_UP;DORSAM_HOXA9_TARGETS_UP;FLECHNER_BIOPSY_KIDNEY_TRANSPLANT_OK_VS_DONOR_UP;FORTSCHEGGER_PHF8_TARGETS_DN;HOLLERN_EMT_BREAST_TUMOR_UP;HOLLMANN_APOPTOSIS_VIA_CD40_UP;K…	3D-structure;ADP-ribosylation;Alternativesplicing;Celljunction;Cellmembrane;Cytoplasm;Directproteinsequencing;GTP-binding;Hydrolase;Lipoprotein;Membrane;Methylation;Nucleotide-binding;Phosphoprotein;Prenylation;Referenceproteome	KRIT1-HEG1-RAP1B complex	GO:0001885;GO:0002064;GO:0006810;GO:0006887;GO:0007165;GO:0007264;GO:0007265;GO:0008283;GO:0009719;GO:0009966;GO:0009967;GO:0009987;GO:0010033;GO:0010243;GO:0010646;GO:0010647;GO:0014070;GO:0014074;GO:0016043;GO:0016192;GO:0017156;GO:0017157;GO:0017158;GO:0023051;GO:0023056;GO:0031334;GO:0032486;GO:0032502;GO:0032878;GO:0032879;GO:0032940;GO:0033623;GO:0033625;GO:0034330;GO:0035556;GO:0042221;GO:…	GO:0000166;GO:0003824;GO:0003924;GO:0003925;GO:0005488;GO:0005525;GO:0016462;GO:0016787;GO:0016817;GO:0016818;GO:0017076;GO:0017111;GO:0019001;GO:0019003;GO:0032553;GO:0032555;GO:0032561;GO:0035639;GO:0036094;GO:0043167;GO:0043168;GO:0044877;GO:0097159;GO:0097367;GO:0098772;GO:1901265;GO:1901363	GO:0005765;GO:0005774;GO:0005811;GO:0005829;GO:0005886;GO:0005911;GO:0012506;GO:0016020;GO:0030054;GO:0030659;GO:0030667;GO:0031090;GO:0031982;GO:0035577;GO:0043226;GO:0043227;GO:0043228;GO:0043229;GO:0043230;GO:0043232;GO:0045202;GO:0065010;GO:0070062;GO:0070161;GO:0098588;GO:0098852;GO:0098978;GO:0110165;GO:1903561	GO:0006810;GO:0006887;GO:0007165;GO:0008283;GO:0009719;GO:0009987;GO:0016043;GO:0016192;GO:0032502;GO:0034330;GO:0035556;GO:0042221;GO:0046903;GO:0048468;GO:0048856;GO:0050789;GO:0050804;GO:0050808;GO:0050896;GO:0051049;GO:0051179;GO:0051234;GO:0065007;GO:0071840;GO:0099010;GO:0099563;GO:2000300	GO:0005811;GO:0005829;GO:0005886;GO:0016020;GO:0030054;GO:0031982;GO:0043226;GO:0043228;GO:0043229;GO:0043230;GO:0043232;GO:0045202;GO:0098978;GO:0110165	ko04010;ko04062;ko04510;ko04670;ko04720;ko04722;ko04972;ko05211	Ras-related protein Rap-1b;Ras-related protein Rap-1b-like protein	A6NIZ1;P61224	A6NIZ1;P61224	RAP1B_HUMAN;RP1BL_HUMAN	RAP1B;RAP1BL	Ras-related protein Rap-1b-like protein	RAP1B;RAP1BL	3BRW;3CF6;4DXA;4HDO;4HDQ;4M8N;4MGI;4MGK;4MGY;4MGZ;4MH0;5KHO;6AXF;6BA6;6KYK;6OQ3;6OQ4;6UZK;7C7I;7C7J	RAP1B_HUMAN;RP1BL_HUMAN			0.908613	0.199197	0.389856	1.79136
9.61037	9.96551	10.5251	9.23692	9.43174	9.87151	9.74685	9.90192	cellular aromatic compound metabolic process;cellular metabolic process;cellular nitrogen compound metabolic process;cellular process;heterocycle metabolic process;macromolecule metabolic process;macromolecule methylation;macromolecule modification;metabolic process;methylation;ncRNA metabolic process;ncRNA processing;nitrogen compound metabolic process;nucleic acid metabolic process;nucleobase-c…	catalytic activity;catalytic activity, acting on a nucleic acid;catalytic activity, acting on a rRNA;catalytic activity, acting on RNA;methyltransferase activity;N-methyltransferase activity;RNA methyltransferase activity;rRNA (cytosine) methyltransferase activity;rRNA (cytosine-N4-)-methyltransferase activity;rRNA methyltransferase activity;S-adenosylmethionine-dependent methyltransferase activi…	cellular anatomical entity;intracellular membrane-bounded organelle;intracellular organelle;intracellular organelle lumen;membrane-bounded organelle;membrane-enclosed lumen;mitochondrial matrix;mitochondrion;organelle;organelle lumen	cellular aromatic compound metabolic process;cellular nitrogen compound metabolic process;cellular process;heterocycle metabolic process;macromolecule metabolic process;macromolecule modification;metabolic process;methylation;nitrogen compound metabolic process;nucleobase-containing compound metabolic process;primary metabolic process;RNA metabolic process;RNA modification;RNA processing;rRNA met…	cellular anatomical entity;intracellular membrane-bounded organelle;intracellular organelle;mitochondrion;organelle;organelle lumen		Methyltransf_5	MIKKELSEN_ES_ICP_WITH_H3K4ME3;MIKKELSEN_NPC_ICP_WITH_H3K4ME3;MONNIER_POSTRADIATION_TUMOR_ESCAPE_DN;NUYTTEN_EZH2_TARGETS_DN;TOYOTA_TARGETS_OF_MIR34B_AND_MIR34C	3D-structure;Alternativesplicing;Methyltransferase;Mitochondrion;Phosphoprotein;Referenceproteome;S-adenosyl-L-methionine;Transferase;Transitpeptide		GO:0000154;GO:0001510;GO:0006139;GO:0006364;GO:0006396;GO:0006725;GO:0006807;GO:0008152;GO:0009451;GO:0009987;GO:0016070;GO:0016072;GO:0031167;GO:0032259;GO:0034470;GO:0034641;GO:0034660;GO:0043170;GO:0043412;GO:0043414;GO:0044237;GO:0044238;GO:0046483;GO:0070475;GO:0071704;GO:0090304;GO:1901360	GO:0003824;GO:0008168;GO:0008170;GO:0008173;GO:0008649;GO:0008757;GO:0016434;GO:0016740;GO:0016741;GO:0071424;GO:0140098;GO:0140102;GO:0140640	GO:0005739;GO:0005759;GO:0031974;GO:0043226;GO:0043227;GO:0043229;GO:0043231;GO:0043233;GO:0070013;GO:0110165	GO:0006139;GO:0006364;GO:0006396;GO:0006725;GO:0006807;GO:0008152;GO:0009451;GO:0009987;GO:0016070;GO:0016072;GO:0032259;GO:0034641;GO:0043170;GO:0043412;GO:0044238;GO:0046483	GO:0005739;GO:0043226;GO:0043229;GO:0043231;GO:0043233;GO:0110165		12S rRNA N4-methylcytidine (m4C) methyltransferase	A6NJ78	A6NJ78	MET15_HUMAN	METTL15	12S rRNA N4-methylcytidine (m4C) methyltransferase	METTL15	7PNX;7PNY;7PNZ	MET15_HUMAN			0.12248	0.825433	-0.0964777	-0.327718
8.99465	8.67271	8.12539	10.1954	9.8856	10.4428	10.6083	10.9125	biological regulation;carboxylic acid metabolic process;cellular metabolic process;cellular process;macromolecule metabolic process;macromolecule modification;metabolic process;nitrogen compound metabolic process;organic acid metabolic process;organic substance metabolic process;organonitrogen compound metabolic process;oxoacid metabolic process;peptidyl-amino acid modification;peptidyl-lysine mo…	acyltransferase activity;acyltransferase activity, transferring groups other than amino-acyl groups;catalytic activity;catalytic activity, acting on a protein;ligase activity;lipoyl(octanoyl) transferase activity;octanoyltransferase activity;transferase activity	cellular anatomical entity;intracellular membrane-bounded organelle;intracellular organelle;intracellular organelle lumen;membrane-bounded organelle;membrane-enclosed lumen;mitochondrial matrix;mitochondrion;organelle;organelle lumen	biological regulation;cellular process;macromolecule metabolic process;macromolecule modification;metabolic process;nitrogen compound metabolic process;organic acid metabolic process;peptidyl-amino acid modification;primary metabolic process;protein maturation;protein metabolic process;protein modification process;regulation of biological process;regulation of metabolic process;small molecule met…	cellular anatomical entity;intracellular membrane-bounded organelle;intracellular organelle;mitochondrion;organelle;organelle lumen	Lipoic acid metabolism		FEVR_CTNNB1_TARGETS_DN;REACTOME_GLYOXYLATE_METABOLISM_AND_GLYCINE_DEGRADATION;REACTOME_METABOLISM_OF_AMINO_ACIDS_AND_DERIVATIVES;SHETH_LIVER_CANCER_VS_TXNIP_LOSS_PAM6	Acyltransferase;Diseasevariant;Ligase;Mitochondrion;Referenceproteome;Transferase;Transitpeptide		GO:0006082;GO:0006807;GO:0008152;GO:0009249;GO:0009893;GO:0009987;GO:0018193;GO:0018205;GO:0019222;GO:0019538;GO:0019752;GO:0031323;GO:0031325;GO:0036211;GO:0043170;GO:0043412;GO:0043436;GO:0044237;GO:0044238;GO:0044281;GO:0048518;GO:0048522;GO:0050789;GO:0050794;GO:0051604;GO:0065007;GO:0071704;GO:1901564;GO:2000374;GO:2000376	GO:0003824;GO:0016415;GO:0016740;GO:0016746;GO:0016747;GO:0016874;GO:0033819;GO:0140096	GO:0005739;GO:0005759;GO:0031974;GO:0043226;GO:0043227;GO:0043229;GO:0043231;GO:0043233;GO:0070013;GO:0110165	GO:0006082;GO:0006807;GO:0008152;GO:0009987;GO:0018193;GO:0019222;GO:0019538;GO:0036211;GO:0043170;GO:0043412;GO:0044238;GO:0044281;GO:0050789;GO:0051604;GO:0065007	GO:0005739;GO:0043226;GO:0043229;GO:0043231;GO:0043233;GO:0110165	ko00785	Putative lipoyltransferase 2, mitochondrial	A6NK58	A6NK58	LIPT2_HUMAN	LIPT2	Octanoyl-[acyl-carrier-protein]:protein N-octanoyltransferase LIPT2, mitochondrial	LIPT2		LIPT2_HUMAN			1.62101	0.074921	1.46526	3.00244
10.122	10.154	10.9049	10.8704	10.584	11.383	10.6114	11.4237	anatomical structure development;cerebral cortex development;developmental process		adherens junction;anchoring junction;apical junction complex;bicellular tight junction;cell junction;cell-cell junction;cellular anatomical entity;tight junction	anatomical structure development;developmental process	cell junction;cellular anatomical entity		CCDC85	AMBROSINI_FLAVOPIRIDOL_TREATMENT_TP53;BOYLAN_MULTIPLE_MYELOMA_C_D_UP;FORTSCHEGGER_PHF8_TARGETS_DN;GHANDHI_DIRECT_IRRADIATION_DN;KRIEG_HYPOXIA_NOT_VIA_KDM3A;LOCKWOOD_AMPLIFIED_IN_LUNG_CANCER;NAKAMURA_TUMOR_ZONE_PERIPHERAL_VS_CENTRAL_UP;RICKMAN_TUMOR_DIFFERENTIATED_WELL_VS_MODERATELY_DN;RICKMAN_TUMOR_DIFFERENTIATED_WELL_VS_POORLY_DN;SENESE_HDAC3_TARGETS_DN;ZWANG_DOWN_BY_2ND_EGF_PULSE	Acetylation;Celljunction;Coiledcoil;Developmentalprotein;Phosphoprotein;Referenceproteome;Tightjunction		GO:0021987;GO:0032502;GO:0048856		GO:0005911;GO:0005912;GO:0005923;GO:0030054;GO:0043296;GO:0070160;GO:0070161;GO:0110165	GO:0032502;GO:0048856	GO:0030054;GO:0110165		Coiled-coil domain-containing protein 85C	A6NKD9	A6NKD9	CC85C_HUMAN	CCDC85C	Coiled-coil domain-containing protein 85C	CCDC85C		CC85C_HUMAN			0.754449	0.260956	0.487676	1.53363
11.2733	11.5277	11.6106	11.2926	11.5266	11.6408	11.9235	11.6632	cell cycle process;cell division;cellular component assembly;cellular component organization;cellular component organization or biogenesis;cellular process;centrosome duplication;cytoskeleton organization;microtubule cytoskeleton organization;microtubule-based process;non-membrane-bounded organelle assembly;organelle assembly;organelle organization;spindle assembly;spindle organization		cellular anatomical entity;centrosome;cytoplasm;intracellular membrane-bounded organelle;intracellular non-membrane-bounded organelle;intracellular organelle;membrane-bounded organelle;microtubule organizing center;non-membrane-bounded organelle;nucleus;organelle;protein-containing complex;spindle	cell division;cellular component assembly;cellular component organization;cellular component organization or biogenesis;cellular process;cytoskeleton organization;microtubule cytoskeleton organization;microtubule-based process;organelle assembly;organelle organization	cellular anatomical entity;centrosome;cytoplasm;intracellular membrane-bounded organelle;intracellular non-membrane-bounded organelle;intracellular organelle;microtubule organizing center;non-membrane-bounded organelle;nucleus;organelle;protein-containing complex		SAC3_GANP	BASAKI_YBX1_TARGETS_UP;BILD_E2F3_ONCOGENIC_SIGNATURE;BOYAULT_LIVER_CANCER_SUBCLASS_G123_UP;BRUINS_UVC_RESPONSE_MIDDLE;BUCKANOVICH_T_LYMPHOCYTE_HOMING_ON_TUMOR_DN;BUYTAERT_PHOTODYNAMIC_THERAPY_STRESS_DN;CAIRO_HEPATOBLASTOMA_UP;CHICAS_RB1_TARGETS_SENESCENT;DACOSTA_UV_RESPONSE_VIA_ERCC3_UP;DODD_NASOPHARYNGEAL_CARCINOMA_DN;FISCHER_DIRECT_P53_TARGETS_META_ANALYSIS;GAL_LEUKEMIC_STEM_CELL_DN;GRAESSMANN_…	Alternativesplicing;Cellcycle;Celldivision;Cytoplasm;Cytoskeleton;Mitosis;Phosphoprotein;Referenceproteome	DSS1 complex	GO:0000226;GO:0006996;GO:0007010;GO:0007017;GO:0007051;GO:0009987;GO:0016043;GO:0022402;GO:0022607;GO:0051225;GO:0051298;GO:0051301;GO:0070925;GO:0071840;GO:0140694		GO:0005634;GO:0005737;GO:0005813;GO:0005815;GO:0005819;GO:0032991;GO:0043226;GO:0043227;GO:0043228;GO:0043229;GO:0043231;GO:0043232;GO:0110165	GO:0000226;GO:0006996;GO:0007010;GO:0007017;GO:0009987;GO:0016043;GO:0022607;GO:0051301;GO:0070925;GO:0071840	GO:0005634;GO:0005737;GO:0005813;GO:0005815;GO:0032991;GO:0043226;GO:0043228;GO:0043229;GO:0043231;GO:0043232;GO:0110165		SAC3 domain-containing protein 1	A6NKF1	A6NKF1	SAC31_HUMAN	SAC3D1	SAC3 domain-containing protein 1	SAC3D1		SAC31_HUMAN			1.1577	0.136364	0.26245	2.20573
10.6733	10.8359	8.82263	11.0171	10.5713	7.71076	8.16146	8.31273	cellular localization;cellular macromolecule localization;cellular process;establishment of localization;establishment of localization in cell;establishment of protein localization;establishment of protein localization to organelle;import into nucleus;intracellular protein transport;intracellular transport;localization;macromolecule localization;nitrogen compound transport;NLS-bearing protein imp…		cellular anatomical entity;cytoplasm;nuclear pore;nuclear protein-containing complex;protein-containing complex	cellular localization;cellular process;establishment of localization;intracellular protein transport;localization;macromolecule localization;nuclear transport;nucleocytoplasmic transport;protein localization;protein transport;transport	cellular anatomical entity;cytoplasm;nuclear pore;protein-containing complex		GRIP;Rab_bind;Ran_BP1;TPR_8	CARRILLOREIXACH_HEPATOBLASTOMA_VS_NORMAL_DN	Coiledcoil;Phosphoprotein;Referenceproteome;Repeat;TPRrepeat		GO:0006606;GO:0006607;GO:0006810;GO:0006886;GO:0006913;GO:0008104;GO:0009987;GO:0015031;GO:0033036;GO:0033365;GO:0034504;GO:0045184;GO:0046907;GO:0051169;GO:0051170;GO:0051179;GO:0051234;GO:0051641;GO:0051649;GO:0070727;GO:0071702;GO:0071705;GO:0072594		GO:0005643;GO:0005737;GO:0032991;GO:0110165;GO:0140513	GO:0006810;GO:0006886;GO:0006913;GO:0008104;GO:0009987;GO:0015031;GO:0033036;GO:0051169;GO:0051179;GO:0051234;GO:0051641	GO:0005643;GO:0005737;GO:0032991;GO:0110165		RanBP2-like and GRIP domain-containing protein 3	A6NKT7	A6NKT7;Q7Z3J3	RGPD3_HUMAN	RGPD3	RanBP2-like and GRIP domain-containing protein 3	RGPD3		RGPD3_HUMAN			1.04254	0.161054	-1.64817	-2.01386
10.5639	10.6745	10.5808	10.4266	10.7819	10.4072	10.2117	10.0615	aromatic compound catabolic process;biological regulation;catabolic process;cellular aromatic compound metabolic process;cellular catabolic process;cellular metabolic process;cellular nitrogen compound catabolic process;cellular nitrogen compound metabolic process;cellular process;heterocycle catabolic process;heterocycle metabolic process;macromolecule catabolic process;macromolecule metabolic p…	binding;cation binding;enzyme-substrate adaptor activity;ion binding;metal ion binding;molecular adaptor activity;protein-macromolecule adaptor activity;transition metal ion binding;ubiquitin ligase-substrate adaptor activity;zinc ion binding	catalytic complex;cellular anatomical entity;Cul2-RING ubiquitin ligase complex;Cul3-RING ubiquitin ligase complex;cullin-RING ubiquitin ligase complex;cytosol;intracellular protein-containing complex;protein-containing complex;transferase complex;ubiquitin ligase complex	biological regulation;catabolic process;cellular aromatic compound metabolic process;cellular nitrogen compound metabolic process;cellular process;heterocycle metabolic process;macromolecule catabolic process;macromolecule metabolic process;macromolecule modification;metabolic process;miRNA metabolic process;nitrogen compound metabolic process;nucleobase-containing compound catabolic process;nucl…	catalytic complex;cellular anatomical entity;cytosol;protein-containing complex;ubiquitin ligase complex			ACEVEDO_LIVER_CANCER_DN;ACEVEDO_LIVER_TUMOR_VS_NORMAL_ADJACENT_TISSUE_DN;BLANCO_MELO_COVID19_SARS_COV_2_POS_PATIENT_LUNG_TISSUE_DN;CAIRO_HEPATOBLASTOMA_CLASSES_DN;CHARAFE_BREAST_CANCER_LUMINAL_VS_BASAL_UP;GHANDHI_BYSTANDER_IRRADIATION_UP;HELLER_HDAC_TARGETS_SILENCED_BY_METHYLATION_UP;HELLER_HDAC_TARGETS_UP;HELLER_SILENCED_BY_METHYLATION_UP;IWANAGA_CARCINOGENESIS_BY_KRAS_PTEN_DN;LASTOWSKA_NEUROBLA…	Alternativesplicing;Cytoplasm;Metal-binding;Phosphoprotein;Referenceproteome;Ublconjugationpathway;Zinc;Zinc-finger		GO:0006139;GO:0006401;GO:0006508;GO:0006511;GO:0006725;GO:0006807;GO:0008152;GO:0009056;GO:0009057;GO:0009889;GO:0009890;GO:0009892;GO:0009893;GO:0009894;GO:0009896;GO:0009987;GO:0010468;GO:0010498;GO:0010556;GO:0010558;GO:0010586;GO:0010587;GO:0010604;GO:0010605;GO:0010608;GO:0010629;GO:0016070;GO:0016441;GO:0016567;GO:0019219;GO:0019222;GO:0019439;GO:0019538;GO:0019941;GO:0030163;GO:0031047;GO:…	GO:0005488;GO:0008270;GO:0030674;GO:0043167;GO:0043169;GO:0046872;GO:0046914;GO:0060090;GO:0140767;GO:1990756	GO:0000151;GO:0005829;GO:0031461;GO:0031462;GO:0031463;GO:0032991;GO:0110165;GO:0140535;GO:1902494;GO:1990234	GO:0006139;GO:0006401;GO:0006508;GO:0006725;GO:0006807;GO:0008152;GO:0009056;GO:0009057;GO:0009987;GO:0010586;GO:0016070;GO:0019222;GO:0019538;GO:0030163;GO:0031047;GO:0034641;GO:0034655;GO:0036211;GO:0043170;GO:0043412;GO:0044238;GO:0046483;GO:0050789;GO:0051603;GO:0065007;GO:0070647	GO:0000151;GO:0005829;GO:0032991;GO:0110165;GO:1902494		Zinc finger SWIM domain-containing protein 8	A7E2V4	A7E2V4	ZSWM8_HUMAN	ZSWIM8	Zinc finger SWIM domain-containing protein 8	ZSWIM8		ZSWM8_HUMAN			0.557026	0.368013	-0.195864	-1.19461
11.8206	11.5934	11.4865	11.7277	12.0609	11.7926	11.4586	12.1808	cellular localization;cellular macromolecule localization;cellular process;establishment of localization;establishment of localization in cell;establishment of protein localization;establishment of protein localization to organelle;establishment of RNA localization;import into nucleus;intracellular protein transport;intracellular transport;localization;macromolecule localization;mRNA transport;ni…	amide binding;binding;nuclear localization sequence binding;peptide binding;signal sequence binding;structural constituent of nuclear pore;structural molecule activity	cellular anatomical entity;endoplasmic reticulum membrane;envelope;membrane;nuclear envelope;nuclear membrane;nuclear pore;nuclear protein-containing complex;nucleoplasm;organelle envelope;organelle membrane;protein-containing complex	cellular localization;cellular process;establishment of localization;intracellular protein transport;localization;macromolecule localization;nuclear transport;nucleobase-containing compound transport;nucleocytoplasmic transport;protein localization;protein transport;transport	cellular anatomical entity;membrane;nuclear envelope;nuclear pore;nucleoplasm;organelle envelope;protein-containing complex	RNA transport	POM121	AMIT_EGF_RESPONSE_480_HELA;BENPORATH_CYCLING_GENES;BROWNE_HCMV_INFECTION_10HR_UP;CEBALLOS_TARGETS_OF_TP53_AND_MYC_DN;CHANG_POU5F1_TARGETS_DN;CHEMNITZ_RESPONSE_TO_PROSTAGLANDIN_E2_DN;DANG_REGULATED_BY_MYC_DN;DIRMEIER_LMP1_RESPONSE_LATE_UP;GAZDA_DIAMOND_BLACKFAN_ANEMIA_ERYTHROID_DN;GENTILE_RESPONSE_CLUSTER_D3;GENTILE_UV_HIGH_DOSE_DN;GRAESSMANN_APOPTOSIS_BY_DOXORUBICIN_UP;GRAESSMANN_RESPONSE_TO_MC_A…	3D-structure;Alternativesplicing;Endoplasmicreticulum;Membrane;mRNAtransport;Nuclearporecomplex;Nucleus;Phosphoprotein;Proteintransport;Referenceproteome;Repeat;Translocation;Transmembrane;Transmembranehelix;Transport		GO:0006405;GO:0006606;GO:0006810;GO:0006886;GO:0006913;GO:0008104;GO:0009987;GO:0015031;GO:0015931;GO:0033036;GO:0033365;GO:0034504;GO:0045184;GO:0046907;GO:0050657;GO:0050658;GO:0051028;GO:0051168;GO:0051169;GO:0051170;GO:0051179;GO:0051234;GO:0051236;GO:0051641;GO:0051649;GO:0070727;GO:0071702;GO:0071705;GO:0072594	GO:0005048;GO:0005198;GO:0005488;GO:0008139;GO:0017056;GO:0033218;GO:0042277	GO:0005635;GO:0005643;GO:0005654;GO:0005789;GO:0016020;GO:0031090;GO:0031965;GO:0031967;GO:0031975;GO:0032991;GO:0110165;GO:0140513	GO:0006810;GO:0006886;GO:0006913;GO:0008104;GO:0009987;GO:0015031;GO:0015931;GO:0033036;GO:0051169;GO:0051179;GO:0051234;GO:0051641	GO:0005635;GO:0005643;GO:0005654;GO:0016020;GO:0031967;GO:0032991;GO:0110165	ko03013	Nuclear envelope pore membrane protein POM 121;Nuclear envelope pore membrane protein POM 121C	A8CG34;Q96HA1	A8CG34;Q6PJE2;Q96HA1	P121A_HUMAN;P121C_HUMAN	POM121;POM121C	Nuclear envelope pore membrane protein POM 121C	POM121;POM121C	5T6W	P121A_HUMAN;P121C_HUMAN			0.574806	0.357334	0.216157	1.22583
12.9461	13.4152	13.753	14.1101	13.1513	14.0307	13.4319	14.0674	7-methylguanosine cap hypermethylation;cellular aromatic compound metabolic process;cellular component assembly;cellular component organization;cellular component organization or biogenesis;cellular metabolic process;cellular nitrogen compound metabolic process;cellular process;heterocycle metabolic process;macromolecule metabolic process;macromolecule methylation;macromolecule modification;metab…	binding;nucleic acid binding;organic cyclic compound binding;RNA binding	catalytic complex;catalytic step 2 spliceosome;cellular anatomical entity;cytoplasmic ribonucleoprotein granule;cytosol;intracellular membrane-bounded organelle;intracellular non-membrane-bounded organelle;intracellular organelle;membrane-bounded organelle;methylosome;methyltransferase complex;non-membrane-bounded organelle;nuclear protein-containing complex;nucleoplasm;nucleus;organelle;P granul…	cellular aromatic compound metabolic process;cellular component assembly;cellular component organization;cellular component organization or biogenesis;cellular nitrogen compound metabolic process;cellular process;heterocycle metabolic process;macromolecule metabolic process;macromolecule modification;metabolic process;methylation;mRNA metabolic process;mRNA processing;nitrogen compound metabolic …	catalytic complex;cellular anatomical entity;cytosol;intracellular membrane-bounded organelle;intracellular non-membrane-bounded organelle;intracellular organelle;non-membrane-bounded organelle;nucleoplasm;nucleus;organelle;protein-containing complex;ribonucleoprotein complex;small nuclear ribonucleoprotein complex;spliceosomal complex	Spliceosome	LSM	BENPORATH_PROLIFERATION;BIOCARTA_SM_PATHWAY;CHICAS_RB1_TARGETS_LOW_SERUM;CONCANNON_APOPTOSIS_BY_EPOXOMICIN_DN;DIAZ_CHRONIC_MYELOGENOUS_LEUKEMIA_UP;DODD_NASOPHARYNGEAL_CARCINOMA_DN;ENK_UV_RESPONSE_KERATINOCYTE_DN;FONTAINE_PAPILLARY_THYROID_CARCINOMA_UP;FONTAINE_THYROID_TUMOR_UNCERTAIN_MALIGNANCY_UP;HOLLEMAN_ASPARAGINASE_RESISTANCE_ALL_DN;IWANAGA_CARCINOGENESIS_BY_KRAS_DN;KEGG_SPLICEOSOME;KIM_ALL_D…	3D-structure;Cytoplasm;mRNAprocessing;mRNAsplicing;Nucleus;Referenceproteome;Ribonucleoprotein;RNA-binding;Spliceosome	(E.F.G) complex;12S U11 snRNP;17S U2 snRNP;18S U11/U12 snRNP;6S methyltransferase and RG-containing Sm proteins complex;C complex spliceosome;SMN complex;SMN complex, U7 snRNA specific;Spliceosome	GO:0000245;GO:0000375;GO:0000377;GO:0000387;GO:0000398;GO:0001510;GO:0006139;GO:0006396;GO:0006397;GO:0006725;GO:0006807;GO:0008152;GO:0008380;GO:0009451;GO:0009987;GO:0016043;GO:0016070;GO:0016071;GO:0022607;GO:0022618;GO:0032259;GO:0034641;GO:0036260;GO:0036261;GO:0043170;GO:0043412;GO:0043414;GO:0043933;GO:0044237;GO:0044238;GO:0046483;GO:0065003;GO:0071704;GO:0071826;GO:0071840;GO:0090304;GO:…	GO:0003676;GO:0003723;GO:0005488;GO:0097159	GO:0005634;GO:0005654;GO:0005681;GO:0005682;GO:0005683;GO:0005684;GO:0005685;GO:0005686;GO:0005687;GO:0005689;GO:0005829;GO:0030532;GO:0032991;GO:0034708;GO:0034709;GO:0034719;GO:0035770;GO:0036464;GO:0043186;GO:0043226;GO:0043227;GO:0043228;GO:0043229;GO:0043231;GO:0043232;GO:0046540;GO:0071004;GO:0071005;GO:0071007;GO:0071010;GO:0071011;GO:0071013;GO:0097525;GO:0097526;GO:0099080;GO:0110165;GO:…	GO:0000375;GO:0006139;GO:0006396;GO:0006397;GO:0006725;GO:0006807;GO:0008152;GO:0008380;GO:0009451;GO:0009987;GO:0016043;GO:0016070;GO:0016071;GO:0022607;GO:0022618;GO:0032259;GO:0034641;GO:0043170;GO:0043412;GO:0044238;GO:0046483;GO:0065003;GO:0071840	GO:0005634;GO:0005654;GO:0005681;GO:0005829;GO:0030532;GO:0032991;GO:0043226;GO:0043228;GO:0043229;GO:0043231;GO:0043232;GO:0110165;GO:1902494;GO:1990904	ko03040	Putative small nuclear ribonucleoprotein G-like protein 15;Small nuclear ribonucleoprotein G	A8MWD9;P62308	A8MWD9;P62308	RUXGL_HUMAN;RUXG_HUMAN	SNRPG;SNRPGP15	Putative small nuclear ribonucleoprotein G-like protein 15	SNRPG;SNRPGP15	3CW1;3JCR;3PGW;4F7U;4PJO;4V98;4WZJ;5MQF;5O9Z;5XJC;5XJL;5XJQ;5XJR;5XJT;5XJU;5YZG;5Z56;5Z57;5Z58;6AH0;6AHD;6FF7;6ICZ;6ID0;6ID1;6QDV;6QW6;6QX9;6V4X;6Y53;6Y5Q;7A5P;7ABG;7ABI;7B0Y;7DVQ;7EVO;7QTT;7VPX;7W59;7W5A;7W5B;8C6J;8CH6;8HK1	RUXG_HUMAN;RUXGL_HUMAN			0.127751	0.81942	0.114235	0.340398
10.7196	8.93119	10.6202	10.38	10.8613	10.213	10.5744	9.07136	acyl-CoA metabolic process;amide metabolic process;aromatic compound catabolic process;butyryl-CoA catabolic process;carbohydrate derivative catabolic process;carbohydrate derivative metabolic process;carboxylic acid catabolic process;carboxylic acid metabolic process;catabolic process;cellular aromatic compound metabolic process;cellular catabolic process;cellular lipid catabolic process;cellula…	binding;catalytic activity;cation binding;coenzyme A diphosphatase activity;hydrolase activity;hydrolase activity, acting on acid anhydrides;hydrolase activity, acting on acid anhydrides, in phosphorus-containing anhydrides;ion binding;magnesium ion binding;metal ion binding;pyrophosphatase activity	cellular anatomical entity;cytosol;intracellular organelle lumen;membrane-enclosed lumen;microbody lumen;organelle lumen;peroxisomal matrix	amide metabolic process;carbohydrate derivative metabolic process;catabolic process;cellular aromatic compound metabolic process;cellular lipid metabolic process;cellular nitrogen compound metabolic process;cellular process;heterocycle metabolic process;lipid metabolic process;metabolic process;monocarboxylic acid metabolic process;nitrogen compound metabolic process;nucleobase-containing compoun…	cellular anatomical entity;cytosol;organelle lumen	Peroxisome		GLASS_IGF2BP1_CLIP_TARGETS_KNOCKDOWN_DN;JOHNSTONE_PARVB_TARGETS_3_DN;KEGG_PEROXISOME;MARTENS_TRETINOIN_RESPONSE_DN;PASQUALUCCI_LYMPHOMA_BY_GC_STAGE_DN;REACTOME_FATTY_ACID_METABOLISM;REACTOME_METABOLISM_OF_LIPIDS;REACTOME_PEROXISOMAL_LIPID_METABOLISM;REACTOME_PEROXISOMAL_PROTEIN_IMPORT;REACTOME_PROTEIN_LOCALIZATION;STARK_PREFRONTAL_CORTEX_22Q11_DELETION_DN;WEI_MYCN_TARGETS_WITH_E_BOX	Hydrolase;Magnesium;Manganese;Metal-binding;Peroxisome;Referenceproteome		GO:0006082;GO:0006104;GO:0006139;GO:0006163;GO:0006195;GO:0006629;GO:0006631;GO:0006637;GO:0006725;GO:0006753;GO:0006790;GO:0006793;GO:0006796;GO:0006807;GO:0008152;GO:0009056;GO:0009062;GO:0009117;GO:0009150;GO:0009154;GO:0009166;GO:0009259;GO:0009261;GO:0009987;GO:0015936;GO:0015938;GO:0016042;GO:0016054;GO:0019439;GO:0019637;GO:0019693;GO:0019752;GO:0032787;GO:0033865;GO:0033869;GO:0033875;GO:…	GO:0000287;GO:0003824;GO:0005488;GO:0010945;GO:0016462;GO:0016787;GO:0016817;GO:0016818;GO:0043167;GO:0043169;GO:0046872	GO:0005782;GO:0005829;GO:0031907;GO:0031974;GO:0043233;GO:0070013;GO:0110165	GO:0006082;GO:0006139;GO:0006629;GO:0006725;GO:0006790;GO:0006793;GO:0006807;GO:0008152;GO:0009056;GO:0009117;GO:0009987;GO:0032787;GO:0034641;GO:0034655;GO:0043603;GO:0044238;GO:0044255;GO:0044281;GO:0046483;GO:0055086;GO:1901135	GO:0005829;GO:0043233;GO:0110165	ko04146	Acyl-coenzyme A diphosphatase NUDT19	A8MXV4	A8MXV4	NUD19_HUMAN	NUDT19	Acyl-coenzyme A diphosphatase NUDT19	NUDT19		NUD19_HUMAN			0.0101433	0.985824	0.0172689	0.0301637
12.6344	12.1955	12.1167	12.6601	13.4238	13.1328	13.1839	13.1336	actin filament bundle assembly;actin filament bundle organization;actin filament organization;cellular component assembly;cellular component organization;cellular component organization or biogenesis;cellular process;microvillar actin bundle assembly;multicellular organismal process;nervous system process;parallel actin filament bundle assembly;sensory perception;sensory perception of mechanical …	actin binding;actin filament binding;binding;cytoskeletal protein binding;protein binding;protein domain specific binding;protein-containing complex binding;SH3 domain binding	actin-based cell projection;brush border;cell projection;cellular anatomical entity;cluster of actin-based cell projections;cytoplasm;filamentous actin;microvillus;neuron projection;plasma membrane bounded cell projection;protein-containing complex;stereocilium;stereocilium tip	cellular component assembly;cellular component organization;cellular component organization or biogenesis;cellular process;multicellular organismal process;nervous system process;sensory perception	brush border;cell projection;cellular anatomical entity;cytoplasm;microvillus;neuron projection;protein-containing complex		Ank_2;WH2	ACEVEDO_LIVER_CANCER_DN;BENPORATH_EED_TARGETS;BENPORATH_ES_WITH_H3K27ME3;BENPORATH_PRC2_TARGETS;BENPORATH_SUZ12_TARGETS;MCMURRAY_TP53_HRAS_COOPERATION_RESPONSE_DN;MEISSNER_BRAIN_HCP_WITH_H3K27ME3;MEISSNER_NPC_HCP_WITH_H3K4ME2;MIKKELSEN_IPS_ICP_WITH_H3K27ME3;MIKKELSEN_MEF_ICP_WITH_H3K27ME3;OKAWA_NEUROBLASTOMA_1P36_31_DELETION;PEREZ_TP53_TARGETS;QI_HYPOXIA;REACTOME_SENSORY_PERCEPTION;REACTOME_SENSO…	Actin-binding;Alternativesplicing;ANKrepeat;Cellprojection;Coiledcoil;Cytoplasm;Cytoskeleton;Deafness;Diseasevariant;Hearing;Non-syndromicdeafness;Phosphoprotein;Referenceproteome;Repeat;Retinitispigmentosa;Ushersyndrome		GO:0003008;GO:0007015;GO:0007600;GO:0007605;GO:0009987;GO:0016043;GO:0022607;GO:0030034;GO:0030046;GO:0032501;GO:0050877;GO:0050954;GO:0051017;GO:0061572;GO:0071840;GO:0097435	GO:0003779;GO:0005488;GO:0005515;GO:0008092;GO:0017124;GO:0019904;GO:0044877;GO:0051015	GO:0005737;GO:0005902;GO:0005903;GO:0031941;GO:0032420;GO:0032426;GO:0032991;GO:0042995;GO:0043005;GO:0098858;GO:0098862;GO:0110165;GO:0120025	GO:0007600;GO:0009987;GO:0016043;GO:0022607;GO:0032501;GO:0050877;GO:0071840	GO:0005737;GO:0005902;GO:0005903;GO:0032991;GO:0042995;GO:0043005;GO:0110165		Espin	B1AK53	B1AK53	ESPN_HUMAN	ESPN	Espin	ESPN		ESPN_HUMAN	+	photoX_DMSO	2.67233	0.0284	0.816877	5.14455
9.22176	9.46255	9.42023	10.1367	10.2217	9.35834	9.71276	10.0839		binding;identical protein binding;protein binding;protein dimerization activity;protein homodimerization activity	cell surface;cellular anatomical entity;membrane;plasma membrane		cell surface;cellular anatomical entity;membrane;plasma membrane		DUF4731	BRUINS_UVC_RESPONSE_VIA_TP53_GROUP_A;CHANDRAN_METASTASIS_DN;CHYLA_CBFA2T3_TARGETS_DN;GUO_HEX_TARGETS_DN;LIM_MAMMARY_STEM_CELL_DN;MANNE_COVID19_COMBINED_COHORT_VS_HEALTHY_DONOR_PLATELETS_UP;MANNE_COVID19_ICU_VS_HEALTHY_DONOR_PLATELETS_UP;MANNE_COVID19_NONICU_VS_HEALTHY_DONOR_PLATELETS_UP	Acetylation;Bloodgroupantigen;Cellmembrane;Directproteinsequencing;Disulfidebond;Membrane;Phosphoprotein;Referenceproteome;Signal-anchor;Transmembrane;Transmembranehelix			GO:0005488;GO:0005515;GO:0042802;GO:0042803;GO:0046983	GO:0005886;GO:0009986;GO:0016020;GO:0110165		GO:0005886;GO:0009986;GO:0016020;GO:0110165		Small integral membrane protein 1	B2RUZ4	B2RUZ4	SMIM1_HUMAN	SMIM1	Small integral membrane protein 1	SMIM1		SMIM1_HUMAN			0.459587	0.444678	0.28386	1.02003
9.90108	9.68336	10.285	9.39669	10.165	9.88964	9.576	9.60747	biological regulation;cell activation;cell differentiation;cellular developmental process;cellular homeostasis;cellular localization;cellular macromolecule localization;cellular process;chemical homeostasis;developmental process;establishment of localization;establishment of protein localization;homeostatic process;immune system process;intracellular chemical homeostasis;intracellular monoatomic …	channel activity;gated channel activity;monoatomic anion channel activity;monoatomic anion transmembrane transporter activity;monoatomic ion channel activity;monoatomic ion transmembrane transporter activity;passive transmembrane transporter activity;transmembrane transporter activity;transporter activity;voltage-gated channel activity;voltage-gated monoatomic anion channel activity;voltage-gated…	bounding membrane of organelle;cellular anatomical entity;cytoplasmic vesicle membrane;Golgi cisterna membrane;Golgi membrane;Golgi-associated vesicle membrane;membrane;organelle membrane;vesicle membrane	biological regulation;cell activation;cell differentiation;cellular homeostasis;cellular localization;cellular process;chemical homeostasis;developmental process;establishment of localization;homeostatic process;immune system process;intracellular monoatomic ion homeostasis;localization;macromolecule localization;multicellular organismal process;protein localization;protein transport;regulation o…	cellular anatomical entity;membrane		ABA_GPCR;GPHR_N	BARRIER_COLON_CANCER_RECURRENCE_UP;CHARAFE_BREAST_CANCER_LUMINAL_VS_MESENCHYMAL_UP;DODD_NASOPHARYNGEAL_CARCINOMA_DN;GRYDER_PAX3FOXO1_ENHANCERS_IN_TADS;GRYDER_PAX3FOXO1_TOP_ENHANCERS;IBRAHIM_NRF2_UP;IVANOVA_HEMATOPOIESIS_LATE_PROGENITOR;MILI_PSEUDOPODIA_HAPTOTAXIS_DN;MOREAUX_B_LYMPHOCYTE_MATURATION_BY_TACI_DN;MOREAUX_MULTIPLE_MYELOMA_BY_TACI_DN;MORI_PLASMA_CELL_UP;ONKEN_UVEAL_MELANOMA_UP;PASQUALUC…	Alternativesplicing;Glycoprotein;Golgiapparatus;Ionchannel;Iontransport;Membrane;Proteintransport;Referenceproteome;Transmembrane;Transmembranehelix;Transport;Voltage-gatedchannel		GO:0001775;GO:0002376;GO:0002521;GO:0006810;GO:0006873;GO:0006885;GO:0008104;GO:0009966;GO:0009967;GO:0009987;GO:0010646;GO:0010647;GO:0015031;GO:0019725;GO:0023051;GO:0023056;GO:0030003;GO:0030098;GO:0030154;GO:0030217;GO:0030641;GO:0032501;GO:0032502;GO:0032879;GO:0033036;GO:0034762;GO:0034765;GO:0042110;GO:0042592;GO:0043122;GO:0043123;GO:0043269;GO:0045184;GO:0045321;GO:0046649;GO:0048518;GO:…	GO:0005215;GO:0005216;GO:0005244;GO:0005253;GO:0008308;GO:0008509;GO:0015075;GO:0015267;GO:0022803;GO:0022832;GO:0022836;GO:0022857	GO:0000139;GO:0012506;GO:0016020;GO:0030659;GO:0030660;GO:0031090;GO:0032580;GO:0098588;GO:0110165	GO:0001775;GO:0002376;GO:0006810;GO:0006873;GO:0008104;GO:0009987;GO:0015031;GO:0019725;GO:0030154;GO:0032501;GO:0032502;GO:0033036;GO:0042592;GO:0048878;GO:0050789;GO:0051049;GO:0051179;GO:0051234;GO:0051641;GO:0065007;GO:0065008	GO:0016020;GO:0110165		Golgi pH regulator A;Golgi pH regulator B	B7ZAQ6;P0CG08	B7ZAQ6;P0CG08	GPHRA_HUMAN;GPHRB_HUMAN	GPR89A;GPR89B	Golgi pH regulator A	GPR89A;GPR89B		GPHRA_HUMAN;GPHRB_HUMAN			0.010117	0.98576	-0.00699544	-0.0300862
9.58665	10.0073	9.37263	9.40338	9.32155	9.91367	9.40658	9.27864	biological regulation;cellular aromatic compound metabolic process;cellular metabolic process;cellular nitrogen compound metabolic process;cellular process;heterocycle metabolic process;macromolecule metabolic process;metabolic process;mRNA metabolic process;mRNA processing;negative regulation of biological process;negative regulation of biosynthetic process;negative regulation of cellular biosyn…			biological regulation;cellular aromatic compound metabolic process;cellular nitrogen compound metabolic process;cellular process;heterocycle metabolic process;macromolecule metabolic process;metabolic process;mRNA metabolic process;mRNA processing;nitrogen compound metabolic process;nucleobase-containing compound metabolic process;primary metabolic process;protein stabilization;regulation of biol…				CHICAS_RB1_TARGETS_CONFLUENT;IBRAHIM_NRF1_DOWN;IBRAHIM_NRF2_DOWN;TAKEDA_TARGETS_OF_NUP98_HOXA9_FUSION_10D_UP;TAKEDA_TARGETS_OF_NUP98_HOXA9_FUSION_16D_UP;TAKEDA_TARGETS_OF_NUP98_HOXA9_FUSION_3D_UP;TAKEDA_TARGETS_OF_NUP98_HOXA9_FUSION_6HR_UP;TAKEDA_TARGETS_OF_NUP98_HOXA9_FUSION_8D_UP;ZHOU_INFLAMMATORY_RESPONSE_FIMA_UP;ZHOU_INFLAMMATORY_RESPONSE_LPS_UP	mRNAprocessing;mRNAsplicing;Referenceproteome		GO:0006139;GO:0006396;GO:0006397;GO:0006725;GO:0006807;GO:0008152;GO:0008380;GO:0009889;GO:0009890;GO:0009891;GO:0009892;GO:0009893;GO:0009987;GO:0010468;GO:0010556;GO:0010557;GO:0010558;GO:0010604;GO:0010605;GO:0010628;GO:0010629;GO:0016070;GO:0016071;GO:0019219;GO:0019222;GO:0031323;GO:0031324;GO:0031325;GO:0031326;GO:0031327;GO:0031328;GO:0031647;GO:0034641;GO:0043170;GO:0043484;GO:0044237;GO:…			GO:0006139;GO:0006396;GO:0006397;GO:0006725;GO:0006807;GO:0008152;GO:0008380;GO:0009987;GO:0016070;GO:0016071;GO:0019222;GO:0031647;GO:0034641;GO:0043170;GO:0044238;GO:0046483;GO:0050789;GO:0050821;GO:0065007;GO:0065008			HOXB-AS3 peptide	C0HLZ6	C0HLZ6	HAS3P_HUMAN	HOXB-AS3	HOXB-AS3 peptide	HOXB-AS3		HAS3P_HUMAN			0.216713	0.70251	-0.112384	-0.542319
9.38351	8.70671	9.33799	10.8793	8.67629	8.16122	11.3912	11.5548	actin filament organization;actin nucleation;Arp2/3 complex-mediated actin nucleation;biological regulation;cellular component organization;cellular component organization or biogenesis;cellular localization;cellular macromolecule localization;cellular process;cytosolic transport;early endosome to late endosome transport;endocytic recycling;endosomal transport;endosome organization;establishment …	actin binding;alpha-tubulin binding;binding;cytoskeletal protein binding;gamma-tubulin binding;protein binding;tubulin binding	actin-based cell projection;autophagosome;bounding membrane of organelle;cell projection;cellular anatomical entity;centriole;cytoplasmic vesicle;cytoplasmic vesicle membrane;cytosol;early endosome;early endosome membrane;endosome;endosome membrane;filopodium;intracellular membrane-bounded organelle;intracellular non-membrane-bounded organelle;intracellular organelle;intracellular vesicle;lamelli…	biological regulation;cellular component organization;cellular component organization or biogenesis;cellular localization;cellular process;endosomal transport;endosome organization;establishment of localization;exocytosis;localization;macromolecule localization;organelle organization;protein localization;protein targeting;protein transport;regulation of biological process;regulation of organelle …	cell projection;cellular anatomical entity;cytoplasmic vesicle;cytosol;endosome;filopodium;intracellular membrane-bounded organelle;intracellular non-membrane-bounded organelle;intracellular organelle;membrane;non-membrane-bounded organelle;organelle;protein-containing complex;vacuole;vesicle		WASH_WAHD	GARY_CD5_TARGETS_UP;GINESTIER_BREAST_CANCER_ZNF217_AMPLIFIED_DN;KOINUMA_TARGETS_OF_SMAD2_OR_SMAD3;LU_EZH2_TARGETS_UP	Actin-binding;Cellprojection;Cytoplasm;Cytoplasmicvesicle;Cytoskeleton;Endosome;Isopeptidebond;Membrane;Proteintransport;Referenceproteome;Transport;Ublconjugation		GO:0006605;GO:0006622;GO:0006623;GO:0006810;GO:0006887;GO:0006996;GO:0007015;GO:0007032;GO:0008104;GO:0009987;GO:0015031;GO:0016043;GO:0016050;GO:0016192;GO:0016197;GO:0016482;GO:0032456;GO:0032940;GO:0032956;GO:0032970;GO:0033036;GO:0033043;GO:0033365;GO:0034314;GO:0034315;GO:0042147;GO:0045010;GO:0045022;GO:0045184;GO:0046903;GO:0046907;GO:0050789;GO:0050794;GO:0051125;GO:0051128;GO:0051179;GO:…	GO:0003779;GO:0005488;GO:0005515;GO:0008092;GO:0015631;GO:0043014;GO:0043015	GO:0005768;GO:0005769;GO:0005770;GO:0005773;GO:0005776;GO:0005814;GO:0005829;GO:0010008;GO:0012506;GO:0016020;GO:0030027;GO:0030175;GO:0030659;GO:0031090;GO:0031410;GO:0031901;GO:0031982;GO:0032991;GO:0042995;GO:0043226;GO:0043227;GO:0043228;GO:0043229;GO:0043231;GO:0043232;GO:0055037;GO:0055038;GO:0071203;GO:0097708;GO:0098588;GO:0098858;GO:0110165;GO:0120025	GO:0006605;GO:0006810;GO:0006887;GO:0006996;GO:0007032;GO:0008104;GO:0009987;GO:0015031;GO:0016043;GO:0016050;GO:0016192;GO:0016197;GO:0033036;GO:0033043;GO:0046903;GO:0050789;GO:0051179;GO:0051234;GO:0051641;GO:0065007;GO:0071840	GO:0005768;GO:0005773;GO:0005829;GO:0016020;GO:0030175;GO:0031410;GO:0031982;GO:0032991;GO:0042995;GO:0043226;GO:0043228;GO:0043229;GO:0043231;GO:0043232;GO:0110165		Putative WAS protein family homolog 3;WAS protein family homolog 2	C4AMC7;Q6VEQ5	A8K0Z3;C4AMC7;Q6VEQ5	WASH2_HUMAN;WASH3_HUMAN	WASH2P;WASH3P	Putative WAS protein family homolog 3	WASH2P;WASH3P		WASH2_HUMAN;WASH3_HUMAN			0.139642	0.803766	0.369012	0.368669
12.4678	10.9672	11.1326	11.371	13.1622	11.5665	11.2164	11.638	cellular localization;cellular macromolecule localization;cellular process;establishment of localization;establishment of protein localization;establishment of protein localization to membrane;localization;localization within membrane;macromolecule localization;protein localization;protein localization to membrane;protein targeting;protein targeting to membrane	binding;DNA binding;nucleic acid binding;organic cyclic compound binding;protein binding;unfolded protein binding	cellular anatomical entity;cytoplasm;intracellular membrane-bounded organelle;intracellular organelle;membrane-bounded organelle;nascent polypeptide-associated complex;nucleus;organelle;protein-containing complex	cellular localization;cellular process;establishment of localization;localization;macromolecule localization;protein localization;protein targeting	cellular anatomical entity;cytoplasm;intracellular membrane-bounded organelle;intracellular organelle;nucleus;organelle;protein-containing complex		HYPK_UBA;NAC	BENPORATH_MYC_MAX_TARGETS;BOUDOUKHA_BOUND_BY_IGF2BP2;CASORELLI_ACUTE_PROMYELOCYTIC_LEUKEMIA_UP;CHARAFE_BREAST_CANCER_LUMINAL_VS_BASAL_UP;DANG_BOUND_BY_MYC;FEVR_CTNNB1_TARGETS_DN;FLECHNER_BIOPSY_KIDNEY_TRANSPLANT_OK_VS_DONOR_UP;GRESHOCK_CANCER_COPY_NUMBER_UP;GRYDER_PAX3FOXO1_ENHANCERS_IN_TADS;GRYDER_PAX3FOXO1_TOP_ENHANCERS;HAHTOLA_MYCOSIS_FUNGOIDES_CD4_DN;HOEBEKE_LYMPHOID_STEM_CELL_UP;HOUNKPE_HOUS…	Acetylation;Activator;Alternativesplicing;Cytoplasm;DNA-binding;Isopeptidebond;Nucleus;Phosphoprotein;Referenceproteome;Repeat;Transcription;Transcriptionregulation;Ublconjugation		GO:0006605;GO:0006612;GO:0008104;GO:0009987;GO:0033036;GO:0045184;GO:0051179;GO:0051234;GO:0051641;GO:0051668;GO:0070727;GO:0072657;GO:0090150	GO:0003676;GO:0003677;GO:0005488;GO:0005515;GO:0051082;GO:0097159	GO:0005634;GO:0005737;GO:0005854;GO:0032991;GO:0043226;GO:0043227;GO:0043229;GO:0043231;GO:0110165	GO:0006605;GO:0008104;GO:0009987;GO:0033036;GO:0051179;GO:0051234;GO:0051641	GO:0005634;GO:0005737;GO:0032991;GO:0043226;GO:0043229;GO:0043231;GO:0110165		Nascent polypeptide-associated complex subunit alpha, muscle-specific form	E9PAV3	E9PAV3;Q13765	NACAM_HUMAN	NACA	Nascent polypeptide-associated complex subunit alpha, muscle-specific form	NACA		NACAM_HUMAN			0.317022	0.580305	0.411149	0.749455
15.2603	15.5983	15.6947	14.6383	15.7456	15.6491	15.3392	15.5591							DUF5564		Referenceproteome								Uncharacterized protein C11orf98	E9PRG8	E9PRG8	CK098_HUMAN	C11orf98	Uncharacterized protein C11orf98	C11orf98		CK098_HUMAN			0.494726	0.412851	0.275357	1.08375
12.3463	12.5398	12.2881	12.1835	12.4101	12.3225	12.3328	12.1727	biosynthetic process;cellular biosynthetic process;cellular lipid biosynthetic process;cellular lipid metabolic process;cellular metabolic process;cellular process;ether biosynthetic process;ether lipid biosynthetic process;ether lipid metabolic process;ether metabolic process;glycerol ether biosynthetic process;glycerol ether metabolic process;lipid biosynthetic process;lipid metabolic process;m…	alkylglycerone-phosphate synthase activity;anion binding;binding;catalytic activity;FAD binding;flavin adenine dinucleotide binding;heterocyclic compound binding;ion binding;nucleoside phosphate binding;nucleotide binding;organic cyclic compound binding;small molecule binding;transferase activity;transferase activity, transferring alkyl or aryl (other than methyl) groups	bounding membrane of organelle;cellular anatomical entity;cytosol;intracellular membrane-bounded organelle;intracellular organelle;intracellular organelle lumen;membrane;membrane-bounded organelle;membrane-enclosed lumen;microbody;microbody lumen;microbody membrane;mitochondrion;organelle;organelle lumen;organelle membrane;peroxisomal matrix;peroxisomal membrane;peroxisome	biosynthetic process;cellular lipid metabolic process;cellular process;ether metabolic process;glycerol ether metabolic process;lipid metabolic process;metabolic process;primary metabolic process;small molecule metabolic process	cellular anatomical entity;cytosol;intracellular membrane-bounded organelle;intracellular organelle;membrane;microbody;mitochondrion;organelle;organelle lumen;peroxisome	Ether lipid metabolism;Peroxisome	FAD_binding_4;FAD-oxidase_C	BECKER_TAMOXIFEN_RESISTANCE_DN;BENPORATH_MYC_MAX_TARGETS;CAIRO_HEPATOBLASTOMA_CLASSES_UP;CHARAFE_BREAST_CANCER_LUMINAL_VS_BASAL_DN;CHARAFE_BREAST_CANCER_LUMINAL_VS_MESENCHYMAL_DN;CHIARETTI_ACUTE_LYMPHOBLASTIC_LEUKEMIA_ZAP70;DANG_BOUND_BY_MYC;DIAZ_CHRONIC_MYELOGENOUS_LEUKEMIA_UP;DURCHDEWALD_SKIN_CARCINOGENESIS_DN;ENK_UV_RESPONSE_KERATINOCYTE_DN;FARMER_BREAST_CANCER_APOCRINE_VS_BASAL;FARMER_BREAST_…	Acetylation;Cataract;Diseasevariant;Dwarfism;FAD;Flavoprotein;Lipidbiosynthesis;Lipidmetabolism;Membrane;Peroxisome;Phosphoprotein;Referenceproteome;Rhizomelicchondrodysplasiapunctata;Transferase;Transitpeptide	AGPS-GNPAT complex	GO:0006629;GO:0006662;GO:0008152;GO:0008610;GO:0008611;GO:0009058;GO:0009987;GO:0018904;GO:0044237;GO:0044238;GO:0044249;GO:0044255;GO:0044281;GO:0046485;GO:0046504;GO:0071704;GO:0097384;GO:1901503;GO:1901576	GO:0000166;GO:0003824;GO:0005488;GO:0008609;GO:0016740;GO:0016765;GO:0036094;GO:0043167;GO:0043168;GO:0050660;GO:0071949;GO:0097159;GO:1901265;GO:1901363	GO:0005739;GO:0005777;GO:0005778;GO:0005782;GO:0005829;GO:0016020;GO:0031090;GO:0031903;GO:0031907;GO:0031974;GO:0042579;GO:0043226;GO:0043227;GO:0043229;GO:0043231;GO:0043233;GO:0070013;GO:0098588;GO:0110165	GO:0006629;GO:0006662;GO:0008152;GO:0009058;GO:0009987;GO:0018904;GO:0044238;GO:0044255;GO:0044281	GO:0005739;GO:0005777;GO:0005829;GO:0016020;GO:0042579;GO:0043226;GO:0043229;GO:0043231;GO:0043233;GO:0110165	ko00565;ko04146	Alkyldihydroxyacetonephosphate synthase, peroxisomal	O00116	O00116	ADAS_HUMAN	AGPS	Alkyldihydroxyacetonephosphate synthase, peroxisomal	AGPS		ADAS_HUMAN			0.124539	0.823136	-0.0298617	-0.332682
8.6326	8.55174	8.58085	9.2554	9.142	9.06506	7.76011	9.06509	catabolic process;cellular process;cellular response to stimulus;cellular response to stress;ERAD pathway;fertilization;macromolecule catabolic process;macromolecule metabolic process;metabolic process;modification-dependent macromolecule catabolic process;modification-dependent protein catabolic process;nitrogen compound metabolic process;organic substance catabolic process;organic substance met…	binding;molecular adaptor activity;protein binding;protein-macromolecule adaptor activity;ubiquitin binding;ubiquitin-like protein binding	catalytic complex;cellular anatomical entity;endoplasmic reticulum;endoplasmic reticulum membrane;intracellular membrane-bounded organelle;intracellular non-membrane-bounded organelle;intracellular organelle;intracellular protein-containing complex;membrane;membrane-bounded organelle;non-membrane-bounded organelle;nucleolus;nucleoplasm;nucleus;organelle;organelle membrane;protein-containing compl…	catabolic process;cellular process;macromolecule catabolic process;macromolecule metabolic process;metabolic process;nitrogen compound metabolic process;primary metabolic process;protein catabolic process;protein metabolic process;proteolysis;proteolysis involved in protein catabolic process;reproductive process;response to chemical;response to stimulus;response to stress	catalytic complex;cellular anatomical entity;endoplasmic reticulum;intracellular membrane-bounded organelle;intracellular non-membrane-bounded organelle;intracellular organelle;membrane;non-membrane-bounded organelle;nucleolus;nucleoplasm;nucleus;organelle;protein-containing complex;ubiquitin ligase complex		UBX	AGUIRRE_PANCREATIC_CANCER_COPY_NUMBER_DN;AMUNDSON_RESPONSE_TO_ARSENITE;BENPORATH_MYC_MAX_TARGETS;BUYTAERT_PHOTODYNAMIC_THERAPY_STRESS_DN;CAIRO_HEPATOBLASTOMA_CLASSES_UP;DANG_BOUND_BY_MYC;DELACROIX_RAR_BOUND_ES;DELACROIX_RARG_BOUND_MEF;DIAZ_CHRONIC_MYELOGENOUS_LEUKEMIA_UP;GOBERT_OLIGODENDROCYTE_DIFFERENTIATION_DN;GRUETZMANN_PANCREATIC_CANCER_DN;MARSON_BOUND_BY_FOXP3_STIMULATED;MARSON_BOUND_BY_FOXP…	Alternativesplicing;Endoplasmicreticulum;Membrane;Phosphoprotein;Referenceproteome;Transmembrane;Transmembranehelix		GO:0006508;GO:0006511;GO:0006807;GO:0006950;GO:0007338;GO:0008152;GO:0009056;GO:0009057;GO:0009566;GO:0009987;GO:0010033;GO:0010243;GO:0010498;GO:0019538;GO:0019941;GO:0022414;GO:0030163;GO:0030433;GO:0033554;GO:0034976;GO:0036503;GO:0042221;GO:0043161;GO:0043170;GO:0043632;GO:0044238;GO:0050896;GO:0051603;GO:0051716;GO:0071704;GO:1901564;GO:1901565;GO:1901575;GO:1901698	GO:0005488;GO:0005515;GO:0030674;GO:0032182;GO:0043130;GO:0060090	GO:0000151;GO:0005634;GO:0005654;GO:0005730;GO:0005783;GO:0005789;GO:0016020;GO:0031090;GO:0032991;GO:0043226;GO:0043227;GO:0043228;GO:0043229;GO:0043231;GO:0043232;GO:0110165;GO:0140535;GO:1902494;GO:1990234	GO:0006508;GO:0006807;GO:0006950;GO:0008152;GO:0009056;GO:0009057;GO:0009987;GO:0019538;GO:0022414;GO:0030163;GO:0042221;GO:0043170;GO:0044238;GO:0050896;GO:0051603	GO:0000151;GO:0005634;GO:0005654;GO:0005730;GO:0005783;GO:0016020;GO:0032991;GO:0043226;GO:0043228;GO:0043229;GO:0043231;GO:0043232;GO:0110165;GO:1902494		UBX domain-containing protein 8	O00124	O00124	UBXN8_HUMAN	UBXN8	UBX domain-containing protein 8	UBXN8		UBXN8_HUMAN			0.00260815	0.996147	0.00291705	0.00782211
12.096	12.3927	12.2389	12.3234	12.3591	12.2585	12.3183	12.3397	anatomical structure development;biological regulation;cell cycle process;cell differentiation;cell division;cellular component assembly;cellular component disassembly;cellular component organization;cellular component organization or biogenesis;cellular developmental process;cellular process;cytoskeleton organization;developmental process;microtubule cytoskeleton organization;microtubule cytoske…	adenyl nucleotide binding;adenyl ribonucleotide binding;anion binding;ATP binding;ATP hydrolysis activity;ATP-dependent activity;binding;carbohydrate derivative binding;catalytic activity;cytoskeletal motor activity;cytoskeletal protein binding;heterocyclic compound binding;hydrolase activity;hydrolase activity, acting on acid anhydrides;hydrolase activity, acting on acid anhydrides, in phosphoru…	cellular anatomical entity;centriolar subdistal appendage;centriole;centrosome;cytoplasm;cytosol;intracellular non-membrane-bounded organelle;intracellular organelle;intracellular protein-containing complex;kinesin complex;membrane;microtubule;microtubule associated complex;microtubule organizing center;non-membrane-bounded organelle;nuclear body;nucleolus;nucleoplasm;organelle;polymeric cytoskel…	anatomical structure development;biological regulation;cell differentiation;cell division;cellular component assembly;cellular component disassembly;cellular component organization;cellular component organization or biogenesis;cellular process;cytoskeleton organization;developmental process;microtubule cytoskeleton organization;microtubule-based movement;microtubule-based process;nervous system d…	cellular anatomical entity;centrosome;cytoplasm;cytosol;intracellular non-membrane-bounded organelle;intracellular organelle;membrane;microtubule;microtubule organizing center;non-membrane-bounded organelle;nucleolus;nucleoplasm;organelle;protein-containing complex		Kinesin	ASTON_MAJOR_DEPRESSIVE_DISORDER_DN;BLALOCK_ALZHEIMERS_DISEASE_DN;BORCZUK_MALIGNANT_MESOTHELIOMA_UP;BOYAULT_LIVER_CANCER_SUBCLASS_G3_UP;BURTON_ADIPOGENESIS_12;CARRILLOREIXACH_HEPATOBLASTOMA_VS_NORMAL_UP;DACOSTA_UV_RESPONSE_VIA_ERCC3_COMMON_DN;DACOSTA_UV_RESPONSE_VIA_ERCC3_DN;DAZARD_RESPONSE_TO_UV_NHEK_DN;DAZARD_RESPONSE_TO_UV_SCC_DN;DAZARD_UV_RESPONSE_CLUSTER_G6;DIAZ_CHRONIC_MYELOGENOUS_LEUKEMIA_U…	3D-structure;Acetylation;Alternativesplicing;ATP-binding;Cellcycle;Celldivision;Coiledcoil;Cytoplasm;Cytoskeleton;Developmentalprotein;Differentiation;Diseasevariant;Lissencephaly;Microtubule;Mitosis;Motorprotein;Neurogenesis;Nucleotide-binding;Phosphoprotein;Referenceproteome		GO:0000226;GO:0006996;GO:0007010;GO:0007017;GO:0007018;GO:0007019;GO:0007051;GO:0007052;GO:0007399;GO:0009987;GO:0016043;GO:0022402;GO:0022411;GO:0022607;GO:0030154;GO:0030334;GO:0031109;GO:0032502;GO:0032984;GO:0040012;GO:0043933;GO:0048731;GO:0048856;GO:0048869;GO:0050789;GO:0050794;GO:0051225;GO:0051261;GO:0051301;GO:0065007;GO:0070925;GO:0071840;GO:0090307;GO:0097435;GO:0140694;GO:1902850;GO:…	GO:0000166;GO:0003774;GO:0003777;GO:0003824;GO:0005488;GO:0005515;GO:0005524;GO:0008017;GO:0008092;GO:0015631;GO:0016462;GO:0016787;GO:0016817;GO:0016818;GO:0016887;GO:0017076;GO:0017111;GO:0030554;GO:0032553;GO:0032555;GO:0032559;GO:0035639;GO:0036094;GO:0043167;GO:0043168;GO:0097159;GO:0097367;GO:0140657;GO:1901265;GO:1901363	GO:0000922;GO:0005654;GO:0005730;GO:0005737;GO:0005813;GO:0005814;GO:0005815;GO:0005819;GO:0005829;GO:0005871;GO:0005874;GO:0005875;GO:0016020;GO:0016604;GO:0032991;GO:0043226;GO:0043228;GO:0043229;GO:0043232;GO:0099080;GO:0099081;GO:0099512;GO:0099513;GO:0110165;GO:0120103;GO:0140535	GO:0000226;GO:0006996;GO:0007010;GO:0007017;GO:0007018;GO:0007399;GO:0009987;GO:0016043;GO:0022411;GO:0022607;GO:0030154;GO:0032502;GO:0048731;GO:0048856;GO:0050789;GO:0051261;GO:0051301;GO:0065007;GO:0070925;GO:0071840	GO:0005654;GO:0005730;GO:0005737;GO:0005813;GO:0005815;GO:0005829;GO:0005874;GO:0016020;GO:0032991;GO:0043226;GO:0043228;GO:0043229;GO:0043232;GO:0110165		Kinesin-like protein KIF2A	O00139	O00139	KIF2A_HUMAN	KIF2A	Kinesin-like protein KIF2A	KIF2A	2GRY;6BBN	KIF2A_HUMAN			0.359366	0.536561	0.0561674	0.832209
13.262	13.1635	12.8844	13.2892	13.3836	12.9951	13.2062	13.1984	cellular aromatic compound metabolic process;cellular localization;cellular metabolic process;cellular nitrogen compound metabolic process;cellular process;establishment of localization;establishment of localization in cell;establishment of RNA localization;heterocycle metabolic process;intracellular transport;localization;macromolecule metabolic process;metabolic process;mRNA export from nucleus…	adenyl nucleotide binding;adenyl ribonucleotide binding;anion binding;ATP binding;ATP hydrolysis activity;ATP-dependent activity;ATP-dependent activity, acting on RNA;binding;carbohydrate derivative binding;catalytic activity;catalytic activity, acting on a nucleic acid;catalytic activity, acting on RNA;helicase activity;heterocyclic compound binding;hydrolase activity;hydrolase activity, acting …	cellular anatomical entity;cytoplasm;intracellular membrane-bounded organelle;intracellular organelle;membrane;membrane-bounded organelle;nuclear body;nuclear speck;nucleoplasm;nucleus;organelle	cellular aromatic compound metabolic process;cellular localization;cellular nitrogen compound metabolic process;cellular process;establishment of localization;heterocycle metabolic process;localization;macromolecule metabolic process;metabolic process;mRNA metabolic process;mRNA processing;nitrogen compound metabolic process;nuclear transport;nucleobase-containing compound metabolic process;nucle…	cellular anatomical entity;cytoplasm;intracellular membrane-bounded organelle;intracellular organelle;membrane;nucleoplasm;nucleus;organelle		DEAD;Helicase_C	BASAKI_YBX1_TARGETS_UP;BENPORATH_NANOG_TARGETS;BENPORATH_SOX2_TARGETS;BLALOCK_ALZHEIMERS_DISEASE_UP;BLUM_RESPONSE_TO_SALIRASIB_DN;BROWNE_HCMV_INFECTION_14HR_UP;CAIRO_HEPATOBLASTOMA_CLASSES_UP;DAIRKEE_CANCER_PRONE_RESPONSE_BPA_E2;DESERT_STEM_CELL_HEPATOCELLULAR_CARCINOMA_SUBCLASS_UP;DODD_NASOPHARYNGEAL_CARCINOMA_DN;FERRANDO_T_ALL_WITH_MLL_ENL_FUSION_DN;FISCHER_DREAM_TARGETS;GRADE_COLON_AND_RECTAL_…	Acetylation;Alternativesplicing;ATP-binding;Cytoplasm;Helicase;Hydrolase;Isopeptidebond;mRNAprocessing;mRNAsplicing;Nucleotide-binding;Nucleus;Phosphoprotein;Referenceproteome;RNA-binding;Ublconjugation	Emerin complex 52	GO:0000375;GO:0000377;GO:0000398;GO:0006139;GO:0006396;GO:0006397;GO:0006405;GO:0006406;GO:0006725;GO:0006807;GO:0006810;GO:0006913;GO:0008152;GO:0008380;GO:0009987;GO:0015931;GO:0016070;GO:0016071;GO:0034641;GO:0043170;GO:0044237;GO:0044238;GO:0046483;GO:0046907;GO:0050657;GO:0050658;GO:0051028;GO:0051168;GO:0051169;GO:0051179;GO:0051234;GO:0051236;GO:0051641;GO:0051649;GO:0071702;GO:0071704;GO:…	GO:0000166;GO:0003676;GO:0003723;GO:0003724;GO:0003824;GO:0004386;GO:0005488;GO:0005515;GO:0005524;GO:0008186;GO:0016462;GO:0016787;GO:0016817;GO:0016818;GO:0016887;GO:0017076;GO:0017111;GO:0030554;GO:0032553;GO:0032555;GO:0032559;GO:0035639;GO:0036094;GO:0042802;GO:0043167;GO:0043168;GO:0097159;GO:0097367;GO:0140098;GO:0140640;GO:0140657;GO:1901265;GO:1901363	GO:0005634;GO:0005654;GO:0005737;GO:0016020;GO:0016604;GO:0016607;GO:0043226;GO:0043227;GO:0043229;GO:0043231;GO:0110165	GO:0000375;GO:0006139;GO:0006396;GO:0006397;GO:0006725;GO:0006807;GO:0006810;GO:0006913;GO:0008152;GO:0008380;GO:0009987;GO:0015931;GO:0016070;GO:0016071;GO:0034641;GO:0043170;GO:0044238;GO:0046483;GO:0051169;GO:0051179;GO:0051234;GO:0051641	GO:0005634;GO:0005654;GO:0005737;GO:0016020;GO:0043226;GO:0043229;GO:0043231;GO:0110165		ATP-dependent RNA helicase DDX39A	O00148	O00148	DX39A_HUMAN	DDX39A	ATP-dependent RNA helicase DDX39A	DDX39A		DX39A_HUMAN			0.143501	0.798087	0.0460422	0.377749
16.7	16.3415	16.6922	17.058	17.6323	17.6828	17.8048	17.8905	actin cytoskeleton organization;actin filament bundle assembly;actin filament bundle organization;actin filament organization;actin filament-based process;actomyosin structure organization;ameboidal-type cell migration;anatomical structure development;animal organ development;biological regulation;cell migration;cell motility;cellular component assembly;cellular component organization;cellular co…	actin binding;actinin binding;alpha-actinin binding;binding;cadherin binding;cadherin binding involved in cell-cell adhesion;cation binding;cell adhesion mediator activity;cell adhesion molecule binding;cell-cell adhesion mediator activity;cytoskeletal protein binding;ion binding;metal ion binding;muscle alpha-actinin binding;protein binding;transcription coactivator activity;transcription coregu…	actin filament bundle;actomyosin;adherens junction;anchoring junction;cell junction;cell-cell junction;cell-substrate junction;cellular anatomical entity;contractile actin filament bundle;cytoplasm;cytoskeleton;filamentous actin;focal adhesion;intracellular non-membrane-bounded organelle;intracellular organelle;non-membrane-bounded organelle;organelle;protein-containing complex;stress fiber;trans…	actin cytoskeleton organization;anatomical structure development;biological regulation;cell motility;cellular component assembly;cellular component organization;cellular component organization or biogenesis;cellular process;cytoskeleton organization;developmental process;establishment or maintenance of cell polarity;muscle structure development;organelle organization;regulation of biological proc…	cell junction;cellular anatomical entity;cytoplasm;cytoskeleton;intracellular non-membrane-bounded organelle;intracellular organelle;non-membrane-bounded organelle;organelle;protein-containing complex;transcription regulator complex		DUF4749;LIM;PDZ	BERENJENO_TRANSFORMED_BY_RHOA_UP;BOYLAN_MULTIPLE_MYELOMA_C_D_UP;BYSTRYKH_HEMATOPOIESIS_STEM_CELL_AND_BRAIN_QTL_TRANS;CHAUHAN_RESPONSE_TO_METHOXYESTRADIOL_DN;CHEMELLO_SOLEUS_VS_EDL_MYOFIBERS_UP;CHICAS_RB1_TARGETS_CONFLUENT;CHUNG_BLISTER_CYTOTOXICITY_DN;CREIGHTON_ENDOCRINE_THERAPY_RESISTANCE_4;DELACROIX_RAR_BOUND_ES;DELYS_THYROID_CANCER_UP;DUTERTRE_ESTRADIOL_RESPONSE_24HR_DN;EPPERT_PROGENITOR;FARME…	3D-structure;Acetylation;Cytoplasm;Cytoskeleton;Directproteinsequencing;LIMdomain;Metal-binding;Phosphoprotein;Referenceproteome;Zinc	PDLIM1-E-cadherin-beta-catenin complex	GO:0001666;GO:0001667;GO:0006355;GO:0006357;GO:0006950;GO:0006979;GO:0006996;GO:0007010;GO:0007015;GO:0007163;GO:0007507;GO:0009628;GO:0009889;GO:0009987;GO:0010468;GO:0010556;GO:0010761;GO:0016043;GO:0016477;GO:0019219;GO:0019222;GO:0022607;GO:0030011;GO:0030029;GO:0030036;GO:0030038;GO:0030950;GO:0030952;GO:0031032;GO:0031323;GO:0031326;GO:0032502;GO:0036293;GO:0043149;GO:0048513;GO:0048856;GO:…	GO:0003712;GO:0003713;GO:0003779;GO:0005488;GO:0005515;GO:0008092;GO:0042805;GO:0043167;GO:0043169;GO:0045296;GO:0046872;GO:0050839;GO:0051371;GO:0051393;GO:0098631;GO:0098632;GO:0098641;GO:0140110	GO:0001725;GO:0005667;GO:0005737;GO:0005856;GO:0005911;GO:0005912;GO:0005925;GO:0030018;GO:0030054;GO:0030055;GO:0031941;GO:0032432;GO:0032991;GO:0042641;GO:0043226;GO:0043228;GO:0043229;GO:0043232;GO:0070161;GO:0097517;GO:0110165	GO:0006355;GO:0006950;GO:0006979;GO:0006996;GO:0007010;GO:0007163;GO:0009628;GO:0009987;GO:0016043;GO:0019222;GO:0022607;GO:0030036;GO:0032502;GO:0048856;GO:0048870;GO:0050789;GO:0050896;GO:0061061;GO:0065007;GO:0071840	GO:0005667;GO:0005737;GO:0005856;GO:0030054;GO:0032991;GO:0043226;GO:0043228;GO:0043229;GO:0043232;GO:0110165		PDZ and LIM domain protein 1	O00151	O00151	PDLI1_HUMAN	PDLIM1	PDZ and LIM domain protein 1	PDLIM1	1X62;2PKT	PDLI1_HUMAN	+	photoX_DMSO	3.26887	0.0193182	1.05471	6.69565
14.48	14.5316	14.5795	14.7559	14.6719	14.966	15.0436	15.2191	acyl-CoA metabolic process;amide metabolic process;aromatic compound biosynthetic process;aromatic compound catabolic process;biosynthetic process;carbohydrate derivative biosynthetic process;carbohydrate derivative catabolic process;carbohydrate derivative metabolic process;carboxylic acid biosynthetic process;carboxylic acid metabolic process;catabolic process;cellular aromatic compound metabol…	acyl-CoA binding;acyl-CoA hydrolase activity;adenyl nucleotide binding;adenyl ribonucleotide binding;amide binding;anion binding;binding;carbohydrate derivative binding;carboxylic ester hydrolase activity;catalytic activity;CoA hydrolase activity;fatty acid derivative binding;fatty-acyl-CoA binding;heterocyclic compound binding;hydrolase activity;hydrolase activity, acting on ester bonds;identica…	cellular anatomical entity;cytosol;extracellular exosome;extracellular membrane-bounded organelle;extracellular organelle;extracellular vesicle;intracellular membrane-bounded organelle;intracellular organelle;membrane-bounded organelle;mitochondrion;nucleoplasm;organelle;vesicle	amide metabolic process;biosynthetic process;carbohydrate derivative metabolic process;catabolic process;cellular aromatic compound metabolic process;cellular lipid metabolic process;cellular nitrogen compound metabolic process;cellular process;heterocycle metabolic process;lipid metabolic process;metabolic process;monocarboxylic acid metabolic process;nitrogen compound metabolic process;nucleoba…	cellular anatomical entity;cytosol;extracellular organelle;intracellular membrane-bounded organelle;intracellular organelle;mitochondrion;nucleoplasm;organelle;vesicle	Biosynthesis of unsaturated fatty acids	4HBT	BERENJENO_TRANSFORMED_BY_RHOA_UP;BILD_HRAS_ONCOGENIC_SIGNATURE;BLALOCK_ALZHEIMERS_DISEASE_DN;BONOME_OVARIAN_CANCER_POOR_SURVIVAL_DN;BONOME_OVARIAN_CANCER_SURVIVAL_SUBOPTIMAL_DEBULKING;BUFFA_HYPOXIA_METAGENE;CHIARADONNA_NEOPLASTIC_TRANSFORMATION_CDC25_DN;CHIARADONNA_NEOPLASTIC_TRANSFORMATION_KRAS_CDC25_UP;CHICAS_RB1_TARGETS_CONFLUENT;CHICAS_RB1_TARGETS_SENESCENT;DAVICIONI_MOLECULAR_ARMS_VS_ERMS_UP…	3D-structure;Acetylation;Alternativesplicing;Cytoplasm;Directproteinsequencing;Fattyacidmetabolism;Hydrolase;Lipidmetabolism;Mitochondrion;Referenceproteome;Repeat;Serineesterase		GO:0001676;GO:0006082;GO:0006139;GO:0006163;GO:0006164;GO:0006195;GO:0006629;GO:0006631;GO:0006633;GO:0006637;GO:0006725;GO:0006753;GO:0006790;GO:0006793;GO:0006796;GO:0006807;GO:0008152;GO:0008610;GO:0009056;GO:0009058;GO:0009117;GO:0009150;GO:0009152;GO:0009154;GO:0009165;GO:0009166;GO:0009259;GO:0009260;GO:0009261;GO:0009987;GO:0015936;GO:0015937;GO:0016042;GO:0016053;GO:0018130;GO:0019438;GO:…	GO:0000062;GO:0000166;GO:0003824;GO:0005488;GO:0005515;GO:0008289;GO:0016289;GO:0016290;GO:0016787;GO:0016788;GO:0016790;GO:0017076;GO:0030554;GO:0032553;GO:0032555;GO:0032559;GO:0033218;GO:0036042;GO:0036094;GO:0042802;GO:0042803;GO:0043167;GO:0043168;GO:0046983;GO:0047617;GO:0052689;GO:0097159;GO:0097367;GO:0102991;GO:0120227;GO:1901265;GO:1901363;GO:1901567;GO:1901681	GO:0005654;GO:0005739;GO:0005829;GO:0031982;GO:0043226;GO:0043227;GO:0043229;GO:0043230;GO:0043231;GO:0065010;GO:0070062;GO:0110165;GO:1903561	GO:0006082;GO:0006139;GO:0006629;GO:0006725;GO:0006790;GO:0006793;GO:0006807;GO:0008152;GO:0009056;GO:0009058;GO:0009117;GO:0009987;GO:0032787;GO:0034641;GO:0034655;GO:0043603;GO:0044238;GO:0044255;GO:0044281;GO:0046483;GO:0055086;GO:1901135	GO:0005654;GO:0005739;GO:0005829;GO:0031982;GO:0043226;GO:0043229;GO:0043230;GO:0043231;GO:0110165	ko01040	Cytosolic acyl coenzyme A thioester hydrolase	O00154	O00154	BACH_HUMAN	ACOT7	Cytosolic acyl coenzyme A thioester hydrolase	ACOT7	2QQ2	BACH_HUMAN			1.62717	0.0743499	0.388415	3.01345
12.2576	12.2361	12.3696	11.8761	11.7913	11.6336	12.0147	11.6633	actin filament organization;actin filament-based movement;actin filament-based process;actin filament-based transport;biological regulation;cell surface receptor signaling pathway;cellular component organization;cellular component organization or biogenesis;cellular localization;cellular macromolecule localization;cellular process;cellular response to chemical stimulus;cellular response to cytoki…	actin binding;actin filament binding;adenyl nucleotide binding;adenyl ribonucleotide binding;anion binding;ATP binding;ATP-dependent activity;binding;calmodulin binding;carbohydrate derivative binding;cytoskeletal motor activity;cytoskeletal protein binding;enzyme binding;GTPase binding;heterocyclic compound binding;ion binding;microfilament motor activity;nucleoside phosphate binding;nucleotide …	actin cytoskeleton;actin-based cell projection;ATPase complex;basal plasma membrane;brush border;B-WICH complex;catalytic complex;cell cortex;cell projection;cell projection membrane;cellular anatomical entity;cluster of actin-based cell projections;cytoplasm;cytoplasmic vesicle;cytoplasmic vesicle membrane;cytoskeleton;cytosol;endocytic vesicle;extracellular exosome;extracellular membrane-bounde…	biological regulation;cell surface receptor signaling pathway;cellular component organization;cellular component organization or biogenesis;cellular localization;cellular process;chromatin organization;cytoskeleton-dependent intracellular transport;establishment of localization;localization;macromolecule localization;organelle localization;protein localization;protein targeting;regulation of biol…	brush border;catalytic complex;cell cortex;cell projection;cellular anatomical entity;cytoplasm;cytoplasmic vesicle;cytoskeleton;cytosol;extracellular organelle;intracellular membrane-bounded organelle;intracellular non-membrane-bounded organelle;intracellular organelle;membrane;microvillus;non-membrane-bounded organelle;nucleolus;nucleoplasm;organelle;plasma membrane;protein-containing complex;v…		IQ;Myosin_head;Myosin_TH1	AFFAR_YY1_TARGETS_UP;BLALOCK_ALZHEIMERS_DISEASE_UP;BRUINS_UVC_RESPONSE_VIA_TP53_GROUP_A;CHIARADONNA_NEOPLASTIC_TRANSFORMATION_CDC25_DN;CUI_TCF21_TARGETS_2_DN;DANG_REGULATED_BY_MYC_DN;GAVIN_FOXP3_TARGETS_CLUSTER_P4;GROSS_HYPOXIA_VIA_ELK3_UP;JOHNSTONE_PARVB_TARGETS_3_UP;LASTOWSKA_NEUROBLASTOMA_COPY_NUMBER_UP;MA_MYELOID_DIFFERENTIATION_UP;MARSON_FOXP3_TARGETS_UP;MCBRYAN_PUBERTAL_BREAST_4_5WK_DN;MCBR…	3D-structure;Acetylation;Actin-binding;Alternativesplicing;ATP-binding;Calmodulin-binding;Cellmembrane;Cellprojection;Cytoplasm;Cytoplasmicvesicle;Directproteinsequencing;Membrane;Methylation;Motorprotein;Myosin;Nucleotide-binding;Nucleus;Phosphoprotein;Referenceproteome;Repeat	B-WICH complex	GO:0006325;GO:0006338;GO:0006355;GO:0006356;GO:0006357;GO:0006359;GO:0006605;GO:0006612;GO:0006810;GO:0007015;GO:0007165;GO:0007166;GO:0007167;GO:0007169;GO:0008104;GO:0009889;GO:0009891;GO:0009893;GO:0009966;GO:0009967;GO:0009987;GO:0010033;GO:0010468;GO:0010556;GO:0010557;GO:0010604;GO:0010646;GO:0010647;GO:0016043;GO:0019219;GO:0019222;GO:0023051;GO:0023056;GO:0030029;GO:0030048;GO:0030050;GO:…	GO:0000146;GO:0000166;GO:0003774;GO:0003779;GO:0005102;GO:0005488;GO:0005515;GO:0005516;GO:0005524;GO:0008092;GO:0017076;GO:0019899;GO:0030554;GO:0031267;GO:0032553;GO:0032555;GO:0032559;GO:0035639;GO:0036094;GO:0043167;GO:0043168;GO:0044877;GO:0051015;GO:0051020;GO:0097159;GO:0097367;GO:0140657;GO:1901265;GO:1901363	GO:0005654;GO:0005730;GO:0005737;GO:0005829;GO:0005856;GO:0005886;GO:0005902;GO:0005903;GO:0005938;GO:0009925;GO:0012506;GO:0015629;GO:0016020;GO:0016328;GO:0016459;GO:0016461;GO:0016604;GO:0030139;GO:0030659;GO:0031090;GO:0031253;GO:0031256;GO:0031410;GO:0031941;GO:0031982;GO:0032587;GO:0032589;GO:0032991;GO:0042995;GO:0043226;GO:0043227;GO:0043228;GO:0043229;GO:0043230;GO:0043231;GO:0043232;GO:…	GO:0006325;GO:0006355;GO:0006605;GO:0006810;GO:0007165;GO:0007166;GO:0008104;GO:0009987;GO:0016043;GO:0019222;GO:0030705;GO:0031399;GO:0032880;GO:0033036;GO:0042221;GO:0050789;GO:0050896;GO:0051179;GO:0051234;GO:0051640;GO:0051641;GO:0065007;GO:0071840	GO:0005654;GO:0005730;GO:0005737;GO:0005829;GO:0005856;GO:0005886;GO:0005902;GO:0005903;GO:0005938;GO:0016020;GO:0031410;GO:0031982;GO:0032991;GO:0042995;GO:0043226;GO:0043228;GO:0043229;GO:0043230;GO:0043231;GO:0043232;GO:0110165;GO:1902494		Unconventional myosin-Ic	O00159	O00159	MYO1C_HUMAN	MYO1C	Unconventional myosin-Ic	MYO1C	4BYF	MYO1C_HUMAN			1.60344	0.0759959	-0.409119	-2.97114
11.3285	11.0925	11.4304	11.8411	12.2714	11.82	12.0419	12.1366	biological regulation;cellular component assembly;cellular component organization;cellular component organization or biogenesis;cellular localization;cellular macromolecule localization;cellular process;establishment of localization;establishment of localization in cell;establishment of protein localization;exocytic process;exocytosis;export from cell;Golgi vesicle transport;histamine secretion;h…	binding;molecular adaptor activity;protein binding;protein-macromolecule adaptor activity;SNAP receptor activity;SNARE binding;syntaxin binding;syntaxin-1 binding	adherens junction;anchoring junction;azurophil granule;bounding membrane of organelle;cell junction;cell projection;cell-cell junction;cell-substrate junction;cellular anatomical entity;cytoplasm;cytoplasmic vesicle;cytoplasmic vesicle membrane;endocytic vesicle membrane;extracellular exosome;extracellular membrane-bounded organelle;extracellular organelle;extracellular vesicle;focal adhesion;int…	biological regulation;cellular component assembly;cellular component organization;cellular component organization or biogenesis;cellular localization;cellular process;establishment of localization;exocytosis;Golgi vesicle transport;hormone transport;localization;macromolecule localization;membrane fusion;membrane organization;organelle fusion;organelle organization;protein localization;protein tr…	cell junction;cell projection;cellular anatomical entity;cytoplasm;cytoplasmic vesicle;extracellular organelle;intracellular membrane-bounded organelle;intracellular organelle;lysosome;membrane;membrane protein complex;mitochondrion;neuron projection;nucleoplasm;organelle;plasma membrane;presynapse;protein-containing complex;secretory vesicle;vacuole;vesicle	SNARE interactions in vesicular transport	SNAP-25	BRUINS_UVC_RESPONSE_EARLY_LATE;BRUNO_HEMATOPOIESIS;BUYTAERT_PHOTODYNAMIC_THERAPY_STRESS_UP;BYSTRYKH_HEMATOPOIESIS_STEM_CELL_QTL_TRANS;CHUNG_BLISTER_CYTOTOXICITY_DN;CROONQUIST_NRAS_VS_STROMAL_STIMULATION_UP;CUI_TCF21_TARGETS_2_DN;DIAZ_CHRONIC_MYELOGENOUS_LEUKEMIA_UP;GOTZMANN_EPITHELIAL_TO_MESENCHYMAL_TRANSITION_DN;HELLER_HDAC_TARGETS_SILENCED_BY_METHYLATION_UP;HIRSCH_CELLULAR_TRANSFORMATION_SIGNAT…	3D-structure;Acetylation;Alternativesplicing;Cellmembrane;Coiledcoil;Directproteinsequencing;Lipoprotein;Membrane;Palmitate;Phosphoprotein;Proteintransport;Referenceproteome;Repeat;Synapse;Synaptosome;Transport	SNARE complex (SNAP23, STX1A);SNARE complex (STX11, VAMP2, SNAP23);SNARE complex (STX2, SNAP23);SNARE complex (STX4, SNAP23);SNARE complex (STX4, SNAP23, VAMP1);SNARE complex (STX4, SNAP23, VAMP2);SNARE complex (STX4, VAMP8, VAMP3, SNAP23);SNARE complex (STX6, SNAP23)	GO:0001821;GO:0002441;GO:0002553;GO:0006810;GO:0006887;GO:0006892;GO:0006903;GO:0006906;GO:0006996;GO:0008104;GO:0009914;GO:0009987;GO:0010817;GO:0015031;GO:0016043;GO:0016050;GO:0016082;GO:0016192;GO:0022607;GO:0023061;GO:0031629;GO:0032940;GO:0033036;GO:0043933;GO:0045184;GO:0046879;GO:0046903;GO:0048193;GO:0048284;GO:0048499;GO:0051179;GO:0051234;GO:0051608;GO:0051641;GO:0051649;GO:0061024;GO:…	GO:0000149;GO:0005484;GO:0005488;GO:0005515;GO:0017075;GO:0019905;GO:0030674;GO:0060090	GO:0000323;GO:0005654;GO:0005737;GO:0005739;GO:0005764;GO:0005766;GO:0005773;GO:0005886;GO:0005911;GO:0005912;GO:0005925;GO:0012506;GO:0016020;GO:0030054;GO:0030055;GO:0030141;GO:0030659;GO:0030666;GO:0030667;GO:0030670;GO:0031090;GO:0031201;GO:0031410;GO:0031982;GO:0032991;GO:0035579;GO:0042581;GO:0042582;GO:0042995;GO:0043005;GO:0043226;GO:0043227;GO:0043229;GO:0043230;GO:0043231;GO:0065010;GO:…	GO:0006810;GO:0006887;GO:0006996;GO:0008104;GO:0009914;GO:0009987;GO:0015031;GO:0016043;GO:0016050;GO:0016082;GO:0016192;GO:0022607;GO:0031629;GO:0033036;GO:0046903;GO:0048193;GO:0048284;GO:0051179;GO:0051234;GO:0051641;GO:0061024;GO:0061025;GO:0065003;GO:0065007;GO:0065008;GO:0071840	GO:0005654;GO:0005737;GO:0005739;GO:0005764;GO:0005773;GO:0005886;GO:0016020;GO:0030054;GO:0031410;GO:0031982;GO:0032991;GO:0042995;GO:0043005;GO:0043226;GO:0043229;GO:0043230;GO:0043231;GO:0098793;GO:0098796;GO:0099503;GO:0110165	ko04130	Synaptosomal-associated protein 23	O00161	O00161	SNP23_HUMAN	SNAP23	Synaptosomal-associated protein 23	SNAP23	1NHL;3ZUS	SNP23_HUMAN			1.90423	0.0547664	0.644343	3.5234
10.7173	9.95623	8.39377	9.80966	10.4211	10.3971	10.4896	10.1482	biological regulation;chloride transport;establishment of localization;inorganic anion transport;localization;metal ion transport;monoatomic anion transport;monoatomic cation transport;monoatomic ion transport;multicellular organismal process;muscle contraction;muscle system process;negative regulation of biological process;negative regulation of macromolecule metabolic process;negative regulatio…	binding;channel activity;channel regulator activity;chloride channel activity;chloride transmembrane transporter activity;inorganic anion transmembrane transporter activity;inorganic molecular entity transmembrane transporter activity;ion channel regulator activity;molecular function regulator activity;monoatomic anion channel activity;monoatomic anion transmembrane transporter activity;monoatomi…	anchoring junction;apical plasma membrane;ATPase dependent transmembrane transport complex;cation-transporting ATPase complex;caveola;cell junction;cell-cell contact zone;cell-cell junction;cellular anatomical entity;intercalated disc;membrane;membrane microdomain;membrane protein complex;membrane raft;plasma membrane;plasma membrane protein complex;plasma membrane raft;plasma membrane region;pro…	biological regulation;establishment of localization;localization;monoatomic ion transport;multicellular organismal process;muscle contraction;muscle system process;regulation of biological process;regulation of biological quality;regulation of metabolic process;regulation of molecular function;regulation of protein modification process;regulation of transport;transport	cell junction;cellular anatomical entity;membrane;membrane protein complex;plasma membrane;protein-containing complex		ATP1G1_PLM_MAT8	BOQUEST_STEM_CELL_CULTURED_VS_FRESH_UP;BOQUEST_STEM_CELL_UP;BORCZUK_MALIGNANT_MESOTHELIOMA_DN;BRUINS_UVC_RESPONSE_VIA_TP53_GROUP_A;CAIRO_HEPATOBLASTOMA_DN;CARRILLOREIXACH_HEPATOBLASTOMA_VS_NORMAL_DN;DELYS_THYROID_CANCER_DN;DESERT_PERIPORTAL_HEPATOCELLULAR_CARCINOMA_SUBCLASS_UP;FEVR_CTNNB1_TARGETS_UP;HAEGERSTRAND_RESPONSE_TO_IMATINIB;KIM_ALL_DISORDERS_OLIGODENDROCYTE_NUMBER_CORR_UP;LEE_BMP2_TARGET…	3D-structure;Cellmembrane;Glutathionylation;Iontransport;Lipoprotein;Membrane;Palmitate;Phosphoprotein;Potassium;Potassiumtransport;Referenceproteome;Signal;Sodium;Sodium/potassiumtransport;Sodiumtransport;Transmembrane;Transmembranehelix;Transport		GO:0002028;GO:0003008;GO:0003012;GO:0006810;GO:0006811;GO:0006812;GO:0006813;GO:0006814;GO:0006820;GO:0006821;GO:0006936;GO:0008016;GO:0009892;GO:0010605;GO:0010732;GO:0010734;GO:0010765;GO:0010959;GO:0015698;GO:0019222;GO:0022898;GO:0030001;GO:0031399;GO:0031400;GO:0032409;GO:0032412;GO:0032501;GO:0032879;GO:0034762;GO:0034764;GO:0034765;GO:0034767;GO:0042391;GO:0043269;GO:0043270;GO:0044057;GO:…	GO:0005215;GO:0005216;GO:0005253;GO:0005254;GO:0005488;GO:0005515;GO:0008509;GO:0015075;GO:0015103;GO:0015108;GO:0015267;GO:0015318;GO:0016247;GO:0017080;GO:0022803;GO:0022857;GO:0044325;GO:0098772;GO:0099106;GO:0141108;GO:1901702	GO:0005886;GO:0005890;GO:0005901;GO:0005911;GO:0014704;GO:0016020;GO:0016324;GO:0030054;GO:0030315;GO:0032991;GO:0042383;GO:0044291;GO:0044853;GO:0045121;GO:0070161;GO:0090533;GO:0098533;GO:0098590;GO:0098796;GO:0098797;GO:0098857;GO:0110165;GO:1902495;GO:1990351	GO:0003012;GO:0006810;GO:0006811;GO:0006936;GO:0019222;GO:0031399;GO:0032501;GO:0050789;GO:0051049;GO:0051179;GO:0051234;GO:0065007;GO:0065008;GO:0065009	GO:0005886;GO:0016020;GO:0030054;GO:0032991;GO:0098796;GO:0110165		Phospholemman	O00168	O00168	PLM_HUMAN	FXYD1	Phospholemman	FXYD1	2JO1	PLM_HUMAN			0.626236	0.328232	0.644762	1.31521
13.9659	14.0182	14.2339	14.3505	14.5649	14.7538	14.7527	14.7611	biological regulation;cellular localization;cellular macromolecule localization;cellular metabolic process;cellular process;establishment of localization;establishment of protein localization;establishment of protein localization to mitochondrion;establishment of protein localization to organelle;localization;macromolecule localization;macromolecule metabolic process;metabolic process;nitrogen co…	aryl hydrocarbon receptor binding;binding;catalytic activity;catalytic activity, acting on a protein;cis-trans isomerase activity;DNA-binding transcription factor binding;GAF domain binding;isomerase activity;peptidyl-prolyl cis-trans isomerase activity;protein binding;protein domain specific binding;RNA polymerase II-specific DNA-binding transcription factor binding;signaling receptor binding;tr…	aryl hydrocarbon receptor complex;cellular anatomical entity;cytoplasm;cytosol;intracellular protein-containing complex;membrane;nucleoplasm;protein-containing complex;receptor complex	biological regulation;cellular localization;cellular process;establishment of localization;localization;macromolecule localization;macromolecule metabolic process;metabolic process;nitrogen compound metabolic process;primary metabolic process;protein folding;protein localization;protein maturation;protein metabolic process;protein targeting;regulation of biological process;xenobiotic metabolic pr…	cellular anatomical entity;cytoplasm;cytosol;membrane;nucleoplasm;protein-containing complex;receptor complex		FKBP_C	BYSTRYKH_HEMATOPOIESIS_STEM_CELL_AND_BRAIN_QTL_TRANS;CHIARETTI_ACUTE_LYMPHOBLASTIC_LEUKEMIA_ZAP70;GARY_CD5_TARGETS_UP;GOTZMANN_EPITHELIAL_TO_MESENCHYMAL_TRANSITION_DN;HOUNKPE_HOUSEKEEPING_GENES;KYNG_WERNER_SYNDROM_AND_NORMAL_AGING_DN;LOCKWOOD_AMPLIFIED_IN_LUNG_CANCER;LOPEZ_MBD_TARGETS;MATSUDA_NATURAL_KILLER_DIFFERENTIATION;MODY_HIPPOCAMPUS_POSTNATAL;NIKOLSKY_BREAST_CANCER_11Q12_Q14_AMPLICON;ONKEN…	3D-structure;Cushingsyndrome;Cytoplasm;Phosphoprotein;Referenceproteome;Repeat;TPRrepeat		GO:0006457;GO:0006605;GO:0006626;GO:0006805;GO:0006807;GO:0008104;GO:0008152;GO:0009966;GO:0009987;GO:0010646;GO:0010738;GO:0019538;GO:0022417;GO:0023051;GO:0033036;GO:0033365;GO:0043170;GO:0044237;GO:0044238;GO:0045184;GO:0048583;GO:0050789;GO:0050794;GO:0051179;GO:0051234;GO:0051604;GO:0051641;GO:0065007;GO:0070585;GO:0070727;GO:0071704;GO:0072594;GO:0072655;GO:1901564;GO:1902531	GO:0003712;GO:0003713;GO:0003755;GO:0003824;GO:0005102;GO:0005488;GO:0005515;GO:0008134;GO:0016853;GO:0016859;GO:0017162;GO:0019904;GO:0036004;GO:0051082;GO:0061629;GO:0140096;GO:0140110;GO:0140297	GO:0005654;GO:0005737;GO:0005829;GO:0016020;GO:0032991;GO:0034751;GO:0043235;GO:0110165;GO:0140535	GO:0006457;GO:0006605;GO:0006805;GO:0006807;GO:0008104;GO:0008152;GO:0009987;GO:0019538;GO:0033036;GO:0043170;GO:0044238;GO:0050789;GO:0051179;GO:0051234;GO:0051604;GO:0051641;GO:0065007	GO:0005654;GO:0005737;GO:0005829;GO:0016020;GO:0032991;GO:0043235;GO:0110165		AH receptor-interacting protein	O00170	O00170	AIP_HUMAN	AIP	AH receptor-interacting protein	AIP	2LKN;4AIF;4APO;7ZUB	AIP_HUMAN	+	photoX_DMSO	2.83206	0.0222825	0.565961	5.53077
12.4661	12.5998	12.1982	12.479	12.3838	12.3071	12.3811	12.4999	biological regulation;biosynthetic process;carbohydrate derivative metabolic process;cellular aromatic compound metabolic process;cellular biosynthetic process;cellular metabolic process;cellular nitrogen compound metabolic process;cellular process;GTP metabolic process;heterocycle metabolic process;immune response;immune system process;macromolecule biosynthetic process;macromolecule metabolic p…	anion binding;binding;carbohydrate derivative binding;catalytic activity;GTP binding;GTPase activity;guanyl nucleotide binding;guanyl ribonucleotide binding;heterocyclic compound binding;hydrolase activity;hydrolase activity, acting on acid anhydrides;hydrolase activity, acting on acid anhydrides, in phosphorus-containing anhydrides;ion binding;nucleic acid binding;nucleoside phosphate binding;nu…	catalytic complex;cellular anatomical entity;cytoplasmic exosome (RNase complex);cytosol;exoribonuclease complex;exosome (RNase complex);membrane;protein-containing complex	biological regulation;biosynthetic process;carbohydrate derivative metabolic process;cellular aromatic compound metabolic process;cellular nitrogen compound metabolic process;cellular process;heterocycle metabolic process;immune response;immune system process;macromolecule biosynthetic process;macromolecule metabolic process;metabolic process;nitrogen compound metabolic process;nucleobase-contain…	catalytic complex;cellular anatomical entity;cytosol;exosome (RNase complex);membrane;protein-containing complex		GTP_EFTU	ACEVEDO_METHYLATED_IN_LIVER_CANCER_DN;AGUIRRE_PANCREATIC_CANCER_COPY_NUMBER_DN;BENPORATH_NANOG_TARGETS;BENPORATH_OCT4_TARGETS;BLALOCK_ALZHEIMERS_DISEASE_UP;BLANCO_MELO_BRONCHIAL_EPITHELIAL_CELLS_INFLUENZA_A_DEL_NS1_INFECTION_UP;DORSAM_HOXA9_TARGETS_UP;GARY_CD5_TARGETS_UP;GRAESSMANN_APOPTOSIS_BY_DOXORUBICIN_UP;HOUNKPE_HOUSEKEEPING_GENES;IWANAGA_CARCINOGENESIS_BY_KRAS_DN;JAZAERI_BREAST_CANCER_BRCA1…	Cytoplasm;GTP-binding;Nucleotide-binding;Phosphoprotein;Referenceproteome		GO:0002376;GO:0006139;GO:0006163;GO:0006414;GO:0006725;GO:0006753;GO:0006793;GO:0006796;GO:0006807;GO:0006955;GO:0007165;GO:0008152;GO:0009058;GO:0009059;GO:0009117;GO:0009141;GO:0009144;GO:0009150;GO:0009199;GO:0009205;GO:0009259;GO:0009889;GO:0009893;GO:0009894;GO:0009896;GO:0009987;GO:0010468;GO:0010556;GO:0010604;GO:0019219;GO:0019222;GO:0019637;GO:0019693;GO:0031323;GO:0031325;GO:0031326;GO:…	GO:0000166;GO:0003676;GO:0003723;GO:0003746;GO:0003824;GO:0003924;GO:0005488;GO:0005525;GO:0008135;GO:0016462;GO:0016787;GO:0016817;GO:0016818;GO:0017076;GO:0017111;GO:0019001;GO:0032553;GO:0032555;GO:0032561;GO:0035639;GO:0036094;GO:0043167;GO:0043168;GO:0045182;GO:0090079;GO:0097159;GO:0097367;GO:1901265;GO:1901363	GO:0000177;GO:0000178;GO:0005829;GO:0016020;GO:0032991;GO:0110165;GO:1902494;GO:1905354	GO:0002376;GO:0006139;GO:0006414;GO:0006725;GO:0006793;GO:0006807;GO:0006955;GO:0007165;GO:0008152;GO:0009058;GO:0009059;GO:0009117;GO:0009987;GO:0019222;GO:0034641;GO:0043170;GO:0044238;GO:0044281;GO:0046483;GO:0050789;GO:0050896;GO:0055086;GO:0065007;GO:1901135	GO:0000178;GO:0005829;GO:0016020;GO:0032991;GO:0110165;GO:1902494		GTP-binding protein 1	O00178	O00178	GTPB1_HUMAN	GTPBP1	GTP-binding protein 1	GTPBP1		GTPB1_HUMAN			0.178108	0.751222	-0.0428085	-0.457254
12.2478	12.2445	12.4188	12.0621	12.152	12.0495	12.2722	12.2018	amide transport;anatomical structure development;animal organ development;biological regulation;brain development;carbohydrate homeostasis;cell adhesion;cell-cell adhesion;cellular homeostasis;cellular localization;cellular macromolecule localization;cellular process;cellular response to chemical stimulus;cellular response to cytokine stimulus;cellular response to organic substance;cellular respo…	binding;protein binding;protein-containing complex binding;SNARE binding;syntaxin binding;syntaxin-1 binding	apical plasma membrane;basolateral plasma membrane;cellular anatomical entity;cytoplasmic vesicle;cytosol;endocytic vesicle;extracellular exosome;extracellular membrane-bounded organelle;extracellular organelle;extracellular vesicle;intracellular membrane-bounded organelle;intracellular organelle;intracellular vesicle;membrane;membrane-bounded organelle;organelle;phagocytic vesicle;plasma membran…	amide transport;anatomical structure development;biological regulation;cell adhesion;cellular homeostasis;cellular localization;cellular process;chemical homeostasis;developmental process;establishment of localization;exocytosis;homeostatic process;hormone transport;immune system process;intracellular protein transport;localization;macromolecule localization;membrane docking;neurotransmitter secr…	cellular anatomical entity;cytoplasmic vesicle;cytosol;extracellular organelle;intracellular membrane-bounded organelle;intracellular organelle;membrane;organelle;plasma membrane;presynapse;secretory vesicle;vesicle		Sec1	APPIERTO_RESPONSE_TO_FENRETINIDE_UP;BURTON_ADIPOGENESIS_9;BUYTAERT_PHOTODYNAMIC_THERAPY_STRESS_UP;CHEN_METABOLIC_SYNDROM_NETWORK;CUI_TCF21_TARGETS_2_DN;DACOSTA_UV_RESPONSE_VIA_ERCC3_DN;DIAZ_CHRONIC_MYELOGENOUS_LEUKEMIA_UP;ENK_UV_RESPONSE_KERATINOCYTE_DN;FRASOR_RESPONSE_TO_SERM_OR_FULVESTRANT_UP;FULCHER_INFLAMMATORY_RESPONSE_LECTIN_VS_LPS_DN;GENTILE_UV_HIGH_DOSE_DN;GENTILE_UV_RESPONSE_CLUSTER_D1;G…	Cellmembrane;Cytoplasm;Membrane;Phosphoprotein;Proteintransport;Referenceproteome;Transport		GO:0001678;GO:0002252;GO:0002376;GO:0002790;GO:0006810;GO:0006836;GO:0006886;GO:0006887;GO:0006904;GO:0007155;GO:0007269;GO:0007420;GO:0008104;GO:0009306;GO:0009719;GO:0009725;GO:0009914;GO:0009987;GO:0010033;GO:0010243;GO:0010817;GO:0010827;GO:0010829;GO:0015031;GO:0015833;GO:0016192;GO:0017157;GO:0017158;GO:0019725;GO:0022406;GO:0022615;GO:0023061;GO:0030072;GO:0030073;GO:0032502;GO:0032868;GO:…	GO:0000149;GO:0005488;GO:0005515;GO:0017075;GO:0019905;GO:0044877	GO:0005829;GO:0005886;GO:0016020;GO:0016323;GO:0016324;GO:0030139;GO:0030141;GO:0031091;GO:0031410;GO:0031982;GO:0042581;GO:0043226;GO:0043227;GO:0043229;GO:0043230;GO:0043231;GO:0045335;GO:0065010;GO:0070062;GO:0070820;GO:0097708;GO:0098590;GO:0098793;GO:0099503;GO:0110165;GO:1903561	GO:0002376;GO:0006810;GO:0006836;GO:0006886;GO:0006887;GO:0007155;GO:0007269;GO:0008104;GO:0009719;GO:0009914;GO:0009987;GO:0015031;GO:0015833;GO:0016192;GO:0019725;GO:0022406;GO:0032502;GO:0033036;GO:0042221;GO:0042592;GO:0042886;GO:0046903;GO:0048856;GO:0048878;GO:0050789;GO:0050896;GO:0051049;GO:0051179;GO:0051234;GO:0051640;GO:0051641;GO:0065007;GO:0065008;GO:0099643;GO:0140056	GO:0005829;GO:0005886;GO:0016020;GO:0031410;GO:0031982;GO:0043226;GO:0043229;GO:0043230;GO:0043231;GO:0098793;GO:0099503;GO:0110165		Syntaxin-binding protein 3	O00186	O00186	STXB3_HUMAN	STXBP3	Syntaxin-binding protein 3	STXBP3		STXB3_HUMAN			0.373619	0.52083	-0.0744069	-0.859561
10.8329	10.441	9.73582	10.769	10.8787	10.7502	10.8588	11.1126	cell adhesion;cell junction assembly;cell junction organization;cell-cell adhesion;cell-cell junction assembly;cell-cell junction organization;cellular aromatic compound metabolic process;cellular component assembly;cellular component organization;cellular component organization or biogenesis;cellular metabolic process;cellular nitrogen compound metabolic process;cellular process;heterocycle meta…	binding;cadherin binding;cell adhesion molecule binding;protein binding	adherens junction;anchoring junction;cell junction;cell-cell junction;cellular anatomical entity;cytoplasm;intracellular membrane-bounded organelle;intracellular organelle;membrane;membrane-bounded organelle;messenger ribonucleoprotein complex;nucleus;organelle;plasma membrane;protein-containing complex;ribonucleoprotein complex	cell adhesion;cell junction organization;cellular aromatic compound metabolic process;cellular component assembly;cellular component organization;cellular component organization or biogenesis;cellular nitrogen compound metabolic process;cellular process;heterocycle metabolic process;macromolecule metabolic process;metabolic process;mRNA metabolic process;mRNA processing;nitrogen compound metaboli…	cell junction;cellular anatomical entity;cytoplasm;intracellular membrane-bounded organelle;intracellular organelle;membrane;nucleus;organelle;plasma membrane;protein-containing complex;ribonucleoprotein complex		Arm	BASSO_B_LYMPHOCYTE_NETWORK;BOYLAN_MULTIPLE_MYELOMA_C_UP;BREDEMEYER_RAG_SIGNALING_NOT_VIA_ATM_DN;BRUINS_UVC_RESPONSE_MIDDLE;CUI_TCF21_TARGETS_2_DN;DANG_REGULATED_BY_MYC_DN;DOANE_RESPONSE_TO_ANDROGEN_DN;GRAESSMANN_APOPTOSIS_BY_DOXORUBICIN_UP;GRAESSMANN_RESPONSE_TO_MC_AND_DOXORUBICIN_UP;KOYAMA_SEMA3B_TARGETS_UP;MARTENS_TRETINOIN_RESPONSE_DN;MEISSNER_NPC_HCP_WITH_H3K4ME2;MOOTHA_PGC;RODWELL_AGING_KIDN…	Alternativesplicing;Celladhesion;Celljunction;Coiledcoil;Cytoplasm;Methylation;mRNAprocessing;mRNAsplicing;Nucleus;Phosphoprotein;Referenceproteome;Repeat		GO:0006139;GO:0006396;GO:0006397;GO:0006725;GO:0006807;GO:0007043;GO:0007155;GO:0008152;GO:0008380;GO:0009987;GO:0016043;GO:0016070;GO:0016071;GO:0022607;GO:0034329;GO:0034330;GO:0034641;GO:0043170;GO:0044237;GO:0044238;GO:0045216;GO:0046483;GO:0071704;GO:0071840;GO:0090304;GO:0098609;GO:1901360	GO:0005488;GO:0005515;GO:0045296;GO:0050839	GO:0005634;GO:0005737;GO:0005886;GO:0005911;GO:0005912;GO:0016020;GO:0030054;GO:0032991;GO:0043226;GO:0043227;GO:0043229;GO:0043231;GO:0070161;GO:0110165;GO:1990124;GO:1990904	GO:0006139;GO:0006396;GO:0006397;GO:0006725;GO:0006807;GO:0007155;GO:0008152;GO:0008380;GO:0009987;GO:0016043;GO:0016070;GO:0016071;GO:0022607;GO:0034330;GO:0034641;GO:0043170;GO:0044238;GO:0046483;GO:0071840	GO:0005634;GO:0005737;GO:0005886;GO:0016020;GO:0030054;GO:0032991;GO:0043226;GO:0043229;GO:0043231;GO:0110165;GO:1990904		Splicing regulator ARVCF	O00192	O00192	ARVC_HUMAN	ARVCF	Splicing regulator ARVCF	ARVCF		ARVC_HUMAN			0.873875	0.2114	0.455412	1.73355
9.7096	9.20082	9.46147	10.151	10.3049	10.5962	10.6802	10.4326							SMAP		Acetylation;Isopeptidebond;Phosphoprotein;Referenceproteome;Ublconjugation								Small acidic protein	O00193	O00193	SMAP_HUMAN	SMAP	Small acidic protein	SMAP		SMAP_HUMAN	+	photoX_DMSO	2.14172	0.0451627	0.872736	3.98817
12.9416	12.8784	13.1565	12.8963	12.7923	12.8086	13.0154	12.8078	activation of immune response;activation of innate immune response;anatomical structure development;anatomical structure morphogenesis;animal organ morphogenesis;anterograde axonal transport;anterograde synaptic vesicle transport;antigen processing and presentation;antigen processing and presentation of exogenous antigen;antigen processing and presentation of lipid antigen via MHC class Ib;antige…	binding;enzyme binding;GTP-dependent protein binding;phosphatase binding;protein binding;protein phosphatase binding	AP-3 adaptor complex;AP-type membrane coat adaptor complex;axon cytoplasm;bounding membrane of organelle;cellular anatomical entity;clathrin adaptor complex;clathrin-coated vesicle membrane;coated vesicle membrane;cytoplasm;cytoplasmic region;cytoplasmic vesicle;cytoplasmic vesicle membrane;early endosome;endosome;Golgi apparatus;intracellular membrane-bounded organelle;intracellular organelle;in…	anatomical structure development;anterograde axonal transport;anterograde synaptic vesicle transport;axo-dendritic transport;axonal transport;biological regulation;biosynthetic process;cell differentiation;cell morphogenesis;cellular aromatic compound metabolic process;cellular component assembly;cellular component organization;cellular component organization or biogenesis;cellular homeostasis;ce…	AP-type membrane coat adaptor complex;cellular anatomical entity;cytoplasm;cytoplasmic vesicle;endosome;Golgi apparatus;intracellular membrane-bounded organelle;intracellular organelle;membrane;membrane protein complex;mitochondrion;organelle;protein-containing complex;vesicle	Lysosome	Adaptin_N;AP3B1_C;SEEEED	ACEVEDO_LIVER_TUMOR_VS_NORMAL_ADJACENT_TISSUE_UP;BAELDE_DIABETIC_NEPHROPATHY_DN;BENPORATH_NANOG_TARGETS;BENPORATH_SOX2_TARGETS;BORCZUK_MALIGNANT_MESOTHELIOMA_UP;DACOSTA_UV_RESPONSE_VIA_ERCC3_DN;DIAZ_CHRONIC_MYELOGENOUS_LEUKEMIA_UP;FEVR_CTNNB1_TARGETS_DN;GENTILE_UV_LOW_DOSE_DN;HAMAI_APOPTOSIS_VIA_TRAIL_UP;HOLLMANN_APOPTOSIS_VIA_CD40_DN;KARLSSON_TGFB1_TARGETS_DN;KEGG_LYSOSOME;MARTINEZ_RESPONSE_TO_T…	Albinism;Alternativesplicing;Cytoplasmicvesicle;Diseasevariant;Golgiapparatus;Hermansky-Pudlaksyndrome;Membrane;Phosphoprotein;Proteintransport;Referenceproteome;Transport	AP3 adaptor complex;AP3-BLOC1 complex;PI4K2A-WASH complex	GO:0000902;GO:0002218;GO:0002221;GO:0002224;GO:0002244;GO:0002253;GO:0002376;GO:0002475;GO:0002521;GO:0002573;GO:0002682;GO:0002684;GO:0002694;GO:0002696;GO:0002757;GO:0002758;GO:0002764;GO:0002831;GO:0002833;GO:0003006;GO:0003008;GO:0003016;GO:0006139;GO:0006351;GO:0006355;GO:0006357;GO:0006366;GO:0006605;GO:0006622;GO:0006623;GO:0006725;GO:0006807;GO:0006810;GO:0006873;GO:0006882;GO:0006886;GO:…	GO:0005488;GO:0005515;GO:0019899;GO:0019902;GO:0019903;GO:0030742	GO:0005737;GO:0005739;GO:0005765;GO:0005768;GO:0005769;GO:0005774;GO:0005794;GO:0012506;GO:0016020;GO:0030119;GO:0030123;GO:0030131;GO:0030659;GO:0030662;GO:0030665;GO:0031090;GO:0031410;GO:0031982;GO:0032838;GO:0032991;GO:0043226;GO:0043227;GO:0043229;GO:0043231;GO:0097708;GO:0098588;GO:0098796;GO:0098852;GO:0099568;GO:0110165;GO:0120111;GO:1904115	GO:0000902;GO:0002376;GO:0003016;GO:0006139;GO:0006351;GO:0006355;GO:0006366;GO:0006605;GO:0006725;GO:0006807;GO:0006810;GO:0006873;GO:0006886;GO:0006950;GO:0006954;GO:0006996;GO:0007005;GO:0007017;GO:0007018;GO:0007033;GO:0007040;GO:0007165;GO:0008088;GO:0008089;GO:0008104;GO:0008152;GO:0009058;GO:0009059;GO:0009987;GO:0015031;GO:0016043;GO:0016050;GO:0016070;GO:0016071;GO:0016192;GO:0019222;GO:…	GO:0005737;GO:0005739;GO:0005768;GO:0005794;GO:0016020;GO:0030119;GO:0031410;GO:0031982;GO:0032991;GO:0043226;GO:0043229;GO:0043231;GO:0098796;GO:0110165	ko04142	AP-3 complex subunit beta-1	O00203	O00203;Q13367	AP3B1_HUMAN	AP3B1	AP-3 complex subunit beta-1	AP3B1		AP3B1_HUMAN			0.643841	0.319042	-0.112189	-1.34554
11.6246	11.6521	11.3847	11.6552	11.5066	11.521	11.525	11.3725	ameboidal-type cell migration;autophagy;biological process involved in interspecies interaction between organisms;catabolic process;cell migration;cell motility;cellular catabolic process;cellular metabolic process;cellular process;cellular response to virus;endothelial cell migration;epithelial cell migration;lymphatic endothelial cell migration;macroautophagy;metabolic process;process utilizing…	binding;carbohydrate binding;cell adhesion molecule binding;integrin binding;protein binding;protein-containing complex binding;signaling receptor binding	cellular anatomical entity;cytoplasm;cytoplasmic vesicle;cytosol;extracellular space;intracellular membrane-bounded organelle;intracellular organelle;intracellular vesicle;membrane;membrane-bounded organelle;organelle;vesicle	autophagy;biological process involved in interspecies interaction between organisms;catabolic process;cell motility;cellular process;metabolic process;response to biotic stimulus;response to external stimulus;response to stimulus	cellular anatomical entity;cytoplasm;cytoplasmic vesicle;cytosol;extracellular space;intracellular membrane-bounded organelle;intracellular organelle;membrane;organelle;vesicle		Gal-bind_lectin	ASTIER_INTEGRIN_SIGNALING;BASAKI_YBX1_TARGETS_DN;BENPORATH_ES_1;BENPORATH_PROLIFERATION;BILD_HRAS_ONCOGENIC_SIGNATURE;BLALOCK_ALZHEIMERS_DISEASE_DN;BLALOCK_ALZHEIMERS_DISEASE_INCIPIENT_DN;BOYAULT_LIVER_CANCER_SUBCLASS_G6_UP;BRUINS_UVC_RESPONSE_LATE;BRUINS_UVC_RESPONSE_VIA_TP53_GROUP_B;CASORELLI_ACUTE_PROMYELOCYTIC_LEUKEMIA_DN;COLINA_TARGETS_OF_4EBP1_AND_4EBP2;CONCANNON_APOPTOSIS_BY_EPOXOMICIN_UP;…	3D-structure;Alternativesplicing;Autophagy;Cytoplasm;Cytoplasmicvesicle;Lectin;Referenceproteome;Repeat		GO:0001667;GO:0006914;GO:0008152;GO:0009056;GO:0009605;GO:0009607;GO:0009615;GO:0009987;GO:0010631;GO:0016236;GO:0016477;GO:0043207;GO:0043542;GO:0044237;GO:0044248;GO:0044419;GO:0048870;GO:0050896;GO:0051707;GO:0061919;GO:0098586;GO:0098792;GO:1904977	GO:0005102;GO:0005178;GO:0005488;GO:0005515;GO:0030246;GO:0044877;GO:0050839	GO:0005615;GO:0005737;GO:0005829;GO:0016020;GO:0031410;GO:0031982;GO:0043226;GO:0043227;GO:0043229;GO:0043231;GO:0097708;GO:0110165	GO:0006914;GO:0008152;GO:0009056;GO:0009605;GO:0009607;GO:0009987;GO:0044419;GO:0048870;GO:0050896	GO:0005615;GO:0005737;GO:0005829;GO:0016020;GO:0031410;GO:0031982;GO:0043226;GO:0043229;GO:0043231;GO:0110165		Galectin-8	O00214	O00214	LEG8_HUMAN	LGALS8	Galectin-8	LGALS8	2YRO;2YV8;2YXS;3AP4;3AP5;3AP6;3AP7;3AP9;3APB;3OJB;3VKL;3VKM;3VKN;3VKO;4BMB;4BME;4FQZ;4GXL;4HAN;5GZC;5GZD;5GZE;5GZF;5GZG;5T7I;5T7S;5T7T;5T7U;5VWG;6W4Z;6Z6Y;7AEN;7ALS;7P1M;8HL9	LEG8_HUMAN			0.623395	0.328883	-0.0978498	-1.31031
14.1136	14.3055	14.1814	14.5894	14.794	15.0314	14.972	15.0411	aerobic electron transport chain;aerobic respiration;aromatic compound biosynthetic process;ATP biosynthetic process;ATP metabolic process;biosynthetic process;carbohydrate derivative biosynthetic process;carbohydrate derivative metabolic process;cellular aromatic compound metabolic process;cellular biosynthetic process;cellular component assembly;cellular component organization;cellular componen…	4 iron, 4 sulfur cluster binding;active transmembrane transporter activity;binding;catalytic activity;cation binding;electron transfer activity;ion binding;iron-sulfur cluster binding;metal cluster binding;metal ion binding;NAD(P)H dehydrogenase (quinone) activity;NADH dehydrogenase (quinone) activity;NADH dehydrogenase (ubiquinone) activity;NADH dehydrogenase activity;oxidoreductase activity;oxi…	catalytic complex;cellular anatomical entity;inner mitochondrial membrane protein complex;intracellular membrane-bounded organelle;intracellular organelle;intracellular organelle lumen;membrane;membrane protein complex;membrane-bounded organelle;membrane-enclosed lumen;mitochondrial inner membrane;mitochondrial matrix;mitochondrial membrane;mitochondrial protein-containing complex;mitochondrial r…	biosynthetic process;carbohydrate derivative metabolic process;cellular aromatic compound metabolic process;cellular component assembly;cellular component organization;cellular component organization or biogenesis;cellular nitrogen compound metabolic process;cellular process;cellular respiration;electron transport chain;generation of precursor metabolites and energy;heterocycle metabolic process;…	catalytic complex;cellular anatomical entity;intracellular membrane-bounded organelle;intracellular organelle;membrane;membrane protein complex;mitochondrion;NADH dehydrogenase complex;organelle;organelle lumen;oxidoreductase complex;protein-containing complex	Alzheimer's disease;Huntington's disease;Oxidative phosphorylation;Parkinson's disease	Fer4_7	BOCHKIS_FOXA2_TARGETS;CHARAFE_BREAST_CANCER_LUMINAL_VS_BASAL_UP;CHOW_RASSF1_TARGETS_DN;DELACROIX_RARG_BOUND_MEF;ENK_UV_RESPONSE_KERATINOCYTE_UP;FLECHNER_BIOPSY_KIDNEY_TRANSPLANT_REJECTED_VS_OK_DN;FULCHER_INFLAMMATORY_RESPONSE_LECTIN_VS_LPS_UP;GRAESSMANN_APOPTOSIS_BY_DOXORUBICIN_DN;HEDVAT_ELF4_TARGETS_UP;KEGG_ALZHEIMERS_DISEASE;KEGG_HUNTINGTONS_DISEASE;KEGG_MEDICUS_REFERENCE_ELECTRON_TRANSFER_IN_C…	3D-structure;4Fe-4S;Diseasevariant;Electrontransport;Iron;Iron-sulfur;Membrane;Metal-binding;Mitochondrion;Mitochondrioninnermembrane;NAD;Oxidoreductase;Primarymitochondrialdisease;Referenceproteome;Repeat;Respiratorychain;Transitpeptide;Translocase;Transport;Ubiquinone	Respiratory chain complex I (holoenzyme), mitochondrial;Respiratory chain complex I (lambda subunit) mitochondrial	GO:0006091;GO:0006120;GO:0006139;GO:0006163;GO:0006164;GO:0006725;GO:0006753;GO:0006754;GO:0006793;GO:0006796;GO:0006807;GO:0006950;GO:0006979;GO:0008152;GO:0009058;GO:0009060;GO:0009117;GO:0009141;GO:0009142;GO:0009144;GO:0009145;GO:0009150;GO:0009152;GO:0009165;GO:0009199;GO:0009201;GO:0009205;GO:0009206;GO:0009259;GO:0009260;GO:0009987;GO:0010257;GO:0015980;GO:0015986;GO:0016043;GO:0018130;GO:…	GO:0003824;GO:0003954;GO:0003955;GO:0005215;GO:0005488;GO:0008137;GO:0009055;GO:0015399;GO:0015453;GO:0016491;GO:0016651;GO:0016655;GO:0022804;GO:0022857;GO:0043167;GO:0043169;GO:0046872;GO:0050136;GO:0051536;GO:0051539;GO:0051540	GO:0005739;GO:0005743;GO:0005747;GO:0005759;GO:0016020;GO:0019866;GO:0030964;GO:0031090;GO:0031966;GO:0031974;GO:0032991;GO:0043226;GO:0043227;GO:0043229;GO:0043231;GO:0043233;GO:0045271;GO:0070013;GO:0098796;GO:0098798;GO:0098800;GO:0098803;GO:0110165;GO:1902494;GO:1902495;GO:1990204;GO:1990351	GO:0006091;GO:0006139;GO:0006725;GO:0006793;GO:0006807;GO:0006950;GO:0006979;GO:0008152;GO:0009058;GO:0009117;GO:0009987;GO:0016043;GO:0022607;GO:0022900;GO:0034641;GO:0044238;GO:0044281;GO:0045333;GO:0046483;GO:0050896;GO:0055086;GO:0065003;GO:0071840;GO:1901135	GO:0005739;GO:0016020;GO:0030964;GO:0032991;GO:0043226;GO:0043229;GO:0043231;GO:0043233;GO:0098796;GO:0110165;GO:1902494;GO:1990204	ko00190;ko05010;ko05012;ko05016	NADH dehydrogenase [ubiquinone] iron-sulfur protein 8, mitochondrial	O00217	O00217	NDUS8_HUMAN	NDUFS8	NADH dehydrogenase [ubiquinone] iron-sulfur protein 8, mitochondrial	NDUFS8	5XTB;5XTD;5XTH;5XTI	NDUS8_HUMAN	+	photoX_DMSO	2.83229	0.0224091	0.662151	5.53135
8.61078	8.91269	8.96168	8.20797	8.68438	9.51187	8.4664	8.08838	activation of NF-kappaB-inducing kinase activity;activation of protein kinase activity;apoptotic process;apoptotic signaling pathway;biological regulation;cell death;cell surface receptor signaling pathway;cellular process;cellular response to abiotic stimulus;cellular response to environmental stimulus;cellular response to external stimulus;cellular response to mechanical stimulus;cellular respo…	binding;death receptor activity;enzyme binding;identical protein binding;molecular transducer activity;protease binding;protein binding;signaling receptor activity;TRAIL binding;transmembrane signaling receptor activity	cell surface;cellular anatomical entity;cytosol;Golgi apparatus;intracellular membrane-bounded organelle;intracellular organelle;membrane;membrane microdomain;membrane raft;membrane-bounded organelle;organelle;plasma membrane	biological regulation;cell surface receptor signaling pathway;cellular process;positive regulation of apoptotic process;positive regulation of catalytic activity;programmed cell death;regulation of biological process;regulation of catalytic activity;regulation of metabolic process;regulation of molecular function;regulation of protein modification process;response to abiotic stimulus;response to …	cell surface;cellular anatomical entity;cytosol;Golgi apparatus;intracellular membrane-bounded organelle;intracellular organelle;membrane;organelle;plasma membrane	Apoptosis;Cytokine-cytokine receptor interaction;Measles;Natural killer cell mediated cytotoxicity	Death;TNFR_c6	BILD_HRAS_ONCOGENIC_SIGNATURE;BLANCO_MELO_BETA_INTERFERON_TREATED_BRONCHIAL_EPITHELIAL_CELLS_UP;BLANCO_MELO_RESPIRATORY_SYNCYTIAL_VIRUS_INFECTION_A594_CELLS_UP;DUTTA_APOPTOSIS_VIA_NFKB;FISCHER_DIRECT_P53_TARGETS_META_ANALYSIS;GALI_TP53_TARGETS_APOPTOTIC_DN;GARGALOVIC_RESPONSE_TO_OXIDIZED_PHOSPHOLIPIDS_GREEN_UP;JAZAG_TGFB1_SIGNALING_VIA_SMAD4_DN;KEGG_APOPTOSIS;KEGG_CYTOKINE_CYTOKINE_RECEPTOR_INTER…	3D-structure;Apoptosis;Cellmembrane;Cytoplasm;Disulfidebond;Glycoprotein;Membrane;Methylation;Phosphoprotein;Receptor;Referenceproteome;Repeat;Signal;Transmembrane;Transmembranehelix		GO:0001932;GO:0001934;GO:0006915;GO:0007165;GO:0007166;GO:0007250;GO:0008219;GO:0008625;GO:0009605;GO:0009612;GO:0009628;GO:0009893;GO:0009987;GO:0010562;GO:0010604;GO:0012501;GO:0019220;GO:0019222;GO:0031323;GO:0031325;GO:0031399;GO:0031401;GO:0032147;GO:0033674;GO:0036462;GO:0042325;GO:0042327;GO:0042981;GO:0043065;GO:0043067;GO:0043068;GO:0043085;GO:0043549;GO:0044093;GO:0045859;GO:0045860;GO:…	GO:0002020;GO:0004888;GO:0005035;GO:0005488;GO:0005515;GO:0019899;GO:0038023;GO:0042802;GO:0045569;GO:0060089	GO:0005794;GO:0005829;GO:0005886;GO:0009986;GO:0016020;GO:0043226;GO:0043227;GO:0043229;GO:0043231;GO:0045121;GO:0098857;GO:0110165	GO:0007165;GO:0007166;GO:0009605;GO:0009628;GO:0009987;GO:0012501;GO:0019222;GO:0031399;GO:0043065;GO:0043085;GO:0050789;GO:0050790;GO:0050896;GO:0065007;GO:0065009	GO:0005794;GO:0005829;GO:0005886;GO:0009986;GO:0016020;GO:0043226;GO:0043229;GO:0043231;GO:0110165	ko04060;ko04210;ko04650;ko05162	Tumor necrosis factor receptor superfamily member 10A	O00220	O00220	TR10A_HUMAN	TNFRSF10A	Tumor necrosis factor receptor superfamily member 10A	TNFRSF10A	5CIR	TR10A_HUMAN			0.0140734	0.980985	0.0144765	0.0416696
9.1469	9.00747	8.81307	9.43832	8.32502	9.69126	9.82091	9.38429	biological regulation;cytoplasmic sequestering of protein;cytoplasmic sequestering of transcription factor;localization;maintenance of location;maintenance of protein location;negative regulation of DNA-binding transcription factor activity;negative regulation of molecular function;regulation of biological process;regulation of biosynthetic process;regulation of cellular biosynthetic process;regu…		cellular anatomical entity;cytoplasm;cytosol;fibrillar center;nucleoplasm	biological regulation;localization;regulation of biological process;regulation of DNA-templated transcription;regulation of metabolic process;regulation of molecular function	cellular anatomical entity;cytoplasm;cytosol;nucleoplasm	Adipocytokine signaling pathway;B cell receptor signaling pathway;Neurotrophin signaling pathway;T cell receptor signaling pathway	Ank_2	BASSO_CD40_SIGNALING_UP;BENPORATH_ES_CORE_NINE_CORRELATED;BERTUCCI_MEDULLARY_VS_DUCTAL_BREAST_CANCER_UP;BLANCO_MELO_COVID19_SARS_COV_2_INFECTION_A594_ACE2_EXPRESSING_CELLS_RUXOLITINIB_UP;BLANCO_MELO_COVID19_SARS_COV_2_INFECTION_A594_ACE2_EXPRESSING_CELLS_UP;BLANCO_MELO_COVID19_SARS_COV_2_LOW_MOI_INFECTION_A594_ACE2_EXPRESSING_CELLS_UP;BLANCO_MELO_MERS_COV_INFECTION_MCR5_CELLS_UP;BOYLAN_MULTIPLE_M…	ANKrepeat;Cytoplasm;Phosphoprotein;Referenceproteome;Repeat	CHUK-NFKB2-REL-IKBKG-SPAG9-NFKB1-NFKBIE-COPB2-TNIP1-NFKBIA-RELA-TNIP2 complex;IKB(epsilon)-RELA-cREL complex;TNF-alpha/NF-kappa B signaling complex (CHUK, KPNA3, NFKB2, NFKBIB, REL, IKBKG, NFKB1, NFKBIE, RELB, NFKBIA, RELA, TNIP2)	GO:0006355;GO:0009889;GO:0010468;GO:0010556;GO:0019219;GO:0019222;GO:0031323;GO:0031326;GO:0042994;GO:0043433;GO:0044092;GO:0045185;GO:0050789;GO:0050794;GO:0051090;GO:0051171;GO:0051179;GO:0051220;GO:0051235;GO:0051252;GO:0060255;GO:0065007;GO:0065009;GO:0080090;GO:2001141		GO:0001650;GO:0005654;GO:0005737;GO:0005829;GO:0110165	GO:0006355;GO:0019222;GO:0050789;GO:0051179;GO:0065007;GO:0065009	GO:0005654;GO:0005737;GO:0005829;GO:0110165	ko04660;ko04662;ko04722;ko04920	NF-kappa-B inhibitor epsilon	O00221	O00221	IKBE_HUMAN	NFKBIE	NF-kappa-B inhibitor epsilon	NFKBIE		IKBE_HUMAN			0.225081	0.69296	0.203928	0.560314
13.6341	13.724	13.6081	13.6249	13.4097	13.324	13.4856	13.2881	catabolic process;cell differentiation;cellular component assembly;cellular component organization;cellular component organization or biogenesis;cellular developmental process;cellular process;developmental process;macromolecule catabolic process;macromolecule metabolic process;metabolic process;modification-dependent macromolecule catabolic process;modification-dependent protein catabolic proces…	structural molecule activity	catalytic complex;cellular anatomical entity;cytoplasmic vesicle lumen;cytosol;endopeptidase complex;extracellular region;ficolin-1-rich granule lumen;intracellular membrane-bounded organelle;intracellular organelle;intracellular organelle lumen;intracellular protein-containing complex;membrane;membrane-bounded organelle;membrane-enclosed lumen;nucleoplasm;nucleus;organelle;organelle lumen;peptid…	catabolic process;cell differentiation;cellular component assembly;cellular component organization;cellular component organization or biogenesis;cellular process;developmental process;macromolecule catabolic process;macromolecule metabolic process;metabolic process;nitrogen compound metabolic process;primary metabolic process;protein catabolic process;protein metabolic process;protein-containing …	catalytic complex;cellular anatomical entity;cytosol;extracellular region;intracellular membrane-bounded organelle;intracellular organelle;membrane;nucleoplasm;nucleus;organelle;organelle lumen;proteasome complex;protein-containing complex	Proteasome	PCI;RPN6_C_helix;RPN6_N	ASTON_MAJOR_DEPRESSIVE_DISORDER_DN;BENPORATH_CYCLING_GENES;BERENJENO_TRANSFORMED_BY_RHOA_UP;BLALOCK_ALZHEIMERS_DISEASE_DN;BOYAULT_LIVER_CANCER_SUBCLASS_G3_UP;BROWNE_HCMV_INFECTION_48HR_UP;BYSTRYKH_HEMATOPOIESIS_STEM_CELL_QTL_TRANS;CONCANNON_APOPTOSIS_BY_EPOXOMICIN_UP;DEMAGALHAES_AGING_UP;FISCHER_G2_M_CELL_CYCLE;FLECHNER_BIOPSY_KIDNEY_TRANSPLANT_OK_VS_DONOR_UP;FLECHNER_BIOPSY_KIDNEY_TRANSPLANT_REJ…	3D-structure;Acetylation;Alternativesplicing;Cytoplasm;Directproteinsequencing;Isopeptidebond;Nucleus;Phosphoprotein;Proteasome;Referenceproteome;Ublconjugation	PA700 complex;PA700-20S-PA28 complex	GO:0006508;GO:0006511;GO:0006807;GO:0008152;GO:0009056;GO:0009057;GO:0009987;GO:0010498;GO:0016043;GO:0019538;GO:0019941;GO:0022607;GO:0030154;GO:0030163;GO:0032502;GO:0043161;GO:0043170;GO:0043248;GO:0043632;GO:0043933;GO:0044238;GO:0048863;GO:0048869;GO:0051603;GO:0065003;GO:0071704;GO:0071840;GO:1901564;GO:1901565;GO:1901575	GO:0005198	GO:0000502;GO:0005576;GO:0005634;GO:0005654;GO:0005829;GO:0008541;GO:0016020;GO:0022624;GO:0031974;GO:0031983;GO:0032991;GO:0034774;GO:0043226;GO:0043227;GO:0043229;GO:0043231;GO:0043233;GO:0060205;GO:0070013;GO:0110165;GO:0140535;GO:1902494;GO:1904813;GO:1905368;GO:1905369	GO:0006508;GO:0006807;GO:0008152;GO:0009056;GO:0009057;GO:0009987;GO:0016043;GO:0019538;GO:0022607;GO:0030154;GO:0030163;GO:0032502;GO:0043170;GO:0044238;GO:0051603;GO:0065003;GO:0071840	GO:0000502;GO:0005576;GO:0005634;GO:0005654;GO:0005829;GO:0016020;GO:0032991;GO:0043226;GO:0043229;GO:0043231;GO:0043233;GO:0110165;GO:1902494	ko03050	26S proteasome non-ATPase regulatory subunit 11	O00231	O00231	PSD11_HUMAN	PSMD11	26S proteasome non-ATPase regulatory subunit 11	PSMD11	5GJQ;5GJR;5L4K;5LN3;5M32;5T0C;5T0G;5T0H;5T0I;5T0J;5VFP;5VFQ;5VFR;5VFS;5VFT;5VFU;5VGZ;5VHF;5VHH;5VHI;5VHS;6MSB;6MSD;6MSE;6MSG;6MSH;6MSJ;6MSK;6WJD;6WJN;7QXN;7QXP;7QXU;7QXW;7QXX;7QY7;7QYA;7QYB;7W37;7W38;7W39;7W3A;7W3B;7W3C;7W3F;7W3G;7W3H;7W3I;7W3J;7W3K;7W3M;8CVT	PSD11_HUMAN	+	photoX_DMSO	2.72641	0.0261084	-0.270926	-5.27314
14.9445	14.9998	14.8201	14.887	14.7937	14.6832	14.8269	14.602	catabolic process;macromolecule catabolic process;macromolecule metabolic process;metabolic process;modification-dependent macromolecule catabolic process;modification-dependent protein catabolic process;nitrogen compound metabolic process;organic substance catabolic process;organic substance metabolic process;organonitrogen compound catabolic process;organonitrogen compound metabolic process;pri…		catalytic complex;cellular anatomical entity;cytoplasm;cytoplasmic vesicle lumen;cytosol;endopeptidase complex;extracellular exosome;extracellular membrane-bounded organelle;extracellular organelle;extracellular region;extracellular vesicle;ficolin-1-rich granule lumen;intracellular organelle lumen;intracellular protein-containing complex;membrane;membrane-bounded organelle;membrane-enclosed lume…	catabolic process;macromolecule catabolic process;macromolecule metabolic process;metabolic process;nitrogen compound metabolic process;primary metabolic process;protein catabolic process;protein metabolic process;proteolysis;proteolysis involved in protein catabolic process	catalytic complex;cellular anatomical entity;cytoplasm;cytosol;extracellular organelle;extracellular region;membrane;nucleoplasm;organelle;organelle lumen;proteasome complex;protein-containing complex;vesicle	Proteasome	PCI;RPN5_C	AIYAR_COBRA1_TARGETS_DN;BLALOCK_ALZHEIMERS_DISEASE_DN;BRUINS_UVC_RESPONSE_LATE;CHUANG_OXIDATIVE_STRESS_RESPONSE_UP;CONCANNON_APOPTOSIS_BY_EPOXOMICIN_UP;DELACROIX_RARG_BOUND_MEF;DIAZ_CHRONIC_MYELOGENOUS_LEUKEMIA_UP;HAMAI_APOPTOSIS_VIA_TRAIL_UP;HOUNKPE_HOUSEKEEPING_GENES;IBRAHIM_NRF2_UP;JOHNSTONE_PARVB_TARGETS_3_DN;KEGG_MEDICUS_REFERENCE_26S_PROTEASOME_MEDIATED_PROTEIN_DEGRADATION;KEGG_MEDICUS_VARI…	3D-structure;Acetylation;Alternativesplicing;Directproteinsequencing;Intellectualdisability;Isopeptidebond;Proteasome;Referenceproteome;Ublconjugation	PA700 complex;PA700-20S-PA28 complex	GO:0006508;GO:0006511;GO:0006807;GO:0008152;GO:0009056;GO:0009057;GO:0010498;GO:0019538;GO:0019941;GO:0030163;GO:0043161;GO:0043170;GO:0043632;GO:0044238;GO:0051603;GO:0071704;GO:1901564;GO:1901565;GO:1901575		GO:0000502;GO:0005576;GO:0005654;GO:0005737;GO:0005829;GO:0005838;GO:0008541;GO:0016020;GO:0022624;GO:0031974;GO:0031982;GO:0031983;GO:0032991;GO:0034774;GO:0043226;GO:0043227;GO:0043230;GO:0043233;GO:0060205;GO:0065010;GO:0070013;GO:0070062;GO:0110165;GO:0140535;GO:1902494;GO:1903561;GO:1904813;GO:1905368;GO:1905369	GO:0006508;GO:0006807;GO:0008152;GO:0009056;GO:0009057;GO:0019538;GO:0030163;GO:0043170;GO:0044238;GO:0051603	GO:0000502;GO:0005576;GO:0005654;GO:0005737;GO:0005829;GO:0016020;GO:0031982;GO:0032991;GO:0043226;GO:0043230;GO:0043233;GO:0110165;GO:1902494	ko03050	26S proteasome non-ATPase regulatory subunit 12	O00232	O00232	PSD12_HUMAN	PSMD12	26S proteasome non-ATPase regulatory subunit 12	PSMD12	5GJQ;5GJR;5L4K;5LN3;5M32;5T0C;5T0G;5T0H;5T0I;5T0J;5VFP;5VFQ;5VFR;5VFS;5VFT;5VFU;5VGZ;5VHF;5VHH;5VHI;5VHS;6MSB;6MSD;6MSE;6MSG;6MSH;6MSJ;6MSK;6WJD;6WJN;7QXN;7QXP;7QXU;7QXW;7QXX;7QY7;7QYA;7QYB;7W37;7W38;7W39;7W3A;7W3B;7W3C;7W3F;7W3G;7W3H;7W3I;7W3J;7W3K;7W3M;8CVT	PSD12_HUMAN			1.55929	0.0807821	-0.186401	-2.89295
13.4362	13.4872	13.4861	14.0478	14.2591	14.6024	14.4277	14.754	biological regulation;catabolic process;cellular component assembly;cellular component organization;cellular component organization or biogenesis;cellular process;macromolecule catabolic process;macromolecule metabolic process;metabolic process;modification-dependent macromolecule catabolic process;modification-dependent protein catabolic process;negative regulation of biological process;negative…	bHLH transcription factor binding;binding;DNA-binding transcription factor binding;protein binding;transcription coactivator activity;transcription coregulator activity;transcription factor binding;transcription regulator activity	cellular anatomical entity;cytoplasm;cytosol;intracellular membrane-bounded organelle;intracellular organelle;membrane-bounded organelle;nucleoplasm;nucleus;organelle;proteasome regulatory particle;protein-containing complex	biological regulation;catabolic process;cellular component assembly;cellular component organization;cellular component organization or biogenesis;cellular process;macromolecule catabolic process;macromolecule metabolic process;metabolic process;nitrogen compound metabolic process;primary metabolic process;protein metabolic process;protein-containing complex assembly;proteolysis;proteolysis involv…	cellular anatomical entity;cytoplasm;cytosol;intracellular membrane-bounded organelle;intracellular organelle;nucleoplasm;nucleus;organelle;protein-containing complex		Nas2_N;PDZ_6;Peptidase_M50	BENPORATH_NANOG_TARGETS;BYSTRYKH_HEMATOPOIESIS_STEM_CELL_QTL_TRANS;ENK_UV_RESPONSE_KERATINOCYTE_UP;FLECHNER_PBL_KIDNEY_TRANSPLANT_OK_VS_DONOR_UP;GRABARCZYK_BCL11B_TARGETS_DN;KAAB_FAILED_HEART_ATRIUM_DN;KEGG_MEDICUS_REFERENCE_26S_PROTEASOME_MEDIATED_PROTEIN_DEGRADATION;KEGG_MEDICUS_VARIANT_MUTATION_CAUSED_ABERRANT_ABETA_TO_26S_PROTEASOME_MEDIATED_PROTEIN_DEGRADATION;KEGG_MEDICUS_VARIANT_MUTATION_C…	Alternativesplicing;Chaperone;Phosphoprotein;Referenceproteome	PA700 complex;PA700-20S-PA28 complex	GO:0002791;GO:0002792;GO:0002793;GO:0006355;GO:0006508;GO:0006511;GO:0006807;GO:0008152;GO:0009056;GO:0009057;GO:0009889;GO:0009891;GO:0009893;GO:0009987;GO:0010468;GO:0010556;GO:0010557;GO:0010604;GO:0010646;GO:0010647;GO:0010648;GO:0010817;GO:0016043;GO:0019219;GO:0019222;GO:0019538;GO:0019941;GO:0022607;GO:0023051;GO:0023056;GO:0023057;GO:0031323;GO:0031325;GO:0031326;GO:0031328;GO:0032024;GO:…	GO:0003712;GO:0003713;GO:0005488;GO:0005515;GO:0008134;GO:0043425;GO:0140110;GO:0140297	GO:0005634;GO:0005654;GO:0005737;GO:0005829;GO:0005838;GO:0032991;GO:0043226;GO:0043227;GO:0043229;GO:0043231;GO:0110165	GO:0006355;GO:0006508;GO:0006807;GO:0008152;GO:0009056;GO:0009057;GO:0009987;GO:0016043;GO:0019222;GO:0019538;GO:0022607;GO:0032880;GO:0043170;GO:0044238;GO:0050789;GO:0051049;GO:0051603;GO:0065003;GO:0065007;GO:0065008;GO:0071840	GO:0005634;GO:0005654;GO:0005737;GO:0005829;GO:0032991;GO:0043226;GO:0043229;GO:0043231;GO:0110165		26S proteasome non-ATPase regulatory subunit 9	O00233	O00233	PSMD9_HUMAN	PSMD9	26S proteasome non-ATPase regulatory subunit 9	PSMD9		PSMD9_HUMAN	+	photoX_DMSO	2.59853	0.0304777	0.89646	4.97256
12.4598	11.9898	12.0577	13.0313	13.1575	13.8324	13.624	13.9439	cellular homeostasis;chemical homeostasis;copper ion homeostasis;copper ion transport;establishment of localization;homeostatic process;inorganic ion homeostasis;intracellular chemical homeostasis;intracellular copper ion homeostasis;intracellular monoatomic cation homeostasis;intracellular monoatomic ion homeostasis;localization;metal ion transport;monoatomic cation homeostasis;monoatomic cation…	binding;cation binding;copper chaperone activity;copper ion binding;copper-dependent protein binding;cuprous ion binding;ion binding;metal ion binding;metallochaperone activity;molecular carrier activity;protein binding;transition metal ion binding	cellular anatomical entity;cytosol	cellular homeostasis;chemical homeostasis;establishment of localization;homeostatic process;inorganic ion homeostasis;intracellular monoatomic ion homeostasis;localization;monoatomic ion transport;response to oxidative stress;response to stimulus;response to stress;transport	cellular anatomical entity;cytosol	Mineral absorption	HMA	BILBAN_B_CLL_LPL_UP;BRUECKNER_TARGETS_OF_MIRLET7A3_DN;BRUINS_UVC_RESPONSE_LATE;CHICAS_RB1_TARGETS_LOW_SERUM;CHUNG_BLISTER_CYTOTOXICITY_UP;DESERT_PERIVENOUS_HEPATOCELLULAR_CARCINOMA_SUBCLASS_UP;GRAESSMANN_APOPTOSIS_BY_DOXORUBICIN_UP;GRAESSMANN_RESPONSE_TO_MC_AND_DOXORUBICIN_UP;HOSHIDA_LIVER_CANCER_SUBCLASS_S3;HSIAO_HOUSEKEEPING_GENES;IM_SREBF1A_TARGETS;JISON_SICKLE_CELL_DISEASE_UP;KIM_ALL_DISORDER…	3D-structure;Acetylation;Chaperone;Copper;Coppertransport;Iontransport;Metal-binding;Phosphoprotein;Referenceproteome;Transport		GO:0000041;GO:0006810;GO:0006811;GO:0006812;GO:0006825;GO:0006873;GO:0006878;GO:0006950;GO:0006979;GO:0019725;GO:0030001;GO:0030003;GO:0042592;GO:0048878;GO:0050801;GO:0050896;GO:0051179;GO:0051234;GO:0055070;GO:0055080;GO:0055082;GO:0098771	GO:0005488;GO:0005507;GO:0005515;GO:0016530;GO:0016531;GO:0032767;GO:0043167;GO:0043169;GO:0046872;GO:0046914;GO:0140104;GO:1903136	GO:0005829;GO:0110165	GO:0006810;GO:0006811;GO:0006873;GO:0006950;GO:0006979;GO:0019725;GO:0042592;GO:0048878;GO:0050896;GO:0051179;GO:0051234;GO:0098771	GO:0005829;GO:0110165	ko04978	Copper transport protein ATOX1	O00244	O00244	ATOX1_HUMAN	ATOX1	Copper transport protein ATOX1	ATOX1	1FE0;1FE4;1FEE;1TL4;1TL5;2K1R;2LQ9;3CJK;3IWL;3IWX;4QOT;4YDX;4YEA;5F0W;5T7L;7DC1;7ZC3	ATOX1_HUMAN	+	photoX_DMSO	2.26629	0.0394792	1.25482	4.2439
10.0707	10.0203	9.89415	10.5553	10.6143	10.4356	10.3798	10.436	alpha-beta T cell activation;alpha-beta T cell activation involved in immune response;alpha-beta T cell differentiation;alpha-beta T cell differentiation involved in immune response;anatomical structure development;biological regulation;CD4-positive, alpha-beta T cell activation;CD4-positive, alpha-beta T cell differentiation;CD4-positive, alpha-beta T cell differentiation involved in immune resp…	binding;chromatin binding;DNA binding;DNA secondary structure binding;double-stranded DNA binding;four-way junction DNA binding;molecular adaptor activity;nucleic acid binding;organic cyclic compound binding;phosphoprotein binding;protein binding;protein-containing complex binding;protein-macromolecule adaptor activity;R-SMAD binding;sequence-specific DNA binding;sequence-specific double-stranded…	catalytic complex;cellular anatomical entity;chromatin;chromosomal region;chromosome, telomeric region;cleavage furrow;cytoplasm;cytosol;endoplasmic reticulum lumen;histone methyltransferase complex;intracellular membrane-bounded organelle;intracellular organelle;intracellular organelle lumen;membrane;membrane-bounded organelle;membrane-enclosed lumen;methyltransferase complex;MLL1 complex;MLL1/2…	anatomical structure development;biological regulation;cell activation;cell development;cell differentiation;cellular aromatic compound metabolic process;cellular component organization;cellular component organization or biogenesis;cellular nitrogen compound metabolic process;cellular process;chromatin organization;developmental process;DNA damage response;DNA metabolic process;DNA repair;heteroc…	catalytic complex;cellular anatomical entity;cytoplasm;cytosol;histone methyltransferase complex;intracellular membrane-bounded organelle;intracellular organelle;membrane;nucleoplasm;nucleus;organelle;organelle lumen;protein-containing complex;protein-DNA complex;transcription regulator complex;transcription repressor complex		Menin	DANG_BOUND_BY_MYC;DEBIASI_APOPTOSIS_BY_REOVIRUS_INFECTION_DN;DIAZ_CHRONIC_MYELOGENOUS_LEUKEMIA_UP;FERNANDEZ_BOUND_BY_MYC;GRESHOCK_CANCER_COPY_NUMBER_UP;KAYO_AGING_MUSCLE_UP;LIU_SOX4_TARGETS_DN;LOPEZ_MBD_TARGETS;MARTORIATI_MDM4_TARGETS_FETAL_LIVER_DN;MILI_PSEUDOPODIA_HAPTOTAXIS_DN;MYLLYKANGAS_AMPLIFICATION_HOT_SPOT_23;PUJANA_BRCA1_PCC_NETWORK;PURBEY_TARGETS_OF_CTBP1_NOT_SATB1_DN;REACTOME_DEACTIVAT…	3D-structure;Alternativesplicing;Chromatinregulator;Diseasevariant;DNA-binding;Nucleus;Phosphoprotein;Referenceproteome;Repressor;Transcription;Transcriptionregulation	Menin-associated histone methyltransferase complex;MLL1 complex;MLL2 complex;MLL-HCF complex	GO:0000079;GO:0000122;GO:0000165;GO:0001775;GO:0001932;GO:0001933;GO:0002076;GO:0002252;GO:0002263;GO:0002285;GO:0002286;GO:0002287;GO:0002292;GO:0002293;GO:0002294;GO:0002366;GO:0002376;GO:0002521;GO:0006139;GO:0006259;GO:0006281;GO:0006325;GO:0006338;GO:0006355;GO:0006357;GO:0006469;GO:0006725;GO:0006807;GO:0006950;GO:0006974;GO:0007165;GO:0008152;GO:0008285;GO:0009314;GO:0009411;GO:0009416;GO:…	GO:0000217;GO:0000400;GO:0000403;GO:0000976;GO:0001067;GO:0003676;GO:0003677;GO:0003682;GO:0003690;GO:0005488;GO:0005515;GO:0030674;GO:0043565;GO:0044877;GO:0046332;GO:0051219;GO:0060090;GO:0070412;GO:0097159;GO:1990837	GO:0000781;GO:0000785;GO:0005634;GO:0005654;GO:0005667;GO:0005737;GO:0005788;GO:0005829;GO:0016020;GO:0016363;GO:0017053;GO:0031974;GO:0032154;GO:0032991;GO:0032993;GO:0034708;GO:0035097;GO:0043226;GO:0043227;GO:0043229;GO:0043231;GO:0043233;GO:0044665;GO:0070013;GO:0071339;GO:0098590;GO:0098687;GO:0110165;GO:0140513;GO:1902494;GO:1990234	GO:0001775;GO:0002376;GO:0006139;GO:0006259;GO:0006281;GO:0006325;GO:0006355;GO:0006725;GO:0006807;GO:0006950;GO:0006974;GO:0007165;GO:0008152;GO:0009416;GO:0009628;GO:0009987;GO:0016043;GO:0019222;GO:0030154;GO:0031399;GO:0032501;GO:0032502;GO:0034641;GO:0035556;GO:0043170;GO:0044238;GO:0046483;GO:0048468;GO:0048856;GO:0050789;GO:0050790;GO:0050896;GO:0051052;GO:0051726;GO:0065007;GO:0065009;GO:…	GO:0005634;GO:0005654;GO:0005667;GO:0005737;GO:0005829;GO:0016020;GO:0017053;GO:0032991;GO:0032993;GO:0035097;GO:0043226;GO:0043229;GO:0043231;GO:0043233;GO:0110165;GO:1902494		Menin	O00255	O00255	MEN1_HUMAN	MEN1	Menin	MEN1	3U84;3U85;3U86;3U88;4GPQ;4GQ3;4GQ4;4GQ6;4I80;4OG3;4OG4;4OG5;4OG6;4OG7;4OG8;4X5Y;4X5Z;5DB0;5DB1;5DB2;5DB3;5DD9;5DDA;5DDB;5DDC;5DDD;5DDE;5DDF;6B41;6BXH;6BXY;6BY8;6E1A;6O5I;6OPJ;6PKC;6S2K;6WNH;7M4T;7O9T;7O9X;7O9Z;7OA9;7UJ4;8E90;8GPN;8IG0	MEN1_HUMAN			1.12834	0.143379	0.331328	2.15669
11.6153	11.4243	11.303	11.5075	11.9079	11.4043	11.3174	11.3155	biological regulation;cellular component organization;cellular component organization or biogenesis;cellular process;chromatin organization;macromolecule metabolic process;macromolecule modification;metabolic process;negative regulation of apoptotic process;negative regulation of biological process;negative regulation of biosynthetic process;negative regulation of cellular biosynthetic process;ne…	acyltransferase activity;aminoacyltransferase activity;binding;catalytic activity;catalytic activity, acting on a protein;chromatin binding;DNA binding;double-stranded DNA binding;enzyme binding;histone binding;methylated histone binding;methylation-dependent protein binding;modification-dependent protein binding;nucleic acid binding;organic cyclic compound binding;phosphoprotein binding;protein …	catalytic complex;cellular anatomical entity;intracellular membrane-bounded organelle;intracellular organelle;intracellular protein-containing complex;membrane-bounded organelle;nuclear body;nuclear protein-containing complex;nuclear speck;nuclear ubiquitin ligase complex;nucleoplasm;nucleus;organelle;PcG protein complex;PRC1 complex;protein-containing complex;transferase complex;ubiquitin ligase…	biological regulation;cellular component organization;cellular component organization or biogenesis;cellular process;chromatin organization;macromolecule metabolic process;macromolecule modification;metabolic process;nitrogen compound metabolic process;peptidyl-amino acid modification;primary metabolic process;protein metabolic process;protein modification by small protein conjugation or removal;…	catalytic complex;cellular anatomical entity;intracellular membrane-bounded organelle;intracellular organelle;nucleoplasm;nucleus;organelle;PcG protein complex;protein-containing complex;ubiquitin ligase complex		CBX7_C;Chromo	AMIT_EGF_RESPONSE_40_HELA;BENPORATH_ES_WITH_H3K27ME3;BIOCARTA_PRC2_PATHWAY;BLANCO_MELO_BRONCHIAL_EPITHELIAL_CELLS_INFLUENZA_A_DEL_NS1_INFECTION_UP;BLUM_RESPONSE_TO_SALIRASIB_UP;BROWNE_HCMV_INFECTION_20HR_UP;BROWNE_HCMV_INFECTION_8HR_UP;CHANDRAN_METASTASIS_TOP50_UP;CHANDRAN_METASTASIS_UP;DACOSTA_UV_RESPONSE_VIA_ERCC3_TTD_UP;DACOSTA_UV_RESPONSE_VIA_ERCC3_UP;ENK_UV_RESPONSE_EPIDERMIS_DN;ENK_UV_RESPO…	3D-structure;Acetylation;Alternativesplicing;Chromatinregulator;Isopeptidebond;Nucleus;Phosphoprotein;Referenceproteome;Repressor;Transcription;Transcriptionregulation;Transferase;Ublconjugation;Ublconjugationpathway	CtBP complex;Polycomb repressive complex 1 (PRC1, hPRC-H);RING1-Polycomb repressive complex	GO:0000122;GO:0006325;GO:0006355;GO:0006357;GO:0006807;GO:0008152;GO:0009889;GO:0009890;GO:0009892;GO:0009987;GO:0010468;GO:0010556;GO:0010558;GO:0010605;GO:0016043;GO:0016925;GO:0018193;GO:0018205;GO:0019219;GO:0019222;GO:0019538;GO:0031323;GO:0031324;GO:0031326;GO:0031327;GO:0032446;GO:0036211;GO:0042981;GO:0043066;GO:0043067;GO:0043069;GO:0043170;GO:0043412;GO:0043687;GO:0043933;GO:0044238;GO:…	GO:0000976;GO:0001067;GO:0003676;GO:0003677;GO:0003682;GO:0003690;GO:0003712;GO:0003714;GO:0003723;GO:0003727;GO:0003824;GO:0005488;GO:0005515;GO:0016740;GO:0016746;GO:0016755;GO:0019787;GO:0019789;GO:0019899;GO:0032182;GO:0032183;GO:0035064;GO:0042393;GO:0043565;GO:0044877;GO:0051219;GO:0061659;GO:0061665;GO:0097159;GO:0140030;GO:0140034;GO:0140096;GO:0140110;GO:1990837	GO:0000151;GO:0000152;GO:0005634;GO:0005654;GO:0016604;GO:0016607;GO:0031519;GO:0032991;GO:0035102;GO:0043226;GO:0043227;GO:0043229;GO:0043231;GO:0110165;GO:0140513;GO:0140535;GO:1902494;GO:1990234	GO:0006325;GO:0006355;GO:0006807;GO:0008152;GO:0009987;GO:0016043;GO:0018193;GO:0019222;GO:0019538;GO:0036211;GO:0043170;GO:0043412;GO:0044238;GO:0050789;GO:0065007;GO:0070647;GO:0071840	GO:0000151;GO:0005634;GO:0005654;GO:0031519;GO:0032991;GO:0043226;GO:0043229;GO:0043231;GO:0110165;GO:1902494		E3 SUMO-protein ligase CBX4	O00257	O00257	CBX4_HUMAN	CBX4	E3 SUMO-protein ligase CBX4	CBX4	2K28;3I8Z;5EPL	CBX4_HUMAN			0.0532664	0.92246	0.0237246	0.151466
13.1137	12.9631	13.5319	13.5509	13.6899	13.774	13.439	13.647	aromatic compound biosynthetic process;biological regulation;biosynthetic process;cellular aromatic compound metabolic process;cellular biosynthetic process;cellular metabolic process;cellular nitrogen compound biosynthetic process;cellular nitrogen compound metabolic process;cellular process;heme biosynthetic process;heme metabolic process;heterocycle biosynthetic process;heterocycle metabolic p…	amide binding;amyloid-beta binding;binding;cation binding;heme binding;identical protein binding;ion binding;lipid binding;metal ion binding;organic cyclic compound binding;peptide binding;protein binding;protein dimerization activity;protein homodimerization activity;steroid binding;tetrapyrrole binding	bounding membrane of organelle;cell body;cell junction;cell projection;cellular anatomical entity;cytoplasmic vesicle membrane;endomembrane system;endoplasmic reticulum;endoplasmic reticulum membrane;extracellular region;intracellular membrane-bounded organelle;intracellular organelle;membrane;membrane-bounded organelle;mitochondrial membrane;mitochondrial outer membrane;neuron projection;neurona…	biological regulation;biosynthetic process;cellular aromatic compound metabolic process;cellular nitrogen compound metabolic process;cellular process;heterocycle metabolic process;metabolic process;nitrogen compound metabolic process;pigment metabolic process;regulation of biological process;regulation of protein localization;tetrapyrrole metabolic process	cell junction;cell projection;cellular anatomical entity;endomembrane system;endoplasmic reticulum;extracellular region;intracellular membrane-bounded organelle;intracellular organelle;membrane;neuron projection;neuronal cell body;organelle;outer membrane;plasma membrane;synapse		Cyt-b5	ANDERSEN_LIVER_CANCER_KRT19_DN;BLALOCK_ALZHEIMERS_DISEASE_DN;BORCZUK_MALIGNANT_MESOTHELIOMA_UP;BROWN_MYELOID_CELL_DEVELOPMENT_DN;BRUINS_UVC_RESPONSE_VIA_TP53_GROUP_A;BUYTAERT_PHOTODYNAMIC_THERAPY_STRESS_DN;CARRILLOREIXACH_HEPATOBLASTOMA_VS_NORMAL_DN;CHIARADONNA_NEOPLASTIC_TRANSFORMATION_CDC25_UP;CREIGHTON_ENDOCRINE_THERAPY_RESISTANCE_3;CROMER_METASTASIS_UP;DAVICIONI_MOLECULAR_ARMS_VS_ERMS_DN;DIAZ…	3D-structure;Alternativesplicing;Directproteinsequencing;Endoplasmicreticulum;Glycoprotein;Iron;Lipid-binding;Membrane;Metal-binding;Microsome;Mitochondrion;Mitochondrionoutermembrane;Phosphoprotein;Proteoglycan;Receptor;Referenceproteome;Secreted;Steroid-binding;Transmembrane;Transmembranehelix	PGRMC1-SCAP complex	GO:0006725;GO:0006778;GO:0006779;GO:0006783;GO:0006807;GO:0008152;GO:0009058;GO:0009987;GO:0018130;GO:0019438;GO:0032879;GO:0032880;GO:0033013;GO:0033014;GO:0034641;GO:0042168;GO:0042440;GO:0044237;GO:0044249;GO:0044271;GO:0046148;GO:0046483;GO:0048518;GO:0048522;GO:0050789;GO:0050794;GO:0060341;GO:0065007;GO:0071704;GO:1901360;GO:1901362;GO:1901564;GO:1901566;GO:1901576;GO:1903076;GO:1903078;GO:…	GO:0001540;GO:0005488;GO:0005496;GO:0005515;GO:0008289;GO:0020037;GO:0033218;GO:0042277;GO:0042802;GO:0042803;GO:0043167;GO:0043169;GO:0046872;GO:0046906;GO:0046983;GO:0097159	GO:0005576;GO:0005741;GO:0005783;GO:0005789;GO:0005886;GO:0012505;GO:0012506;GO:0016020;GO:0019867;GO:0030054;GO:0030659;GO:0030667;GO:0030868;GO:0031090;GO:0031966;GO:0031968;GO:0035579;GO:0042995;GO:0043005;GO:0043025;GO:0043226;GO:0043227;GO:0043229;GO:0043231;GO:0044297;GO:0045202;GO:0098588;GO:0110165;GO:0120025	GO:0006725;GO:0006807;GO:0008152;GO:0009058;GO:0009987;GO:0032880;GO:0033013;GO:0034641;GO:0042440;GO:0046483;GO:0050789;GO:0065007	GO:0005576;GO:0005783;GO:0005886;GO:0012505;GO:0016020;GO:0019867;GO:0030054;GO:0042995;GO:0043005;GO:0043025;GO:0043226;GO:0043229;GO:0043231;GO:0045202;GO:0110165		Membrane-associated progesterone receptor component 1	O00264	O00264	PGRC1_HUMAN	PGRMC1	Membrane-associated progesterone receptor component 1	PGRMC1	4X8Y	PGRC1_HUMAN			1.1008	0.148752	0.347589	2.11079
12.9053	12.8743	12.8833	12.9586	13.0892	12.9387	12.897	12.9463	aromatic compound biosynthetic process;biological regulation;biosynthetic process;cellular aromatic compound metabolic process;cellular biosynthetic process;cellular component organization;cellular component organization or biogenesis;cellular metabolic process;cellular nitrogen compound biosynthetic process;cellular nitrogen compound metabolic process;cellular process;chromatin organization;chro…	binding;chromatin binding;enzyme binding;mRNA binding;nucleic acid binding;organic cyclic compound binding;protein binding;protein dimerization activity;protein heterodimerization activity;protein-containing complex binding;RNA binding	cellular anatomical entity;DSIF complex;intracellular membrane-bounded organelle;intracellular organelle;membrane-bounded organelle;nuclear protein-containing complex;nucleoplasm;nucleus;organelle;protein-containing complex;transcription elongation factor complex	biological regulation;biosynthetic process;cellular aromatic compound metabolic process;cellular component organization;cellular component organization or biogenesis;cellular nitrogen compound metabolic process;cellular process;chromatin organization;DNA-templated transcription elongation;heterocycle metabolic process;macromolecule biosynthetic process;macromolecule metabolic process;metabolic pr…	cellular anatomical entity;intracellular membrane-bounded organelle;intracellular organelle;nucleoplasm;nucleus;organelle;protein-containing complex;transcription elongation factor complex		KOW;Spt5_N;Spt5-NGN	BARRIER_CANCER_RELAPSE_NORMAL_SAMPLE_DN;BENPORATH_ES_CORE_NINE_CORRELATED;BENPORATH_MYC_MAX_TARGETS;DANG_BOUND_BY_MYC;HEIDENBLAD_AMPLIFIED_IN_PANCREATIC_CANCER;JOHNSTONE_PARVB_TARGETS_3_UP;KAUFFMANN_DNA_REPLICATION_GENES;KOYAMA_SEMA3B_TARGETS_UP;KUUSELO_PANCREATIC_CANCER_19Q13_AMPLIFICATION;LOPEZ_MBD_TARGETS;PARENT_MTOR_SIGNALING_UP;REACTOME_ABORTIVE_ELONGATION_OF_HIV_1_TRANSCRIPT_IN_THE_ABSENCE_…	3D-structure;Acetylation;Activator;Alternativesplicing;Directproteinsequencing;Isopeptidebond;Methylation;Nucleus;Phosphoprotein;Referenceproteome;Repeat;Repressor;Transcription;Transcriptionregulation;Ublconjugation	DSIF complex (DRB sensitivity-inducing factor complex);RNA pol II containing coactivator complex Tat-SF;Transcription elongation factor complex (SUPT5H, CDK9, CCNT1)	GO:0000122;GO:0006139;GO:0006325;GO:0006338;GO:0006354;GO:0006355;GO:0006357;GO:0006368;GO:0006725;GO:0006807;GO:0008152;GO:0009058;GO:0009059;GO:0009889;GO:0009890;GO:0009891;GO:0009892;GO:0009893;GO:0009894;GO:0009896;GO:0009987;GO:0010468;GO:0010506;GO:0010508;GO:0010556;GO:0010557;GO:0010558;GO:0010604;GO:0010605;GO:0016043;GO:0016070;GO:0016239;GO:0016241;GO:0018130;GO:0019219;GO:0019222;GO:…	GO:0003676;GO:0003682;GO:0003723;GO:0003729;GO:0005488;GO:0005515;GO:0019899;GO:0044877;GO:0046982;GO:0046983;GO:0097159	GO:0005634;GO:0005654;GO:0008023;GO:0032044;GO:0032991;GO:0043226;GO:0043227;GO:0043229;GO:0043231;GO:0110165;GO:0140513	GO:0006139;GO:0006325;GO:0006354;GO:0006355;GO:0006725;GO:0006807;GO:0008152;GO:0009058;GO:0009059;GO:0009987;GO:0016043;GO:0016070;GO:0019222;GO:0034641;GO:0043170;GO:0044238;GO:0046483;GO:0050789;GO:0065007;GO:0071840	GO:0005634;GO:0005654;GO:0008023;GO:0032991;GO:0043226;GO:0043229;GO:0043231;GO:0110165		Transcription elongation factor SPT5	O00267	O00267	SPT5H_HUMAN	SUPT5H	Transcription elongation factor SPT5	SUPT5H	2DO3;2E6Z;2E70;3H7H;4L1U;5OHO;5OHQ;5OIK;5U98;6EQY;6ER0;6GMH;6GML;6TED;7OKX;7OKY;7OL0;7PKS;7UNC;7UND;7YCX;8P4E;8P4F	SPT5H_HUMAN			0.651812	0.314692	0.0624614	1.35923
9.79342	10.5545	10.7135	10.673	10.7222	11.1758	10.9284	11.2132	anatomical structure development;aromatic compound biosynthetic process;biological regulation;biosynthetic process;cellular aromatic compound metabolic process;cellular biosynthetic process;cellular component assembly;cellular component organization;cellular component organization or biogenesis;cellular metabolic process;cellular nitrogen compound biosynthetic process;cellular nitrogen compound m…	aryl hydrocarbon receptor binding;binding;DNA binding;DNA-binding transcription factor binding;nucleic acid binding;organic cyclic compound binding;protein binding;protein dimerization activity;protein heterodimerization activity;RNA polymerase II-specific DNA-binding transcription factor binding;signaling receptor binding;transcription factor binding	acetyltransferase complex;catalytic complex;cellular anatomical entity;chromatin;cytosol;germ cell nucleus;histone acetyltransferase complex;histone methyltransferase complex;intracellular membrane-bounded organelle;intracellular organelle;intracellular protein-containing complex;male germ cell nucleus;membrane-bounded organelle;methyltransferase complex;MLL1 complex;MLL1/2 complex;nuclear protei…	anatomical structure development;biological regulation;biosynthetic process;cellular aromatic compound metabolic process;cellular component assembly;cellular component organization;cellular component organization or biogenesis;cellular nitrogen compound metabolic process;cellular process;developmental process;DNA-templated transcription;DNA-templated transcription initiation;heterocycle metabolic…	catalytic complex;cellular anatomical entity;cytosol;histone methyltransferase complex;intracellular membrane-bounded organelle;intracellular organelle;nucleoplasm;nucleus;organelle;protein acetyltransferase complex;protein-containing complex;protein-DNA complex;transcription regulator complex	Basal transcription factors;Huntington's disease	TAF4;TAFH	AGUIRRE_PANCREATIC_CANCER_COPY_NUMBER_UP;BILD_E2F3_ONCOGENIC_SIGNATURE;BROWNE_HCMV_INFECTION_10HR_UP;DACOSTA_UV_RESPONSE_VIA_ERCC3_COMMON_DN;DACOSTA_UV_RESPONSE_VIA_ERCC3_DN;GOBERT_OLIGODENDROCYTE_DIFFERENTIATION_UP;KAYO_AGING_MUSCLE_DN;KEGG_BASAL_TRANSCRIPTION_FACTORS;KEGG_HUNTINGTONS_DISEASE;KEGG_MEDICUS_VARIANT_MUTATION_CAUSED_ABERRANT_HTT_TO_CREB_MEDIATED_TRANSCRIPTION;KRASNOSELSKAYA_ILF3_TAR…	3D-structure;Directproteinsequencing;Host-virusinteraction;Methylation;Nucleus;Phosphoprotein;Referenceproteome;Transcription;Transcriptionregulation	DA complex;DAB complex;MLL1-WDR5 complex;TAF4-TAF12 subcomplex of TFIID complex;TFIID complex;TFIID complex, B-cell specific;TFIID subcomplex;TFIID-beta complex;TFTC complex (TATA-binding protein-free TAF-II-containing complex)	GO:0001541;GO:0003006;GO:0006139;GO:0006282;GO:0006351;GO:0006352;GO:0006355;GO:0006357;GO:0006366;GO:0006367;GO:0006725;GO:0006807;GO:0008152;GO:0009058;GO:0009059;GO:0009299;GO:0009889;GO:0009891;GO:0009893;GO:0009987;GO:0010468;GO:0010556;GO:0010557;GO:0010604;GO:0016043;GO:0016070;GO:0016071;GO:0018130;GO:0019219;GO:0019222;GO:0019438;GO:0022414;GO:0022607;GO:0031323;GO:0031325;GO:0031326;GO:…	GO:0003676;GO:0003677;GO:0005102;GO:0005488;GO:0005515;GO:0008134;GO:0017162;GO:0046982;GO:0046983;GO:0061629;GO:0097159;GO:0140297	GO:0000123;GO:0000785;GO:0001673;GO:0005634;GO:0005654;GO:0005667;GO:0005669;GO:0005829;GO:0031248;GO:0032991;GO:0032993;GO:0033276;GO:0034708;GO:0035097;GO:0043073;GO:0043226;GO:0043227;GO:0043229;GO:0043231;GO:0044665;GO:0070461;GO:0071339;GO:0090575;GO:0110165;GO:0140513;GO:0140535;GO:1902493;GO:1902494;GO:1990234	GO:0006139;GO:0006282;GO:0006351;GO:0006352;GO:0006355;GO:0006366;GO:0006725;GO:0006807;GO:0008152;GO:0009058;GO:0009059;GO:0009987;GO:0016043;GO:0016070;GO:0016071;GO:0019222;GO:0022414;GO:0022607;GO:0032502;GO:0034641;GO:0043170;GO:0044238;GO:0046483;GO:0048856;GO:0050789;GO:0051052;GO:0065003;GO:0065007;GO:0071840	GO:0005634;GO:0005654;GO:0005667;GO:0005829;GO:0031248;GO:0032991;GO:0032993;GO:0035097;GO:0043226;GO:0043229;GO:0043231;GO:0110165;GO:1902494	ko03022;ko05016	Transcription initiation factor TFIID subunit 4	O00268	O00268	TAF4_HUMAN	TAF4	Transcription initiation factor TFIID subunit 4	TAF4	1H3O;2P6V;6MZC;6MZD;6MZL;6MZM;7EDX;7EG7;7EG8;7EG9;7EGA;7EGB;7EGC;7EGD;7EGE;7EGF;7EGG;7EGI;7EGJ;7ENA;7ENC;8GXQ;8GXS	TAF4_HUMAN			1.24682	0.121744	0.576283	2.35529
12.0736	12.1512	12.3151	12.6649	13.1889	13.5028	13.3733	13.664	apoptotic DNA fragmentation;apoptotic process;aromatic compound catabolic process;biological regulation;catabolic process;cell death;cellular aromatic compound metabolic process;cellular catabolic process;cellular metabolic process;cellular nitrogen compound catabolic process;cellular nitrogen compound metabolic process;cellular process;chaperone-mediated protein folding;DNA catabolic process;DNA…	binding;deoxyribonuclease inhibitor activity;enzyme inhibitor activity;enzyme regulator activity;molecular function inhibitor activity;molecular function regulator activity;nuclease inhibitor activity;protein binding;protein domain specific binding;protein folding chaperone	cellular anatomical entity;chromatin;cytosol;intracellular membrane-bounded organelle;intracellular organelle;membrane;membrane-bounded organelle;nucleoplasm;nucleus;organelle;plasma membrane;protein-containing complex;protein-DNA complex	biological regulation;catabolic process;cellular aromatic compound metabolic process;cellular nitrogen compound metabolic process;cellular process;DNA metabolic process;heterocycle metabolic process;macromolecule catabolic process;macromolecule metabolic process;metabolic process;nitrogen compound metabolic process;nucleobase-containing compound catabolic process;nucleobase-containing compound me…	cellular anatomical entity;cytosol;intracellular membrane-bounded organelle;intracellular organelle;membrane;nucleoplasm;nucleus;organelle;plasma membrane;protein-containing complex;protein-DNA complex	Apoptosis	CIDE-N;DFF-C	ASTON_MAJOR_DEPRESSIVE_DISORDER_DN;BIOCARTA_CASPASE_PATHWAY;BIOCARTA_DEATH_PATHWAY;BIOCARTA_DNAFRAGMENT_PATHWAY;BIOCARTA_FAS_PATHWAY;BIOCARTA_HIVNEF_PATHWAY;BIOCARTA_MITOCHONDRIA_PATHWAY;BIOCARTA_SET_PATHWAY;BIOCARTA_TNFR1_PATHWAY;BROWNE_HCMV_INFECTION_1HR_DN;BROWNE_HCMV_INFECTION_6HR_DN;BRUINS_UVC_RESPONSE_VIA_TP53_GROUP_B;CREIGHTON_ENDOCRINE_THERAPY_RESISTANCE_4;DANG_BOUND_BY_MYC;DITTMER_PTHLH_…	3D-structure;Acetylation;Alternativesplicing;Apoptosis;Cytoplasm;Directproteinsequencing;Phosphoprotein;Referenceproteome		GO:0006139;GO:0006259;GO:0006308;GO:0006309;GO:0006457;GO:0006725;GO:0006807;GO:0006915;GO:0008152;GO:0008219;GO:0009056;GO:0009057;GO:0009892;GO:0009894;GO:0009895;GO:0009987;GO:0010605;GO:0012501;GO:0019219;GO:0019222;GO:0019439;GO:0031323;GO:0031324;GO:0031329;GO:0031330;GO:0032069;GO:0032070;GO:0032074;GO:0032076;GO:0034641;GO:0034655;GO:0042981;GO:0043065;GO:0043066;GO:0043067;GO:0043068;GO:…	GO:0004857;GO:0005488;GO:0005515;GO:0019904;GO:0030234;GO:0044183;GO:0060703;GO:0098772;GO:0140678;GO:0140721	GO:0000785;GO:0005634;GO:0005654;GO:0005829;GO:0005886;GO:0016020;GO:0032991;GO:0032993;GO:0043226;GO:0043227;GO:0043229;GO:0043231;GO:0110165	GO:0006139;GO:0006259;GO:0006457;GO:0006725;GO:0006807;GO:0008152;GO:0009056;GO:0009057;GO:0009987;GO:0012501;GO:0019222;GO:0034641;GO:0034655;GO:0043065;GO:0043170;GO:0044238;GO:0046483;GO:0050789;GO:0050790;GO:0051052;GO:0065007;GO:0065009	GO:0005634;GO:0005654;GO:0005829;GO:0005886;GO:0016020;GO:0032991;GO:0032993;GO:0043226;GO:0043229;GO:0043231;GO:0110165	ko04210	DNA fragmentation factor subunit alpha	O00273	O00273	DFFA_HUMAN	DFFA	DNA fragmentation factor subunit alpha	DFFA	1IBX;1IYR;1KOY	DFFA_HUMAN	+	photoX_DMSO	3.31887	0.0202469	1.13106	6.84021
11.384	8.64339	7.26122	10.793	11.0641	11.3804	11.4281	11.4101	biological regulation;positive regulation of biological process;positive regulation of biosynthetic process;positive regulation of cellular biosynthetic process;positive regulation of cellular metabolic process;positive regulation of cellular process;positive regulation of DNA-templated transcription;positive regulation of macromolecule biosynthetic process;positive regulation of macromolecule me…	binding;DNA binding;nucleic acid binding;organic cyclic compound binding	cellular anatomical entity;intracellular membrane-bounded organelle;intracellular organelle;membrane-bounded organelle;nuclear body;nuclear protein-containing complex;nuclear speck;nucleus;organelle;protein-containing complex;RNA polymerase II transcription regulator complex;transcription regulator complex	biological regulation;regulation of biological process;regulation of DNA-templated transcription;regulation of metabolic process	cellular anatomical entity;intracellular membrane-bounded organelle;intracellular organelle;nucleus;organelle;protein-containing complex;transcription regulator complex	Antigen processing and presentation;ko05152;Primary immunodeficiency	RFXA_RFXANK_bdg	BLANCO_MELO_BRONCHIAL_EPITHELIAL_CELLS_INFLUENZA_A_DEL_NS1_INFECTION_DN;BROWNE_HCMV_INFECTION_16HR_UP;FISCHER_G1_S_CELL_CYCLE;JOHNSTONE_PARVB_TARGETS_3_DN;KEGG_ANTIGEN_PROCESSING_AND_PRESENTATION;KEGG_PRIMARY_IMMUNODEFICIENCY;KYNG_RESPONSE_TO_H2O2_VIA_ERCC6_UP;PEDERSEN_METASTASIS_BY_ERBB2_ISOFORM_7;PUJANA_BRCA2_PCC_NETWORK;TOYOTA_TARGETS_OF_MIR34B_AND_MIR34C;TURASHVILI_BREAST_NORMAL_DUCTAL_VS_LOB…	3D-structure;Directproteinsequencing;DNA-binding;Isopeptidebond;Nucleus;Phosphoprotein;Referenceproteome;SCID;Ublconjugation	RFX5-RFXANK-RFXAP complex	GO:0006355;GO:0006357;GO:0009889;GO:0009891;GO:0009893;GO:0010468;GO:0010556;GO:0010557;GO:0010604;GO:0019219;GO:0019222;GO:0031323;GO:0031325;GO:0031326;GO:0031328;GO:0045346;GO:0045348;GO:0045893;GO:0045935;GO:0045944;GO:0048518;GO:0048522;GO:0050789;GO:0050794;GO:0051171;GO:0051173;GO:0051252;GO:0051254;GO:0060255;GO:0065007;GO:0080090;GO:1902680;GO:2001141	GO:0003676;GO:0003677;GO:0005488;GO:0097159	GO:0005634;GO:0005667;GO:0016604;GO:0016607;GO:0032991;GO:0043226;GO:0043227;GO:0043229;GO:0043231;GO:0090575;GO:0110165;GO:0140513	GO:0006355;GO:0019222;GO:0050789;GO:0065007	GO:0005634;GO:0005667;GO:0032991;GO:0043226;GO:0043229;GO:0043231;GO:0110165	ko04612;ko05152;ko05340	Regulatory factor X-associated protein	O00287	O00287	RFXAP_HUMAN	RFXAP	Regulatory factor X-associated protein	RFXAP	2KW3	RFXAP_HUMAN			0.959354	0.183919	1.80026	1.87568
9.75219	9.80172	8.79953	10.266	10.4268	10.6442	10.3678	10.3074	actin filament organization;activation of cysteine-type endopeptidase activity involved in apoptotic process;apoptotic process;apoptotic signaling pathway;biological regulation;cell death;cell differentiation;cellular component assembly;cellular component organization;cellular component organization or biogenesis;cellular developmental process;cellular localization;cellular macromolecule localiza…	actin binding;actin filament binding;anion binding;AP-2 adaptor complex binding;binding;cargo adaptor activity;clathrin adaptor activity;clathrin binding;clathrin light chain binding;cytoskeletal protein binding;epidermal growth factor receptor binding;glutamate receptor binding;growth factor receptor binding;identical protein binding;ion binding;lipid binding;molecular adaptor activity;phosphati…	bounding membrane of organelle;cell junction;cellular anatomical entity;clathrin-coated vesicle;clathrin-coated vesicle membrane;coated vesicle;coated vesicle membrane;cytoplasm;cytoplasmic vesicle;cytoplasmic vesicle membrane;cytoskeleton;cytosol;glutamatergic synapse;Golgi apparatus;intracellular membrane-bounded organelle;intracellular non-membrane-bounded organelle;intracellular organelle;int…	biological regulation;cell differentiation;cellular component assembly;cellular component organization;cellular component organization or biogenesis;cellular localization;cellular process;developmental process;endocytosis;establishment of localization;localization;macromolecule localization;modulation of chemical synaptic transmission;neurotransmitter receptor transport;positive regulation of cat…	cell junction;cellular anatomical entity;coated vesicle;cytoplasm;cytoplasmic vesicle;cytoskeleton;cytosol;glutamatergic synapse;Golgi apparatus;intracellular membrane-bounded organelle;intracellular non-membrane-bounded organelle;intracellular organelle;membrane;non-membrane-bounded organelle;nucleus;organelle;postsynapse;postsynaptic membrane;presynapse;presynaptic membrane;Schaffer collateral …	Huntington's disease	ANTH;HIP1_clath_bdg;I_LWEQ	BERNARD_PPAPDC1B_TARGETS_DN;BOYAULT_LIVER_CANCER_SUBCLASS_G2;CAIRO_HEPATOBLASTOMA_UP;CARRILLOREIXACH_HEPATOBLASTOMA_VS_NORMAL_HYPOMETHYLATED_AND_UP;CARRILLOREIXACH_HEPATOBLASTOMA_VS_NORMAL_UP;CHICAS_RB1_TARGETS_SENESCENT;CUI_TCF21_TARGETS_2_DN;DELASERNA_MYOD_TARGETS_UP;DELYS_THYROID_CANCER_UP;DODD_NASOPHARYNGEAL_CARCINOMA_DN;DOUGLAS_BMI1_TARGETS_UP;FULCHER_INFLAMMATORY_RESPONSE_LECTIN_VS_LPS_UP;G…	3D-structure;Actin-binding;Activator;Alternativesplicing;Apoptosis;Chromosomalrearrangement;Coiledcoil;Cytoplasm;Cytoplasmicvesicle;Differentiation;Endocytosis;Membrane;Neurodegeneration;Nucleus;Phosphoprotein;Referenceproteome;Transcription;Transcriptionregulation		GO:0002090;GO:0006810;GO:0006897;GO:0006915;GO:0006919;GO:0007015;GO:0007165;GO:0008104;GO:0008219;GO:0009893;GO:0009966;GO:0009967;GO:0009987;GO:0010604;GO:0010640;GO:0010641;GO:0010646;GO:0010647;GO:0010950;GO:0010952;GO:0012501;GO:0015031;GO:0016043;GO:0016192;GO:0019222;GO:0022607;GO:0023051;GO:0023056;GO:0030100;GO:0030154;GO:0030162;GO:0031503;GO:0031647;GO:0032502;GO:0032879;GO:0033036;GO:…	GO:0003779;GO:0005102;GO:0005154;GO:0005198;GO:0005200;GO:0005488;GO:0005515;GO:0005543;GO:0008092;GO:0008289;GO:0030276;GO:0030674;GO:0032051;GO:0032266;GO:0035091;GO:0035254;GO:0035612;GO:0035615;GO:0042802;GO:0042803;GO:0043167;GO:0043168;GO:0043325;GO:0044877;GO:0046982;GO:0046983;GO:0051015;GO:0060090;GO:0070851;GO:0080025;GO:0140312;GO:1901981;GO:1902936	GO:0005634;GO:0005737;GO:0005794;GO:0005829;GO:0005856;GO:0012506;GO:0016020;GO:0030054;GO:0030135;GO:0030136;GO:0030659;GO:0030662;GO:0030665;GO:0031090;GO:0031410;GO:0031982;GO:0042734;GO:0043226;GO:0043227;GO:0043228;GO:0043229;GO:0043231;GO:0043232;GO:0045202;GO:0045211;GO:0097060;GO:0097708;GO:0098588;GO:0098590;GO:0098685;GO:0098793;GO:0098794;GO:0098978;GO:0110165	GO:0006810;GO:0006897;GO:0007165;GO:0008104;GO:0009987;GO:0012501;GO:0015031;GO:0016043;GO:0016192;GO:0019222;GO:0022607;GO:0030154;GO:0031647;GO:0032502;GO:0033036;GO:0043085;GO:0050789;GO:0050790;GO:0050804;GO:0050821;GO:0051049;GO:0051179;GO:0051234;GO:0051641;GO:0065003;GO:0065007;GO:0065008;GO:0065009;GO:0071840;GO:0099149;GO:0099171;GO:0099637	GO:0005634;GO:0005737;GO:0005794;GO:0005829;GO:0005856;GO:0016020;GO:0030054;GO:0030135;GO:0031410;GO:0031982;GO:0042734;GO:0043226;GO:0043228;GO:0043229;GO:0043231;GO:0043232;GO:0045202;GO:0045211;GO:0097060;GO:0098685;GO:0098793;GO:0098794;GO:0098978;GO:0110165	ko05016	Huntingtin-interacting protein 1	O00291	O00291	HIP1_HUMAN	HIP1	Huntingtin-interacting protein 1	HIP1	2NO2;2QA7;3I00	HIP1_HUMAN			1.31533	0.111499	0.781686	2.47118
17.4498	17.4844	17.5658	17.7755	17.7501	17.9054	17.7859	17.9855	biological regulation;cell adhesion;cell-cell adhesion;cellular process;chloride transport;establishment of localization;homotypic cell-cell adhesion;inorganic anion transport;localization;monoatomic anion transport;monoatomic ion transport;platelet aggregation;positive regulation of biological process;positive regulation of cell differentiation;positive regulation of cellular process;positive re…	binding;cadherin binding;cell adhesion molecule binding;channel activity;chloride channel activity;chloride transmembrane transporter activity;gated channel activity;inorganic anion transmembrane transporter activity;inorganic molecular entity transmembrane transporter activity;monoatomic anion channel activity;monoatomic anion transmembrane transporter activity;monoatomic ion channel activity;mo…	blood microparticle;brush border;cellular anatomical entity;chloride channel complex;cluster of actin-based cell projections;cytoplasm;endoplasmic reticulum;envelope;extracellular exosome;extracellular membrane-bounded organelle;extracellular organelle;extracellular space;extracellular vesicle;intracellular membrane-bounded organelle;intracellular organelle;membrane;membrane protein complex;membr…	biological regulation;cell adhesion;cellular process;establishment of localization;localization;monoatomic ion transport;regulation of biological process;regulation of biological quality;regulation of transport;signal transduction;transport	brush border;cellular anatomical entity;cytoplasm;endoplasmic reticulum;extracellular organelle;extracellular space;intracellular membrane-bounded organelle;intracellular organelle;membrane;membrane protein complex;mitochondrion;nuclear envelope;nucleus;organelle;organelle envelope;plasma membrane;protein-containing complex;vesicle		GST_C_2;GST_N_2	ACEVEDO_LIVER_CANCER_WITH_H3K9ME3_UP;BENPORATH_NANOG_TARGETS;BLALOCK_ALZHEIMERS_DISEASE_INCIPIENT_UP;BLALOCK_ALZHEIMERS_DISEASE_UP;BONOME_OVARIAN_CANCER_SURVIVAL_OPTIMAL_DEBULKING;BOYAULT_LIVER_CANCER_SUBCLASS_G3_UP;BURTON_ADIPOGENESIS_9;CAIRO_HEPATOBLASTOMA_CLASSES_UP;CAIRO_HEPATOBLASTOMA_UP;CARRILLOREIXACH_HEPATOBLASTOMA_VS_NORMAL_HYPOMETHYLATED_AND_UP;CARRILLOREIXACH_HEPATOBLASTOMA_VS_NORMAL_U…	3D-structure;Acetylation;Cellmembrane;Chloride;Chloridechannel;Cytoplasm;Directproteinsequencing;Disulfidebond;Endoplasmicreticulum;Glutathionylation;Ionchannel;Iontransport;Membrane;Nucleus;Phosphoprotein;Referenceproteome;Transmembrane;Transmembranehelix;Transport;Voltage-gatedchannel		GO:0006810;GO:0006811;GO:0006820;GO:0006821;GO:0007155;GO:0007165;GO:0009987;GO:0015698;GO:0032879;GO:0034109;GO:0034762;GO:0034765;GO:0042391;GO:0043269;GO:0045595;GO:0045597;GO:0045667;GO:0045669;GO:0048518;GO:0048522;GO:0050789;GO:0050793;GO:0050794;GO:0051049;GO:0051094;GO:0051179;GO:0051234;GO:0051881;GO:0065007;GO:0065008;GO:0070527;GO:0098609	GO:0005215;GO:0005216;GO:0005244;GO:0005253;GO:0005254;GO:0005488;GO:0005515;GO:0008509;GO:0015075;GO:0015103;GO:0015108;GO:0015267;GO:0015318;GO:0022803;GO:0022832;GO:0022836;GO:0022857;GO:0045296;GO:0050839;GO:1901702	GO:0005615;GO:0005634;GO:0005635;GO:0005737;GO:0005739;GO:0005783;GO:0005886;GO:0005903;GO:0016020;GO:0031090;GO:0031965;GO:0031967;GO:0031975;GO:0031982;GO:0032991;GO:0034702;GO:0034707;GO:0043226;GO:0043227;GO:0043229;GO:0043230;GO:0043231;GO:0048471;GO:0065010;GO:0070062;GO:0072562;GO:0098796;GO:0098862;GO:0110165;GO:1902495;GO:1903561;GO:1990351	GO:0006810;GO:0006811;GO:0007155;GO:0007165;GO:0009987;GO:0050789;GO:0051049;GO:0051179;GO:0051234;GO:0065007;GO:0065008	GO:0005615;GO:0005634;GO:0005635;GO:0005737;GO:0005739;GO:0005783;GO:0005886;GO:0005903;GO:0016020;GO:0031967;GO:0031982;GO:0032991;GO:0043226;GO:0043229;GO:0043230;GO:0043231;GO:0098796;GO:0110165		Chloride intracellular channel protein 1	O00299	O00299	CLIC1_HUMAN	CLIC1	Chloride intracellular channel protein 1	CLIC1	1K0M;1K0N;1K0O;1RK4;3O3T;3P8W;3P90;3QR6;3SWL;3TGZ;3UVH;4IQA;4JZQ;4K0G;4K0N;7F8R;7FBQ	CLIC1_HUMAN			1.7105	0.0686963	0.287858	3.16359
13.6178	13.5965	13.4172	13.5323	13.2878	13.3203	13.3763	13.1427	cellular component assembly;cellular component organization;cellular component organization or biogenesis;cellular metabolic process;cellular process;formation of cytoplasmic translation initiation complex;IRES-dependent viral translational initiation;macromolecule metabolic process;macromolecule modification;metabolic process;nitrogen compound metabolic process;organic substance metabolic proces…	binding;catalytic activity;catalytic activity, acting on a protein;cysteine-type deubiquitinase activity;cysteine-type peptidase activity;deubiquitinase activity;hydrolase activity;identical protein binding;metal-dependent deubiquitinase activity;metallopeptidase activity;nucleic acid binding;organic cyclic compound binding;peptidase activity;protein binding;translation factor activity, RNA bindi…	cell junction;cellular anatomical entity;cytosol;eukaryotic 43S preinitiation complex;eukaryotic 48S preinitiation complex;eukaryotic translation initiation factor 3 complex;eukaryotic translation initiation factor 3 complex, eIF3m;membrane;protein-containing complex;ribonucleoprotein complex;synapse;translation preinitiation complex	cellular component assembly;cellular component organization;cellular component organization or biogenesis;cellular process;macromolecule metabolic process;macromolecule modification;metabolic process;nitrogen compound metabolic process;primary metabolic process;protein metabolic process;protein modification by small protein conjugation or removal;protein modification process;protein-containing co…	cell junction;cellular anatomical entity;cytosol;membrane;protein-containing complex;ribonucleoprotein complex;synapse	RNA transport	JAB;MitMem_reg	ACEVEDO_LIVER_TUMOR_VS_NORMAL_ADJACENT_TISSUE_UP;ALCALA_APOPTOSIS;APPIERTO_RESPONSE_TO_FENRETINIDE_DN;BENPORATH_NANOG_TARGETS;BENPORATH_SOX2_TARGETS;BILANGES_SERUM_AND_RAPAMYCIN_SENSITIVE_GENES;BILANGES_SERUM_RESPONSE_TRANSLATION;CAIRO_HEPATOBLASTOMA_CLASSES_UP;CHAUHAN_RESPONSE_TO_METHOXYESTRADIOL_DN;ENK_UV_RESPONSE_KERATINOCYTE_UP;FEVR_CTNNB1_TARGETS_DN;FLECHNER_BIOPSY_KIDNEY_TRANSPLANT_OK_VS_DO…	3D-structure;Acetylation;Cytoplasm;Diseasevariant;Hydrolase;Initiationfactor;Intellectualdisability;Phosphoprotein;Protease;Proteinbiosynthesis;Referenceproteome;Thiolprotease;Ublconjugationpathway	eIF3 complex (EIF3S6, EIF3S5, EIF3S4, EIF3S3, EIF3S6IP, EIF3S2, EIF3S9, EIF3S12, EIF3S10, EIF3S8, EIF3S1, EIF3S7);eIF3 complex (EIF3S6, EIF3S5, EIF3S4, EIF3S3, EIF3S6IP, EIF3S2, EIF3S9, EIF3S12, EIF3S10, EIF3S8, EIF3S1, EIF3S7, PCID1)	GO:0001732;GO:0006413;GO:0006807;GO:0008152;GO:0009987;GO:0016032;GO:0016043;GO:0016579;GO:0019538;GO:0022607;GO:0022618;GO:0036211;GO:0043170;GO:0043412;GO:0043687;GO:0043933;GO:0044237;GO:0044238;GO:0065003;GO:0070646;GO:0070647;GO:0071704;GO:0071826;GO:0071840;GO:0075522;GO:1901564	GO:0003676;GO:0003743;GO:0003824;GO:0004843;GO:0005488;GO:0005515;GO:0008135;GO:0008233;GO:0008234;GO:0008237;GO:0016787;GO:0019783;GO:0031369;GO:0042802;GO:0045182;GO:0090079;GO:0097159;GO:0101005;GO:0140096;GO:0140492	GO:0005829;GO:0005852;GO:0016020;GO:0016282;GO:0030054;GO:0032991;GO:0033290;GO:0045202;GO:0070993;GO:0071541;GO:0110165;GO:1990904	GO:0006413;GO:0006807;GO:0008152;GO:0009987;GO:0016032;GO:0016043;GO:0019538;GO:0022607;GO:0022618;GO:0036211;GO:0043170;GO:0043412;GO:0044238;GO:0065003;GO:0070647;GO:0071840	GO:0005829;GO:0016020;GO:0030054;GO:0032991;GO:0045202;GO:0110165;GO:1990904	ko03013	Eukaryotic translation initiation factor 3 subunit F	O00303	O00303	EIF3F_HUMAN	EIF3F	Eukaryotic translation initiation factor 3 subunit F	EIF3F	3J8B;3J8C;6YBD;6ZMW;6ZON;6ZP4;6ZVJ;7A09;7QP6;7QP7	EIF3F_HUMAN	+	photoX_DMSO	2.07629	0.0465138	-0.259192	-3.85726
10.9213	10.8535	8.77274	11.185	11.5131	10.973	10.7949	10.8496	aromatic compound biosynthetic process;biological process involved in interaction with host;biological process involved in interspecies interaction between organisms;biological process involved in symbiotic interaction;biological regulation;biosynthetic process;catabolic process;cellular aromatic compound metabolic process;cellular biosynthetic process;cellular metabolic process;cellular nitrogen…	acyltransferase activity;aminoacyltransferase activity;binding;catalytic activity;catalytic activity, acting on a protein;DNA-binding transcription factor binding;protein binding;RNA polymerase II-specific DNA-binding transcription factor binding;transcription factor binding;transferase activity;ubiquitin protein ligase activity;ubiquitin-like protein ligase activity;ubiquitin-like protein transf…	catalytic complex;cellular anatomical entity;cytoplasm;cytosol;extracellular exosome;extracellular membrane-bounded organelle;extracellular organelle;extracellular vesicle;intracellular membrane-bounded organelle;intracellular organelle;intracellular protein-containing complex;membrane;membrane-bounded organelle;nucleus;organelle;protein-containing complex;transferase complex;ubiquitin ligase com…	biological process involved in interspecies interaction between organisms;biological process involved in symbiotic interaction;biological regulation;biosynthetic process;catabolic process;cellular aromatic compound metabolic process;cellular nitrogen compound metabolic process;cellular process;DNA-templated transcription;establishment of localization;heterocycle metabolic process;localization;mac…	catalytic complex;cellular anatomical entity;cytoplasm;cytosol;extracellular organelle;intracellular membrane-bounded organelle;intracellular organelle;membrane;nucleus;organelle;protein-containing complex;ubiquitin ligase complex;vesicle	Ubiquitin mediated proteolysis	HECT;WW	BLALOCK_ALZHEIMERS_DISEASE_INCIPIENT_UP;BLALOCK_ALZHEIMERS_DISEASE_UP;BROWNE_HCMV_INFECTION_14HR_DN;BROWNE_HCMV_INFECTION_18HR_DN;CHIARADONNA_NEOPLASTIC_TRANSFORMATION_CDC25_DN;CHIARADONNA_NEOPLASTIC_TRANSFORMATION_KRAS_DN;DODD_NASOPHARYNGEAL_CARCINOMA_UP;FIRESTEIN_PROLIFERATION;GOBERT_OLIGODENDROCYTE_DIFFERENTIATION_DN;GRUETZMANN_PANCREATIC_CANCER_DN;HUMMERICH_SKIN_CANCER_PROGRESSION_DN;IWANAGA_…	3D-structure;Alternativesplicing;Host-virusinteraction;Nucleus;Phosphoprotein;Referenceproteome;Repeat;Transferase;Ublconjugation;Ublconjugationpathway		GO:0000122;GO:0000209;GO:0006139;GO:0006351;GO:0006355;GO:0006357;GO:0006366;GO:0006508;GO:0006511;GO:0006725;GO:0006807;GO:0006810;GO:0006858;GO:0008152;GO:0008593;GO:0009056;GO:0009057;GO:0009058;GO:0009059;GO:0009889;GO:0009890;GO:0009891;GO:0009892;GO:0009893;GO:0009966;GO:0009968;GO:0009987;GO:0010468;GO:0010498;GO:0010556;GO:0010557;GO:0010558;GO:0010604;GO:0010605;GO:0010629;GO:0010646;GO:…	GO:0003824;GO:0004842;GO:0005488;GO:0005515;GO:0008134;GO:0016740;GO:0016746;GO:0016755;GO:0019787;GO:0061629;GO:0061630;GO:0061659;GO:0140096;GO:0140297	GO:0000151;GO:0005634;GO:0005737;GO:0005829;GO:0016020;GO:0031982;GO:0032991;GO:0043226;GO:0043227;GO:0043229;GO:0043230;GO:0043231;GO:0065010;GO:0070062;GO:0110165;GO:0140535;GO:1902494;GO:1903561;GO:1990234	GO:0006139;GO:0006351;GO:0006355;GO:0006366;GO:0006508;GO:0006725;GO:0006807;GO:0006810;GO:0008152;GO:0009056;GO:0009057;GO:0009058;GO:0009059;GO:0009987;GO:0016070;GO:0019222;GO:0019538;GO:0030163;GO:0032880;GO:0034641;GO:0036211;GO:0043170;GO:0043412;GO:0044238;GO:0044403;GO:0044419;GO:0046483;GO:0046718;GO:0050789;GO:0051049;GO:0051179;GO:0051234;GO:0051603;GO:0065007;GO:0065008;GO:0065009;GO:…	GO:0000151;GO:0005634;GO:0005737;GO:0005829;GO:0016020;GO:0031982;GO:0032991;GO:0043226;GO:0043229;GO:0043230;GO:0043231;GO:0110165;GO:1902494	ko04120	NEDD4-like E3 ubiquitin-protein ligase WWP2	O00308	O00308	WWP2_HUMAN	WWP2	NEDD4-like E3 ubiquitin-protein ligase WWP2	WWP2	4Y07;5TJ7;5TJ8;5TJQ;6J1Z;6RSS	WWP2_HUMAN			0.465327	0.439431	0.599524	1.03051
13.6155	13.6918	13.737	13.8633	13.6839	13.8186	13.8029	13.8674	acetyl-CoA biosynthetic process;acetyl-CoA biosynthetic process from pyruvate;acetyl-CoA metabolic process;acyl-CoA biosynthetic process;acyl-CoA metabolic process;amide biosynthetic process;amide metabolic process;aromatic compound biosynthetic process;biosynthetic process;carbohydrate derivative biosynthetic process;carbohydrate derivative metabolic process;carboxylic acid metabolic process;cel…	acyltransferase activity;catalytic activity;transferase activity	catalytic complex;cellular anatomical entity;intracellular membrane-bounded organelle;intracellular organelle;intracellular organelle lumen;membrane-bounded organelle;membrane-enclosed lumen;mitochondrial matrix;mitochondrial protein-containing complex;mitochondrial pyruvate dehydrogenase complex;mitochondrion;organelle;organelle lumen;oxidoreductase complex;protein-containing complex;pyruvate de…	amide metabolic process;biosynthetic process;carbohydrate derivative metabolic process;cellular aromatic compound metabolic process;cellular nitrogen compound metabolic process;cellular process;heterocycle metabolic process;metabolic process;monocarboxylic acid metabolic process;nitrogen compound metabolic process;nucleobase-containing compound metabolic process;nucleobase-containing small molecu…	catalytic complex;cellular anatomical entity;intracellular membrane-bounded organelle;intracellular organelle;mitochondrion;organelle;organelle lumen;oxidoreductase complex;protein-containing complex;pyruvate dehydrogenase complex	Citrate cycle (TCA cycle);Glycolysis / Gluconeogenesis;Pyruvate metabolism	2-oxoacid_dh;Biotin_lipoyl;E3_binding	BLALOCK_ALZHEIMERS_DISEASE_DN;BLALOCK_ALZHEIMERS_DISEASE_INCIPIENT_DN;DESERT_PERIVENOUS_HEPATOCELLULAR_CARCINOMA_SUBCLASS_UP;DIAZ_CHRONIC_MYELOGENOUS_LEUKEMIA_UP;FIGUEROA_AML_METHYLATION_CLUSTER_1_UP;FIGUEROA_AML_METHYLATION_CLUSTER_3_UP;FLECHNER_BIOPSY_KIDNEY_TRANSPLANT_REJECTED_VS_OK_DN;FORTSCHEGGER_PHF8_TARGETS_UP;HAN_SATB1_TARGETS_UP;KAAB_HEART_ATRIUM_VS_VENTRICLE_DN;KIM_ALL_DISORDERS_CALB1_C…	3D-structure;Acetylation;Alternativesplicing;Lipoyl;Mitochondrion;Phosphoprotein;Referenceproteome;Transitpeptide		GO:0006082;GO:0006084;GO:0006085;GO:0006086;GO:0006090;GO:0006139;GO:0006163;GO:0006164;GO:0006637;GO:0006725;GO:0006753;GO:0006790;GO:0006793;GO:0006796;GO:0006807;GO:0008152;GO:0009058;GO:0009117;GO:0009150;GO:0009152;GO:0009165;GO:0009259;GO:0009260;GO:0009987;GO:0018130;GO:0019438;GO:0019637;GO:0019693;GO:0019752;GO:0032787;GO:0033865;GO:0033866;GO:0033875;GO:0034030;GO:0034032;GO:0034033;GO:…	GO:0003824;GO:0016740;GO:0016746	GO:0005739;GO:0005759;GO:0005967;GO:0031974;GO:0032991;GO:0043226;GO:0043227;GO:0043229;GO:0043231;GO:0043233;GO:0045254;GO:0070013;GO:0098798;GO:0110165;GO:1902494;GO:1990204	GO:0006082;GO:0006090;GO:0006139;GO:0006725;GO:0006790;GO:0006793;GO:0006807;GO:0008152;GO:0009058;GO:0009117;GO:0009987;GO:0032787;GO:0034641;GO:0043603;GO:0044238;GO:0044281;GO:0046483;GO:0055086;GO:1901135	GO:0005739;GO:0032991;GO:0043226;GO:0043229;GO:0043231;GO:0043233;GO:0045254;GO:0110165;GO:1902494;GO:1990204	ko00010;ko00020;ko00620	Pyruvate dehydrogenase protein X component, mitochondrial	O00330	O00330	ODPX_HUMAN	PDHX	Pyruvate dehydrogenase protein X component, mitochondrial	PDHX	1ZY8;2DNC;2F5Z;2F60;6H60	ODPX_HUMAN			0.460405	0.443924	0.0662854	1.02153
10.9642	10.9019	11.0374	11.0727	10.9954	11.5487	11.3746	9.44101	amine metabolic process;cellular metabolic process;cellular process;metabolic process;nitrogen compound metabolic process;organic substance metabolic process;organonitrogen compound metabolic process;sulfation;sulfur compound metabolic process	aryl sulfotransferase activity;catalytic activity;sulfotransferase activity;transferase activity;transferase activity, transferring sulphur-containing groups	cellular anatomical entity;cytoplasm;cytosol;intracellular membrane-bounded organelle;intracellular organelle;lysosome;lytic vacuole;membrane-bounded organelle;organelle;vacuole	amine metabolic process;cellular process;metabolic process;nitrogen compound metabolic process;sulfur compound metabolic process	cellular anatomical entity;cytoplasm;cytosol;intracellular membrane-bounded organelle;intracellular organelle;lysosome;organelle;vacuole		Sulfotransfer_1	ACEVEDO_LIVER_CANCER_WITH_H3K9ME3_UP;AUNG_GASTRIC_CANCER;BARRIER_COLON_CANCER_RECURRENCE_UP;BASAKI_YBX1_TARGETS_DN;CADWELL_ATG16L1_TARGETS_DN;CAIRO_HEPATOBLASTOMA_CLASSES_UP;CARRILLOREIXACH_MRS3_VS_LOWER_RISK_HEPATOBLASTOMA_UP;CERVERA_SDHB_TARGETS_2;FLECHNER_BIOPSY_KIDNEY_TRANSPLANT_REJECTED_VS_OK_DN;FLORIO_NEOCORTEX_BASAL_RADIAL_GLIA_UP;GRUETZMANN_PANCREATIC_CANCER_UP;HAMAI_APOPTOSIS_VIA_TRAIL_U…	3D-structure;Alternativesplicing;Cytoplasm;Lysosome;Phosphoprotein;Referenceproteome;Transferase		GO:0006790;GO:0006807;GO:0008152;GO:0009308;GO:0009987;GO:0044237;GO:0051923;GO:0071704;GO:1901564	GO:0003824;GO:0004062;GO:0008146;GO:0016740;GO:0016782	GO:0000323;GO:0005737;GO:0005764;GO:0005773;GO:0005829;GO:0043226;GO:0043227;GO:0043229;GO:0043231;GO:0110165	GO:0006790;GO:0006807;GO:0008152;GO:0009308;GO:0009987	GO:0005737;GO:0005764;GO:0005773;GO:0005829;GO:0043226;GO:0043229;GO:0043231;GO:0110165		Sulfotransferase 1C2	O00338	O00338	ST1C2_HUMAN	SULT1C2	Sulfotransferase 1C2	SULT1C2	3BFX	ST1C2_HUMAN			0.119234	0.829777	-0.154145	-0.319865
10.2974	10.7204	10.7661	10.7652	11.1641	10.888	11.4932	11.4364	cell cycle process;cellular component organization;cellular component organization or biogenesis;cellular process;cytoskeleton organization;microtubule cytoskeleton organization;microtubule cytoskeleton organization involved in mitosis;microtubule-based process;mitotic cell cycle process;mitotic spindle organization;organelle organization;spindle organization	binding;dynein complex binding;protein-containing complex binding	cellular anatomical entity;centrosome;cytosol;dynactin complex;intracellular non-membrane-bounded organelle;intracellular organelle;kinetochore;microtubule associated complex;microtubule organizing center;non-membrane-bounded organelle;organelle;protein-containing complex;supramolecular complex	cellular component organization;cellular component organization or biogenesis;cellular process;cytoskeleton organization;microtubule cytoskeleton organization;microtubule-based process;organelle organization	cellular anatomical entity;centrosome;cytosol;intracellular non-membrane-bounded organelle;intracellular organelle;kinetochore;microtubule organizing center;non-membrane-bounded organelle;organelle;protein-containing complex	Vasopressin-regulated water reabsorption		AGUIRRE_PANCREATIC_CANCER_COPY_NUMBER_DN;BENPORATH_CYCLING_GENES;BIOCARTA_LIS1_PATHWAY;BLALOCK_ALZHEIMERS_DISEASE_DN;BYSTRYKH_HEMATOPOIESIS_STEM_CELL_AND_BRAIN_QTL_CIS;BYSTRYKH_HEMATOPOIESIS_STEM_CELL_QTL_CIS;DEBIASI_APOPTOSIS_BY_REOVIRUS_INFECTION_UP;DIAZ_CHRONIC_MYELOGENOUS_LEUKEMIA_UP;FLECHNER_PBL_KIDNEY_TRANSPLANT_REJECTED_VS_OK_UP;HIRSCH_CELLULAR_TRANSFORMATION_SIGNATURE_UP;KARLSSON_TGFB1_TA…	3D-structure;Centromere;Chromosome;Cytoplasm;Cytoskeleton;Kinetochore;Phosphoprotein;Referenceproteome		GO:0000226;GO:0006996;GO:0007010;GO:0007017;GO:0007051;GO:0007052;GO:0009987;GO:0016043;GO:0022402;GO:0071840;GO:1902850;GO:1903047	GO:0005488;GO:0044877;GO:0070840	GO:0000776;GO:0005813;GO:0005815;GO:0005829;GO:0005869;GO:0005875;GO:0032991;GO:0043226;GO:0043228;GO:0043229;GO:0043232;GO:0099080;GO:0110165	GO:0000226;GO:0006996;GO:0007010;GO:0007017;GO:0009987;GO:0016043;GO:0071840	GO:0000776;GO:0005813;GO:0005815;GO:0005829;GO:0032991;GO:0043226;GO:0043228;GO:0043229;GO:0043232;GO:0110165	ko04962	Dynactin subunit 6	O00399	O00399	DCTN6_HUMAN	DCTN6	Dynactin subunit 6	DCTN6	3TV0	DCTN6_HUMAN			1.82997	0.0584314	0.608148	3.38358
10.5638	10.5669	10.6877	10.1489	10.5191	10.1653	10.6083	10.1926	acetyl-CoA transmembrane transport;acetyl-CoA transport;adenine nucleotide transport;adenosine 3',5'-bisphosphate transmembrane transport;amide transport;carbohydrate derivative transport;cellular process;establishment of localization;fatty-acyl-CoA transport;localization;nitrogen compound transport;nucleobase-containing compound transport;nucleotide transmembrane transport;nucleotide transport;o…	acetyl-CoA transmembrane transporter activity;adenine nucleotide transmembrane transporter activity;adenosine 3',5'-bisphosphate transmembrane transporter activity;amide transmembrane transporter activity;binding;carbohydrate derivative transmembrane transporter activity;identical protein binding;nucleobase-containing compound transmembrane transporter activity;nucleotide transmembrane transporte…	bounding membrane of organelle;cellular anatomical entity;endoplasmic reticulum membrane;Golgi membrane;membrane;organelle membrane;plasma membrane	amide transport;cellular process;establishment of localization;localization;nucleobase-containing compound transport;transmembrane transport;transport	cellular anatomical entity;membrane;plasma membrane	Glycosphingolipid biosynthesis - ganglio series	Acatn	ACEVEDO_LIVER_CANCER_UP;ACEVEDO_LIVER_TUMOR_VS_NORMAL_ADJACENT_TISSUE_UP;BLALOCK_ALZHEIMERS_DISEASE_UP;BLUM_RESPONSE_TO_SALIRASIB_UP;BUYTAERT_PHOTODYNAMIC_THERAPY_STRESS_UP;CUI_GLUCOSE_DEPRIVATION;CUI_TCF21_TARGETS_2_DN;DOUGLAS_BMI1_TARGETS_DN;GOTTWEIN_TARGETS_OF_KSHV_MIR_K12_11;GRAESSMANN_APOPTOSIS_BY_DOXORUBICIN_UP;GRAESSMANN_RESPONSE_TO_MC_AND_DOXORUBICIN_UP;GRUETZMANN_PANCREATIC_CANCER_DN;GYO…	Cataract;Deafness;Diseasevariant;Endoplasmicreticulum;Glycoprotein;Hereditaryspasticparaplegia;Membrane;Neurodegeneration;Phosphoprotein;Referenceproteome;Transmembrane;Transmembranehelix;Transport		GO:0006810;GO:0006862;GO:0009987;GO:0015711;GO:0015748;GO:0015865;GO:0015868;GO:0015876;GO:0015916;GO:0015931;GO:0035348;GO:0042886;GO:0051179;GO:0051234;GO:0051503;GO:0055085;GO:0071106;GO:0071702;GO:0071705;GO:0072348;GO:0072530;GO:1901264;GO:1901337;GO:1901679	GO:0000295;GO:0005215;GO:0005346;GO:0005488;GO:0005515;GO:0008514;GO:0008521;GO:0015215;GO:0015216;GO:0015605;GO:0015932;GO:0022857;GO:0042802;GO:0042803;GO:0042887;GO:0046983;GO:0071077;GO:1901505;GO:1901682	GO:0000139;GO:0005789;GO:0005886;GO:0016020;GO:0031090;GO:0098588;GO:0110165	GO:0006810;GO:0009987;GO:0015931;GO:0042886;GO:0051179;GO:0051234;GO:0055085	GO:0005886;GO:0016020;GO:0110165	ko00604	Acetyl-coenzyme A transporter 1	O00400	O00400	ACATN_HUMAN	SLC33A1	Acetyl-coenzyme A transporter 1	SLC33A1		ACATN_HUMAN			0.311747	0.586276	-0.120518	-0.738975
12.3719	12.6264	12.6146	12.4969	12.3561	12.5056	12.3436	12.7172	actin filament organization;actin filament polymerization;actin filament-based movement;actin filament-based process;actin filament-based transport;actin polymerization or depolymerization;anatomical structure morphogenesis;biological process involved in interspecies interaction between organisms;biological regulation;cell cycle process;cell division;cell projection morphogenesis;cell projection …	actin binding;binding;cytoskeletal protein binding;enzyme regulator activity;GTPase regulator activity;microtubule binding;molecular function regulator activity;nucleoside-triphosphatase regulator activity;protein binding;tubulin binding	actin cap;actin cytoskeleton;bounding membrane of organelle;cell junction;cell projection;cellular anatomical entity;cytoplasm;cytoplasmic vesicle;cytoplasmic vesicle membrane;cytoskeleton;cytosol;endocytic vesicle membrane;endoplasmic reticulum membrane;extracellular exosome;extracellular membrane-bounded organelle;extracellular organelle;extracellular vesicle;glutamatergic synapse;intracellular…	biological process involved in interspecies interaction between organisms;biological regulation;cell division;cellular anatomical entity morphogenesis;cellular component assembly;cellular component organization;cellular component organization or biogenesis;cellular localization;cellular process;cytoskeleton-dependent intracellular transport;developmental process;establishment of localization;loca…	cell junction;cell projection;cellular anatomical entity;cytoplasm;cytoplasmic vesicle;cytoskeleton;cytosol;extracellular organelle;glutamatergic synapse;intracellular membrane-bounded organelle;intracellular non-membrane-bounded organelle;intracellular organelle;membrane;non-membrane-bounded organelle;nucleus;organelle;plasma membrane;synapse;vesicle	Adherens junction;Bacterial invasion of epithelial cells;Chemokine signaling pathway;Fc gamma R-mediated phagocytosis;Pathogenic Escherichia coli infection;Regulation of actin cytoskeleton;Shigellosis	PBD;WH1;WH2	BENPORATH_EED_TARGETS;BIOCARTA_ACTINY_PATHWAY;BIOCARTA_CDC42RAC_PATHWAY;BIOCARTA_SALMONELLA_PATHWAY;BROWNE_HCMV_INFECTION_20HR_UP;BROWNE_HCMV_INFECTION_8HR_UP;CASORELLI_ACUTE_PROMYELOCYTIC_LEUKEMIA_UP;CHICAS_RB1_TARGETS_SENESCENT;DEBIASI_APOPTOSIS_BY_REOVIRUS_INFECTION_UP;ENK_UV_RESPONSE_KERATINOCYTE_UP;GAUSSMANN_MLL_AF4_FUSION_TARGETS_A_UP;GRAESSMANN_APOPTOSIS_BY_DOXORUBICIN_DN;HOOI_ST7_TARGETS_…	3D-structure;Acetylation;Actin-binding;Cellcycle;Celldivision;Cytoplasm;Cytoskeleton;Methylation;Mitosis;Nucleus;Phosphoprotein;Referenceproteome;Repeat;Transcription;Transcriptionregulation	ABI1-WASL complex;LGR4-RSPO supercomplex;N-WASp homomer complex	GO:0002682;GO:0002683;GO:0002685;GO:0002686;GO:0006355;GO:0006357;GO:0006810;GO:0006900;GO:0006996;GO:0007015;GO:0008154;GO:0009605;GO:0009607;GO:0009617;GO:0009653;GO:0009889;GO:0009891;GO:0009893;GO:0009987;GO:0010468;GO:0010556;GO:0010557;GO:0010604;GO:0016043;GO:0016050;GO:0019219;GO:0019222;GO:0022402;GO:0022607;GO:0030029;GO:0030030;GO:0030041;GO:0030048;GO:0030050;GO:0030100;GO:0030334;GO:…	GO:0003779;GO:0005488;GO:0005515;GO:0008017;GO:0008092;GO:0015631;GO:0030234;GO:0030695;GO:0060589;GO:0098772	GO:0005634;GO:0005737;GO:0005789;GO:0005829;GO:0005856;GO:0005886;GO:0012506;GO:0015629;GO:0016020;GO:0030027;GO:0030054;GO:0030478;GO:0030659;GO:0030666;GO:0031090;GO:0031410;GO:0031982;GO:0042995;GO:0043226;GO:0043227;GO:0043228;GO:0043229;GO:0043230;GO:0043231;GO:0043232;GO:0045202;GO:0065010;GO:0070062;GO:0097708;GO:0098588;GO:0098978;GO:0110165;GO:0120025;GO:1903561	GO:0006355;GO:0006810;GO:0006996;GO:0009605;GO:0009607;GO:0009987;GO:0016043;GO:0016050;GO:0019222;GO:0022607;GO:0030705;GO:0032502;GO:0032880;GO:0032989;GO:0044419;GO:0050789;GO:0050807;GO:0050896;GO:0051049;GO:0051179;GO:0051234;GO:0051258;GO:0051301;GO:0051640;GO:0051641;GO:0061024;GO:0065003;GO:0065007;GO:0071840;GO:0099173;GO:0099175	GO:0005634;GO:0005737;GO:0005829;GO:0005856;GO:0005886;GO:0016020;GO:0030054;GO:0031410;GO:0031982;GO:0042995;GO:0043226;GO:0043228;GO:0043229;GO:0043230;GO:0043231;GO:0043232;GO:0045202;GO:0098978;GO:0110165	ko04062;ko04520;ko04666;ko04810;ko05100;ko05130;ko05131	Actin nucleation-promoting factor WASL	O00401	O00401	WASL_HUMAN	WASL	Actin nucleation-promoting factor WASL	WASL	2FF3;2LNH;2VCP;4CC2;4CC7	WASL_HUMAN			0.172344	0.759509	-0.0468376	-0.444239
14.1666	14.3026	13.9676	14.6571	14.5827	14.5753	14.6369	14.753	activation of immune response;activation of innate immune response;biological regulation;cellular localization;cellular macromolecule localization;cellular process;cellular response to acid chemical;cellular response to amino acid stimulus;cellular response to chemical stimulus;cellular response to endogenous stimulus;cellular response to nitrogen compound;cellular response to organic substance;c…	amide binding;binding;enzyme binding;enzyme inhibitor activity;enzyme regulator activity;GTPase binding;GTPase inhibitor activity;GTPase regulator activity;molecular carrier activity;molecular function inhibitor activity;molecular function regulator activity;nuclear import signal receptor activity;nuclear localization sequence binding;nucleic acid binding;nucleocytoplasmic carrier activity;nucleo…	cellular anatomical entity;cytoplasm;cytosol;Golgi apparatus;intracellular membrane-bounded organelle;intracellular non-membrane-bounded organelle;intracellular organelle;membrane;membrane-bounded organelle;non-membrane-bounded organelle;nuclear membrane;nuclear pore;nuclear protein-containing complex;nucleolus;nucleoplasm;nucleus;organelle;organelle membrane;protein-containing complex	biological regulation;cellular localization;cellular process;establishment of localization;immune system process;intracellular protein transport;localization;macromolecule localization;nuclear transport;nucleocytoplasmic transport;protein localization;protein transport;regulation of biological process;regulation of catalytic activity;regulation of cell cycle;regulation of metabolic process;regula…	cellular anatomical entity;cytoplasm;cytosol;Golgi apparatus;intracellular membrane-bounded organelle;intracellular non-membrane-bounded organelle;intracellular organelle;membrane;non-membrane-bounded organelle;nuclear pore;nucleolus;nucleoplasm;nucleus;organelle;protein-containing complex		HEAT;HEAT_2;Importin_rep_4;Importin_rep_5;Importin_rep_6	BENPORATH_MYC_MAX_TARGETS;BERENJENO_TRANSFORMED_BY_RHOA_UP;BLALOCK_ALZHEIMERS_DISEASE_DN;BOYAULT_LIVER_CANCER_SUBCLASS_G3_UP;BURTON_ADIPOGENESIS_PEAK_AT_24HR;CAIRO_HEPATOBLASTOMA_CLASSES_UP;CHARAFE_BREAST_CANCER_LUMINAL_VS_MESENCHYMAL_DN;CREIGHTON_ENDOCRINE_THERAPY_RESISTANCE_1;DIAZ_CHRONIC_MYELOGENOUS_LEUKEMIA_UP;DODD_NASOPHARYNGEAL_CARCINOMA_DN;ENK_UV_RESPONSE_KERATINOCYTE_DN;EPPERT_PROGENITOR;…	3D-structure;Acetylation;Alternativesplicing;Cytoplasm;Directproteinsequencing;Host-virusinteraction;Nucleus;Phosphoprotein;Proteintransport;Referenceproteome;Repeat;Transport		GO:0000079;GO:0001101;GO:0001932;GO:0001933;GO:0002218;GO:0002221;GO:0002253;GO:0002376;GO:0002682;GO:0002684;GO:0002753;GO:0002757;GO:0002758;GO:0002764;GO:0002831;GO:0002833;GO:0006469;GO:0006606;GO:0006607;GO:0006610;GO:0006810;GO:0006886;GO:0006913;GO:0007165;GO:0008104;GO:0009719;GO:0009892;GO:0009987;GO:0010033;GO:0010243;GO:0010563;GO:0010605;GO:0015031;GO:0019220;GO:0019222;GO:0030522;GO:…	GO:0003676;GO:0003723;GO:0004857;GO:0005048;GO:0005095;GO:0005488;GO:0005515;GO:0008139;GO:0019899;GO:0030234;GO:0030695;GO:0031267;GO:0033218;GO:0042277;GO:0051020;GO:0060589;GO:0061608;GO:0097159;GO:0098772;GO:0140104;GO:0140142;GO:0140678	GO:0005634;GO:0005643;GO:0005654;GO:0005730;GO:0005737;GO:0005794;GO:0005829;GO:0016020;GO:0031090;GO:0031965;GO:0032991;GO:0043226;GO:0043227;GO:0043228;GO:0043229;GO:0043231;GO:0043232;GO:0110165;GO:0140513	GO:0002376;GO:0006810;GO:0006886;GO:0006913;GO:0007165;GO:0008104;GO:0009719;GO:0009987;GO:0015031;GO:0019222;GO:0031399;GO:0032880;GO:0033036;GO:0042221;GO:0050789;GO:0050790;GO:0050896;GO:0051049;GO:0051169;GO:0051179;GO:0051234;GO:0051641;GO:0051726;GO:0065007;GO:0065009	GO:0005634;GO:0005643;GO:0005654;GO:0005730;GO:0005737;GO:0005794;GO:0005829;GO:0016020;GO:0032991;GO:0043226;GO:0043228;GO:0043229;GO:0043231;GO:0043232;GO:0110165		Importin-5	O00410	O00410	IPO5_HUMAN	IPO5	Importin-5	IPO5	6XTE;6XU2	IPO5_HUMAN			1.27885	0.116492	0.363532	2.40936
11.2235	10.9476	11.1775	11.0259	10.9609	11.0007	10.9927	10.7327	aromatic compound biosynthetic process;biosynthetic process;cellular aromatic compound metabolic process;cellular biosynthetic process;cellular metabolic process;cellular nitrogen compound biosynthetic process;cellular nitrogen compound metabolic process;cellular process;DNA-templated transcription;DNA-templated transcription initiation;heterocycle biosynthetic process;heterocycle metabolic proce…	3'-5' exonuclease activity;3'-5'-RNA exonuclease activity;5'-3' RNA polymerase activity;binding;catalytic activity;catalytic activity, acting on a nucleic acid;catalytic activity, acting on RNA;DNA binding;DNA primase activity;DNA-directed 5'-3' RNA polymerase activity;double-stranded DNA binding;exonuclease activity;exonuclease activity, active with either ribo- or deoxyribonucleic acids and pro…	catalytic complex;cellular anatomical entity;DNA-directed RNA polymerase complex;intracellular membrane-bounded organelle;intracellular non-membrane-bounded organelle;intracellular organelle;intracellular organelle lumen;intracellular protein-containing complex;membrane-bounded organelle;membrane-enclosed lumen;mitochondrial DNA-directed RNA polymerase complex;mitochondrial matrix;mitochondrial n…	biosynthetic process;cellular aromatic compound metabolic process;cellular nitrogen compound metabolic process;cellular process;DNA-templated transcription;DNA-templated transcription initiation;heterocycle metabolic process;macromolecule biosynthetic process;macromolecule metabolic process;metabolic process;nitrogen compound metabolic process;nucleobase-containing compound metabolic process;prim…	catalytic complex;cellular anatomical entity;intracellular membrane-bounded organelle;intracellular non-membrane-bounded organelle;intracellular organelle;mitochondrion;non-membrane-bounded organelle;organelle;organelle lumen;protein-containing complex;RNA polymerase complex		RNA_pol;RPOL_N	BLALOCK_ALZHEIMERS_DISEASE_UP;COLDREN_GEFITINIB_RESISTANCE_UP;DIAZ_CHRONIC_MYELOGENOUS_LEUKEMIA_UP;FOURNIER_ACINAR_DEVELOPMENT_LATE_2;FRASOR_RESPONSE_TO_SERM_OR_FULVESTRANT_DN;GRAESSMANN_APOPTOSIS_BY_DOXORUBICIN_UP;GRAESSMANN_RESPONSE_TO_MC_AND_DOXORUBICIN_UP;HOSHIDA_LIVER_CANCER_SURVIVAL_DN;KAUFFMANN_DNA_REPLICATION_GENES;KYNG_WERNER_SYNDROM_AND_NORMAL_AGING_DN;LEE_BMP2_TARGETS_DN;LIANG_HEMATOPO…	3D-structure;Diseasevariant;DNA-directedRNApolymerase;Mitochondrion;Nucleotidyltransferase;Primarymitochondrialdisease;Referenceproteome;Transcription;Transferase;Transitpeptide		GO:0000959;GO:0006139;GO:0006351;GO:0006352;GO:0006390;GO:0006391;GO:0006725;GO:0006807;GO:0008152;GO:0009058;GO:0009059;GO:0009987;GO:0016070;GO:0018130;GO:0019438;GO:0032774;GO:0034641;GO:0034654;GO:0043170;GO:0044237;GO:0044238;GO:0044249;GO:0044271;GO:0046483;GO:0071704;GO:0090304;GO:1901360;GO:1901362;GO:1901576	GO:0000175;GO:0000976;GO:0001018;GO:0001067;GO:0003676;GO:0003677;GO:0003690;GO:0003723;GO:0003824;GO:0003896;GO:0003899;GO:0004518;GO:0004527;GO:0004532;GO:0004540;GO:0005488;GO:0008408;GO:0016740;GO:0016772;GO:0016779;GO:0016787;GO:0016788;GO:0016796;GO:0016896;GO:0034062;GO:0043565;GO:0097159;GO:0097747;GO:0140098;GO:0140640;GO:1990837	GO:0000428;GO:0005739;GO:0005759;GO:0009295;GO:0030880;GO:0031974;GO:0032991;GO:0034245;GO:0042645;GO:0043226;GO:0043227;GO:0043228;GO:0043229;GO:0043231;GO:0043232;GO:0043233;GO:0061695;GO:0070013;GO:0098798;GO:0110165;GO:0140535;GO:1902494;GO:1990234	GO:0006139;GO:0006351;GO:0006352;GO:0006725;GO:0006807;GO:0008152;GO:0009058;GO:0009059;GO:0009987;GO:0016070;GO:0034641;GO:0043170;GO:0044238;GO:0046483	GO:0005739;GO:0030880;GO:0032991;GO:0043226;GO:0043228;GO:0043229;GO:0043231;GO:0043232;GO:0043233;GO:0110165;GO:1902494		DNA-directed RNA polymerase, mitochondrial	O00411	O00411	RPOM_HUMAN	POLRMT	DNA-directed RNA polymerase, mitochondrial	POLRMT	3SPA;4BOC;5OLA;6ERP;6ERQ;7A8P;7PZP;7PZR;7ZC4	RPOM_HUMAN			0.972698	0.179285	-0.171854	-1.89784
12.624	12.5705	12.5751	12.559	12.6045	12.5704	12.58	12.4336	actin cytoskeleton organization;actin filament-based process;biological regulation;biosynthetic process;cellular biosynthetic process;cellular component disassembly;cellular component organization;cellular component organization or biogenesis;cellular metabolic process;cellular process;cellular response to anoxia;cellular response to brain-derived neurotrophic factor stimulus;cellular response to…	adenyl nucleotide binding;adenyl ribonucleotide binding;anion binding;ATP binding;binding;calcium ion binding;calmodulin binding;calmodulin-dependent protein kinase activity;carbohydrate derivative binding;catalytic activity;catalytic activity, acting on a protein;cation binding;elongation factor-2 kinase activity;heterocyclic compound binding;ion binding;kinase activity;metal ion binding;nucleic…	cell junction;cell projection;cellular anatomical entity;cytoplasm;cytosol;dendritic spine;glutamatergic synapse;neuron projection;neuron spine;organelle;plasma membrane bounded cell projection;postsynapse;postsynaptic density;postsynaptic specialization;synapse	actin cytoskeleton organization;biological regulation;biosynthetic process;cellular component disassembly;cellular component organization;cellular component organization or biogenesis;cellular process;cytoskeleton organization;macromolecule biosynthetic process;macromolecule metabolic process;macromolecule modification;metabolic process;nitrogen compound metabolic process;organelle organization;p…	cell junction;cell projection;cellular anatomical entity;cytoplasm;cytosol;dendritic spine;glutamatergic synapse;neuron projection;organelle;postsynapse;postsynaptic density;postsynaptic specialization;synapse		Alpha_kinase;Sel1	ACEVEDO_NORMAL_TISSUE_ADJACENT_TO_LIVER_TUMOR_DN;BASAKI_YBX1_TARGETS_DN;BIOCARTA_EIF_PATHWAY;FEVR_CTNNB1_TARGETS_UP;FULCHER_INFLAMMATORY_RESPONSE_LECTIN_VS_LPS_UP;GARGALOVIC_RESPONSE_TO_OXIDIZED_PHOSPHOLIPIDS_RED_DN;GRAESSMANN_APOPTOSIS_BY_DOXORUBICIN_DN;GRYDER_PAX3FOXO1_ENHANCERS_IN_TADS;GRYDER_PAX3FOXO1_TOP_ENHANCERS;KIM_MYC_AMPLIFICATION_TARGETS_UP;KRIGE_RESPONSE_TO_TOSEDOSTAT_24HR_DN;KRIGE_RE…	3D-structure;Acetylation;ATP-binding;Calcium;Calmodulin-binding;Kinase;Nucleotide-binding;Phosphoprotein;Referenceproteome;Serine/threonine-proteinkinase;Transferase		GO:0001932;GO:0002931;GO:0006414;GO:0006417;GO:0006468;GO:0006793;GO:0006796;GO:0006807;GO:0006950;GO:0006996;GO:0007010;GO:0008152;GO:0009058;GO:0009059;GO:0009628;GO:0009719;GO:0009725;GO:0009889;GO:0009987;GO:0010033;GO:0010035;GO:0010038;GO:0010243;GO:0010468;GO:0010556;GO:0010608;GO:0010720;GO:0010770;GO:0010975;GO:0010976;GO:0014070;GO:0014074;GO:0016043;GO:0016310;GO:0019220;GO:0019222;GO:…	GO:0000166;GO:0003676;GO:0003824;GO:0004672;GO:0004674;GO:0004683;GO:0004686;GO:0005488;GO:0005509;GO:0005515;GO:0005516;GO:0005524;GO:0008135;GO:0016301;GO:0016740;GO:0016772;GO:0016773;GO:0017076;GO:0030554;GO:0032553;GO:0032555;GO:0032559;GO:0035639;GO:0036094;GO:0043167;GO:0043168;GO:0043169;GO:0045182;GO:0046872;GO:0090079;GO:0097159;GO:0097367;GO:0140096;GO:1901265;GO:1901363	GO:0005737;GO:0005829;GO:0014069;GO:0030054;GO:0042995;GO:0043005;GO:0043197;GO:0043226;GO:0044309;GO:0045202;GO:0098794;GO:0098978;GO:0099572;GO:0110165;GO:0120025	GO:0006414;GO:0006417;GO:0006468;GO:0006793;GO:0006807;GO:0006950;GO:0006996;GO:0007010;GO:0008152;GO:0009058;GO:0009059;GO:0009628;GO:0009719;GO:0009987;GO:0016043;GO:0016310;GO:0019222;GO:0019538;GO:0022411;GO:0030036;GO:0031399;GO:0036211;GO:0042221;GO:0043170;GO:0043412;GO:0044238;GO:0050789;GO:0050807;GO:0050896;GO:0051049;GO:0051963;GO:0065007;GO:0071840;GO:0099175;GO:0140243;GO:0140245	GO:0005737;GO:0005829;GO:0014069;GO:0030054;GO:0042995;GO:0043005;GO:0043197;GO:0043226;GO:0045202;GO:0098794;GO:0098978;GO:0099572;GO:0110165		Eukaryotic elongation factor 2 kinase	O00418	O00418	EF2K_HUMAN	EEF2K	Eukaryotic elongation factor 2 kinase	EEF2K	5J8H;5KS5;6NX4;7SHQ;8FNY;8FO6;8GM4;8GM5	EF2K_HUMAN			0.369502	0.52534	-0.0350029	-0.851685
11.7423	12.0359	11.8275	12.5474	12.5043	12.3276	12.3105	12.4286	biological regulation;cellular aromatic compound metabolic process;cellular metabolic process;cellular nitrogen compound metabolic process;cellular process;heterocycle metabolic process;macromolecule metabolic process;metabolic process;mRNA metabolic process;mRNA processing;negative regulation of biological process;negative regulation of biosynthetic process;negative regulation of cellular biosyn…	binding;nucleic acid binding;organic cyclic compound binding;RNA binding;transcription coregulator activity;transcription corepressor activity;transcription regulator activity	ASAP complex;catalytic complex;cellular anatomical entity;cytosol;histone deacetylase complex;intracellular membrane-bounded organelle;intracellular organelle;membrane-bounded organelle;nuclear body;nuclear protein-containing complex;nuclear speck;nucleoplasm;nucleus;organelle;protein-containing complex	biological regulation;cellular aromatic compound metabolic process;cellular nitrogen compound metabolic process;cellular process;heterocycle metabolic process;macromolecule metabolic process;metabolic process;mRNA metabolic process;mRNA processing;nitrogen compound metabolic process;nucleobase-containing compound metabolic process;positive regulation of apoptotic process;primary metabolic process…	catalytic complex;cellular anatomical entity;cytosol;intracellular membrane-bounded organelle;intracellular organelle;nucleoplasm;nucleus;organelle;protein-containing complex	mRNA surveillance pathway;RNA transport	SAP18	ACEVEDO_LIVER_CANCER_DN;ACEVEDO_NORMAL_TISSUE_ADJACENT_TO_LIVER_TUMOR_DN;BENPORATH_MYC_MAX_TARGETS;BLALOCK_ALZHEIMERS_DISEASE_DN;CHEOK_RESPONSE_TO_MERCAPTOPURINE_AND_HD_MTX_DN;DACOSTA_UV_RESPONSE_VIA_ERCC3_UP;DANG_BOUND_BY_MYC;FAELT_B_CLL_WITH_VH_REARRANGEMENTS_UP;FAELT_B_CLL_WITH_VH3_21_DN;FLECHNER_BIOPSY_KIDNEY_TRANSPLANT_OK_VS_DONOR_UP;GARY_CD5_TARGETS_DN;GRADE_COLON_AND_RECTAL_CANCER_UP;GRAES…	3D-structure;Acetylation;Alternativeinitiation;Cytoplasm;Isopeptidebond;mRNAprocessing;mRNAsplicing;Nucleus;Referenceproteome;Repressor;Transcription;Transcriptionregulation;Ublconjugation	ALL-1 supercomplex;Apoptosis- and splicing-associated protein complex (ASAP-L), SAP18, RNPS1, Acinus-L;Emerin complex 32;Sin3 complex;SIN3 complex;SIN3-ING1b complex I;SIN3-ING1b complex II;SIN3-SAP25 complex	GO:0000381;GO:0006139;GO:0006355;GO:0006357;GO:0006396;GO:0006397;GO:0006725;GO:0006807;GO:0008152;GO:0008380;GO:0009889;GO:0009890;GO:0009892;GO:0009987;GO:0010468;GO:0010556;GO:0010558;GO:0010605;GO:0010629;GO:0016070;GO:0016071;GO:0019219;GO:0019222;GO:0031323;GO:0031324;GO:0031326;GO:0031327;GO:0033119;GO:0034641;GO:0042981;GO:0043065;GO:0043067;GO:0043068;GO:0043170;GO:0043484;GO:0044237;GO:…	GO:0003676;GO:0003712;GO:0003714;GO:0003723;GO:0005488;GO:0097159;GO:0140110	GO:0000118;GO:0005634;GO:0005654;GO:0005829;GO:0016604;GO:0016607;GO:0032991;GO:0043226;GO:0043227;GO:0043229;GO:0043231;GO:0061574;GO:0110165;GO:0140513;GO:1902494	GO:0006139;GO:0006355;GO:0006396;GO:0006397;GO:0006725;GO:0006807;GO:0008152;GO:0008380;GO:0009987;GO:0016070;GO:0016071;GO:0019222;GO:0034641;GO:0043065;GO:0043170;GO:0044238;GO:0046483;GO:0050789;GO:0065007	GO:0005634;GO:0005654;GO:0005829;GO:0032991;GO:0043226;GO:0043229;GO:0043231;GO:0110165;GO:1902494	ko03013;ko03015	Histone deacetylase complex subunit SAP18	O00422	O00422	SAP18_HUMAN	SAP18	Histone deacetylase complex subunit SAP18	SAP18	2HDE	SAP18_HUMAN			0.976275	0.17886	0.354477	1.90378
15.9081	15.9682	15.7749	15.7047	15.7386	15.5861	15.7606	15.4914	amide biosynthetic process;amide metabolic process;anatomical structure development;anatomical structure morphogenesis;biological regulation;biosynthetic process;cellular biosynthetic process;cellular metabolic process;cellular nitrogen compound biosynthetic process;cellular nitrogen compound metabolic process;cellular process;CRD-mediated mRNA stabilization;developmental process;establishment of…	binding;molecular adaptor activity;mRNA 3'-UTR binding;mRNA 5'-UTR binding;mRNA binding;N6-methyladenosine-containing RNA reader activity;nucleic acid binding;organic cyclic compound binding;protein-macromolecule adaptor activity;protein-RNA adaptor activity;RNA binding;translation regulator activity	cellular anatomical entity;cytoplasm;cytoplasmic ribonucleoprotein granule;cytoplasmic stress granule;cytosol;intracellular membrane-bounded organelle;intracellular non-membrane-bounded organelle;intracellular organelle;membrane-bounded organelle;non-membrane-bounded organelle;nucleus;organelle;P-body;ribonucleoprotein granule;supramolecular complex	amide metabolic process;anatomical structure development;biological regulation;biosynthetic process;cellular nitrogen compound metabolic process;cellular process;developmental process;establishment of localization;localization;macromolecule biosynthetic process;macromolecule metabolic process;metabolic process;nervous system development;nitrogen compound metabolic process;nucleobase-containing co…	cellular anatomical entity;cytoplasm;cytosol;intracellular membrane-bounded organelle;intracellular non-membrane-bounded organelle;intracellular organelle;non-membrane-bounded organelle;nucleus;organelle		KH_1;RRM_1	BENPORATH_ES_1;BENPORATH_NANOG_TARGETS;BENPORATH_SOX2_TARGETS;BOYAULT_LIVER_CANCER_SUBCLASS_G23_UP;BREDEMEYER_RAG_SIGNALING_VIA_ATM_NOT_VIA_NFKB_UP;BROWNE_HCMV_INFECTION_10HR_DN;BROWNE_HCMV_INFECTION_20HR_DN;BUYTAERT_PHOTODYNAMIC_THERAPY_STRESS_DN;CHARAFE_BREAST_CANCER_LUMINAL_VS_BASAL_DN;CHARAFE_BREAST_CANCER_LUMINAL_VS_MESENCHYMAL_DN;CHIANG_LIVER_CANCER_SUBCLASS_PROLIFERATION_UP;DACOSTA_UV_RESP…	3D-structure;Alternativesplicing;Cytoplasm;Isopeptidebond;mRNAtransport;Nucleus;Phosphoprotein;Referenceproteome;Repeat;RNA-binding;Translationregulation;Transport;Ublconjugation	Spliceosome	GO:0001817;GO:0006412;GO:0006417;GO:0006518;GO:0006807;GO:0006810;GO:0007399;GO:0008152;GO:0009058;GO:0009059;GO:0009653;GO:0009889;GO:0009890;GO:0009891;GO:0009892;GO:0009893;GO:0009894;GO:0009895;GO:0009987;GO:0010468;GO:0010556;GO:0010557;GO:0010558;GO:0010604;GO:0010605;GO:0010608;GO:0010628;GO:0010629;GO:0015931;GO:0017148;GO:0019219;GO:0019222;GO:0019538;GO:0031323;GO:0031324;GO:0031325;GO:…	GO:0003676;GO:0003723;GO:0003729;GO:0003730;GO:0005488;GO:0030674;GO:0045182;GO:0048027;GO:0060090;GO:0097159;GO:0140517;GO:1990247	GO:0000932;GO:0005634;GO:0005737;GO:0005829;GO:0010494;GO:0035770;GO:0036464;GO:0043226;GO:0043227;GO:0043228;GO:0043229;GO:0043231;GO:0043232;GO:0099080;GO:0110165	GO:0006412;GO:0006417;GO:0006518;GO:0006807;GO:0006810;GO:0007399;GO:0008152;GO:0009058;GO:0009059;GO:0009987;GO:0015931;GO:0019222;GO:0019538;GO:0032502;GO:0034641;GO:0043170;GO:0043603;GO:0044238;GO:0048731;GO:0048856;GO:0050789;GO:0051179;GO:0051234;GO:0065007;GO:0065008	GO:0005634;GO:0005737;GO:0005829;GO:0043226;GO:0043228;GO:0043229;GO:0043231;GO:0043232;GO:0110165		Insulin-like growth factor 2 mRNA-binding protein 3	O00425	O00425	IF2B3_HUMAN	IGF2BP3	Insulin-like growth factor 2 mRNA-binding protein 3	IGF2BP3	2E44;6FQ1;6FQR;6GQE;6GX6	IF2B3_HUMAN			1.16353	0.135328	-0.19483	-2.21548
13.2292	13.3615	13.0997	13.1387	12.945	13.1065	13.279	12.9944	apoptotic mitochondrial changes;biological regulation;calcium ion transport;cell death;cellular component assembly;cellular component organization;cellular component organization or biogenesis;cellular localization;cellular macromolecule localization;cellular process;circulatory system process;endocytosis;establishment of localization;establishment of mitochondrion localization;establishment of o…	anion binding;binding;carbohydrate derivative binding;catalytic activity;cytoskeletal protein binding;enzyme activator activity;enzyme binding;enzyme regulator activity;GTP binding;GTPase activator activity;GTPase activity;GTPase binding;GTPase regulator activity;GTP-dependent protein binding;guanyl nucleotide binding;guanyl ribonucleotide binding;heterocyclic compound binding;hydrolase activity;…	bounding membrane of organelle;brush border;cellular anatomical entity;clathrin-coated pit;cluster of actin-based cell projections;cytoplasm;cytoplasmic vesicle membrane;cytosol;endoplasmic reticulum;endoplasmic reticulum membrane;exocytic vesicle membrane;Golgi apparatus;intracellular membrane-bounded organelle;intracellular organelle;membrane;membrane-bounded organelle;microbody;microtubule;mit…	biological regulation;cellular component assembly;cellular component organization;cellular component organization or biogenesis;cellular localization;cellular process;circulatory system process;endocytosis;establishment of localization;localization;macromolecule localization;membrane fusion;membrane organization;mitochondrion organization;monoatomic ion transport;multicellular organismal process;…	brush border;cellular anatomical entity;cytoplasm;cytosol;endoplasmic reticulum;Golgi apparatus;intracellular membrane-bounded organelle;intracellular organelle;membrane;microbody;microtubule;mitochondrion;organelle;outer membrane;peroxisome;protein-containing complex;synaptic vesicle membrane	Bacterial invasion of epithelial cells;Endocrine and other factor-regulated calcium reabsorption;Endocytosis;Fc gamma R-mediated phagocytosis	Dynamin_M;Dynamin_N;GED	BAELDE_DIABETIC_NEPHROPATHY_DN;BLALOCK_ALZHEIMERS_DISEASE_DN;BOYLAN_MULTIPLE_MYELOMA_PCA3_DN;BRUINS_UVC_RESPONSE_VIA_TP53_GROUP_D;CASORELLI_ACUTE_PROMYELOCYTIC_LEUKEMIA_DN;DIAZ_CHRONIC_MYELOGENOUS_LEUKEMIA_UP;DODD_NASOPHARYNGEAL_CARCINOMA_DN;FLECHNER_BIOPSY_KIDNEY_TRANSPLANT_REJECTED_VS_OK_DN;FOURNIER_ACINAR_DEVELOPMENT_LATE_2;GALLUZZI_PERMEABILIZE_MITOCHONDRIA;GRAESSMANN_APOPTOSIS_BY_DOXORUBICIN…	3D-structure;Acetylation;Alternativesplicing;Biologicalrhythms;Coatedpit;Cytoplasm;Cytoplasmicvesicle;Diseasevariant;Endocytosis;Glycoprotein;Golgiapparatus;GTP-binding;Hydrolase;Isopeptidebond;Lipid-binding;Membrane;Mitochondrion;Mitochondrionoutermembrane;Necrosis;Nucleotide-binding;Peroxisome;Phosphoprotein;Referenceproteome;S-nitrosylation;Synapse;Ublconjugation	Caspase-10-SUMO-FADD/Drp1 complex;DNM1L-FIS1 complex;PRKAR2A-GSKIP-GSK3B-DNM1L complex	GO:0000266;GO:0001836;GO:0002682;GO:0002684;GO:0002685;GO:0002687;GO:0002688;GO:0002690;GO:0003008;GO:0003013;GO:0003015;GO:0006140;GO:0006810;GO:0006811;GO:0006812;GO:0006816;GO:0006897;GO:0006996;GO:0007005;GO:0008104;GO:0008219;GO:0008637;GO:0009889;GO:0009894;GO:0009966;GO:0009967;GO:0009987;GO:0010468;GO:0010506;GO:0010556;GO:0010638;GO:0010646;GO:0010647;GO:0010821;GO:0010822;GO:0012501;GO:…	GO:0000166;GO:0003824;GO:0003924;GO:0005096;GO:0005488;GO:0005515;GO:0005525;GO:0008017;GO:0008047;GO:0008092;GO:0008289;GO:0015631;GO:0016462;GO:0016787;GO:0016817;GO:0016818;GO:0017076;GO:0017111;GO:0019001;GO:0019899;GO:0030234;GO:0030695;GO:0030742;GO:0031267;GO:0031625;GO:0032553;GO:0032555;GO:0032561;GO:0035639;GO:0036094;GO:0042802;GO:0042803;GO:0043167;GO:0043168;GO:0044389;GO:0046983;GO:…	GO:0005737;GO:0005739;GO:0005741;GO:0005777;GO:0005783;GO:0005789;GO:0005794;GO:0005829;GO:0005874;GO:0005903;GO:0005905;GO:0012506;GO:0016020;GO:0019867;GO:0030658;GO:0030659;GO:0030672;GO:0031090;GO:0031966;GO:0031968;GO:0032991;GO:0042579;GO:0043226;GO:0043227;GO:0043229;GO:0043231;GO:0048471;GO:0098588;GO:0098590;GO:0098862;GO:0099080;GO:0099081;GO:0099501;GO:0099512;GO:0099513;GO:0110165	GO:0003013;GO:0006810;GO:0006811;GO:0006897;GO:0006996;GO:0007005;GO:0008104;GO:0009987;GO:0012501;GO:0016043;GO:0016192;GO:0019222;GO:0022607;GO:0032501;GO:0032880;GO:0033036;GO:0033043;GO:0043065;GO:0048285;GO:0048511;GO:0050789;GO:0051049;GO:0051179;GO:0051234;GO:0051640;GO:0051641;GO:0061024;GO:0061025;GO:0065003;GO:0065007;GO:0071840	GO:0005737;GO:0005739;GO:0005777;GO:0005783;GO:0005794;GO:0005829;GO:0005874;GO:0005903;GO:0016020;GO:0019867;GO:0030672;GO:0032991;GO:0042579;GO:0043226;GO:0043229;GO:0043231;GO:0110165	ko04144;ko04666;ko04961;ko05100	Dynamin-1-like protein	O00429	O00429	DNM1L_HUMAN	DNM1L	Dynamin-1-like protein	DNM1L	3W6N;3W6O;3W6P;4BEJ;4H1U;4H1V;5WP9	DNM1L_HUMAN			0.639977	0.320422	-0.126071	-1.33889
12.7658	12.6984	12.3468	12.469	12.2423	12.4419	12.6924	12.2091	cellular aromatic compound metabolic process;cellular metabolic process;cellular nitrogen compound metabolic process;cellular process;heterocycle metabolic process;macromolecule metabolic process;metabolic process;nitrogen compound metabolic process;nucleic acid metabolic process;nucleobase-containing compound metabolic process;organic cyclic compound metabolic process;organic substance metabolic…	adenyl nucleotide binding;adenyl ribonucleotide binding;anion binding;ATP binding;binding;carbohydrate derivative binding;catalytic activity;catalytic activity, acting on a nucleic acid;catalytic activity, acting on RNA;cyclase activity;heterocyclic compound binding;ion binding;ligase activity;ligase activity, forming phosphoric ester bonds;nucleic acid binding;nucleoside phosphate binding;nucleo…	cellular anatomical entity;intracellular membrane-bounded organelle;intracellular organelle;membrane-bounded organelle;nucleoplasm;nucleus;organelle	cellular aromatic compound metabolic process;cellular nitrogen compound metabolic process;cellular process;heterocycle metabolic process;macromolecule metabolic process;metabolic process;nitrogen compound metabolic process;nucleobase-containing compound metabolic process;primary metabolic process;RNA metabolic process;RNA processing	cellular anatomical entity;intracellular membrane-bounded organelle;intracellular organelle;nucleoplasm;nucleus;organelle		RTC;RTC_insert	ACEVEDO_LIVER_CANCER_UP;ACEVEDO_LIVER_TUMOR_VS_NORMAL_ADJACENT_TISSUE_UP;BLUM_RESPONSE_TO_SALIRASIB_UP;DIAZ_CHRONIC_MYELOGENOUS_LEUKEMIA_UP;ENK_UV_RESPONSE_KERATINOCYTE_DN;GARGALOVIC_RESPONSE_TO_OXIDIZED_PHOSPHOLIPIDS_BLUE_UP;HAHTOLA_SEZARY_SYNDROM_UP;IBRAHIM_NRF1_UP;KINSEY_TARGETS_OF_EWSR1_FLII_FUSION_UP;KRIEG_KDM3A_TARGETS_NOT_HYPOXIA;LU_EZH2_TARGETS_DN;NUYTTEN_EZH2_TARGETS_UP;PATIL_LIVER_CANCE…	Alternativesplicing;ATP-binding;Directproteinsequencing;Ligase;Nucleotide-binding;Nucleus;Referenceproteome		GO:0006139;GO:0006396;GO:0006725;GO:0006807;GO:0008152;GO:0009987;GO:0016070;GO:0034641;GO:0043170;GO:0044237;GO:0044238;GO:0046483;GO:0071704;GO:0090304;GO:1901360	GO:0000166;GO:0003676;GO:0003723;GO:0003824;GO:0003963;GO:0005488;GO:0005524;GO:0009975;GO:0016874;GO:0016886;GO:0017076;GO:0030554;GO:0032553;GO:0032555;GO:0032559;GO:0035639;GO:0036094;GO:0043167;GO:0043168;GO:0097159;GO:0097367;GO:0140098;GO:0140640;GO:1901265;GO:1901363	GO:0005634;GO:0005654;GO:0043226;GO:0043227;GO:0043229;GO:0043231;GO:0110165	GO:0006139;GO:0006396;GO:0006725;GO:0006807;GO:0008152;GO:0009987;GO:0016070;GO:0034641;GO:0043170;GO:0044238;GO:0046483	GO:0005634;GO:0005654;GO:0043226;GO:0043229;GO:0043231;GO:0110165		RNA 3'-terminal phosphate cyclase	O00442	O00442	RTCA_HUMAN	RTCA	RNA 3'-terminal phosphate cyclase	RTCA		RTCA_HUMAN			0.543983	0.377111	-0.173573	-1.1716
9.2869	10.2607	10.7933	9.32658	8.25846	9.32146	9.22136	9.59842	biological regulation;biosynthetic process;blood vessel diameter maintenance;cell surface receptor signaling pathway;cellular biosynthetic process;cellular component assembly;cellular component organization;cellular component organization or biogenesis;cellular lipid metabolic process;cellular metabolic process;cellular process;circulatory system process;clathrin coat assembly;endocytosis;enzyme-…	1-phosphatidylinositol-3-kinase activity;1-phosphatidylinositol-4,5-bisphosphate 3-kinase activity;1-phosphatidylinositol-4-phosphate 3-kinase activity;adenyl nucleotide binding;adenyl ribonucleotide binding;anion binding;ATP binding;binding;carbohydrate derivative binding;catalytic activity;clathrin binding;heterocyclic compound binding;ion binding;kinase activity;lipid binding;lipid kinase acti…	catalytic complex;cellular anatomical entity;clathrin-coated vesicle;coated vesicle;cytoplasm;cytoplasmic vesicle;cytosol;extracellular exosome;extracellular membrane-bounded organelle;extracellular organelle;extracellular vesicle;Golgi apparatus subcompartment;intracellular membrane-bounded organelle;intracellular organelle;intracellular vesicle;membrane;membrane protein complex;membrane-bounded…	biological regulation;biosynthetic process;cell surface receptor signaling pathway;cellular component assembly;cellular component organization;cellular component organization or biogenesis;cellular lipid metabolic process;cellular process;circulatory system process;endocytosis;establishment of localization;exocytosis;intracellular signal transduction;lipid metabolic process;localization;membrane …	catalytic complex;cellular anatomical entity;coated vesicle;cytoplasm;cytoplasmic vesicle;cytosol;extracellular organelle;intracellular membrane-bounded organelle;intracellular organelle;membrane;membrane protein complex;nucleoplasm;organelle;phosphatidylinositol 3-kinase complex;plasma membrane;protein-containing complex;vesicle	Inositol phosphate metabolism;Phosphatidylinositol signaling system	C2;PI3_PI4_kinase;PI3K_C2;PI3K_rbd;PI3Ka;PX	BILD_CTNNB1_ONCOGENIC_SIGNATURE;DACOSTA_UV_RESPONSE_VIA_ERCC3_DN;DACOSTA_UV_RESPONSE_VIA_ERCC3_TTD_DN;DACOSTA_UV_RESPONSE_VIA_ERCC3_XPCS_DN;DODD_NASOPHARYNGEAL_CARCINOMA_DN;FEVR_CTNNB1_TARGETS_UP;FLECHNER_BIOPSY_KIDNEY_TRANSPLANT_OK_VS_DONOR_UP;FLECHNER_BIOPSY_KIDNEY_TRANSPLANT_REJECTED_VS_OK_DN;GABRIELY_MIR21_TARGETS;GRAESSMANN_APOPTOSIS_BY_DOXORUBICIN_DN;KEGG_INOSITOL_PHOSPHATE_METABOLISM;KEGG_…	3D-structure;Acetylation;Alternativesplicing;ATP-binding;Cataract;Cellmembrane;Cytoplasm;Cytoplasmicvesicle;Diseasevariant;Dwarfism;Endocytosis;Exocytosis;Golgiapparatus;Kinase;Lipidmetabolism;Membrane;Nucleotide-binding;Nucleus;Phosphoprotein;Referenceproteome;Transferase	EGFR-containing signaling complex	GO:0003008;GO:0003012;GO:0003013;GO:0003018;GO:0006629;GO:0006644;GO:0006650;GO:0006661;GO:0006793;GO:0006796;GO:0006810;GO:0006887;GO:0006897;GO:0006936;GO:0006939;GO:0007165;GO:0007166;GO:0007167;GO:0007169;GO:0007173;GO:0008152;GO:0008286;GO:0008610;GO:0008654;GO:0009058;GO:0009893;GO:0009894;GO:0009896;GO:0009987;GO:0010506;GO:0010508;GO:0010594;GO:0010595;GO:0010632;GO:0010634;GO:0014829;GO:…	GO:0000166;GO:0001727;GO:0003824;GO:0005488;GO:0005515;GO:0005524;GO:0005543;GO:0008289;GO:0016301;GO:0016303;GO:0016740;GO:0016772;GO:0016773;GO:0017076;GO:0030276;GO:0030554;GO:0032553;GO:0032555;GO:0032559;GO:0035005;GO:0035091;GO:0035639;GO:0036094;GO:0043167;GO:0043168;GO:0046934;GO:0052742;GO:0097159;GO:0097367;GO:1901265;GO:1901363	GO:0005654;GO:0005737;GO:0005802;GO:0005829;GO:0005886;GO:0005942;GO:0016020;GO:0030135;GO:0030136;GO:0031410;GO:0031982;GO:0031984;GO:0032991;GO:0043226;GO:0043227;GO:0043229;GO:0043230;GO:0043231;GO:0061695;GO:0065010;GO:0070062;GO:0097708;GO:0098791;GO:0098796;GO:0110165;GO:1902494;GO:1903561;GO:1990234	GO:0003012;GO:0003013;GO:0006629;GO:0006793;GO:0006810;GO:0006887;GO:0006897;GO:0006936;GO:0007165;GO:0007166;GO:0008152;GO:0009058;GO:0009987;GO:0016043;GO:0016192;GO:0016310;GO:0019222;GO:0022607;GO:0032501;GO:0035556;GO:0044238;GO:0044255;GO:0046903;GO:0050789;GO:0051179;GO:0051234;GO:0061024;GO:0065003;GO:0065007;GO:0065008;GO:0071840	GO:0005654;GO:0005737;GO:0005829;GO:0005886;GO:0005942;GO:0016020;GO:0030135;GO:0031410;GO:0031982;GO:0032991;GO:0043226;GO:0043229;GO:0043230;GO:0043231;GO:0098796;GO:0110165;GO:1902494	ko00562;ko04070	Phosphatidylinositol 4-phosphate 3-kinase C2 domain-containing subunit alpha	O00443	O00443	P3C2A_HUMAN	PIK3C2A	Phosphatidylinositol 4-phosphate 3-kinase C2 domain-containing subunit alpha	PIK3C2A	2AR5;2IWL;2REA;2RED;6BTY;6BTZ;6BU0;6BUB	P3C2A_HUMAN			0.876415	0.210445	-0.816934	-1.73778
8.34858	8.64022	8.95988	9.22226	9.02235	9.02898	9.31251	9.24174	anatomical structure development;biological regulation;cell differentiation;cell fate determination;cellular developmental process;cellular process;developmental growth;developmental process;growth;muscle cell differentiation;muscle tissue development;myoblast fate determination;negative regulation of axon extension;negative regulation of axonogenesis;negative regulation of biological process;neg…		cellular anatomical entity;cytoplasm;intracellular membrane-bounded organelle;intracellular organelle;membrane-bounded organelle;nucleus;organelle;sarcoplasm	anatomical structure development;biological regulation;cell differentiation;cellular process;developmental process;growth;regulation of biological process	cellular anatomical entity;cytoplasm;intracellular membrane-bounded organelle;intracellular organelle;nucleus;organelle		IFRD;IFRD_C	ALONSO_METASTASIS_UP;AUNG_GASTRIC_CANCER;BAE_BRCA1_TARGETS_UP;BERENJENO_TRANSFORMED_BY_RHOA_UP;BHAT_ESR1_TARGETS_NOT_VIA_AKT1_UP;BHAT_ESR1_TARGETS_VIA_AKT1_UP;BHATI_G2M_ARREST_BY_2METHOXYESTRADIOL_DN;BLALOCK_ALZHEIMERS_DISEASE_DN;BLALOCK_ALZHEIMERS_DISEASE_UP;BLANCO_MELO_BRONCHIAL_EPITHELIAL_CELLS_INFLUENZA_A_DEL_NS1_INFECTION_UP;BLUM_RESPONSE_TO_SALIRASIB_UP;BROWNE_HCMV_INFECTION_12HR_UP;BRUINS_…	Alternativesplicing;Developmentalprotein;Differentiation;Referenceproteome		GO:0001558;GO:0001709;GO:0007518;GO:0009888;GO:0009987;GO:0010721;GO:0010975;GO:0010977;GO:0014706;GO:0022603;GO:0030154;GO:0030308;GO:0030516;GO:0030517;GO:0031099;GO:0031344;GO:0031345;GO:0032502;GO:0040007;GO:0040008;GO:0042246;GO:0042692;GO:0043403;GO:0045595;GO:0045596;GO:0045926;GO:0048519;GO:0048523;GO:0048589;GO:0048638;GO:0048640;GO:0048670;GO:0048671;GO:0048856;GO:0048869;GO:0050767;GO:…		GO:0005634;GO:0005737;GO:0016528;GO:0043226;GO:0043227;GO:0043229;GO:0043231;GO:0110165	GO:0009987;GO:0030154;GO:0032502;GO:0040007;GO:0048856;GO:0050789;GO:0065007	GO:0005634;GO:0005737;GO:0043226;GO:0043229;GO:0043231;GO:0110165		Interferon-related developmental regulator 1	O00458	O00458	IFRD1_HUMAN	IFRD1	Interferon-related developmental regulator 1	IFRD1		IFRD1_HUMAN			0.889347	0.205991	0.35866	1.75931
10.2828	10.3136	10.7087	10.9088	10.9429	11.3352	10.9872	11.0764			bounding membrane of organelle;cellular anatomical entity;cis-Golgi network;cytoplasmic vesicle;cytoplasmic vesicle membrane;endocytic vesicle;endosome membrane;Golgi apparatus;Golgi cisterna membrane;Golgi lumen;Golgi membrane;intracellular membrane-bounded organelle;intracellular organelle;intracellular organelle lumen;intracellular vesicle;membrane;membrane-bounded organelle;membrane-enclosed …		cellular anatomical entity;cytoplasmic vesicle;Golgi apparatus;intracellular membrane-bounded organelle;intracellular organelle;membrane;organelle;organelle lumen;vesicle			BEGUM_TARGETS_OF_PAX3_FOXO1_FUSION_UP;BENPORATH_NANOG_TARGETS;BLALOCK_ALZHEIMERS_DISEASE_UP;BROWNE_HCMV_INFECTION_48HR_DN;CREIGHTON_ENDOCRINE_THERAPY_RESISTANCE_1;GOLDRATH_HOMEOSTATIC_PROLIFERATION;GOLDRATH_IMMUNE_MEMORY;GRAESSMANN_APOPTOSIS_BY_DOXORUBICIN_DN;GRUETZMANN_PANCREATIC_CANCER_UP;HAMAI_APOPTOSIS_VIA_TRAIL_UP;IVANOVA_HEMATOPOIESIS_MATURE_CELL;IZADPANAH_STEM_CELL_ADIPOSE_VS_BONE_UP;JAATI…	Coiledcoil;Endosome;Glycoprotein;Golgiapparatus;Lipoprotein;Membrane;Myristate;Phosphoprotein;Referenceproteome;Signal-anchor;Transmembrane;Transmembranehelix;Transport				GO:0000139;GO:0005794;GO:0005796;GO:0005801;GO:0010008;GO:0012506;GO:0016020;GO:0030133;GO:0030139;GO:0030659;GO:0031090;GO:0031410;GO:0031974;GO:0031982;GO:0032580;GO:0043226;GO:0043227;GO:0043229;GO:0043231;GO:0043233;GO:0070013;GO:0097708;GO:0098588;GO:0110165		GO:0005794;GO:0016020;GO:0031410;GO:0031982;GO:0043226;GO:0043229;GO:0043231;GO:0043233;GO:0110165		Golgi integral membrane protein 4	O00461	O00461	GOLI4_HUMAN	GOLIM4	Golgi integral membrane protein 4	GOLIM4		GOLI4_HUMAN			1.62797	0.0744043	0.531951	3.01487
11.0207	11.1924	11.1053	11.3249	11.5974	11.1491	11.051	11.4057	carbohydrate catabolic process;carbohydrate derivative catabolic process;carbohydrate derivative metabolic process;carbohydrate metabolic process;catabolic process;glycoprotein catabolic process;glycoprotein metabolic process;macromolecule catabolic process;macromolecule metabolic process;macromolecule modification;metabolic process;nitrogen compound metabolic process;oligosaccharide catabolic pr…	beta-mannosidase activity;binding;carbohydrate binding;catalytic activity;hydrolase activity;hydrolase activity, acting on glycosyl bonds;hydrolase activity, hydrolyzing O-glycosyl compounds;mannose binding;mannosidase activity;monosaccharide binding;small molecule binding	azurophil granule membrane;bounding membrane of organelle;cellular anatomical entity;cytoplasmic vesicle membrane;intracellular organelle lumen;lysosomal lumen;lysosomal membrane;lytic vacuole membrane;membrane;membrane-enclosed lumen;organelle lumen;organelle membrane;plasma membrane;secretory granule membrane;vacuolar lumen;vacuolar membrane;vesicle membrane	carbohydrate derivative metabolic process;carbohydrate metabolic process;catabolic process;glycoprotein metabolic process;macromolecule catabolic process;macromolecule metabolic process;macromolecule modification;metabolic process;nitrogen compound metabolic process;oligosaccharide metabolic process;primary metabolic process;protein catabolic process;protein metabolic process;protein modification…	cellular anatomical entity;membrane;organelle lumen;plasma membrane	Lysosome;Other glycan degradation	Glyco_hydro_2_C;Ig_mannosidase;Mannosidase_ig	BROWNE_HCMV_INFECTION_1HR_DN;BROWNE_HCMV_INFECTION_48HR_DN;CHEN_METABOLIC_SYNDROM_NETWORK;FIGUEROA_AML_METHYLATION_CLUSTER_6_UP;GAUSSMANN_MLL_AF4_FUSION_TARGETS_A_UP;HAHTOLA_MYCOSIS_FUNGOIDES_CD4_UP;IBRAHIM_NRF2_DOWN;IVANOVA_HEMATOPOIESIS_EARLY_PROGENITOR;KEGG_LYSOSOME;KEGG_OTHER_GLYCAN_DEGRADATION;LEE_BMP2_TARGETS_UP;MARSON_BOUND_BY_FOXP3_UNSTIMULATED;PASINI_SUZ12_TARGETS_UP;PECE_MAMMARY_STEM_CE…	Disulfidebond;Glycoprotein;Glycosidase;Hydrolase;Lysosome;Referenceproteome;Signal		GO:0005975;GO:0006516;GO:0006807;GO:0008152;GO:0009056;GO:0009057;GO:0009100;GO:0009311;GO:0009313;GO:0016052;GO:0019538;GO:0030163;GO:0036211;GO:0043170;GO:0043412;GO:0044238;GO:0071704;GO:1901135;GO:1901136;GO:1901564;GO:1901565;GO:1901575	GO:0003824;GO:0004553;GO:0004567;GO:0005488;GO:0005537;GO:0015923;GO:0016787;GO:0016798;GO:0030246;GO:0036094;GO:0048029	GO:0005765;GO:0005774;GO:0005775;GO:0005886;GO:0012506;GO:0016020;GO:0030659;GO:0030667;GO:0031090;GO:0031974;GO:0035577;GO:0043202;GO:0043233;GO:0070013;GO:0098588;GO:0098852;GO:0110165	GO:0005975;GO:0006807;GO:0008152;GO:0009056;GO:0009057;GO:0009100;GO:0009311;GO:0019538;GO:0030163;GO:0036211;GO:0043170;GO:0043412;GO:0044238;GO:1901135	GO:0005886;GO:0016020;GO:0043233;GO:0110165	ko00511;ko04142	Beta-mannosidase	O00462	O00462	MANBA_HUMAN	MANBA	Beta-mannosidase	MANBA		MANBA_HUMAN			0.448786	0.453074	0.139985	1.00025
13.3	13.126	13.446	13.7641	13.7855	13.7739	13.6552	13.8064	acetylcholine receptor signaling pathway;biological regulation;cell junction organization;cellular component organization;cellular component organization or biogenesis;cellular localization;cellular macromolecule localization;cellular process;clustering of voltage-gated sodium channels;G protein-coupled acetylcholine receptor signaling pathway;G protein-coupled receptor signaling pathway;localiza…	anion binding;binding;calcium ion binding;carbohydrate derivative binding;carboxylic acid binding;cation binding;chondroitin sulfate binding;dystroglycan binding;extracellular matrix binding;glycosaminoglycan binding;heparan sulfate proteoglycan binding;ion binding;laminin binding;metal ion binding;organic acid binding;protein binding;proteoglycan binding;sialic acid binding;small molecule bindin…	basement membrane;cell junction;cellular anatomical entity;collagen-containing extracellular matrix;external encapsulating structure;extracellular exosome;extracellular matrix;extracellular membrane-bounded organelle;extracellular organelle;extracellular region;extracellular vesicle;Golgi lumen;intracellular organelle lumen;lysosomal lumen;membrane;membrane-bounded organelle;membrane-enclosed lum…	biological regulation;cell junction organization;cellular component organization;cellular component organization or biogenesis;cellular localization;cellular process;G protein-coupled receptor signaling pathway;localization;macromolecule localization;membrane organization;positive regulation of catalytic activity;postsynaptic signal transduction;protein localization;regulation of biological proce…	cell junction;cellular anatomical entity;external encapsulating structure;extracellular matrix;extracellular organelle;extracellular region;membrane;organelle;organelle lumen;plasma membrane;synapse;vesicle	ECM-receptor interaction	EGF;Kazal_1;Kazal_2;Laminin_EGF;Laminin_G_1;NtA;SEA	ALFANO_MYC_TARGETS;AMIT_EGF_RESPONSE_480_HELA;BAELDE_DIABETIC_NEPHROPATHY_DN;BENNETT_SYSTEMIC_LUPUS_ERYTHEMATOSUS;BIOCARTA_AGR_PATHWAY;BLALOCK_ALZHEIMERS_DISEASE_UP;BRUINS_UVC_RESPONSE_LATE;BRUINS_UVC_RESPONSE_VIA_TP53_GROUP_A;BRUINS_UVC_RESPONSE_VIA_TP53_GROUP_B;BRUINS_UVC_RESPONSE_VIA_TP53_GROUP_C;CHIARADONNA_NEOPLASTIC_TRANSFORMATION_CDC25_DN;DASU_IL6_SIGNALING_SCAR_UP;DASU_IL6_SIGNALING_UP;DE…	3D-structure;Alternativesplicing;Calcium;Cellmembrane;Congenitalmyasthenicsyndrome;Developmentalprotein;Differentiation;Diseasevariant;Disulfidebond;EGF-likedomain;Extracellularmatrix;Glycoprotein;Heparansulfate;LamininEGF-likedomain;Membrane;Metal-binding;Phosphoprotein;Proteoglycan;Referenceproteome;Repeat;Secreted;Signal;Synapse;Transmembrane;Transmembranehelix		GO:0006355;GO:0006357;GO:0007165;GO:0007186;GO:0007213;GO:0007528;GO:0008104;GO:0008582;GO:0009889;GO:0009891;GO:0009893;GO:0009987;GO:0010468;GO:0010556;GO:0010557;GO:0010604;GO:0016043;GO:0019219;GO:0019222;GO:0031323;GO:0031325;GO:0031326;GO:0031328;GO:0031344;GO:0031346;GO:0033036;GO:0034330;GO:0040008;GO:0043085;GO:0043087;GO:0043113;GO:0043547;GO:0044087;GO:0044089;GO:0044093;GO:0045161;GO:…	GO:0002162;GO:0005198;GO:0005200;GO:0005488;GO:0005509;GO:0005515;GO:0005539;GO:0031406;GO:0033691;GO:0035374;GO:0036094;GO:0043167;GO:0043168;GO:0043169;GO:0043177;GO:0043236;GO:0043394;GO:0043395;GO:0046872;GO:0050840;GO:0097367;GO:1901681	GO:0005576;GO:0005604;GO:0005775;GO:0005796;GO:0005886;GO:0016020;GO:0030054;GO:0030312;GO:0031012;GO:0031974;GO:0031982;GO:0043202;GO:0043226;GO:0043227;GO:0043230;GO:0043233;GO:0045202;GO:0062023;GO:0065010;GO:0070013;GO:0070062;GO:0110165;GO:1903561	GO:0006355;GO:0007165;GO:0007186;GO:0008104;GO:0009987;GO:0016043;GO:0019222;GO:0033036;GO:0034330;GO:0043085;GO:0050789;GO:0050790;GO:0050807;GO:0050808;GO:0051179;GO:0051641;GO:0051963;GO:0061024;GO:0065007;GO:0065009;GO:0071840;GO:0098926	GO:0005576;GO:0005886;GO:0016020;GO:0030054;GO:0030312;GO:0031012;GO:0031982;GO:0043226;GO:0043230;GO:0043233;GO:0045202;GO:0110165	ko04512	Agrin;Agrin C-terminal 110 kDa subunit;Agrin C-terminal 22 kDa fragment;Agrin C-terminal 90 kDa fragment;Agrin N-terminal 110 kDa subunit	O00468	O00468	AGRIN_HUMAN	AGRN	Agrin	AGRN	8S9P	AGRIN_HUMAN			1.32213	0.110346	0.346207	2.48273
13.8085	13.7108	13.8182	14.1433	14.284	14.1412	14.0133	14.1512	alpha-amino acid biosynthetic process;alpha-amino acid metabolic process;amino acid biosynthetic process;amino acid metabolic process;aspartate family amino acid biosynthetic process;aspartate family amino acid metabolic process;biosynthetic process;carboxylic acid biosynthetic process;carboxylic acid metabolic process;cellular biosynthetic process;cellular metabolic process;cellular modified ami…	2-oxoglutarate-dependent dioxygenase activity;anion binding;binding;carbohydrate binding;carboxylic acid binding;catalytic activity;catalytic activity, acting on a protein;cation binding;dioxygenase activity;heterocyclic compound binding;ion binding;iron ion binding;L-ascorbic acid binding;metal ion binding;monosaccharide binding;organic acid binding;organic cyclic compound binding;oxidoreductase…	bounding membrane of organelle;cellular anatomical entity;endoplasmic reticulum;endoplasmic reticulum membrane;extracellular exosome;extracellular membrane-bounded organelle;extracellular organelle;extracellular vesicle;intracellular membrane-bounded organelle;intracellular organelle;membrane;membrane-bounded organelle;organelle;organelle membrane;rough endoplasmic reticulum membrane;vesicle	amino acid metabolic process;biosynthetic process;cellular modified amino acid metabolic process;cellular process;macromolecule metabolic process;macromolecule modification;metabolic process;nitrogen compound metabolic process;organic acid metabolic process;peptidyl-amino acid modification;primary metabolic process;protein metabolic process;protein modification process;response to abiotic stimulu…	cellular anatomical entity;endoplasmic reticulum;extracellular organelle;intracellular membrane-bounded organelle;intracellular organelle;membrane;organelle;vesicle	Lysine degradation	2OG-FeII_Oxy	AFFAR_YY1_TARGETS_UP;BAELDE_DIABETIC_NEPHROPATHY_DN;BASAKI_YBX1_TARGETS_DN;BASSO_HAIRY_CELL_LEUKEMIA_UP;BIDUS_METASTASIS_UP;BLALOCK_ALZHEIMERS_DISEASE_INCIPIENT_UP;BLALOCK_ALZHEIMERS_DISEASE_UP;BLANCO_MELO_RESPIRATORY_SYNCYTIAL_VIRUS_INFECTION_A594_CELLS_UP;BLUM_RESPONSE_TO_SALIRASIB_DN;BOCHKIS_FOXA2_TARGETS;BOYAULT_LIVER_CANCER_SUBCLASS_G3_UP;BOYLAN_MULTIPLE_MYELOMA_C_DN;CAIRO_LIVER_DEVELOPMENT_…	Alternativesplicing;Dioxygenase;Diseasevariant;Endoplasmicreticulum;Glycoprotein;Iron;Membrane;Metal-binding;Osteogenesisimperfecta;Oxidoreductase;Phosphoprotein;Referenceproteome;Signal;VitaminC	PLOD2-FKBP10 complex	GO:0001666;GO:0006082;GO:0006520;GO:0006575;GO:0006807;GO:0006950;GO:0008152;GO:0008652;GO:0009058;GO:0009066;GO:0009067;GO:0009628;GO:0009987;GO:0016053;GO:0017185;GO:0018126;GO:0018193;GO:0018205;GO:0019538;GO:0019752;GO:0036211;GO:0036293;GO:0042398;GO:0043170;GO:0043412;GO:0043436;GO:0044237;GO:0044238;GO:0044249;GO:0044281;GO:0044283;GO:0046394;GO:0046946;GO:0046947;GO:0050896;GO:0070482;GO:…	GO:0003824;GO:0005488;GO:0005506;GO:0008475;GO:0016491;GO:0016705;GO:0016706;GO:0019842;GO:0030246;GO:0031406;GO:0031418;GO:0036094;GO:0043167;GO:0043168;GO:0043169;GO:0043177;GO:0046872;GO:0046914;GO:0048029;GO:0051213;GO:0070815;GO:0097159;GO:0140096;GO:1901363	GO:0005783;GO:0005789;GO:0016020;GO:0030867;GO:0031090;GO:0031982;GO:0043226;GO:0043227;GO:0043229;GO:0043230;GO:0043231;GO:0065010;GO:0070062;GO:0098588;GO:0110165;GO:1903561	GO:0006082;GO:0006520;GO:0006575;GO:0006807;GO:0006950;GO:0008152;GO:0009058;GO:0009628;GO:0009987;GO:0018193;GO:0019538;GO:0036211;GO:0043170;GO:0043412;GO:0044238;GO:0044281;GO:0050896	GO:0005783;GO:0016020;GO:0031982;GO:0043226;GO:0043229;GO:0043230;GO:0043231;GO:0110165	ko00310	Procollagen-lysine,2-oxoglutarate 5-dioxygenase 2	O00469	O00469	PLOD2_HUMAN	PLOD2	Procollagen-lysine,2-oxoglutarate 5-dioxygenase 2	PLOD2		PLOD2_HUMAN			1.3544	0.1063	0.2772	2.5377
11.7565	11.6876	11.8559	11.8569	11.779	11.9611	11.9326	11.9486	anatomical structure morphogenesis;apoptotic process;cell cycle process;cell death;cell projection assembly;cell projection organization;cellular component assembly;cellular component organization;cellular component organization or biogenesis;cellular localization;cellular macromolecule localization;cellular process;cilium assembly;cilium organization;cytokinesis;cytoskeleton-dependent cytokinesi…	binding;enzyme binding;GTPase binding;protein binding;small GTPase binding	cellular anatomical entity;cytoplasm;cytosol;exocyst;midbody;protein-containing complex;vesicle tethering complex	cellular component assembly;cellular component organization;cellular component organization or biogenesis;cellular localization;cellular process;cilium organization;cytokinesis;developmental process;establishment of localization;exocytosis;Golgi vesicle transport;localization;macromolecule localization;membrane docking;membrane organization;mitotic cytokinesis;organelle assembly;organelle localiz…	cellular anatomical entity;cytoplasm;cytosol;midbody;protein-containing complex		Sec10	AGUIRRE_PANCREATIC_CANCER_COPY_NUMBER_UP;AMIT_EGF_RESPONSE_60_HELA;BENPORATH_SOX2_TARGETS;DIAZ_CHRONIC_MYELOGENOUS_LEUKEMIA_UP;GABRIELY_MIR21_TARGETS;IVANOVA_HEMATOPOIESIS_LATE_PROGENITOR;JOHNSTONE_PARVB_TARGETS_2_DN;KAYO_AGING_MUSCLE_UP;KINSEY_TARGETS_OF_EWSR1_FLII_FUSION_UP;LEE_BMP2_TARGETS_DN;MARTORIATI_MDM4_TARGETS_FETAL_LIVER_DN;PID_ARF6_TRAFFICKING_PATHWAY;PID_INSULIN_PATHWAY;REACTOME_CARGO…	Acetylation;Coiledcoil;Cytoplasm;Exocytosis;Phosphoprotein;Proteintransport;Referenceproteome;Transport	Exocyst complex;Exocyst EXOC5-EXOC6 subcomplex;Exocyst EXOC5-EXOC6-EXOC7 subcomplex;Exocyst Sec6/8 complex	GO:0000281;GO:0000910;GO:0001736;GO:0006810;GO:0006887;GO:0006892;GO:0006893;GO:0006904;GO:0006915;GO:0006996;GO:0007164;GO:0008104;GO:0008219;GO:0009653;GO:0009987;GO:0012501;GO:0015031;GO:0016043;GO:0016192;GO:0022402;GO:0022406;GO:0022607;GO:0030030;GO:0030031;GO:0032502;GO:0032940;GO:0033036;GO:0044782;GO:0045184;GO:0046903;GO:0048193;GO:0048278;GO:0051179;GO:0051234;GO:0051640;GO:0051641;GO:…	GO:0005488;GO:0005515;GO:0019899;GO:0031267;GO:0051020	GO:0000145;GO:0005737;GO:0005829;GO:0030496;GO:0032991;GO:0099023;GO:0110165	GO:0000281;GO:0000910;GO:0006810;GO:0006887;GO:0006996;GO:0008104;GO:0009987;GO:0012501;GO:0015031;GO:0016043;GO:0016192;GO:0022406;GO:0022607;GO:0032502;GO:0033036;GO:0044782;GO:0046903;GO:0048193;GO:0051179;GO:0051234;GO:0051640;GO:0051641;GO:0061024;GO:0070925;GO:0071840;GO:0072659;GO:0140056	GO:0005737;GO:0005829;GO:0030496;GO:0032991;GO:0110165		Exocyst complex component 5	O00471	O00471	EXOC5_HUMAN	EXOC5	Exocyst complex component 5	EXOC5		EXOC5_HUMAN			1.01054	0.169652	0.116126	1.96068
11.1951	10.9031	8.62818	11.0354	11.5373	11.0067	11.4274	9.15412	aromatic compound biosynthetic process;biological regulation;biosynthetic process;cellular aromatic compound metabolic process;cellular biosynthetic process;cellular metabolic process;cellular nitrogen compound biosynthetic process;cellular nitrogen compound metabolic process;cellular process;DNA-templated transcription;DNA-templated transcription elongation;heterocycle biosynthetic process;heter…	binding;cis-regulatory region sequence-specific DNA binding;DNA binding;double-stranded DNA binding;nucleic acid binding;organic cyclic compound binding;sequence-specific DNA binding;sequence-specific double-stranded DNA binding;transcription cis-regulatory region binding;transcription regulatory region nucleic acid binding	cellular anatomical entity;nuclear protein-containing complex;nucleoplasm;protein-containing complex;transcription elongation factor complex	biological regulation;biosynthetic process;cellular aromatic compound metabolic process;cellular nitrogen compound metabolic process;cellular process;DNA-templated transcription;DNA-templated transcription elongation;heterocycle metabolic process;macromolecule biosynthetic process;macromolecule metabolic process;metabolic process;nitrogen compound metabolic process;nucleobase-containing compound …	cellular anatomical entity;nucleoplasm;protein-containing complex;transcription elongation factor complex		ELL;Occludin_ELL	AMIT_EGF_RESPONSE_240_HELA;AMIT_SERUM_RESPONSE_60_MCF10A;BASSO_CD40_SIGNALING_UP;BENPORATH_NANOG_TARGETS;BERENJENO_TRANSFORMED_BY_RHOA_UP;BLUM_RESPONSE_TO_SALIRASIB_UP;BOSCO_ALLERGEN_INDUCED_TH2_ASSOCIATED_MODULE;BOYLAN_MULTIPLE_MYELOMA_C_D_DN;BOYLAN_MULTIPLE_MYELOMA_PCA1_UP;BROCKE_APOPTOSIS_REVERSED_BY_IL6;BURTON_ADIPOGENESIS_1;CHANGOLKAR_H2AFY_TARGETS_DN;CHARAFE_BREAST_CANCER_LUMINAL_VS_BASAL_D…	3D-structure;Alternativesplicing;Nucleus;Phosphoprotein;Referenceproteome;Transcription;Transcriptionregulation;Ublconjugation	AFF4 super elongation complex (SEC)	GO:0006139;GO:0006351;GO:0006354;GO:0006355;GO:0006357;GO:0006366;GO:0006368;GO:0006725;GO:0006807;GO:0008152;GO:0009058;GO:0009059;GO:0009301;GO:0009889;GO:0009891;GO:0009893;GO:0009987;GO:0010468;GO:0010556;GO:0010557;GO:0010604;GO:0016070;GO:0016073;GO:0018130;GO:0019219;GO:0019222;GO:0019438;GO:0031323;GO:0031325;GO:0031326;GO:0031328;GO:0032774;GO:0032784;GO:0032786;GO:0032968;GO:0034243;GO:…	GO:0000976;GO:0000987;GO:0001067;GO:0003676;GO:0003677;GO:0003690;GO:0005488;GO:0043565;GO:0097159;GO:1990837	GO:0005654;GO:0008023;GO:0032991;GO:0110165;GO:0140513	GO:0006139;GO:0006351;GO:0006354;GO:0006355;GO:0006366;GO:0006725;GO:0006807;GO:0008152;GO:0009058;GO:0009059;GO:0009987;GO:0016070;GO:0016073;GO:0019222;GO:0034641;GO:0043170;GO:0044238;GO:0046483;GO:0050789;GO:0065007	GO:0005654;GO:0008023;GO:0032991;GO:0110165		RNA polymerase II elongation factor ELL2	O00472	O00472	ELL2_HUMAN	ELL2	RNA polymerase II elongation factor ELL2	ELL2	2E5N;5JW9;7OKX;7OKY	ELL2_HUMAN			0.159421	0.777596	0.340941	0.414739
8.52142	8.65734	8.46003	9.69845	8.24283	10.7832	8.94095	7.56508	activated T cell proliferation;activation of immune response;adaptive immune response;adaptive immune response based on somatic recombination of immune receptors built from immunoglobulin superfamily domains;antigen receptor-mediated signaling pathway;biological regulation;cell activation;cell population proliferation;cell surface receptor signaling pathway;cellular process;immune effector proces…	binding;protein binding;signaling receptor binding	cellular anatomical entity;external side of plasma membrane;membrane;plasma membrane;side of membrane	biological regulation;cell activation;cell population proliferation;cell surface receptor signaling pathway;cellular process;immune response;immune system process;multicellular organismal process;regulation of biological process;regulation of metabolic process;response to stimulus;signal transduction	cellular anatomical entity;membrane;plasma membrane		PRY;SPRY;V-set	ACEVEDO_LIVER_CANCER_UP;ACEVEDO_LIVER_TUMOR_VS_NORMAL_ADJACENT_TISSUE_UP;BASAKI_YBX1_TARGETS_DN;BERTUCCI_MEDULLARY_VS_DUCTAL_BREAST_CANCER_UP;BLALOCK_ALZHEIMERS_DISEASE_UP;BLANCO_MELO_BRONCHIAL_EPITHELIAL_CELLS_INFLUENZA_A_DEL_NS1_INFECTION_UP;BLANCO_MELO_HUMAN_PARAINFLUENZA_VIRUS_3_INFECTION_A594_CELLS_UP;BOGNI_TREATMENT_RELATED_MYELOID_LEUKEMIA_DN;BOYAULT_LIVER_CANCER_SUBCLASS_G1_DN;BROWNE_HCMV…	3D-structure;Adaptiveimmunity;Alternativesplicing;Cellmembrane;Coiledcoil;Directproteinsequencing;Disulfidebond;Glycoprotein;Immunity;Immunoglobulindomain;Membrane;Phosphoprotein;Referenceproteome;Repeat;Signal;Transmembrane;Transmembranehelix		GO:0001775;GO:0001817;GO:0001819;GO:0002250;GO:0002252;GO:0002253;GO:0002376;GO:0002429;GO:0002443;GO:0002449;GO:0002456;GO:0002460;GO:0002682;GO:0002684;GO:0002757;GO:0002764;GO:0002768;GO:0006955;GO:0007165;GO:0007166;GO:0008283;GO:0009889;GO:0009891;GO:0009893;GO:0009987;GO:0010468;GO:0010556;GO:0010557;GO:0010604;GO:0010628;GO:0019222;GO:0031323;GO:0031325;GO:0031326;GO:0031328;GO:0032501;GO:…	GO:0005102;GO:0005488;GO:0005515	GO:0005886;GO:0009897;GO:0016020;GO:0098552;GO:0110165	GO:0001775;GO:0002376;GO:0006955;GO:0007165;GO:0007166;GO:0008283;GO:0009987;GO:0019222;GO:0032501;GO:0050789;GO:0050896;GO:0065007	GO:0005886;GO:0016020;GO:0110165		Butyrophilin subfamily 3 member A1;Butyrophilin subfamily 3 member A2;Butyrophilin subfamily 3 member A3	O00478;O00481;P78410	O00478;O00481;P78410	BT3A1_HUMAN;BT3A2_HUMAN;BT3A3_HUMAN	BTN3A1;BTN3A2;BTN3A3	Butyrophilin subfamily 3 member A3	BTN3A1;BTN3A2;BTN3A3	4F80;4F8Q;4F8T;4F9L;4F9P;4JKW;4K55;4N7I;4N7U;4V1P;5HM7;5LYG;5LYK;5ZXK;5ZZ3;6ISM;6ITA;6J06;6J0G;6J0K;6J0L;6XLQ;8DFX	BT3A1_HUMAN;BT3A2_HUMAN;BT3A3_HUMAN			0.0220823	0.969717	0.0487105	0.064818
14.6505	14.5208	14.5292	14.6839	14.4914	14.3779	14.3123	14.3208	aerobic electron transport chain;aerobic respiration;biological regulation;cellular metabolic process;cellular process;cellular respiration;electron transport chain;energy derivation by oxidation of organic compounds;generation of precursor metabolites and energy;metabolic process;mitochondrial electron transport, cytochrome c to oxygen;mitochondrial electron transport, NADH to ubiquinone;positiv…	active transmembrane transporter activity;binding;catalytic activity;electron transfer activity;NAD(P)H dehydrogenase (quinone) activity;NADH dehydrogenase (quinone) activity;NADH dehydrogenase (ubiquinone) activity;NADH dehydrogenase activity;oxidoreductase activity;oxidoreductase activity, acting on NAD(P)H;oxidoreductase activity, acting on NAD(P)H, quinone or similar compound as acceptor;oxid…	catalytic complex;cellular anatomical entity;cytochrome complex;inner mitochondrial membrane protein complex;intracellular membrane-bounded organelle;intracellular organelle;membrane;membrane protein complex;membrane-bounded organelle;mitochondrial inner membrane;mitochondrial membrane;mitochondrial protein-containing complex;mitochondrial respiratory chain complex I;mitochondrial respiratory cha…	biological regulation;cellular process;cellular respiration;electron transport chain;generation of precursor metabolites and energy;metabolic process;positive regulation of catalytic activity;regulation of biological process;regulation of catalytic activity;regulation of metabolic process;regulation of molecular function;regulation of transport	catalytic complex;cellular anatomical entity;intracellular membrane-bounded organelle;intracellular organelle;membrane;membrane protein complex;mitochondrion;NADH dehydrogenase complex;organelle;oxidoreductase complex;protein-containing complex;respiratory chain complex IV	Alzheimer's disease;Huntington's disease;Oxidative phosphorylation;Parkinson's disease	B12D	BAE_BRCA1_TARGETS_UP;BLALOCK_ALZHEIMERS_DISEASE_DN;CAMPS_COLON_CANCER_COPY_NUMBER_UP;CHIANG_LIVER_CANCER_SUBCLASS_UNANNOTATED_DN;DELACROIX_RARG_BOUND_MEF;HSIAO_HOUSEKEEPING_GENES;KEGG_ALZHEIMERS_DISEASE;KEGG_HUNTINGTONS_DISEASE;KEGG_MEDICUS_REFERENCE_ELECTRON_TRANSFER_IN_COMPLEX_I;KEGG_MEDICUS_REFERENCE_MITOCHONDRIAL_COMPLEX_UCP1_IN_THERMOGENESIS;KEGG_MEDICUS_VARIANT_MUTATION_CAUSED_ABERRANT_ABET…	3D-structure;Acetylation;Electrontransport;Leighsyndrome;Membrane;Mitochondrion;Mitochondrioninnermembrane;Phosphoprotein;Primarymitochondrialdisease;Referenceproteome;Respiratorychain;Transmembrane;Transmembranehelix;Transport	Respiratory chain complex I (beta subunit) mitochondrial;Respiratory chain complex I (holoenzyme), mitochondrial	GO:0006091;GO:0006120;GO:0006123;GO:0008152;GO:0009060;GO:0009987;GO:0010155;GO:0015980;GO:0019222;GO:0019646;GO:0022898;GO:0022900;GO:0022904;GO:0031323;GO:0032409;GO:0032411;GO:0032412;GO:0032414;GO:0032879;GO:0034762;GO:0034764;GO:0034765;GO:0034767;GO:0043085;GO:0043269;GO:0043270;GO:0043467;GO:0044093;GO:0044237;GO:0045333;GO:0048518;GO:0048522;GO:0050789;GO:0050790;GO:0050794;GO:0051049;GO:…	GO:0003824;GO:0003954;GO:0003955;GO:0005215;GO:0005488;GO:0008137;GO:0009055;GO:0015399;GO:0015453;GO:0016491;GO:0016651;GO:0016655;GO:0022804;GO:0022857;GO:0044877;GO:0050136	GO:0005739;GO:0005743;GO:0005747;GO:0005751;GO:0016020;GO:0019866;GO:0030964;GO:0031090;GO:0031966;GO:0032991;GO:0043226;GO:0043227;GO:0043229;GO:0043231;GO:0045271;GO:0045277;GO:0070069;GO:0098796;GO:0098798;GO:0098800;GO:0098803;GO:0110165;GO:1902494;GO:1902495;GO:1990204;GO:1990351	GO:0006091;GO:0008152;GO:0009987;GO:0019222;GO:0022900;GO:0043085;GO:0045333;GO:0050789;GO:0050790;GO:0051049;GO:0065007;GO:0065009	GO:0005739;GO:0016020;GO:0030964;GO:0032991;GO:0043226;GO:0043229;GO:0043231;GO:0045277;GO:0098796;GO:0110165;GO:1902494;GO:1990204	ko00190;ko05010;ko05012;ko05016	Cytochrome c oxidase subunit NDUFA4	O00483	O00483	NDUA4_HUMAN	NDUFA4	Cytochrome c oxidase subunit NDUFA4	NDUFA4	5Z62	NDUA4_HUMAN	+	photoX_DMSO	2.02766	0.0487528	-0.220453	-3.76141
14.4013	14.4849	14.493	14.0885	13.9983	13.9436	14.1891	13.8451	biological regulation;catabolic process;cellular aromatic compound metabolic process;cellular metabolic process;cellular nitrogen compound metabolic process;cellular process;cellular response to stimulus;cellular response to stress;DNA damage response;DNA metabolic process;DNA recombination;DNA repair;double-strand break repair;double-strand break repair via homologous recombination;double-strand…	binding;catalytic activity;catalytic activity, acting on a protein;cation binding;deubiquitinase activity;endopeptidase activator activity;endopeptidase regulator activity;enzyme activator activity;enzyme regulator activity;hydrolase activity;ion binding;K63-linked deubiquitinase activity;metal ion binding;metal-dependent deubiquitinase activity;metallopeptidase activity;molecular function activa…	catalytic complex;cellular anatomical entity;cytoplasmic vesicle lumen;cytosol;cytosolic proteasome complex;endopeptidase complex;extracellular region;ficolin-1-rich granule lumen;intracellular membrane-bounded organelle;intracellular organelle;intracellular organelle lumen;intracellular protein-containing complex;membrane-bounded organelle;membrane-enclosed lumen;nucleoplasm;nucleus;organelle;or…	biological regulation;catabolic process;cellular aromatic compound metabolic process;cellular nitrogen compound metabolic process;cellular process;DNA damage response;DNA metabolic process;DNA recombination;DNA repair;heterocycle metabolic process;macromolecule catabolic process;macromolecule metabolic process;macromolecule modification;metabolic process;nitrogen compound metabolic process;nucleo…	catalytic complex;cellular anatomical entity;cytosol;extracellular region;intracellular membrane-bounded organelle;intracellular organelle;nucleoplasm;nucleus;organelle;organelle lumen;proteasome complex;protein-containing complex	Proteasome	JAB;MitMem_reg	ACEVEDO_LIVER_CANCER_UP;BASSO_B_LYMPHOCYTE_NETWORK;BENPORATH_MYC_MAX_TARGETS;BENPORATH_NANOG_TARGETS;BLALOCK_ALZHEIMERS_DISEASE_DN;BOYAULT_LIVER_CANCER_SUBCLASS_G3_UP;BRUINS_UVC_RESPONSE_LATE;BYSTRYKH_HEMATOPOIESIS_STEM_CELL_AND_BRAIN_QTL_TRANS;CHUNG_BLISTER_CYTOTOXICITY_UP;DANG_BOUND_BY_MYC;DODD_NASOPHARYNGEAL_CARCINOMA_DN;FLECHNER_BIOPSY_KIDNEY_TRANSPLANT_OK_VS_DONOR_UP;FLECHNER_PBL_KIDNEY_TRAN…	3D-structure;Directproteinsequencing;DNAdamage;DNArepair;Hydrolase;Metal-binding;Metalloprotease;Phosphoprotein;Protease;Proteasome;Referenceproteome;Ublconjugationpathway;Zinc	PA700 complex;PA700-20S-PA28 complex	GO:0000724;GO:0000725;GO:0006139;GO:0006259;GO:0006281;GO:0006302;GO:0006303;GO:0006310;GO:0006508;GO:0006511;GO:0006725;GO:0006807;GO:0006950;GO:0006974;GO:0008152;GO:0009056;GO:0009057;GO:0009894;GO:0009987;GO:0010033;GO:0010498;GO:0016579;GO:0019222;GO:0019538;GO:0019941;GO:0030162;GO:0030163;GO:0033554;GO:0034641;GO:0036211;GO:0042176;GO:0042221;GO:0043161;GO:0043170;GO:0043412;GO:0043632;GO:…	GO:0003824;GO:0005488;GO:0008047;GO:0008233;GO:0008237;GO:0016504;GO:0016787;GO:0019783;GO:0030234;GO:0043167;GO:0043169;GO:0044877;GO:0046872;GO:0061133;GO:0061134;GO:0061135;GO:0061578;GO:0070628;GO:0098772;GO:0101005;GO:0140096;GO:0140492;GO:0140677	GO:0000502;GO:0005576;GO:0005634;GO:0005654;GO:0005829;GO:0008541;GO:0022624;GO:0031597;GO:0031974;GO:0031983;GO:0032991;GO:0034774;GO:0043226;GO:0043227;GO:0043229;GO:0043231;GO:0043233;GO:0060205;GO:0070013;GO:0110165;GO:0140535;GO:1902494;GO:1904813;GO:1905368;GO:1905369	GO:0006139;GO:0006259;GO:0006281;GO:0006310;GO:0006508;GO:0006725;GO:0006807;GO:0006950;GO:0006974;GO:0008152;GO:0009056;GO:0009057;GO:0009987;GO:0019222;GO:0019538;GO:0030163;GO:0034641;GO:0036211;GO:0042221;GO:0043170;GO:0043412;GO:0044238;GO:0046483;GO:0050789;GO:0050896;GO:0051603;GO:0065007;GO:0070647	GO:0000502;GO:0005576;GO:0005634;GO:0005654;GO:0005829;GO:0032991;GO:0043226;GO:0043229;GO:0043231;GO:0043233;GO:0110165;GO:1902494	ko03050	26S proteasome non-ATPase regulatory subunit 14	O00487	O00487	PSDE_HUMAN	PSMD14	26S proteasome non-ATPase regulatory subunit 14	PSMD14	5GJQ;5GJR;5L4K;5LN3;5M32;5T0C;5T0G;5T0H;5T0I;5T0J;5VFP;5VFQ;5VFR;5VFS;5VFT;5VFU;5VGZ;5VHF;5VHH;5VHI;5VHS;6MSB;6MSD;6MSE;6MSG;6MSH;6MSJ;6MSK;6WJD;6WJN;7QXN;7QXP;7QXU;7QXW;7QXX;7QY7;7QYA;7QYB;7W37;7W38;7W39;7W3A;7W3B;7W3C;7W3F;7W3G;7W3H;7W3I;7W3J;7W3K;7W3M;8CVT	PSDE_HUMAN			1.68697	0.0697468	-0.372884	-3.12093
12.4576	12.3435	12.2716	12.8567	12.6058	12.9232	12.847	12.864	biological regulation;cellular component biogenesis;cellular component organization or biogenesis;cellular process;negative regulation of binding;negative regulation of DNA binding;negative regulation of molecular function;negative regulation of RNA polymerase II regulatory region sequence-specific DNA binding;negative regulation of transcription regulatory region DNA binding;positive regulation …	binding;cation binding;DNA binding;ion binding;metal ion binding;nucleic acid binding;organic cyclic compound binding;preribosome binding;protein-containing complex binding;ribonucleoprotein complex binding;transition metal ion binding;zinc ion binding	cellular anatomical entity;cytoplasm;intracellular non-membrane-bounded organelle;intracellular organelle;non-membrane-bounded organelle;nucleolus;nucleoplasm;organelle	biological regulation;cellular component biogenesis;cellular component organization or biogenesis;cellular process;regulation of biological process;regulation of DNA-templated transcription;regulation of metabolic process;regulation of molecular function;ribosome biogenesis	cellular anatomical entity;cytoplasm;intracellular non-membrane-bounded organelle;intracellular organelle;non-membrane-bounded organelle;nucleolus;nucleoplasm;organelle		zf-C2H2_jaz	ACEVEDO_LIVER_TUMOR_VS_NORMAL_ADJACENT_TISSUE_DN;AGUIRRE_PANCREATIC_CANCER_COPY_NUMBER_DN;BASSO_B_LYMPHOCYTE_NETWORK;BENPORATH_CYCLING_GENES;BENPORATH_MYC_MAX_TARGETS;BLUM_RESPONSE_TO_SALIRASIB_UP;BOYAULT_LIVER_CANCER_SUBCLASS_G1_DN;BOYLAN_MULTIPLE_MYELOMA_C_D_UP;BROWNE_HCMV_INFECTION_16HR_UP;BROWNE_HCMV_INFECTION_20HR_UP;BRUINS_UVC_RESPONSE_LATE;CUI_TCF21_TARGETS_2_UP;DANG_BOUND_BY_MYC;DEURIG_T_…	3D-structure;Cytoplasm;DNA-binding;Metal-binding;Nucleus;Referenceproteome;Ribosomebiogenesis;Transcription;Transcriptionregulation;Zinc;Zinc-finger		GO:0006355;GO:0006357;GO:0009889;GO:0009891;GO:0009893;GO:0009987;GO:0010468;GO:0010556;GO:0010557;GO:0010604;GO:0019219;GO:0019222;GO:0022613;GO:0031323;GO:0031325;GO:0031326;GO:0031328;GO:0042254;GO:0043392;GO:0044085;GO:0044092;GO:0045893;GO:0045935;GO:0045944;GO:0048518;GO:0048522;GO:0050789;GO:0050794;GO:0051098;GO:0051100;GO:0051101;GO:0051171;GO:0051173;GO:0051252;GO:0051254;GO:0060255;GO:…	GO:0003676;GO:0003677;GO:0005488;GO:0008270;GO:0043021;GO:0043167;GO:0043169;GO:0044877;GO:0046872;GO:0046914;GO:0097159;GO:1990275	GO:0005654;GO:0005730;GO:0005737;GO:0043226;GO:0043228;GO:0043229;GO:0043232;GO:0110165	GO:0006355;GO:0009987;GO:0019222;GO:0042254;GO:0044085;GO:0050789;GO:0065007;GO:0065009;GO:0071840	GO:0005654;GO:0005730;GO:0005737;GO:0043226;GO:0043228;GO:0043229;GO:0043232;GO:0110165		Zinc finger protein 593	O00488	O00488	ZN593_HUMAN	ZNF593	Zinc finger protein 593	ZNF593	1ZR9;6LSS;6LU8;8FL2;8FL3;8FL4;8FL6;8FL7;8FL9;8FLA;8FLB;8FLC;8FLD;8FLE;8FLF	ZN593_HUMAN			1.16134	0.136057	0.327628	2.21182
13.5422	13.495	13.4028	13.6538	13.5574	13.3775	13.6545	13.5213	biological process involved in interaction with host;biological process involved in interspecies interaction between organisms;biological process involved in symbiotic interaction;cellular component assembly;cellular component organization;cellular component organization or biogenesis;cellular localization;cellular macromolecule localization;cellular process;entry into host;establishment of local…	amide binding;binding;molecular carrier activity;nuclear import signal receptor activity;nuclear localization sequence binding;nucleocytoplasmic carrier activity;peptide binding;signal sequence binding	cellular anatomical entity;cytosol;host cell;host cellular component;intracellular membrane-bounded organelle;intracellular organelle;membrane-bounded organelle;NLS-dependent protein nuclear import complex;nuclear pore;nuclear protein-containing complex;nucleocytoplasmic transport complex;nucleoplasm;nucleus;organelle;protein-containing complex	biological process involved in interspecies interaction between organisms;biological process involved in symbiotic interaction;cellular component assembly;cellular component organization;cellular component organization or biogenesis;cellular localization;cellular process;establishment of localization;intracellular protein transport;localization;macromolecule localization;nuclear transport;nucleoc…	cellular anatomical entity;cytosol;intracellular membrane-bounded organelle;intracellular organelle;nuclear pore;nucleocytoplasmic transport complex;nucleoplasm;nucleus;organelle;protein-containing complex		Arm;Arm_3;IBB	ACEVEDO_LIVER_CANCER_UP;BENPORATH_MYC_MAX_TARGETS;BENPORATH_NANOG_TARGETS;BENPORATH_SOX2_TARGETS;BLALOCK_ALZHEIMERS_DISEASE_DN;BONCI_TARGETS_OF_MIR15A_AND_MIR16_1;BRUINS_UVC_RESPONSE_EARLY_LATE;BYSTROEM_CORRELATED_WITH_IL5_DN;DACOSTA_UV_RESPONSE_VIA_ERCC3_COMMON_DN;DACOSTA_UV_RESPONSE_VIA_ERCC3_DN;DANG_BOUND_BY_MYC;DIAZ_CHRONIC_MYELOGENOUS_LEUKEMIA_UP;FISCHER_DREAM_TARGETS;FOSTER_TOLERANT_MACROPH…	Acetylation;Cytoplasm;Diseasevariant;Hereditaryspasticparaplegia;Host-virusinteraction;Neurodegeneration;Nucleus;Phosphoprotein;Proteintransport;Referenceproteome;Repeat;Transport;Viralpenetrationintohostnucleus;Virusentryintohostcell	CTCF-nucleophosmin-PARP-HIS-KPNA-LMNA-TOP complex;TNF-alpha/NF-kappa B signaling complex (CHUK, KPNA3, NFKB2, NFKBIB, REL, IKBKG, NFKB1, NFKBIE, RELB, NFKBIA, RELA, TNIP2)	GO:0006606;GO:0006607;GO:0006810;GO:0006886;GO:0006913;GO:0008104;GO:0009987;GO:0015031;GO:0016032;GO:0016043;GO:0022607;GO:0033036;GO:0033365;GO:0034504;GO:0043933;GO:0044000;GO:0044403;GO:0044409;GO:0044419;GO:0045184;GO:0046718;GO:0046794;GO:0046907;GO:0051169;GO:0051170;GO:0051179;GO:0051234;GO:0051641;GO:0051649;GO:0051701;GO:0065003;GO:0070727;GO:0071702;GO:0071705;GO:0071840;GO:0072594;GO:…	GO:0005048;GO:0005488;GO:0008139;GO:0033218;GO:0042277;GO:0061608;GO:0140104;GO:0140142	GO:0005634;GO:0005643;GO:0005654;GO:0005829;GO:0018995;GO:0031074;GO:0032991;GO:0042564;GO:0043226;GO:0043227;GO:0043229;GO:0043231;GO:0043657;GO:0110165;GO:0140513	GO:0006810;GO:0006886;GO:0006913;GO:0008104;GO:0009987;GO:0015031;GO:0016032;GO:0016043;GO:0022607;GO:0033036;GO:0044403;GO:0044419;GO:0046718;GO:0046794;GO:0051169;GO:0051179;GO:0051234;GO:0051641;GO:0065003;GO:0071840	GO:0005634;GO:0005643;GO:0005654;GO:0005829;GO:0031074;GO:0032991;GO:0043226;GO:0043229;GO:0043231;GO:0110165		Importin subunit alpha-4	O00505	O00505	IMA4_HUMAN	KPNA3	Importin subunit alpha-4	KPNA3		IMA4_HUMAN			0.0184015	0.975914	0.00420833	0.0542278
8.9526	9.12262	8.74689	9.69562	9.41714	10.128	10.5044	10.2697	aromatic compound biosynthetic process;biological regulation;biosynthetic process;canonical Wnt signaling pathway;cell differentiation;cell surface receptor signaling pathway;cellular aromatic compound metabolic process;cellular biosynthetic process;cellular developmental process;cellular metabolic process;cellular nitrogen compound biosynthetic process;cellular nitrogen compound metabolic proces…	beta-catenin binding;binding;protein binding;transcription coactivator activity;transcription coregulator activity;transcription regulator activity	beta-catenin-TCF complex;cellular anatomical entity;cis-Golgi network;cytoplasm;intracellular membrane-bounded organelle;intracellular organelle;membrane-bounded organelle;nuclear protein-containing complex;nucleoplasm;organelle;protein-containing complex;RNA polymerase II transcription regulator complex;sarcoplasm;transcription regulator complex	biological regulation;biosynthetic process;cell differentiation;cell surface receptor signaling pathway;cellular aromatic compound metabolic process;cellular nitrogen compound metabolic process;cellular process;developmental process;DNA-templated transcription;heterocycle metabolic process;macromolecule biosynthetic process;macromolecule metabolic process;metabolic process;multicellular organisma…	cellular anatomical entity;cytoplasm;intracellular membrane-bounded organelle;intracellular organelle;nucleoplasm;organelle;protein-containing complex;transcription regulator complex		BCL9	BENPORATH_NANOG_TARGETS;BENPORATH_SOX2_TARGETS;BROWNE_HCMV_INFECTION_6HR_DN;BRUINS_UVC_RESPONSE_VIA_TP53_GROUP_B;CARRILLOREIXACH_HEPATOBLASTOMA_VS_NORMAL_HYPOMETHYLATED_AND_UP;DELYS_THYROID_CANCER_UP;DOUGLAS_BMI1_TARGETS_UP;FOSTER_TOLERANT_MACROPHAGE_DN;GRAESSMANN_APOPTOSIS_BY_DOXORUBICIN_DN;GRAESSMANN_APOPTOSIS_BY_SERUM_DEPRIVATION_UP;GRAESSMANN_RESPONSE_TO_MC_AND_DOXORUBICIN_DN;GRESHOCK_CANCER_…	3D-structure;Acetylation;Chromosomalrearrangement;Methylation;Nucleus;Phosphoprotein;Proto-oncogene;Referenceproteome;Wntsignalingpathway	beta-catenin-B-cell lymphoma 9 protein complex	GO:0006139;GO:0006351;GO:0006355;GO:0006357;GO:0006366;GO:0006725;GO:0006807;GO:0007165;GO:0007166;GO:0008152;GO:0009058;GO:0009059;GO:0009889;GO:0009891;GO:0009893;GO:0009987;GO:0010468;GO:0010556;GO:0010557;GO:0010604;GO:0014902;GO:0014908;GO:0016055;GO:0016070;GO:0018130;GO:0019219;GO:0019222;GO:0019438;GO:0019827;GO:0030154;GO:0031323;GO:0031325;GO:0031326;GO:0031328;GO:0032501;GO:0032502;GO:…	GO:0003712;GO:0003713;GO:0005488;GO:0005515;GO:0008013;GO:0140110	GO:0005654;GO:0005667;GO:0005737;GO:0005801;GO:0016528;GO:0032991;GO:0043226;GO:0043227;GO:0043229;GO:0043231;GO:0090575;GO:0110165;GO:0140513;GO:1990907	GO:0006139;GO:0006351;GO:0006355;GO:0006366;GO:0006725;GO:0006807;GO:0007165;GO:0007166;GO:0008152;GO:0009058;GO:0009059;GO:0009987;GO:0016070;GO:0019222;GO:0030154;GO:0032501;GO:0032502;GO:0034641;GO:0043170;GO:0044238;GO:0046483;GO:0050789;GO:0065007	GO:0005654;GO:0005667;GO:0005737;GO:0032991;GO:0043226;GO:0043229;GO:0043231;GO:0110165		B-cell CLL/lymphoma 9 protein	O00512	O00512	BCL9_HUMAN	BCL9	B-cell CLL/lymphoma 9 protein	BCL9	2GL7;2VP7;2VPB;2VPD;2VPE;2VPG;3SL9	BCL9_HUMAN			1.65427	0.0719778	0.950371	3.062
13.3557	12.9602	13.1656	14.1977	14.0244	14.107	13.9401	14.5436		binding;cadherin binding;cell adhesion molecule binding;protein binding;structural molecule activity	actin cytoskeleton;basement membrane;cellular anatomical entity;collagen-containing extracellular matrix;cytoskeleton;external encapsulating structure;extracellular exosome;extracellular matrix;extracellular membrane-bounded organelle;extracellular organelle;extracellular vesicle;intracellular non-membrane-bounded organelle;intracellular organelle;membrane-bounded organelle;non-membrane-bounded o…		cellular anatomical entity;cytoskeleton;external encapsulating structure;extracellular matrix;extracellular organelle;intracellular non-membrane-bounded organelle;intracellular organelle;non-membrane-bounded organelle;organelle;vesicle			ABE_VEGFA_TARGETS_2HR;BANDRES_RESPONSE_TO_CARMUSTIN_MGMT_48HR_DN;BONOME_OVARIAN_CANCER_SURVIVAL_SUBOPTIMAL_DEBULKING;BOYAULT_LIVER_CANCER_SUBCLASS_G1_UP;CHARAFE_BREAST_CANCER_BASAL_VS_MESENCHYMAL_UP;CHARAFE_BREAST_CANCER_LUMINAL_VS_MESENCHYMAL_UP;CHEN_LIVER_METABOLISM_QTL_CIS;COLDREN_GEFITINIB_RESISTANCE_DN;CROMER_METASTASIS_DN;ENK_UV_RESPONSE_KERATINOCYTE_UP;GRUETZMANN_PANCREATIC_CANCER_UP;JAEGE…	Basementmembrane;Extracellularmatrix;Methylation;Phosphoprotein;Referenceproteome;Repeat;Secreted			GO:0005198;GO:0005488;GO:0005515;GO:0045296;GO:0050839	GO:0005604;GO:0005856;GO:0015629;GO:0030312;GO:0031012;GO:0031982;GO:0043226;GO:0043227;GO:0043228;GO:0043229;GO:0043230;GO:0043232;GO:0062023;GO:0065010;GO:0070062;GO:0110165;GO:1903561		GO:0005856;GO:0030312;GO:0031012;GO:0031982;GO:0043226;GO:0043228;GO:0043229;GO:0043230;GO:0043232;GO:0110165		Ladinin-1	O00515	O00515	LAD1_HUMAN	LAD1	Ladinin-1	LAD1		LAD1_HUMAN			1.2866	0.114951	0.733993	2.42246
13.6426	13.7453	13.2895	13.5063	13.3901	13.1705	13.3996	13.2846	biological regulation;cell population proliferation;cellular aromatic compound metabolic process;cellular component biogenesis;cellular component organization or biogenesis;cellular metabolic process;cellular nitrogen compound metabolic process;cellular process;heterocycle metabolic process;macromolecule metabolic process;maturation of 5.8S rRNA;maturation of 5.8S rRNA from tricistronic rRNA tran…	binding;nucleic acid binding;organic cyclic compound binding;protein-containing complex binding;ribonucleoprotein complex binding;RNA binding	cellular anatomical entity;chromosome;cytosol;intracellular non-membrane-bounded organelle;intracellular organelle;membrane;non-membrane-bounded organelle;nuclear protein-containing complex;nucleolus;nucleoplasm;organelle;PeBoW complex;preribosome;preribosome, large subunit precursor;protein-containing complex;ribonucleoprotein complex	biological regulation;cell population proliferation;cellular aromatic compound metabolic process;cellular component biogenesis;cellular component organization or biogenesis;cellular nitrogen compound metabolic process;cellular process;heterocycle metabolic process;macromolecule metabolic process;metabolic process;nitrogen compound metabolic process;nucleobase-containing compound metabolic process…	cellular anatomical entity;chromosome;cytosol;intracellular non-membrane-bounded organelle;intracellular organelle;membrane;non-membrane-bounded organelle;nucleolus;nucleoplasm;organelle;preribosome;protein-containing complex;ribonucleoprotein complex		BRCT_2;Pescadillo_N	ACEVEDO_LIVER_CANCER_WITH_H3K27ME3_UP;ALFANO_MYC_TARGETS;BASSO_B_LYMPHOCYTE_NETWORK;BILD_MYC_ONCOGENIC_SIGNATURE;BOCHKIS_FOXA2_TARGETS;CASORELLI_ACUTE_PROMYELOCYTIC_LEUKEMIA_DN;GRAESSMANN_APOPTOSIS_BY_SERUM_DEPRIVATION_UP;GRAESSMANN_RESPONSE_TO_MC_AND_SERUM_DEPRIVATION_UP;IBRAHIM_NRF1_UP;IVANOVA_HEMATOPOIESIS_INTERMEDIATE_PROGENITOR;JIANG_VHL_TARGETS;KIM_ALL_DISORDERS_DURATION_CORR_DN;KIM_ALL_DIS…	3D-structure;Acetylation;Alternativesplicing;Chromosome;Isopeptidebond;Nucleus;Referenceproteome;Ribosomebiogenesis;rRNAprocessing;Ublconjugation	DDX27-PeBoW complex;PeBoW complex	GO:0000460;GO:0000463;GO:0000466;GO:0000470;GO:0006139;GO:0006364;GO:0006396;GO:0006725;GO:0006807;GO:0008152;GO:0008283;GO:0009987;GO:0016070;GO:0016072;GO:0022613;GO:0034470;GO:0034641;GO:0034660;GO:0042273;GO:0043170;GO:0044085;GO:0044237;GO:0044238;GO:0046483;GO:0050789;GO:0050794;GO:0051726;GO:0065007;GO:0071704;GO:0071840;GO:0090304;GO:1901360	GO:0003676;GO:0003723;GO:0005488;GO:0043021;GO:0044877;GO:0097159	GO:0005654;GO:0005694;GO:0005730;GO:0005829;GO:0016020;GO:0030684;GO:0030687;GO:0032991;GO:0043226;GO:0043228;GO:0043229;GO:0043232;GO:0070545;GO:0110165;GO:0140513;GO:1990904	GO:0006139;GO:0006364;GO:0006396;GO:0006725;GO:0006807;GO:0008152;GO:0008283;GO:0009987;GO:0016070;GO:0016072;GO:0034641;GO:0042273;GO:0043170;GO:0044085;GO:0044238;GO:0046483;GO:0050789;GO:0051726;GO:0065007;GO:0071840	GO:0005654;GO:0005694;GO:0005730;GO:0005829;GO:0016020;GO:0030684;GO:0032991;GO:0043226;GO:0043228;GO:0043229;GO:0043232;GO:0110165;GO:1990904		Pescadillo homolog	O00541	O00541	PESC_HUMAN	PES1	Pescadillo homolog	PES1	2EP8;8FKP;8FKQ;8FKR;8FKS;8FKT;8FKU;8FKV;8FKW;8FKX;8FKY;8FKZ;8FL2;8FL3;8FL4;8FL6;8FL7;8FLA;8FLB;8FLD;8FLE	PESC_HUMAN			1.09017	0.151405	-0.234747	-2.09308
12.1082	11.8728	11.7028	12.0796	12.0348	11.8832	11.8463	11.6642	actin cytoskeleton organization;actin filament-based process;anterograde trans-synaptic signaling;biological regulation;cell communication;cell projection assembly;cell projection organization;cell-cell signaling;cellular component assembly;cellular component organization;cellular component organization or biogenesis;cellular localization;cellular macromolecule localization;cellular process;chemi…	anion binding;binding;carbohydrate derivative binding;cell adhesion molecule binding;cytokine receptor binding;cytoskeletal anchor activity;ephrin receptor binding;frizzled binding;G protein-coupled receptor binding;glutamate receptor binding;growth factor binding;growth factor receptor binding;identical protein binding;interleukin-5 receptor binding;ion binding;ionotropic glutamate receptor bind…	adherens junction;anchoring junction;azurophil granule lumen;blood microparticle;cell junction;cell-cell junction;cell-substrate junction;cellular anatomical entity;cytoplasm;cytoplasmic vesicle;cytoplasmic vesicle lumen;cytoskeleton;cytosol;endoplasmic reticulum membrane;extracellular exosome;extracellular membrane-bounded organelle;extracellular organelle;extracellular region;extracellular spac…	actin cytoskeleton organization;biological regulation;cell communication;cell-cell signaling;cellular component assembly;cellular component organization;cellular component organization or biogenesis;cellular localization;cellular process;chemical synaptic transmission;cytoskeleton organization;establishment of localization;intracellular signal transduction;localization;macromolecule localization;…	cell junction;cellular anatomical entity;cytoplasm;cytoplasmic vesicle;cytoskeleton;cytosol;extracellular organelle;extracellular region;extracellular space;intracellular membrane-bounded organelle;intracellular non-membrane-bounded organelle;intracellular organelle;membrane;membrane protein complex;non-membrane-bounded organelle;nucleoplasm;nucleus;organelle;organelle lumen;plasma membrane;presy…		PDZ;Peptidase_M50	ACEVEDO_LIVER_CANCER_UP;ACEVEDO_LIVER_TUMOR_VS_NORMAL_ADJACENT_TISSUE_UP;ALFANO_MYC_TARGETS;ALONSO_METASTASIS_EMT_UP;ALONSO_METASTASIS_NEURAL_UP;ALONSO_METASTASIS_UP;CHARAFE_BREAST_CANCER_LUMINAL_VS_MESENCHYMAL_DN;CROONQUIST_NRAS_SIGNALING_UP;DANG_REGULATED_BY_MYC_DN;DER_IFN_ALPHA_RESPONSE_UP;DER_IFN_GAMMA_RESPONSE_UP;DIAZ_CHRONIC_MYELOGENOUS_LEUKEMIA_UP;DORN_ADENOVIRUS_INFECTION_12HR_DN;DORN_ADE…	3D-structure;Acetylation;Alternativesplicing;Celljunction;Cellmembrane;Cytoplasm;Cytoskeleton;Directproteinsequencing;Endoplasmicreticulum;Lipid-binding;Membrane;Nucleus;Phosphoprotein;Referenceproteome;Repeat;Secreted		GO:0000122;GO:0001558;GO:0002090;GO:0002091;GO:0006355;GO:0006357;GO:0006508;GO:0006605;GO:0006612;GO:0006807;GO:0006930;GO:0006996;GO:0007010;GO:0007154;GO:0007165;GO:0007264;GO:0007265;GO:0007267;GO:0007268;GO:0007346;GO:0008104;GO:0008152;GO:0008284;GO:0009889;GO:0009890;GO:0009892;GO:0009893;GO:0009966;GO:0009967;GO:0009987;GO:0010468;GO:0010556;GO:0010558;GO:0010562;GO:0010605;GO:0010638;GO:…	GO:0001664;GO:0005102;GO:0005109;GO:0005126;GO:0005137;GO:0005488;GO:0005515;GO:0005543;GO:0005546;GO:0008093;GO:0008289;GO:0019838;GO:0030674;GO:0035091;GO:0035254;GO:0035255;GO:0042043;GO:0042802;GO:0043167;GO:0043168;GO:0043394;GO:0044877;GO:0045545;GO:0046875;GO:0046982;GO:0046983;GO:0050839;GO:0060090;GO:0070851;GO:0097367;GO:0140311;GO:0140313;GO:1901981;GO:1902936	GO:0005576;GO:0005615;GO:0005634;GO:0005654;GO:0005737;GO:0005775;GO:0005789;GO:0005829;GO:0005856;GO:0005886;GO:0005895;GO:0005911;GO:0005912;GO:0005925;GO:0016020;GO:0030054;GO:0030055;GO:0031090;GO:0031410;GO:0031965;GO:0031974;GO:0031982;GO:0031983;GO:0032991;GO:0034774;GO:0035578;GO:0042470;GO:0043226;GO:0043227;GO:0043228;GO:0043229;GO:0043230;GO:0043231;GO:0043232;GO:0043233;GO:0043235;GO:…	GO:0006355;GO:0006508;GO:0006605;GO:0006807;GO:0006996;GO:0007010;GO:0007154;GO:0007165;GO:0007267;GO:0007268;GO:0008104;GO:0008152;GO:0009987;GO:0016043;GO:0019222;GO:0019538;GO:0022607;GO:0023052;GO:0030036;GO:0033036;GO:0033043;GO:0035556;GO:0043170;GO:0044238;GO:0050789;GO:0051049;GO:0051179;GO:0051234;GO:0051641;GO:0051726;GO:0065007;GO:0071840;GO:0099054;GO:0099172;GO:0099536;GO:0099537	GO:0005576;GO:0005615;GO:0005634;GO:0005654;GO:0005737;GO:0005829;GO:0005856;GO:0005886;GO:0016020;GO:0030054;GO:0031410;GO:0031982;GO:0032991;GO:0043226;GO:0043228;GO:0043229;GO:0043230;GO:0043231;GO:0043232;GO:0043233;GO:0043235;GO:0098793;GO:0098796;GO:0110165		Syntenin-1	O00560	O00560	SDCB1_HUMAN	SDCBP	Syntenin-1	SDCBP	1N99;1NTE;1OBX;1OBY;1OBZ;1R6J;1V1T;1W9E;1W9O;1W9Q;1YBO;4Z33;6R9H;6RLC;7FSG;7FSH;7FSI;7FSJ;7FSK;7FSL;7FSM;7FSN;7FSO;7FSP;7FSQ;7FSR;7FSS;7FST;7FSU;7FSV;7FSW;7FSX;7FSY;7FSZ;7FT0;7FT1;7FT2;7FT3;7FT4;7FT5;7FT6;7FT7;7FT8;7FT9;7FTA;7FTB;7FTC;7FTD;8AAI;8AAK;8AAO;8AAP;8BLU;8BLV	SDCB1_HUMAN			0.286048	0.616621	-0.0837455	-0.687326
13.9112	13.822	13.4491	14.6384	14.6267	14.2417	14.0036	14.4783	cellular aromatic compound metabolic process;cellular component biogenesis;cellular component organization or biogenesis;cellular metabolic process;cellular nitrogen compound metabolic process;cellular process;heterocycle metabolic process;macromolecule metabolic process;maturation of SSU-rRNA;metabolic process;ncRNA metabolic process;ncRNA processing;nitrogen compound metabolic process;nucleic a…	binding;nucleic acid binding;organic cyclic compound binding;RNA binding	cellular anatomical entity;chromosome;intracellular non-membrane-bounded organelle;intracellular organelle;Mpp10 complex;non-membrane-bounded organelle;nuclear protein-containing complex;nucleolus;nucleoplasm;organelle;preribosome;protein-containing complex;ribonucleoprotein complex;small-subunit processome;sno(s)RNA-containing ribonucleoprotein complex	cellular aromatic compound metabolic process;cellular component biogenesis;cellular component organization or biogenesis;cellular nitrogen compound metabolic process;cellular process;heterocycle metabolic process;macromolecule metabolic process;metabolic process;nitrogen compound metabolic process;nucleobase-containing compound metabolic process;primary metabolic process;ribosomal small subunit b…	cellular anatomical entity;chromosome;intracellular non-membrane-bounded organelle;intracellular organelle;non-membrane-bounded organelle;nucleolus;nucleoplasm;organelle;preribosome;protein-containing complex;ribonucleoprotein complex;sno(s)RNA-containing ribonucleoprotein complex	Ribosome biogenesis in eukaryotes	Mpp10	BLANCO_MELO_COVID19_SARS_COV_2_POS_PATIENT_LUNG_TISSUE_DN;BRUINS_UVC_RESPONSE_VIA_TP53_GROUP_A;DAZARD_RESPONSE_TO_UV_NHEK_DN;DAZARD_RESPONSE_TO_UV_SCC_DN;GARCIA_TARGETS_OF_FLI1_AND_DAX1_DN;GRAESSMANN_APOPTOSIS_BY_DOXORUBICIN_DN;GRAESSMANN_RESPONSE_TO_MC_AND_DOXORUBICIN_DN;HAMAI_APOPTOSIS_VIA_TRAIL_UP;HOUNKPE_HOUSEKEEPING_GENES;IBRAHIM_NRF1_UP;LEE_BMP2_TARGETS_DN;PHONG_TNF_RESPONSE_NOT_VIA_P38;PUJ…	3D-structure;Acetylation;Chromosome;Coiledcoil;Isopeptidebond;Nucleus;Phosphoprotein;Referenceproteome;Ribonucleoprotein;Ribosomebiogenesis;rRNAprocessing;Ublconjugation	IMP3-IMP4-MPP10 complex	GO:0000375;GO:0006139;GO:0006364;GO:0006396;GO:0006725;GO:0006807;GO:0008152;GO:0008380;GO:0009987;GO:0016070;GO:0016072;GO:0022613;GO:0030490;GO:0034470;GO:0034641;GO:0034660;GO:0042274;GO:0043170;GO:0044085;GO:0044237;GO:0044238;GO:0046483;GO:0071704;GO:0071840;GO:0090304;GO:1901360	GO:0003676;GO:0003723;GO:0005488;GO:0097159	GO:0005654;GO:0005694;GO:0005730;GO:0005732;GO:0030684;GO:0032040;GO:0032991;GO:0034457;GO:0043226;GO:0043228;GO:0043229;GO:0043232;GO:0110165;GO:0140513;GO:1990904	GO:0000375;GO:0006139;GO:0006364;GO:0006396;GO:0006725;GO:0006807;GO:0008152;GO:0008380;GO:0009987;GO:0016070;GO:0016072;GO:0034641;GO:0042274;GO:0043170;GO:0044085;GO:0044238;GO:0046483;GO:0071840	GO:0005654;GO:0005694;GO:0005730;GO:0005732;GO:0030684;GO:0032991;GO:0043226;GO:0043228;GO:0043229;GO:0043232;GO:0110165;GO:1990904	ko03008	U3 small nucleolar ribonucleoprotein protein MPP10	O00566	O00566	MPP10_HUMAN	MPHOSPH10	U3 small nucleolar ribonucleoprotein protein MPP10	MPHOSPH10	7MQ8;7MQ9;7MQA	MPP10_HUMAN			0.64483	0.318423	0.382396	1.34724
14.9453	14.7236	14.459	14.8125	14.638	14.6591	14.4004	14.6043	cellular aromatic compound metabolic process;cellular component biogenesis;cellular component organization or biogenesis;cellular metabolic process;cellular nitrogen compound metabolic process;cellular process;heterocycle metabolic process;macromolecule metabolic process;metabolic process;ncRNA metabolic process;ncRNA processing;nitrogen compound metabolic process;nucleic acid metabolic process;n…	binding;cadherin binding;cell adhesion molecule binding;enzyme binding;histone methyltransferase binding;nucleic acid binding;organic cyclic compound binding;protein binding;RNA binding;snoRNA binding	box C/D RNP complex;cellular anatomical entity;cytoplasm;fibrillar center;intracellular non-membrane-bounded organelle;intracellular organelle;membrane;non-membrane-bounded organelle;nucleolus;nucleoplasm;organelle;preribosome;pre-snoRNP complex;protein-containing complex;ribonucleoprotein complex;small-subunit processome;sno(s)RNA-containing ribonucleoprotein complex	cellular aromatic compound metabolic process;cellular component biogenesis;cellular component organization or biogenesis;cellular nitrogen compound metabolic process;cellular process;heterocycle metabolic process;macromolecule metabolic process;metabolic process;nitrogen compound metabolic process;nucleobase-containing compound metabolic process;primary metabolic process;ribosomal small subunit b…	cellular anatomical entity;cytoplasm;intracellular non-membrane-bounded organelle;intracellular organelle;membrane;non-membrane-bounded organelle;nucleolus;nucleoplasm;organelle;preribosome;protein-containing complex;ribonucleoprotein complex;sno(s)RNA-containing ribonucleoprotein complex	Ribosome biogenesis in eukaryotes	Nop;NOP5NT	ABRAMSON_INTERACT_WITH_AIRE;ALFANO_MYC_TARGETS;BENPORATH_ES_1;BILD_MYC_ONCOGENIC_SIGNATURE;BLALOCK_ALZHEIMERS_DISEASE_UP;BROWN_MYELOID_CELL_DEVELOPMENT_DN;BURTON_ADIPOGENESIS_2;BURTON_ADIPOGENESIS_PEAK_AT_8HR;CAIRO_HEPATOBLASTOMA_CLASSES_UP;DODD_NASOPHARYNGEAL_CARCINOMA_DN;DUTERTRE_ESTRADIOL_RESPONSE_6HR_UP;FEVR_CTNNB1_TARGETS_DN;FUJII_YBX1_TARGETS_DN;FUNG_IL2_SIGNALING_1;GARCIA_TARGETS_OF_FLI1_A…	3D-structure;Acetylation;Cytoplasm;Directproteinsequencing;Isopeptidebond;Methylation;Neurodegeneration;Nucleus;Phosphoprotein;Referenceproteome;Ribonucleoprotein;Ribosomebiogenesis;Spinocerebellarataxia;Ublconjugation	Nop56p-associated pre-rRNA complex	GO:0006139;GO:0006364;GO:0006396;GO:0006725;GO:0006807;GO:0008152;GO:0009987;GO:0016070;GO:0016072;GO:0022613;GO:0034470;GO:0034641;GO:0034660;GO:0042274;GO:0043170;GO:0044085;GO:0044237;GO:0044238;GO:0046483;GO:0071704;GO:0071840;GO:0090304;GO:1901360	GO:0003676;GO:0003723;GO:0005488;GO:0005515;GO:0019899;GO:0030515;GO:0045296;GO:0050839;GO:0097159;GO:1990226	GO:0001650;GO:0005654;GO:0005730;GO:0005732;GO:0005737;GO:0016020;GO:0030684;GO:0031428;GO:0032040;GO:0032991;GO:0043226;GO:0043228;GO:0043229;GO:0043232;GO:0070761;GO:0110165;GO:1990904	GO:0006139;GO:0006364;GO:0006396;GO:0006725;GO:0006807;GO:0008152;GO:0009987;GO:0016070;GO:0016072;GO:0034641;GO:0042274;GO:0043170;GO:0044085;GO:0044238;GO:0046483;GO:0071840	GO:0005654;GO:0005730;GO:0005732;GO:0005737;GO:0016020;GO:0030684;GO:0032991;GO:0043226;GO:0043228;GO:0043229;GO:0043232;GO:0110165;GO:1990904	ko03008	Nucleolar protein 56	O00567	O00567	NOP56_HUMAN	NOP56	Nucleolar protein 56	NOP56	7MQ8;7MQ9;7MQA	NOP56_HUMAN			0.643971	0.319019	-0.159662	-1.34576
14.602	14.723	14.5614	14.1147	14.2082	14.1713	14.5237	14.0315	apoptotic signaling pathway;biological process involved in interspecies interaction between organisms;biological regulation;cell cycle process;cell differentiation;cell surface receptor signaling pathway;cellular aromatic compound metabolic process;cellular component assembly;cellular component organization;cellular component organization or biogenesis;cellular developmental process;cellular loca…	adenyl nucleotide binding;adenyl ribonucleotide binding;anion binding;annealing activity;ATP binding;ATP hydrolysis activity;ATP-dependent activity;ATP-dependent activity, acting on DNA;ATP-dependent activity, acting on RNA;binding;cadherin binding;carbohydrate derivative binding;catalytic activity;catalytic activity, acting on a nucleic acid;catalytic activity, acting on DNA;catalytic activity, …	canonical inflammasome complex;cell leading edge;cell projection;cellular anatomical entity;centrosome;cytoplasm;cytoplasmic ribonucleoprotein granule;cytoplasmic stress granule;cytoplasmic vesicle lumen;cytosol;extracellular exosome;extracellular membrane-bounded organelle;extracellular organelle;extracellular region;extracellular vesicle;ficolin-1-rich granule lumen;intracellular membrane-bound…	biological process involved in interspecies interaction between organisms;biological regulation;cell differentiation;cell surface receptor signaling pathway;cellular aromatic compound metabolic process;cellular component assembly;cellular component organization;cellular component organization or biogenesis;cellular localization;cellular nitrogen compound metabolic process;cellular process;chemica…	cell leading edge;cell projection;cellular anatomical entity;centrosome;cytoplasm;cytosol;extracellular organelle;extracellular region;intracellular membrane-bounded organelle;intracellular non-membrane-bounded organelle;intracellular organelle;membrane;microtubule organizing center;non-membrane-bounded organelle;nucleoplasm;nucleus;organelle;organelle lumen;plasma membrane;protein-containing com…	RIG-I-like receptor signaling pathway	DEAD;Helicase_C	APRELIKOVA_BRCA1_TARGETS;AZARE_NEOPLASTIC_TRANSFORMATION_BY_STAT3_UP;AZARE_STAT3_TARGETS;BENPORATH_MYC_MAX_TARGETS;BLANCO_MELO_BETA_INTERFERON_TREATED_BRONCHIAL_EPITHELIAL_CELLS_UP;BLANCO_MELO_BRONCHIAL_EPITHELIAL_CELLS_INFLUENZA_A_DEL_NS1_INFECTION_UP;BOCHKIS_FOXA2_TARGETS;BROWNE_HCMV_INFECTION_14HR_UP;BROWNE_HCMV_INFECTION_8HR_UP;BRUINS_UVC_RESPONSE_VIA_TP53_GROUP_D;DANG_BOUND_BY_MYC;DISTECHE_E…	3D-structure;Acetylation;Alternativesplicing;Apoptosis;ATP-binding;Cellmembrane;Cellprojection;Chromosomepartition;Cytoplasm;Cytoskeleton;Directproteinsequencing;Diseasevariant;DNA-binding;Helicase;Host-virusinteraction;Hydrolase;Immunity;Inflammasome;Innateimmunity;Intellectualdisability;Isopeptidebond;Membrane;Methylation;Nucleotide-binding;Nucleus;Phosphoprotein;Referenceproteome;Ribosomebioge…	Large Drosha complex;Spliceosome;TNF-alpha/Nf-kappa B signaling complex (RPL6, RPL30, RPS13, CHUK, DDX3X, NFKB2, NFKBIB, REL, IKBKG, NFKB1, MAP3K8, RELB, GLG1, NFKBIA, RELA, TNIP2, GTF2I)	GO:0001558;GO:0001817;GO:0001819;GO:0001932;GO:0001934;GO:0002376;GO:0002682;GO:0002684;GO:0002831;GO:0002833;GO:0006139;GO:0006355;GO:0006357;GO:0006396;GO:0006413;GO:0006417;GO:0006446;GO:0006725;GO:0006807;GO:0006950;GO:0006952;GO:0006955;GO:0006970;GO:0006996;GO:0007059;GO:0007165;GO:0007166;GO:0007276;GO:0007346;GO:0008104;GO:0008152;GO:0008625;GO:0009605;GO:0009607;GO:0009615;GO:0009628;GO:…	GO:0000166;GO:0003676;GO:0003677;GO:0003678;GO:0003723;GO:0003724;GO:0003727;GO:0003729;GO:0003824;GO:0003924;GO:0004386;GO:0005488;GO:0005515;GO:0005524;GO:0008047;GO:0008092;GO:0008094;GO:0008134;GO:0008143;GO:0008186;GO:0008190;GO:0015631;GO:0016462;GO:0016787;GO:0016817;GO:0016818;GO:0016887;GO:0017076;GO:0017111;GO:0019207;GO:0019209;GO:0019887;GO:0030234;GO:0030295;GO:0030554;GO:0030674;GO:…	GO:0005576;GO:0005634;GO:0005654;GO:0005737;GO:0005813;GO:0005815;GO:0005829;GO:0005886;GO:0010494;GO:0016020;GO:0030027;GO:0031252;GO:0031974;GO:0031982;GO:0031983;GO:0032991;GO:0034774;GO:0035770;GO:0036464;GO:0042995;GO:0043186;GO:0043226;GO:0043227;GO:0043228;GO:0043229;GO:0043230;GO:0043231;GO:0043232;GO:0043233;GO:0060205;GO:0061702;GO:0065010;GO:0070013;GO:0070062;GO:0072559;GO:0099080;GO:…	GO:0002376;GO:0006139;GO:0006355;GO:0006396;GO:0006413;GO:0006417;GO:0006725;GO:0006807;GO:0006950;GO:0006955;GO:0006970;GO:0006996;GO:0007059;GO:0007165;GO:0007166;GO:0008104;GO:0008152;GO:0009605;GO:0009607;GO:0009628;GO:0009987;GO:0010951;GO:0016043;GO:0016070;GO:0019222;GO:0022414;GO:0022607;GO:0030154;GO:0031399;GO:0032502;GO:0033036;GO:0034641;GO:0035556;GO:0042221;GO:0042255;GO:0042592;GO:…	GO:0005576;GO:0005634;GO:0005654;GO:0005737;GO:0005813;GO:0005815;GO:0005829;GO:0005886;GO:0016020;GO:0031252;GO:0031982;GO:0032991;GO:0042995;GO:0043226;GO:0043228;GO:0043229;GO:0043230;GO:0043231;GO:0043232;GO:0043233;GO:0110165	ko04622	ATP-dependent RNA helicase DDX3X	O00571	O00571;O15523;Q9NQI0	DDX3X_HUMAN	DDX3X	ATP-dependent RNA helicase DDX3X	DDX3X	2I4I;2JGN;3JRV;4O2C;4O2E;4O2F;4PX9;4PXA;5E7I;5E7J;5E7M;6CZ5;6O5F;7LIU	DDX3X_HUMAN			0.781844	0.249369	-0.26663	-1.5797
9.00521	9.4957	9.59636	10.769	10.6638	11.3878	10.9331	11.5279	aromatic compound catabolic process;biological process involved in interspecies interaction between organisms;catabolic process;cellular aromatic compound metabolic process;cellular catabolic process;cellular metabolic process;cellular nitrogen compound catabolic process;cellular nitrogen compound metabolic process;cellular process;defense response;defense response to other organism;heterocycle c…	binding;catalytic activity;catalytic activity, acting on a nucleic acid;catalytic activity, acting on RNA;endonuclease activity;hydrolase activity;hydrolase activity, acting on ester bonds;lyase activity;nuclease activity;nucleic acid binding;organic cyclic compound binding;phosphorus-oxygen lyase activity;ribonuclease T2 activity;RNA binding;RNA endonuclease activity;RNA nuclease activity	azurophil granule lumen;cellular anatomical entity;cytoplasmic vesicle lumen;endoplasmic reticulum lumen;extracellular exosome;extracellular membrane-bounded organelle;extracellular organelle;extracellular region;extracellular space;extracellular vesicle;intracellular membrane-bounded organelle;intracellular organelle;intracellular organelle lumen;lysosomal lumen;lysosome;lytic vacuole;membrane-b…	biological process involved in interspecies interaction between organisms;catabolic process;cellular aromatic compound metabolic process;cellular nitrogen compound metabolic process;cellular process;defense response to other organism;heterocycle metabolic process;immune response;immune system process;macromolecule catabolic process;macromolecule metabolic process;metabolic process;nitrogen compou…	cellular anatomical entity;extracellular organelle;extracellular region;extracellular space;intracellular membrane-bounded organelle;intracellular organelle;lysosome;organelle;organelle lumen;vacuole;vesicle		Ribonuclease_T2	BASAKI_YBX1_TARGETS_DN;BENPORATH_MYC_MAX_TARGETS;BLALOCK_ALZHEIMERS_DISEASE_DN;BLALOCK_ALZHEIMERS_DISEASE_INCIPIENT_UP;BLALOCK_ALZHEIMERS_DISEASE_UP;BUYTAERT_PHOTODYNAMIC_THERAPY_STRESS_DN;CHICAS_RB1_TARGETS_SENESCENT;DANG_BOUND_BY_MYC;ENK_UV_RESPONSE_EPIDERMIS_DN;FOSTER_TOLERANT_MACROPHAGE_UP;FULCHER_INFLAMMATORY_RESPONSE_LECTIN_VS_LPS_DN;JECHLINGER_EPITHELIAL_TO_MESENCHYMAL_TRANSITION_UP;JOHNST…	3D-structure;Alternativesplicing;Diseasevariant;Disulfidebond;Endonuclease;Endoplasmicreticulum;Glycoprotein;Hydrolase;Immunity;Innateimmunity;Lyase;Lysosome;Mitochondrion;Nuclease;Referenceproteome;Secreted;Signal		GO:0002376;GO:0006139;GO:0006401;GO:0006725;GO:0006807;GO:0006950;GO:0006952;GO:0006955;GO:0008152;GO:0009056;GO:0009057;GO:0009605;GO:0009607;GO:0009987;GO:0016070;GO:0019439;GO:0034641;GO:0034655;GO:0043170;GO:0043207;GO:0044237;GO:0044238;GO:0044248;GO:0044270;GO:0044419;GO:0045087;GO:0046483;GO:0046700;GO:0050896;GO:0051707;GO:0071704;GO:0090304;GO:0098542;GO:1901360;GO:1901361;GO:1901575	GO:0003676;GO:0003723;GO:0003824;GO:0004518;GO:0004519;GO:0004521;GO:0004540;GO:0005488;GO:0016787;GO:0016788;GO:0016829;GO:0016849;GO:0033897;GO:0097159;GO:0140098;GO:0140640	GO:0000323;GO:0005576;GO:0005615;GO:0005758;GO:0005764;GO:0005773;GO:0005775;GO:0005788;GO:0031970;GO:0031974;GO:0031982;GO:0031983;GO:0034774;GO:0035578;GO:0043202;GO:0043226;GO:0043227;GO:0043229;GO:0043230;GO:0043231;GO:0043233;GO:0060205;GO:0065010;GO:0070013;GO:0070062;GO:0110165;GO:1903561	GO:0002376;GO:0006139;GO:0006401;GO:0006725;GO:0006807;GO:0006950;GO:0006955;GO:0008152;GO:0009056;GO:0009057;GO:0009605;GO:0009607;GO:0009987;GO:0016070;GO:0034641;GO:0034655;GO:0043170;GO:0044238;GO:0044419;GO:0046483;GO:0050896;GO:0098542	GO:0005576;GO:0005615;GO:0005764;GO:0005773;GO:0031982;GO:0043226;GO:0043229;GO:0043230;GO:0043231;GO:0043233;GO:0110165		Ribonuclease T2	O00584	O00584	RNT2_HUMAN	RNASET2	Ribonuclease T2	RNASET2	3T0O	RNT2_HUMAN			1.80058	0.0602244	1.41159	3.32892
12.5348	12.2728	12.4246	12.5271	12.923	13.1019	13.0698	12.9898	aromatic compound biosynthetic process;biosynthetic process;cell differentiation;cellular aromatic compound metabolic process;cellular biosynthetic process;cellular developmental process;cellular metabolic process;cellular nitrogen compound biosynthetic process;cellular nitrogen compound metabolic process;cellular process;developmental process;digestion;DNA-templated transcription;heterocycle bio…	binding;catalytic activity;cation binding;dioxygenase activity;ion binding;metal ion binding;oxidoreductase activity;oxidoreductase activity, acting on single donors with incorporation of molecular oxygen;oxidoreductase activity, acting on single donors with incorporation of molecular oxygen, incorporation of two atoms of oxygen;quercetin 2,3-dioxygenase activity;transcription coregulator activit…	cellular anatomical entity;cytoplasm;cytosol;intracellular membrane-bounded organelle;intracellular organelle;membrane-bounded organelle;nuclear body;nucleoplasm;nucleus;organelle	biosynthetic process;cell differentiation;cellular aromatic compound metabolic process;cellular nitrogen compound metabolic process;cellular process;developmental process;digestion;DNA-templated transcription;heterocycle metabolic process;macromolecule biosynthetic process;macromolecule metabolic process;metabolic process;multicellular organismal process;nitrogen compound metabolic process;nucleo…	cellular anatomical entity;cytoplasm;cytosol;intracellular membrane-bounded organelle;intracellular organelle;nucleoplasm;nucleus;organelle		Pirin;Pirin_C	ACEVEDO_LIVER_CANCER_UP;ACEVEDO_LIVER_TUMOR_VS_NORMAL_ADJACENT_TISSUE_UP;BENPORATH_EED_TARGETS;BENPORATH_ES_WITH_H3K27ME3;BENPORATH_PRC2_TARGETS;BENPORATH_SUZ12_TARGETS;BIOCARTA_ACTINY_PATHWAY;BROWNE_HCMV_INFECTION_48HR_DN;BRUECKNER_TARGETS_OF_MIRLET7A3_UP;CASORELLI_ACUTE_PROMYELOCYTIC_LEUKEMIA_DN;COLINA_TARGETS_OF_4EBP1_AND_4EBP2;DEBIASI_APOPTOSIS_BY_REOVIRUS_INFECTION_UP;DESERT_PERIVENOUS_HEPAT…	3D-structure;Cytoplasm;Dioxygenase;Iron;Metal-binding;Nucleus;Oxidoreductase;Referenceproteome;Transcription;Transcriptionregulation		GO:0002521;GO:0002573;GO:0006139;GO:0006351;GO:0006366;GO:0006725;GO:0006807;GO:0007586;GO:0008152;GO:0009058;GO:0009059;GO:0009987;GO:0016070;GO:0018130;GO:0019438;GO:0030099;GO:0030154;GO:0030224;GO:0032501;GO:0032502;GO:0032774;GO:0034641;GO:0034654;GO:0043170;GO:0044237;GO:0044238;GO:0044249;GO:0044271;GO:0046483;GO:0048869;GO:0071704;GO:0090304;GO:1901360;GO:1901362;GO:1901576;GO:1903131	GO:0003712;GO:0003824;GO:0005488;GO:0008127;GO:0016491;GO:0016701;GO:0016702;GO:0043167;GO:0043169;GO:0046872;GO:0051213;GO:0140110	GO:0005634;GO:0005654;GO:0005737;GO:0005829;GO:0016604;GO:0043226;GO:0043227;GO:0043229;GO:0043231;GO:0110165	GO:0006139;GO:0006351;GO:0006366;GO:0006725;GO:0006807;GO:0007586;GO:0008152;GO:0009058;GO:0009059;GO:0009987;GO:0016070;GO:0030154;GO:0032501;GO:0032502;GO:0034641;GO:0043170;GO:0044238;GO:0046483	GO:0005634;GO:0005654;GO:0005737;GO:0005829;GO:0043226;GO:0043229;GO:0043231;GO:0110165		Pirin	O00625	O00625	PIR_HUMAN	PIR	Pirin	PIR	1J1L;3ACL;4ERO;4EWA;4EWD;4EWE;4GUL;4HLT;5JCT;6H1H;6H1I;6N0J;6N0K	PIR_HUMAN	+	photoX_DMSO	3.67474	0.0172973	0.581293	7.94449
12.4359	12.1002	11.6545	11.9882	12.7217	11.9596	12.0179	12.1979	biosynthetic process;catecholamine secretion;catecholamine transport;cellular biosynthetic process;cellular localization;cellular macromolecule localization;cellular metabolic process;cellular process;dopamine secretion;dopamine transport;establishment of localization;establishment of localization in cell;establishment of protein localization;establishment of protein localization to organelle;exp…	amide binding;binding;molecular carrier activity;nuclear import signal receptor activity;nuclear localization sequence binding;nucleocytoplasmic carrier activity;peptide binding;signal sequence binding	cellular anatomical entity;cytosol;intracellular membrane-bounded organelle;intracellular organelle;membrane;membrane-bounded organelle;NLS-dependent protein nuclear import complex;nuclear membrane;nuclear pore;nuclear protein-containing complex;nucleocytoplasmic transport complex;nucleoplasm;nucleus;organelle;organelle membrane;protein-containing complex	biosynthetic process;cellular localization;cellular process;establishment of localization;gene expression;intracellular protein transport;localization;macromolecule biosynthetic process;macromolecule localization;macromolecule metabolic process;metabolic process;nuclear transport;nucleocytoplasmic transport;protein localization;protein transport;secretion;transport	cellular anatomical entity;cytosol;intracellular membrane-bounded organelle;intracellular organelle;membrane;nuclear pore;nucleocytoplasmic transport complex;nucleoplasm;nucleus;organelle;protein-containing complex		Arm;Arm_3;IBB	BLUM_RESPONSE_TO_SALIRASIB_UP;BRUINS_UVC_RESPONSE_LATE;DIAZ_CHRONIC_MYELOGENOUS_LEUKEMIA_UP;DING_LUNG_CANCER_EXPRESSION_BY_COPY_NUMBER;ELVIDGE_HYPOXIA_DN;ENK_UV_RESPONSE_EPIDERMIS_DN;ENK_UV_RESPONSE_KERATINOCYTE_UP;FOSTER_TOLERANT_MACROPHAGE_UP;HOUNKPE_HOUSEKEEPING_GENES;IBRAHIM_NRF2_UP;JIANG_HYPOXIA_NORMAL;KOINUMA_TARGETS_OF_SMAD2_OR_SMAD3;LEE_BMP2_TARGETS_DN;LI_AMPLIFIED_IN_LUNG_CANCER;LINDGREN…	3D-structure;Acetylation;Cytoplasm;Host-virusinteraction;Nucleus;Phosphoprotein;Proteintransport;Referenceproteome;Repeat;Transport		GO:0006606;GO:0006607;GO:0006810;GO:0006886;GO:0006913;GO:0008104;GO:0008152;GO:0009058;GO:0009059;GO:0009987;GO:0010467;GO:0014046;GO:0015031;GO:0015844;GO:0015850;GO:0015872;GO:0023061;GO:0032940;GO:0033036;GO:0033365;GO:0034504;GO:0043170;GO:0044237;GO:0044249;GO:0045184;GO:0046903;GO:0046907;GO:0050432;GO:0051169;GO:0051170;GO:0051179;GO:0051234;GO:0051641;GO:0051649;GO:0051937;GO:0070727;GO:…	GO:0005048;GO:0005488;GO:0008139;GO:0033218;GO:0042277;GO:0061608;GO:0140104;GO:0140142	GO:0005634;GO:0005643;GO:0005654;GO:0005829;GO:0016020;GO:0031074;GO:0031090;GO:0031965;GO:0032991;GO:0042564;GO:0043226;GO:0043227;GO:0043229;GO:0043231;GO:0110165;GO:0140513	GO:0006810;GO:0006886;GO:0006913;GO:0008104;GO:0008152;GO:0009058;GO:0009059;GO:0009987;GO:0010467;GO:0015031;GO:0033036;GO:0043170;GO:0046903;GO:0051169;GO:0051179;GO:0051234;GO:0051641	GO:0005634;GO:0005643;GO:0005654;GO:0005829;GO:0016020;GO:0031074;GO:0032991;GO:0043226;GO:0043229;GO:0043231;GO:0110165		Importin subunit alpha-3	O00629	O00629	IMA3_HUMAN	KPNA4	Importin subunit alpha-3	KPNA4	4UAE;5TBK;5XZX;6BVV;6BVZ;6BW9;6BWA;6BWB;6WX8;7JJL;7LF4;7LFC;7RFY;7RG5;8FUB;8FZM;8HKW	IMA3_HUMAN			0.321655	0.575481	0.179572	0.758624
13.2977	13.2731	13.5476	13.8686	13.7626	13.8169	13.6866	13.9439	biological process involved in interspecies interaction between organisms;biological regulation;cell cycle G1/S phase transition;cell cycle phase transition;cell cycle process;cellular component assembly;cellular component organization;cellular component organization or biogenesis;cellular metabolic process;cellular process;COPII vesicle coating;defense response;defense response to other organism…	binding;catalytic activity;catalytic activity, acting on a protein;cation binding;hydrolase activity;hydrolase activity, acting on ester bonds;ion binding;metal ion binding;myosin phosphatase activity;phosphatase activity;phosphoprotein phosphatase activity;phosphoric ester hydrolase activity;protein serine/threonine phosphatase activity	cellular anatomical entity;cytoplasm;cytosol;intracellular membrane-bounded organelle;intracellular organelle;membrane-bounded organelle;mitochondrion;nucleoplasm;organelle	biological process involved in interspecies interaction between organisms;biological regulation;cellular component assembly;cellular component organization;cellular component organization or biogenesis;cellular process;defense response to other organism;immune response;immune system process;macromolecule metabolic process;macromolecule modification;metabolic process;mitotic cell cycle phase trans…	cellular anatomical entity;cytoplasm;cytosol;intracellular membrane-bounded organelle;intracellular organelle;mitochondrion;nucleoplasm;organelle		Metallophos	ALFANO_MYC_TARGETS;BENPORATH_MYC_MAX_TARGETS;BYSTRYKH_HEMATOPOIESIS_STEM_CELL_QTL_TRANS;CARD_MIR302A_TARGETS;DANG_BOUND_BY_MYC;DIAZ_CHRONIC_MYELOGENOUS_LEUKEMIA_UP;HOUNKPE_HOUSEKEEPING_GENES;KIM_ALL_DISORDERS_CALB1_CORR_UP;KIM_BIPOLAR_DISORDER_OLIGODENDROCYTE_DENSITY_CORR_UP;KINSEY_TARGETS_OF_EWSR1_FLII_FUSION_UP;KYNG_WERNER_SYNDROM_AND_NORMAL_AGING_DN;LINDGREN_BLADDER_CANCER_CLUSTER_1_UP;LINDGRE…	Acetylation;Alternativesplicing;Cellcycle;Cytoplasm;Directproteinsequencing;Hydrolase;Immunity;Innateimmunity;Manganese;Metal-binding;Mitochondrion;Proteinphosphatase;Referenceproteome	TNF-alpha/NF-kappa B signaling complex (CHUK, BTRC, NFKB2, PPP6C, REL, CUL1, IKBKE, SAPS2, SAPS1, ANKRD28, RELA, SKP1)	GO:0000082;GO:0002376;GO:0002682;GO:0002683;GO:0002831;GO:0002832;GO:0006470;GO:0006793;GO:0006796;GO:0006807;GO:0006901;GO:0006950;GO:0006952;GO:0006955;GO:0006996;GO:0008152;GO:0009605;GO:0009607;GO:0009987;GO:0016043;GO:0016050;GO:0016311;GO:0019538;GO:0022402;GO:0022607;GO:0031347;GO:0031348;GO:0032101;GO:0032102;GO:0036211;GO:0043170;GO:0043207;GO:0043412;GO:0043933;GO:0044237;GO:0044238;GO:…	GO:0003824;GO:0004721;GO:0004722;GO:0005488;GO:0016787;GO:0016788;GO:0016791;GO:0017018;GO:0042578;GO:0043167;GO:0043169;GO:0046872;GO:0140096	GO:0005654;GO:0005737;GO:0005739;GO:0005829;GO:0043226;GO:0043227;GO:0043229;GO:0043231;GO:0110165	GO:0002376;GO:0006470;GO:0006793;GO:0006807;GO:0006950;GO:0006955;GO:0006996;GO:0008152;GO:0009605;GO:0009607;GO:0009987;GO:0016043;GO:0016050;GO:0019538;GO:0022607;GO:0036211;GO:0043170;GO:0043412;GO:0044238;GO:0044419;GO:0044772;GO:0050789;GO:0050896;GO:0065003;GO:0065007;GO:0071840;GO:0098542	GO:0005654;GO:0005737;GO:0005739;GO:0005829;GO:0043226;GO:0043229;GO:0043231;GO:0110165		Serine/threonine-protein phosphatase 6 catalytic subunit;Serine/threonine-protein phosphatase 6 catalytic subunit, N-terminally processed	O00743	O00743	PPP6_HUMAN	PPP6C	Serine/threonine-protein phosphatase 6 catalytic subunit	PPP6C		PPP6_HUMAN			1.06692	0.15655	0.305749	2.0544
13.5073	13.6355	13.8293	14.377	14.4119	14.4942	14.3279	14.3442	carboxylic acid metabolic process;catabolic process;cellular lipid metabolic process;cellular metabolic process;cellular process;fatty acid metabolic process;icosanoid metabolic process;lipid metabolic process;metabolic process;monocarboxylic acid metabolic process;organic acid metabolic process;organic substance metabolic process;oxoacid metabolic process;primary metabolic process;prostaglandin …	carboxylesterase activity;carboxylic ester hydrolase activity;catalytic activity;deacetylase activity;hydrolase activity;hydrolase activity, acting on ester bonds;methylumbelliferyl-acetate deacetylase activity	cellular anatomical entity;endoplasmic reticulum;endoplasmic reticulum lumen;intracellular membrane-bounded organelle;intracellular organelle;intracellular organelle lumen;membrane-bounded organelle;membrane-enclosed lumen;organelle;organelle lumen	catabolic process;cellular lipid metabolic process;cellular process;lipid metabolic process;metabolic process;monocarboxylic acid metabolic process;organic acid metabolic process;primary metabolic process;small molecule metabolic process;xenobiotic metabolic process	cellular anatomical entity;endoplasmic reticulum;intracellular membrane-bounded organelle;intracellular organelle;organelle;organelle lumen	Drug metabolism - other enzymes	COesterase	BRUINS_UVC_RESPONSE_EARLY_LATE;BRUINS_UVC_RESPONSE_VIA_TP53_GROUP_A;BRUINS_UVC_RESPONSE_VIA_TP53_GROUP_D;CARRILLOREIXACH_HEPATOBLASTOMA_VS_NORMAL_DN;CHIANG_LIVER_CANCER_SUBCLASS_PROLIFERATION_DN;CHIARADONNA_NEOPLASTIC_TRANSFORMATION_CDC25_DN;CHIARADONNA_NEOPLASTIC_TRANSFORMATION_KRAS_DN;CHYLA_CBFA2T3_TARGETS_DN;DODD_NASOPHARYNGEAL_CARCINOMA_UP;ENK_UV_RESPONSE_EPIDERMIS_UP;GRAESSMANN_APOPTOSIS_BY_…	Alternativeinitiation;Alternativesplicing;Directproteinsequencing;Disulfidebond;Endoplasmicreticulum;Glycoprotein;Hydrolase;Lipidmetabolism;Pyrrolidonecarboxylicacid;Referenceproteome;Serineesterase;Signal		GO:0006082;GO:0006629;GO:0006631;GO:0006690;GO:0006692;GO:0006693;GO:0006805;GO:0008152;GO:0009056;GO:0009987;GO:0019752;GO:0032787;GO:0033559;GO:0043436;GO:0044237;GO:0044238;GO:0044255;GO:0044281;GO:0071704	GO:0003824;GO:0016787;GO:0016788;GO:0019213;GO:0047374;GO:0052689;GO:0106435	GO:0005783;GO:0005788;GO:0031974;GO:0043226;GO:0043227;GO:0043229;GO:0043231;GO:0043233;GO:0070013;GO:0110165	GO:0006082;GO:0006629;GO:0006805;GO:0008152;GO:0009056;GO:0009987;GO:0032787;GO:0044238;GO:0044255;GO:0044281	GO:0005783;GO:0043226;GO:0043229;GO:0043231;GO:0043233;GO:0110165	ko00983	Cocaine esterase	O00748	O00748;P22303;Q5XG92	EST2_HUMAN	CES2	Cocaine esterase	CES2		EST2_HUMAN			1.53622	0.0831849	0.557292	2.85234
9.66779	9.92157	10.9486	10.3466	10.8903	10.8894	10.8961	10.9181	behavior;carbohydrate catabolic process;carbohydrate derivative metabolic process;carbohydrate metabolic process;catabolic process;cognition;glycoprotein metabolic process;hexose metabolic process;learning or memory;macromolecule metabolic process;macromolecule modification;mannose metabolic process;metabolic process;monosaccharide metabolic process;multicellular organismal process;nervous system…	alpha-mannosidase activity;binding;carbohydrate binding;catalytic activity;cation binding;hydrolase activity;hydrolase activity, acting on glycosyl bonds;hydrolase activity, hydrolyzing O-glycosyl compounds;ion binding;mannosidase activity;metal ion binding	azurophil granule lumen;cellular anatomical entity;cytoplasmic vesicle lumen;extracellular exosome;extracellular membrane-bounded organelle;extracellular organelle;extracellular region;extracellular space;extracellular vesicle;intracellular membrane-bounded organelle;intracellular organelle;intracellular organelle lumen;lysosomal lumen;lysosome;lytic vacuole;membrane-bounded organelle;membrane-en…	behavior;carbohydrate derivative metabolic process;carbohydrate metabolic process;catabolic process;cognition;glycoprotein metabolic process;macromolecule metabolic process;macromolecule modification;metabolic process;multicellular organismal process;nervous system process;nitrogen compound metabolic process;oligosaccharide metabolic process;primary metabolic process;protein metabolic process;pro…	cellular anatomical entity;extracellular organelle;extracellular region;extracellular space;intracellular membrane-bounded organelle;intracellular organelle;lysosome;nucleoplasm;organelle;organelle lumen;vacuole;vesicle	Lysosome;Other glycan degradation	Alpha-mann_mid;Glyco_hydro_38C;Glyco_hydro_38N;Glyco_hydro38C2	ACEVEDO_LIVER_TUMOR_VS_NORMAL_ADJACENT_TISSUE_UP;BIDUS_METASTASIS_DN;BIOCARTA_AMAN_PATHWAY;BIOCARTA_ERAD_PATHWAY;BLALOCK_ALZHEIMERS_DISEASE_UP;CHEN_METABOLIC_SYNDROM_NETWORK;CHIARADONNA_NEOPLASTIC_TRANSFORMATION_KRAS_DN;DANG_REGULATED_BY_MYC_DN;DIRMEIER_LMP1_RESPONSE_EARLY;GOBERT_OLIGODENDROCYTE_DIFFERENTIATION_DN;GRAESSMANN_APOPTOSIS_BY_DOXORUBICIN_UP;GRAESSMANN_RESPONSE_TO_MC_AND_DOXORUBICIN_UP…	Alternativesplicing;Directproteinsequencing;Diseasevariant;Disulfidebond;Glycoprotein;Glycosidase;Hydrolase;Lysosome;Metal-binding;Referenceproteome;Signal;Zinc;Zymogen		GO:0003008;GO:0005975;GO:0005996;GO:0006013;GO:0006517;GO:0006807;GO:0007610;GO:0007611;GO:0008152;GO:0009056;GO:0009100;GO:0009311;GO:0009313;GO:0016052;GO:0019318;GO:0019538;GO:0032501;GO:0036211;GO:0043170;GO:0043412;GO:0044238;GO:0044281;GO:0050877;GO:0050890;GO:0071704;GO:1901135;GO:1901564;GO:1901575	GO:0003824;GO:0004553;GO:0004559;GO:0005488;GO:0015923;GO:0016787;GO:0016798;GO:0030246;GO:0043167;GO:0043169;GO:0046872	GO:0000323;GO:0005576;GO:0005615;GO:0005654;GO:0005764;GO:0005773;GO:0005775;GO:0031974;GO:0031982;GO:0031983;GO:0034774;GO:0035578;GO:0043202;GO:0043226;GO:0043227;GO:0043229;GO:0043230;GO:0043231;GO:0043233;GO:0060205;GO:0065010;GO:0070013;GO:0070062;GO:0110165;GO:1903561	GO:0005975;GO:0006807;GO:0007610;GO:0008152;GO:0009056;GO:0009100;GO:0009311;GO:0019538;GO:0032501;GO:0036211;GO:0043170;GO:0043412;GO:0044238;GO:0044281;GO:0050877;GO:0050890;GO:1901135	GO:0005576;GO:0005615;GO:0005654;GO:0005764;GO:0005773;GO:0031982;GO:0043226;GO:0043229;GO:0043230;GO:0043231;GO:0043233;GO:0110165	ko00511;ko04142	Lysosomal alpha-mannosidase;Lysosomal alpha-mannosidase A peptide;Lysosomal alpha-mannosidase B peptide;Lysosomal alpha-mannosidase C peptide;Lysosomal alpha-mannosidase D peptide;Lysosomal alpha-mannosidase E peptide	O00754	O00754	MA2B1_HUMAN	MAN2B1	Lysosomal alpha-mannosidase	MAN2B1		MA2B1_HUMAN			1.28413	0.115625	0.677332	2.41829
12.9784	13.0901	13.0065	13.3266	13.3763	13.3464	13.4893	13.1886	aldehyde biosynthetic process;aromatic compound biosynthetic process;biosynthetic process;cellular aldehyde metabolic process;cellular aromatic compound metabolic process;cellular biosynthetic process;cellular metabolic compound salvage;cellular metabolic process;cellular nitrogen compound biosynthetic process;cellular nitrogen compound metabolic process;cellular process;heterocycle biosynthetic …	adenyl nucleotide binding;adenyl ribonucleotide binding;alkali metal ion binding;anion binding;ATP binding;binding;carbohydrate derivative binding;catalytic activity;cation binding;heterocyclic compound binding;identical protein binding;ion binding;kinase activity;lithium ion binding;magnesium ion binding;metal ion binding;nucleoside phosphate binding;nucleotide binding;organic cyclic compound bi…	cellular anatomical entity;cytoplasmic vesicle lumen;cytosol;extracellular exosome;extracellular membrane-bounded organelle;extracellular organelle;extracellular region;extracellular vesicle;intracellular membrane-bounded organelle;intracellular organelle;intracellular organelle lumen;membrane-bounded organelle;membrane-enclosed lumen;nucleoplasm;nucleus;organelle;organelle lumen;secretory granul…	biosynthetic process;cellular aldehyde metabolic process;cellular aromatic compound metabolic process;cellular metabolic compound salvage;cellular nitrogen compound metabolic process;cellular process;heterocycle metabolic process;metabolic process;nitrogen compound metabolic process;phosphorus metabolic process;phosphorylation;small molecule metabolic process;vitamin metabolic process	cellular anatomical entity;cytosol;extracellular organelle;extracellular region;intracellular membrane-bounded organelle;intracellular organelle;nucleoplasm;nucleus;organelle;organelle lumen;vesicle	Vitamin B6 metabolism	Phos_pyr_kin	ACEVEDO_LIVER_CANCER_DN;ACEVEDO_NORMAL_TISSUE_ADJACENT_TO_LIVER_TUMOR_DN;BROWNE_HCMV_INFECTION_4HR_DN;BRUINS_UVC_RESPONSE_LATE;BYSTRYKH_HEMATOPOIESIS_STEM_CELL_QTL_TRANS;CAIRO_HEPATOBLASTOMA_UP;CREIGHTON_ENDOCRINE_THERAPY_RESISTANCE_5;DER_IFN_ALPHA_RESPONSE_UP;DER_IFN_BETA_RESPONSE_UP;DOANE_RESPONSE_TO_ANDROGEN_UP;FIRESTEIN_PROLIFERATION;GAZDA_DIAMOND_BLACKFAN_ANEMIA_ERYTHROID_DN;GRADE_COLON_AND_…	3D-structure;Acetylation;Alternativesplicing;ATP-binding;Charcot-Marie-Toothdisease;Cobalt;Cytoplasm;Diseasevariant;Kinase;Magnesium;Manganese;Metal-binding;Neurodegeneration;Neuropathy;Nucleotide-binding;Phosphoprotein;Referenceproteome;Sodium;Transferase;Zinc	DNA repair complex NEIL1-PNK-Pol(beta)-LigIII(alpha)-XRCC1;DNA repair complex NEIL2-PNK-Pol(beta)-LigIII(alpha)-XRCC1	GO:0006081;GO:0006725;GO:0006766;GO:0006767;GO:0006793;GO:0006796;GO:0006807;GO:0008152;GO:0009058;GO:0009110;GO:0009443;GO:0009987;GO:0016310;GO:0018130;GO:0019438;GO:0019637;GO:0034641;GO:0042364;GO:0042816;GO:0042817;GO:0042818;GO:0042819;GO:0042822;GO:0042823;GO:0043094;GO:0044237;GO:0044249;GO:0044271;GO:0044281;GO:0044283;GO:0046184;GO:0046483;GO:0071704;GO:0072524;GO:0072525;GO:0090407;GO:…	GO:0000166;GO:0000287;GO:0003824;GO:0005488;GO:0005515;GO:0005524;GO:0008270;GO:0008478;GO:0016301;GO:0016740;GO:0016772;GO:0016773;GO:0017076;GO:0019842;GO:0030170;GO:0030554;GO:0030955;GO:0031402;GO:0031403;GO:0031420;GO:0032553;GO:0032555;GO:0032559;GO:0035639;GO:0036094;GO:0042802;GO:0042803;GO:0043167;GO:0043168;GO:0043169;GO:0046872;GO:0046914;GO:0046983;GO:0070279;GO:0097159;GO:0097367;GO:…	GO:0005576;GO:0005634;GO:0005654;GO:0005829;GO:0031974;GO:0031982;GO:0031983;GO:0034774;GO:0035580;GO:0043226;GO:0043227;GO:0043229;GO:0043230;GO:0043231;GO:0043233;GO:0060205;GO:0065010;GO:0070013;GO:0070062;GO:0110165;GO:1903561	GO:0006081;GO:0006725;GO:0006766;GO:0006793;GO:0006807;GO:0008152;GO:0009058;GO:0009987;GO:0016310;GO:0034641;GO:0043094;GO:0044281;GO:0046483	GO:0005576;GO:0005634;GO:0005654;GO:0005829;GO:0031982;GO:0043226;GO:0043229;GO:0043230;GO:0043231;GO:0043233;GO:0110165	ko00750	Pyridoxal kinase	O00764	O00764	PDXK_HUMAN	PDXK	Pyridoxal kinase	PDXK	2AJP;2F7K;2YXT;2YXU;3FHX;3FHY;3KEU;4EN4;4EOH	PDXK_HUMAN			1.32388	0.110192	0.249761	2.4857
13.8877	14.0497	14.0838	13.7176	13.6185	13.5614	13.7566	13.6124	biological regulation;biosynthetic process;carboxylic acid biosynthetic process;carboxylic acid metabolic process;cellular biosynthetic process;cellular lipid metabolic process;cellular metabolic process;cellular process;fatty acid biosynthetic process;fatty acid metabolic process;lipid biosynthetic process;lipid metabolic process;metabolic process;monocarboxylic acid biosynthetic process;monocar…	acyl-CoA desaturase activity;binding;catalytic activity;cation binding;ion binding;iron ion binding;metal ion binding;oxidoreductase activity;oxidoreductase activity, acting on paired donors, with incorporation or reduction of molecular oxygen;oxidoreductase activity, acting on paired donors, with oxidation of a pair of donors resulting in the reduction of molecular oxygen to two molecules of wat…	cellular anatomical entity;endoplasmic reticulum;endoplasmic reticulum membrane;intracellular membrane-bounded organelle;intracellular non-membrane-bounded organelle;intracellular organelle;membrane;membrane-bounded organelle;non-membrane-bounded organelle;nucleolus;organelle;organelle membrane	biological regulation;biosynthetic process;cellular lipid metabolic process;cellular process;lipid metabolic process;metabolic process;monocarboxylic acid metabolic process;organic acid metabolic process;primary metabolic process;regulation of biological process;regulation of metabolic process;response to chemical;response to stimulus;small molecule metabolic process	cellular anatomical entity;endoplasmic reticulum;intracellular membrane-bounded organelle;intracellular non-membrane-bounded organelle;intracellular organelle;membrane;non-membrane-bounded organelle;nucleolus;organelle	Biosynthesis of unsaturated fatty acids;PPAR signaling pathway		ACEVEDO_LIVER_CANCER_DN;ACEVEDO_NORMAL_TISSUE_ADJACENT_TO_LIVER_TUMOR_DN;AFFAR_YY1_TARGETS_DN;ALONSO_METASTASIS_UP;AMIT_EGF_RESPONSE_20_MCF10A;AMIT_SERUM_RESPONSE_60_MCF10A;BASAKI_YBX1_TARGETS_DN;BENPORATH_MYC_MAX_TARGETS;BERENJENO_TRANSFORMED_BY_RHOA_DN;BORLAK_LIVER_CANCER_EGF_UP;BRUNO_HEMATOPOIESIS;BURTON_ADIPOGENESIS_PEAK_AT_8HR;CADWELL_ATG16L1_TARGETS_UP;CAIRO_HEPATOBLASTOMA_UP;CASORELLI_ACUT…	3D-structure;Directproteinsequencing;Endoplasmicreticulum;Fattyacidbiosynthesis;Fattyacidmetabolism;Iron;Lipidbiosynthesis;Lipidmetabolism;Membrane;Metal-binding;Oxidoreductase;Phosphoprotein;Referenceproteome;Transmembrane;Transmembranehelix		GO:0006082;GO:0006629;GO:0006631;GO:0006633;GO:0006636;GO:0008152;GO:0008610;GO:0009058;GO:0009893;GO:0009987;GO:0010033;GO:0016053;GO:0019222;GO:0019752;GO:0032787;GO:0033559;GO:0033993;GO:0042221;GO:0043436;GO:0044237;GO:0044238;GO:0044249;GO:0044255;GO:0044281;GO:0044283;GO:0046394;GO:0048518;GO:0050789;GO:0050896;GO:0051239;GO:0051240;GO:0065007;GO:0070542;GO:0071704;GO:0072330;GO:0120161;GO:…	GO:0003824;GO:0004768;GO:0005488;GO:0005506;GO:0016215;GO:0016491;GO:0016705;GO:0016717;GO:0032896;GO:0043167;GO:0043169;GO:0046872;GO:0046914	GO:0005730;GO:0005783;GO:0005789;GO:0016020;GO:0031090;GO:0043226;GO:0043227;GO:0043228;GO:0043229;GO:0043231;GO:0043232;GO:0110165	GO:0006082;GO:0006629;GO:0008152;GO:0009058;GO:0009987;GO:0019222;GO:0032787;GO:0042221;GO:0044238;GO:0044255;GO:0044281;GO:0050789;GO:0050896;GO:0065007	GO:0005730;GO:0005783;GO:0016020;GO:0043226;GO:0043228;GO:0043229;GO:0043231;GO:0043232;GO:0110165	ko01040;ko03320	Stearoyl-CoA desaturase	O00767	O00767	SCD_HUMAN	SCD	Stearoyl-CoA desaturase	SCD	4ZYO	SCD_HUMAN			1.7132	0.0684541	-0.297458	-3.1685
13.1916	13.3255	13.5302	13.6576	13.7985	13.7742	13.4109	13.8964	alcohol metabolic process;amide metabolic process;anatomical structure development;anatomical structure morphogenesis;astrocyte differentiation;Bergmann glial cell differentiation;biological regulation;biosynthetic process;blood vessel development;cell adhesion;cell adhesion mediated by integrin;cell differentiation;cell surface receptor signaling pathway;cell-cell adhesion;cell-cell adhesion med…	binding;catalytic activity;cell adhesion molecule binding;ceramide-1-phosphate phosphatase activity;hydrolase activity;hydrolase activity, acting on ester bonds;integrin binding;lipid phosphatase activity;phosphatase activity;phosphatidate phosphatase activity;phosphoric ester hydrolase activity;protein binding;protein-containing complex binding;signaling receptor binding;sphingosine-1-phosphate …	adherens junction;anchoring junction;basolateral plasma membrane;bounding membrane of organelle;cell junction;cell-cell junction;cellular anatomical entity;endoplasmic reticulum exit site;endoplasmic reticulum membrane;endoplasmic reticulum-Golgi intermediate compartment membrane;Golgi apparatus;Golgi apparatus subcompartment;Golgi membrane;intracellular membrane-bounded organelle;intracellular o…	alcohol metabolic process;amide metabolic process;anatomical structure development;biological regulation;biosynthetic process;cell adhesion;cell differentiation;cell surface receptor signaling pathway;cellular lipid metabolic process;cellular process;developmental process;establishment of localization;gastrulation;Golgi vesicle transport;lipid metabolic process;localization;metabolic process;nitr…	cell junction;cellular anatomical entity;Golgi apparatus;intracellular membrane-bounded organelle;intracellular organelle;membrane;organelle;plasma membrane	Ether lipid metabolism;Fat digestion and absorption;Fc gamma R-mediated phagocytosis;Glycerolipid metabolism;Glycerophospholipid metabolism;Sphingolipid metabolism	PAP2	ABE_VEGFA_TARGETS;ABE_VEGFA_TARGETS_2HR;AMIT_EGF_RESPONSE_240_HELA;AMIT_EGF_RESPONSE_480_HELA;BAELDE_DIABETIC_NEPHROPATHY_UP;BERENJENO_TRANSFORMED_BY_RHOA_DN;BHAT_ESR1_TARGETS_VIA_AKT1_DN;BILANGES_SERUM_SENSITIVE_GENES;BILD_E2F3_ONCOGENIC_SIGNATURE;BONOME_OVARIAN_CANCER_SURVIVAL_SUBOPTIMAL_DEBULKING;BROWNE_HCMV_INFECTION_14HR_DN;CARRILLOREIXACH_HEPATOBLASTOMA_VS_NORMAL_DN;CHIARADONNA_NEOPLASTIC_T…	Cellmembrane;Endoplasmicreticulum;Glycoprotein;Golgiapparatus;Hydrolase;Lipidmetabolism;Membrane;Phosphoprotein;Referenceproteome;Transmembrane;Transmembranehelix	ITGAV-ITGB3-PPAP2b complex	GO:0001568;GO:0001702;GO:0001932;GO:0001933;GO:0001934;GO:0006066;GO:0006355;GO:0006629;GO:0006643;GO:0006644;GO:0006665;GO:0006670;GO:0006672;GO:0006793;GO:0006796;GO:0006807;GO:0006810;GO:0006890;GO:0006950;GO:0007155;GO:0007165;GO:0007166;GO:0007229;GO:0007369;GO:0008152;GO:0008610;GO:0009058;GO:0009611;GO:0009653;GO:0009889;GO:0009892;GO:0009893;GO:0009966;GO:0009987;GO:0010001;GO:0010468;GO:…	GO:0003824;GO:0005102;GO:0005178;GO:0005488;GO:0005515;GO:0008195;GO:0016787;GO:0016788;GO:0016791;GO:0042392;GO:0042577;GO:0042578;GO:0044877;GO:0050839;GO:0106235	GO:0000139;GO:0005789;GO:0005794;GO:0005802;GO:0005886;GO:0005911;GO:0005912;GO:0016020;GO:0016323;GO:0030054;GO:0031090;GO:0031984;GO:0033116;GO:0043226;GO:0043227;GO:0043229;GO:0043231;GO:0045121;GO:0070161;GO:0070971;GO:0098588;GO:0098590;GO:0098791;GO:0098857;GO:0110165	GO:0006066;GO:0006355;GO:0006629;GO:0006793;GO:0006807;GO:0006810;GO:0006950;GO:0007155;GO:0007165;GO:0007166;GO:0007369;GO:0008152;GO:0009058;GO:0009987;GO:0016192;GO:0019222;GO:0030154;GO:0031399;GO:0031647;GO:0032502;GO:0042060;GO:0043603;GO:0044238;GO:0044255;GO:0044281;GO:0048193;GO:0048856;GO:0050789;GO:0050821;GO:0050896;GO:0051179;GO:0051234;GO:0065007;GO:0065008;GO:0065009	GO:0005794;GO:0005886;GO:0016020;GO:0030054;GO:0043226;GO:0043229;GO:0043231;GO:0110165	ko00561;ko00564;ko00565;ko00600;ko04666;ko04975	Phospholipid phosphatase 3	O14495	O14495	PLPP3_HUMAN	PLPP3	Phospholipid phosphatase 3	PLPP3		PLPP3_HUMAN			1.01964	0.167358	0.293789	1.9758
[truncated: 5,815 more rows]

## Sheet: PQQ2 vs PQQ
LTQ Intensity								Protein Annotation																									T-test
PQQ_1	PQQ_2	PQQ_3	PQQ_4	PQQ2_1	PQQ2_2	PQQ2_3	PQQ2_4	GOBP name	GOMF name	GOCC name	GOBP slim name	GOCC slim name	KEGG name	Pfam	GSEA	Keywords	Corum	GOBP	GOMF	GOCC	GOBP slim	GOCC slim	KEGG	Protein name	Protein.Group	Protein.Ids	Protein.Names	Genes	First.Protein.Description	Gene name	PDB	UniProt names	Student's T-test Significant (PQQ2 vs PQQ)	Student's T-test significant	-Log10 p-value (PQQ2_PQQ)	q-value (PQQ2_PQQ)	Log2 fold Change (PQQ2_PQQ)	t-value (PQQ2_PQQ)
9.36046	12.2771	12.6869	13.6429	12.6399	12.6804	11.7553	12.5616							TMA7	LASTOWSKA_NEUROBLASTOMA_COPY_NUMBER_DN;NAKAMURA_TUMOR_ZONE_PERIPHERAL_VS_CENTRAL_UP;PECE_MAMMARY_STEM_CELL_UP;STARK_PREFRONTAL_CORTEX_22Q11_DELETION_DN;TIEN_INTESTINE_PROBIOTICS_24HR_UP;YOSHIMURA_MAPK8_TARGETS_UP	ADP-ribosylation;Coiledcoil;Referenceproteome								Translation machinery-associated protein 7;Translation machinery-associated protein 7B	A0A024R1R8;Q9Y2S6	A0A024R1R8;Q9Y2S6	TMA7B_HUMAN;TMA7_HUMAN	TMA7;TMA7B	Translation machinery-associated protein 7B	TMA7;TMA7B		TMA7_HUMAN;TMA7B_HUMAN			0.170573	0.71991	0.41748	0.440224
[truncated: 5,940 more rows]

## Sheet: PQQ4 vs PQQ
LTQ Intensity								Protein Annotation																									T-test
PQQ_1	PQQ_2	PQQ_3	PQQ_4	PQQ4_1	PQQ4_2	PQQ4_3	PQQ4_4	GOBP name	GOMF name	GOCC name	GOBP slim name	GOCC slim name	KEGG name	Pfam	GSEA	Keywords	Corum	GOBP	GOMF	GOCC	GOBP slim	GOCC slim	KEGG	Protein name	Protein.Group	Protein.Ids	Protein.Names	Genes	First.Protein.Description	Gene name	PDB	UniProt names	Student's T-test Significant (PQQ4_PQQ)	Student's T-test significant	-Log10 p-value (PQQ4_PQQ)	q-value (PQQ4_PQQ)	Log2 Fold Change (PQQ4_PQQ)	t-value (PQQ4_PQQ)
9.36046	12.2771	12.6869	13.6429	12.2693	12.0407	11.8139	12.9086							TMA7	LASTOWSKA_NEUROBLASTOMA_COPY_NUMBER_DN;NAKAMURA_TUMOR_ZONE_PERIPHERAL_VS_CENTRAL_UP;PECE_MAMMARY_STEM_CELL_UP;STARK_PREFRONTAL_CORTEX_22Q11_DELETION_DN;TIEN_INTESTINE_PROBIOTICS_24HR_UP;YOSHIMURA_MAPK8_TARGETS_UP	ADP-ribosylation;Coiledcoil;Referenceproteome								Translation machinery-associated protein 7;Translation machinery-associated protein 7B	A0A024R1R8;Q9Y2S6	A0A024R1R8;Q9Y2S6	TMA7B_HUMAN;TMA7_HUMAN	TMA7;TMA7B	Translation machinery-associated protein 7B	TMA7;TMA7B		TMA7_HUMAN;TMA7B_HUMAN			0.102849	0.805753	0.266313	0.279653
[truncated: 5,940 more rows]
