# Supplementary material for: Chemical Proteomics Reveal the Inventory of Pyrroloquinoline Quinone Binding Proteins in Bacteria
Source: J Am Chem Soc. 2026 Apr 2;148(14):15306–19. doi: 10.1021/jacs.6c03427 (PMC13088180; doi:10.1021/jacs.6c03427)
Supplement: Supplementary file 7 [file ja6c03427_si_007.xlsx]

## Sheet: description
Target Identification by Chemical Proteomics in P. putida KT2440 Cells
Table Name		Description
0.5 μM PQQ vs DMSO		Full proteome analysis of P. putida KT2440 treated with 0.5 μM PQQ compared to DMSO
0.5 μM PQQ vs DMSO		Full proteome analysis of P. putida KT2440 treated with 50 μM PQQ compared to DMSO
PQQ2 vs PQQ		Enrichment analysis of P. putida KT2440 treated with 50 μM PQQ2 compared to 50 μM PQQ
PQQ4 vs PQQ		Enrichment analysis of P. putida KT2440 treated with 50 μM PQQ4 compared to 50 μM PQQ
PQQ6 vs PQQ		Enrichment analysis of P. putida KT2440 treated with 50 μM PQQ6 compared to 50 μM PQQ
PQQ8 vs PQQ		Enrichment analysis of P. putida KT2440 treated with 50 μM PQQ8 compared to 50 μM PQQ
Abbreviation		Description
GOBP		Gene ontology biological process
GOMF		Gene ontology molecular function
GOCC		Gene ontology cellular component
KEGG		Kyoto encyclopedia of genes and genomes
GSEA		Gene set enrichment analysis
id		Identity
PDB		Protein data bank
LTQ		label-free quantification

## Sheet: 0.5 μM PQQ vs DMSO
LTQ Intensity								Protein Annotation																									T-test
DMSO_1	DMSO_2	DMSO_3	DMSO_4	0.5 μM PQQ_1	0.5 μM PQQ_2	0.5 μM PQQ_3	0.5 μM PQQ_4	GOBP name	GOMF name	GOCC name	GOBP slim name	GOCC slim name	KEGG name	Pfam	GSEA	Keywords	Corum	GOBP	GOMF	GOCC	GOBP slim	GOCC slim	KEGG	Protein name	Protein.Group	Protein.Ids	Protein.Names	Genes	First.Protein.Description	Gene name	PDB	UniProt names	Student's T-test Significant (0.5 μM PQQ vs DMSO)	Student's T-test significant	-Log10 p-value (0.5 μM PQQ vs DMSO)	q-value (0.5 μM PQQ vs DMSO)	Log2 Fold Change (0.5 μM PQQ vs DMSO)	t-value (0.5 μM PQQ vs DMSO)
16.4588	16.8887	15.7557	15.6792	16.0416	15.3488	15.917	16.0304																		A0A140FVX0	A0A140FVX0	A0A140FVX0_PSEPK	PP_5426	Uncharacterized protein						0.494463	0.343581	-0.361146	-1.08328
12.6194	12.5592	12.4385	12.3884	12.7776	11.5076	12.2599	12.3655																		A0A140FVX3	A0A140FVX3	A0A140FVX3_PSEPK	pntAB	proton-translocating NAD(P)(+) transhydrogenase						0.456206	0.373962	-0.27376	-1.01385
15.8159	16.1511	16.0685	15.823	16.0151	15.5455	15.9624	15.87																		A0A140FVX4	A0A140FVX4	A0A140FVX4_PSEPK	pntAA	Pyridine nucleotide transhydrogenase subunit alpha						0.372975	0.44552	-0.116416	-0.85833
15.6229	16.56	15.7518	15.4423	16.1447	15.2035	15.9824	15.8016																		A0A140FVX7	A0A140FVX7	A0A140FVX7_PSEPK	PP_5431	Tryptophan synthase subunit beta						0.0679177	0.868519	-0.0611775	-0.190461
14.6086	15.6165	14.3342	14.3988	14.6765	13.0666	14.7133	14.5186																		A0A140FVX8	A0A140FVX8	A0A140FVX8_PSEPK	PP_5432	DUF2789 domain-containing protein						0.449906	0.378709	-0.495742	-1.00231
12.31	11.9195	12.704	12.2649	11.8804	12.0335	11.7149	11.7957																		A0A140FVX9	A0A140FVX9	A0A140FVX9_PSEPK	PP_5433	NADH:ubiquinone oxidoreductase subunit 2						1.35747	0.0601411	-0.443477	-2.54294
12.5909	12.587	12.4153	12.8264	12.108	11.9926	12.2109	12.7008																		A0A140FVY0	A0A140FVY0	A0A140FVY0_PSEPK	PP_5435	Type II toxin-antitoxin system HigB family toxin						1.02568	0.115668	-0.351838	-1.98584
14.2899	14.5633	14.6797	13.9051	14.6744	13.9421	14.6335	14.9192																		A0A140FVY3	A0A140FVY3	A0A140FVY3_PSEPK	PP_5439	Uncharacterized protein						0.279398	0.551457	0.182823	0.673791
16.6976	16.4825	16.6145	16.8038	16.5723	16.7877	16.5078	16.6627																		A0A140FVZ0	A0A140FVZ0	A0A140FVZ0_PSEPK	lptD	LPS-assembly protein LptD						0.0665457	0.871257	-0.0170078	-0.186852
12.509	12.468	12.6364	12.7217	12.8761	13.1075	13.1992	12.9963																		A0A140FVZ1	A0A140FVZ1	A0A140FVZ1_PSEPK	fdoG	Formate dehydrogenase-O major subunit				+	start_0.5PQQ_start_DMSO	2.63893	0.00387435	0.461005	5.06622
13.2147	13.3685	13.1564	13.0449	13.4855	12.8924	13.1909	12.8075																		A0A140FVZ2	A0A140FVZ2	A0A140FVZ2_PSEPK	PP_0511	Methyltransferase						0.246761	0.590842	-0.102038	-0.60627
9.9415	9.11271	8.94924	9.76873	9.35015	9.62028	9.05883	9.8009																		A0A140FVZ5	A0A140FVZ5	A0A140FVZ5_PSEPK	PP_5745	Paraquat-inducible protein A						0.0168243	0.969183	0.0144966	0.049665
16.087	15.7636	15.9231	16.0705	16.0322	16.0787	15.9215	16.056																		A0A140FVZ6	A0A140FVZ6	A0A140FVZ6_PSEPK	rluD	Pseudouridine synthase						0.309413	0.516483	0.0610135	0.734324
10.7843	10.0189	10.5165	11.5745	10.1184	9.76546	10.7518	10.7408																		A0A140FVZ7	A0A140FVZ7	A0A140FVZ7_PSEPK	PP_5447	MAPEG family protein						0.413548	0.409245	-0.379453	-0.934987
14.0183	13.8931	13.7938	14.021	14.1508	14.6861	14.0706	14.2155																		A0A140FVZ9	A0A140FVZ9	A0A140FVZ9_PSEPK	PP_5449	Lipoprotein						1.2421	0.0768981	0.349198	2.34734
14.3338	14.1951	14.3862	13.7494	13.6361	12.9733	13.9348	14.0353																		A0A140FW01	A0A140FW01	A0A140FW01_PSEPK	PP_5451	Phage protein						0.95214	0.134232	-0.521248	-1.8637
12.8963	12.8017	12.952	12.8562	12.3296	11.9578	12.2207	12.5472																		A0A140FW05	A0A140FW05	A0A140FW05_PSEPK	PP_5455	Peptidase M15A C-terminal domain-containing protein				+	start_0.5PQQ_start_DMSO	2.54085	0.00554206	-0.612734	-4.84082
13.6047	13.3006	13.7238	13.9801	12.1612	10.9875	12.6959	12.6705																		A0A140FW08	A0A140FW08	A0A140FW08_PSEPK	PP_5458	Secreted protein				+	start_0.5PQQ_start_DMSO	1.94094	0.0199949	-1.52354	-3.59342
9.64246	9.00708	9.92238	9.83935	10.2372	11.1368	9.3702	10.2422																		A0A140FW11	A0A140FW11	A0A140FW11_PSEPK	PP_5462	Uncharacterized protein						0.763063	0.197178	0.643806	1.54813
10.9453	11.3333	10.3845	10.0355	12.3281	12.3239	11.8614	11.5129																		A0A140FW12	A0A140FW12	A0A140FW12_PSEPK	PP_5463	Uncharacterized protein				+	start_0.5PQQ_start_DMSO	2.05097	0.0169745	1.33191	3.80721
14.7589	14.7014	14.6244	14.6192	14.5563	14.9293	14.5978	14.4197																		A0A140FW13	A0A140FW13	A0A140FW13_PSEPK	PP_5464	Uncharacterized protein						0.171978	0.69582	-0.0501707	-0.443409
12.8093	13.0633	13.1327	12.9226	13.2301	13.3973	13.0237	13.2717																		A0A140FW15	A0A140FW15	A0A140FW15_PSEPK	PP_5742	Uncharacterized protein						1.24108	0.0768586	0.248761	2.34562
16.4215	16.3174	16.3886	16.3827	16.4775	16.2331	16.263	16.3261																		A0A140FW16	A0A140FW16	A0A140FW16_PSEPK	PP_5467	DUF945 family protein						0.393329	0.426283	-0.0526004	-0.897005
14.7489	14.7544	14.7057	14.6667	14.6871	14.5283	14.7972	14.7444																		A0A140FW18	A0A140FW18	A0A140FW18_PSEPK	PP_5469	SAM-dependent methyltransferase						0.188602	0.671126	-0.0296612	-0.480729
13.2507	13.4213	12.9602	13.2225	14.033	14.2026	14.0702	13.845																		A0A140FW20	A0A140FW20	A0A140FW20_PSEPK	PP_5470	Lipoprotein				+	start_0.5PQQ_start_DMSO	3.31844	0.000804878	0.824023	6.83894
17.0623	16.8803	16.9781	17.151	16.9522	17.2231	16.8627	16.982																		A0A140FW22	A0A140FW22	A0A140FW22_PSEPK	prfB	Peptide chain release factor 2						0.0468065	0.908356	-0.0129018	-0.133941
14.3768	14.3178	14.387	14.5258	14.3841	14.2198	14.3834	14.4016																		A0A140FW29	A0A140FW29	A0A140FW29_PSEPK	rluA	Pseudouridine synthase						0.390119	0.429282	-0.0546343	-0.890935
14.3778	14.5307	14.5616	14.3609	14.3697	14.5263	14.42	14.4736																		A0A140FW30	A0A140FW30	A0A140FW30_PSEPK	PP_5477	Uncharacterized protein						0.0591864	0.886165	-0.0103145	-0.167344
12.4789	12.1537	12.0216	12.2076	12.0695	11.7578	11.8594	12.3315																		A0A140FW32	A0A140FW32	A0A140FW32_PSEPK	PP_5479	Transcriptional regulator HTH, LysR family						0.631978	0.256209	-0.210886	-1.32512
13.4956	13.6641	13.7498	14.0519	12.3731	11.1018	12.7727	13.3179																		A0A140FW33	A0A140FW33	A0A140FW33_PSEPK	PP_5480	Lipoprotein				+	start_0.5PQQ_start_DMSO	1.49356	0.0452564	-1.34895	-2.77769
14.5866	14.6905	14.6814	14.7337	14.7928	14.8496	14.7809	14.7638																		A0A140FW35	A0A140FW35	A0A140FW35_PSEPK	rluC	Pseudouridine synthase				+	start_0.5PQQ_start_DMSO	1.85115	0.0233137	0.123726	3.42321
11.2754	11.6812	11.4309	11.6217	12.0581	11.7894	11.8078	11.7009																		A0A140FW36	A0A140FW36	A0A140FW36_PSEPK	PP_5482	Uncharacterized protein				+	start_0.5PQQ_start_DMSO	1.50742	0.0442033	0.336749	2.80187
12.3172	12.9331	12.3213	12.3731	12.7248	12.0552	12.4093	12.393																		A0A140FW37	A0A140FW37	A0A140FW37_PSEPK	PP_5483	DUF4145 domain-containing protein						0.173625	0.693266	-0.0906026	-0.447139
13.158	12.8554	12.7589	12.9584	12.9236	12.9239	12.9534	13.0002																		A0A140FW38	A0A140FW38	A0A140FW38_PSEPK	PP_5484	DUF4238 domain-containing protein						0.0721562	0.860036	0.0175998	0.201557
10.4802	11.284	10.9854	10.4557	11.3561	10.9685	11.3278	11.1368																		A0A140FW39	A0A140FW39	A0A140FW39_PSEPK	PP_5485	N-acetyltransferase, GNAT domain						0.907285	0.147246	0.395956	1.78915
11.8432	12.2261	11.6862	12.0096	12.8145	12.4402	12.336	12.3532																		A0A140FW41	A0A140FW41	A0A140FW41_PSEPK	PP_5487	Uncharacterized protein				+	start_0.5PQQ_start_DMSO	1.8311	0.0239954	0.544681	3.38569
13.8319	13.9636	13.3099	13.8989	14.837	14.476	14.6228	14.5878																		A0A140FW42	A0A140FW42	A0A140FW42_PSEPK	PP_5488	Uncharacterized protein				+	start_0.5PQQ_start_DMSO	2.71816	0.00335447	0.879793	5.25339
12.3887	12.7859	12.852	12.8142	12.4219	12.0823	12.1755	12.618																		A0A140FW43	A0A140FW43	A0A140FW43_PSEPK	PP_5489	Uncharacterized protein						1.25891	0.0744744	-0.385829	-2.37568
10.9312	10.5428	9.68185	10.448	10.0862	10.4346	9.56602	9.55388																		A0A140FW44	A0A140FW44	A0A140FW44_PSEPK	PP_5490	Site-specific DNA recombinase						0.705865	0.219889	-0.490783	-1.45147
8.59384	6.67087	6.77956	8.81142	7.26956	7.11231	8.61905	8.05463																		A0A140FW46	A0A140FW46	A0A140FW46_PSEPK	PP_5492	Uncharacterized protein						0.0254083	0.952613	0.0499663	0.0743171
11.6413	11.3553	10.9689	11.5302	12.502	12.3167	12.4565	12.2894																		A0A140FW48	A0A140FW48	A0A140FW48_PSEPK	PP_5493	Uncharacterized protein				+	start_0.5PQQ_start_DMSO	3.20444	0.00162162	1.01726	6.51297
14.0385	14.0898	13.8199	14.0697	14.7902	14.7396	14.7193	14.6727																		A0A140FW50	A0A140FW50	A0A140FW50_PSEPK	PP_5495	Uncharacterized protein				+	start_0.5PQQ_start_DMSO	4.43644	0	0.725949	10.8346
13.4873	12.9774	13.1918	13.2054	12.9312	13.3671	12.941	12.678																		A0A140FW51	A0A140FW51	A0A140FW51_PSEPK	truA	tRNA pseudouridine synthase A						0.63698	0.253627	-0.236167	-1.33374
16.9981	16.9538	17.2191	17.2384	16.4063	16.3136	16.7092	16.6429																		A0A140FW57	A0A140FW57	A0A140FW57_PSEPK	rmf	Ribosome modulation factor				+	start_0.5PQQ_start_DMSO	2.56163	0.00488995	-0.584332	-4.88802
13.7563	13.8322	13.8009	13.5764	13.5973	13.5524	13.7369	13.8189																		A0A140FW58	A0A140FW58	A0A140FW58_PSEPK	PP_2110	Ribosomal large subunit pseudouridine synthase						0.329518	0.494638	-0.0650799	-0.774122
14.8088	14.6817	14.8051	14.591	15.4458	15.0901	15.6944	15.5416																		A0A140FW71	A0A140FW71	A0A140FW71_PSEPK	PP_5516	Uncharacterized protein				+	start_0.5PQQ_start_DMSO	2.69692	0.00352222	0.721387	5.20275
17.614	17.7568	17.8623	17.9409	17.1387	17.9625	17.0378	17.5215																		A0A140FW72	A0A140FW72	A0A140FW72_PSEPK	PP_5517	Phage protein						0.857848	0.161532	-0.378396	-1.70684
9.3886	9.66014	9.42678	8.4218	9.29791	9.11371	9.03598	10.317																		A0A140FW74	A0A140FW74	A0A140FW74_PSEPK	PP_5520	DUF465 domain-containing protein						0.21395	0.632315	0.216811	0.536345
13.6947	13.9637	14.1445	14.1069	14.1401	14.4519	13.9655	14.0528																		A0A140FW75	A0A140FW75	A0A140FW75_PSEPK	PP_5521	Uncharacterized protein						0.554892	0.302943	0.175118	1.19085
14.5551	14.5959	14.0642	14.7078	13.4923	13.3384	13.4731	14.0062																		A0A140FW79	A0A140FW79	A0A140FW79_PSEPK	PP_5525	Secreted protein				+	start_0.5PQQ_start_DMSO	2.34607	0.00815789	-0.903266	-4.41245
14.2758	14.2599	14.2849	14.092	14.3912	14.2644	14.2494	14.1899																		A0A140FW80	A0A140FW80	A0A140FW80_PSEPK	PP_5526	CopG family transcriptional regulator						0.308154	0.518276	0.0455627	0.731813
12.8272	13.2786	13.1763	13.1371	13.6982	13.5106	13.4311	13.5865																		A0A140FW83	A0A140FW83	A0A140FW83_PSEPK	PP_5529	Epimerase				+	start_0.5PQQ_start_DMSO	2.1532	0.0128959	0.451773	4.01136
16.0223	16.3369	15.773	16.1277	16.5197	16.3148	16.1313	16.1008																		A0A140FW85	A0A140FW85	A0A140FW85_PSEPK	PP_5531	DUF1993 domain-containing protein						0.633226	0.25524	0.201691	1.32727
10.1241	9.22326	10.403	10.488	8.986	10.9127	10.3765	11.7041																		A0A140FW89	A0A140FW89	A0A140FW89_PSEPK	PP_5535	DUF3429 domain-containing protein						0.281875	0.548568	0.435221	0.67884
9.89774	10.0065	8.15827	9.79286	9.23225	9.1237	10.0817	10.2673																		A0A140FW90	A0A140FW90	A0A140FW90_PSEPK	PP_5536	RHS repeat-associated core domain-containing protein						0.154884	0.724862	0.212375	0.404271
11.4906	11.6054	11.5571	11.6255	12.123	11.3939	11.6577	11.6748																		A0A140FW92	A0A140FW92	A0A140FW92_PSEPK	PP_5538	ABC transporter, substrate-binding protein						0.408377	0.413143	0.142663	0.925312
9.89711	9.97002	9.8094	9.89233	9.68629	10.0997	9.64447	9.09869																		A0A140FW93	A0A140FW93	A0A140FW93_PSEPK	PP_5539	Porin domain-containing protein						0.588381	0.279257	-0.259921	-1.24954
10.152	10.388	10.8116	10.7077	10.0298	9.64442	9.80846	11.3492																		A0A140FWA2	A0A140FWA2	A0A140FWA2_PSEPK	PP_5549	Uncharacterized protein						0.31037	0.515281	-0.306841	-0.736233
14.921	15.0369	15.064	14.8049	14.4644	14.6998	14.1045	14.0407																		A0A140FWA3	A0A140FWA3	A0A140FWA3_PSEPK	PP_5550	DUF4325 domain-containing protein				+	start_0.5PQQ_start_DMSO	2.04028	0.0171927	-0.629332	-3.78616
15.1434	15.3823	15.3699	15.0102	15.2772	14.877	15.1705	15.1039																		A0A140FWA4	A0A140FWA4	A0A140FWA4_PSEPK	PP_5551	Uncharacterized protein						0.42819	0.396378	-0.119298	-0.962244
12.0128	11.9542	11.8012	11.4596	11.5191	12.0739	11.4424	11.4663																		A0A140FWB0	A0A140FWB0	A0A140FWB0_PSEPK	PP_5557	Uncharacterized protein						0.411549	0.410736	-0.18153	-0.931252
11.155	11.2609	11.2479	11.0359	11.0856	11.3914	11.238	10.7694																		A0A140FWB4	A0A140FWB4	A0A140FWB4_PSEPK	PP_5561	Type VI secretion system-associated protein TagF						0.143283	0.743921	-0.053807	-0.377238
10.5006	10.8436	10.3476	10.4142	11.9637	11.8695	11.2432	11.1407																		A0A140FWB5	A0A140FWB5	A0A140FWB5_PSEPK	PP_5562	Uncharacterized protein				+	start_0.5PQQ_start_DMSO	2.30039	0.00906329	1.02779	4.31547
12.6725	12.8096	12.4217	11.5406	12.2868	10.0706	12.3513	12.8549																		A0A140FWC2	A0A140FWC2	A0A140FWC2_PSEPK	PP_5571	Uncharacterized protein						0.286947	0.542803	-0.470205	-0.689149
13.9852	13.877	13.365	13.4418	13.7485	12.5885	13.5137	13.4152																		A0A140FWC6	A0A140FWC6	A0A140FWC6_PSEPK	PP_5575	DUF1795 domain-containing protein						0.551164	0.305216	-0.350744	-1.18428
15.9641	16.6122	15.8114	15.9853	16.6288	16.2544	16.595	16.0493																		A0A140FWC7	A0A140FWC7	A0A140FWC7_PSEPK	PP_5576	Uncharacterized protein						0.605778	0.268771	0.28863	1.27981
14.5153	14.7309	14.2892	14.1302	14.6206	14.2235	14.5214	14.4616																		A0A140FWC8	A0A140FWC8	A0A140FWC8_PSEPK	PP_5578	DUF4303 domain-containing protein						0.0945092	0.82015	0.0403898	0.258806
9.94475	13.5216	10.3002	9.33026	13.3777	12.6931	13.7375	10.4629																		A0A140FWD1	A0A140FWD1	A0A140FWD1_PSEPK	PP_5582	Phosphotriesterase						0.738189	0.206502	1.79359	1.5062
13.9366	13.9497	13.6479	13.6586	13.394	13.8056	12.9287	12.407																		A0A140FWD2	A0A140FWD2	A0A140FWD2_PSEPK	PP_5583	Uncharacterized protein						1.10902	0.0977335	-0.664365	-2.12448
15.7902	15.3498	15.6889	15.6415	15.6811	15.733	15.5333	15.7554																		A0A140FWD5	A0A140FWD5	A0A140FWD5_PSEPK	PP_5587	DUF560 domain-containing protein						0.21733	0.62845	0.0581059	0.543651
11.3128	10.2912	10.9663	10.5199	10.3392	8.96219	10.4398	10.5226																		A0A140FWD8	A0A140FWD8;Q88L92	A0A140FWD8_PSEPK	PP_5590	DUF1329 domain-containing protein						0.809409	0.1794	-0.706572	-1.62592
11.7038	12.0643	12.2514	11.9889	11.3439	10.9697	11.0838	11.012																		A0A140FWD9	A0A140FWD9	A0A140FWD9_PSEPK	PP_5591	Uncharacterized protein				+	start_0.5PQQ_start_DMSO	3.15193	0.00149254	-0.899774	-6.36699
13.6004	14.3277	12.7517	12.8646	13.5904	12.6397	13.967	14.2392																		A0A140FWE0	A0A140FWE0	A0A140FWE0_PSEPK	PP_5592	ArsR family transcriptional regulator						0.170771	0.697406	0.22297	0.440673
11.4834	10.7992	10.1962	10.8524	9.59846	10.0396	10.8357	11.0302																		A0A140FWE1	A0A140FWE1	A0A140FWE1_PSEPK	PP_5593	Stress-induced protein						0.487111	0.348739	-0.456816	-1.07002
11.8175	11.7536	11.5919	10.846	11.56	10.3847	11.2901	11.2985																		A0A140FWE3	A0A140FWE3	A0A140FWE3_PSEPK	PP_5595	Uncharacterized protein						0.493635	0.343736	-0.368922	-1.08179
14.8928	14.8395	14.5296	14.3787	15.4816	15.4008	15.2667	15.6901																		A0A140FWE4	A0A140FWE4	A0A140FWE4_PSEPK	PP_5596	Uncharacterized protein				+	start_0.5PQQ_start_DMSO	2.72301	0.00324927	0.799626	5.265
12.7722	12.9397	12.8508	12.6932	11.8171	10.8391	11.667	11.7358																		A0A140FWE6	A0A140FWE6	A0A140FWE6_PSEPK	PP_5598	DUF2188 domain-containing protein				+	start_0.5PQQ_start_DMSO	2.84696	0.00286869	-1.29924	-5.56783
8.11761	10.4556	9.67631	10.0599	11.1981	11.5698	11.0893	10.5281																		A0A140FWF0	A0A140FWF0	A0A140FWF0_PSEPK	PP_5743	TonB-dependent receptor protein				+	start_0.5PQQ_start_DMSO	1.46883	0.0476672	1.51897	2.73465
14.1796	13.8904	14.2447	13.9412	12.9872	12.6144	13.1922	13.3802																		A0A140FWF3	A0A140FWF3	A0A140FWF3_PSEPK	peaA	Quinohaemoprotein amine dehydrogenase, alpha subunit				+	start_0.5PQQ_start_DMSO	2.81729	0.00275728	-1.02046	-5.49423
12.7702	12.7622	12.8735	12.8305	12.1708	12.3271	12.2515	12.3085																		A0A140FWF4	A0A140FWF4	A0A140FWF4_PSEPK	PP_5603	FAD dependent oxidoreductase				+	start_0.5PQQ_start_DMSO	4.77691	0	-0.544622	-12.4099
10.6249	11.2498	10.6933	10.2781	10.0538	10.1631	10.2943	10.9208																		A0A140FWF5	A0A140FWF5	A0A140FWF5_PSEPK	PP_5604	Subtilisin-like serine protease						0.59744	0.27486	-0.353532	-1.26532
12.2558	12.0467	12.3841	13.1082	12.887	12.5864	13.1399	13.1274																		A0A140FWF6	A0A140FWF6	A0A140FWF6_PSEPK	PP_5605	Secretion system X translation initiation factor						0.936605	0.139494	0.486475	1.83789
11.2281	10.9246	10.8716	11.4994	11.3367	11.1465	11.0402	11.2966																		A0A140FWF7	A0A140FWF7	A0A140FWF7_PSEPK	PP_5606	Cytochrome D1						0.179239	0.684274	0.0740623	0.459796
12.7934	13.0279	12.8399	12.6578	12.9159	12.5844	12.9842	12.764																		A0A140FWF8	A0A140FWF8	A0A140FWF8_PSEPK	mdtB	Multidrug efflux transport system-membrane subunit						0.0528427	0.898584	-0.0176172	-0.150323
13.4922	13.6373	13.462	13.6201	13.0711	12.7964	13.1181	13.3069																		A0A140FWG1	A0A140FWG1	A0A140FWG1_PSEPK	PP_5609	Peptide synthetase				+	start_0.5PQQ_start_DMSO	2.24385	0.0106667	-0.479773	-4.19719
13.9467	14.0152	14.0142	13.6513	13.9625	13.5629	13.8105	13.826																		A0A140FWH0	A0A140FWH0	A0A140FWH0_PSEPK	PP_5618	Cro/CI transcriptional regulator						0.431601	0.393772	-0.116361	-0.968564
14.576	14.5759	14.0487	14.0384	14.4065	13.7328	14.1502	14.2777																		A0A140FWH2	A0A140FWH2	A0A140FWH2_PSEPK	PP_5620	MAE-28990/MAE-18760-like HEPN domain-containing protein						0.338756	0.483856	-0.167957	-0.792222
11.385	11.4754	11.9014	11.6717	11.4712	12.2605	10.7686	9.96608																		A0A140FWH4	A0A140FWH4	A0A140FWH4_PSEPK	PP_5622	DUF4194 domain-containing protein						0.436463	0.390039	-0.491748	-0.977554
8.71708	8.402	8.36156	8.38136	8.16555	10.1162	7.34827	7.28404																		A0A140FWH8	A0A140FWH8	A0A140FWH8_PSEPK	PP_5626	Phage repressor-like, DNA-binding domain						0.134256	0.758616	-0.236973	-0.35592
14.8385	15.2568	15.1435	15.1365	15.3315	14.9232	15.1423	15.0735																		A0A140FWH9	A0A140FWH9	A0A140FWH9_PSEPK	aruI	2-ketoarginine decarboxylase AruI						0.0689868	0.865919	0.0238109	0.193267
12.0566	11.8771	11.7497	11.4874	11.3054	11.5312	11.0001	11.3362																		A0A140FWI0	A0A140FWI0	A0A140FWI0_PSEPK	galP-IV	Porin-like protein				+	start_0.5PQQ_start_DMSO	1.66218	0.033998	-0.499478	-3.07623
9.69908	11.3738	10.8901	10.5802	12.4655	12.8519	12.3012	11.6085																		A0A140FWI2	A0A140FWI2	A0A140FWI2_PSEPK	PP_5628	Carrier domain-containing protein				+	start_0.5PQQ_start_DMSO	2.05597	0.0167169	1.671	3.81706
10.576	9.99922	11.2314	10.8186	10.6607	10.237	10.8873	9.94843																		A0A140FWI3	A0A140FWI3	A0A140FWI3_PSEPK	PP_5629	Intracellular protease/amidase						0.277806	0.553492	-0.222959	-0.670541
12.8845	13.9751	14.2136	13.4569	13.6254	13.9375	13.7962	13.8778																		A0A140FWI5	A0A140FWI5	A0A140FWI5_PSEPK	PP_5632	Enzyme subunit involved in allo-isoleucine metabolism						0.23591	0.605766	0.17666	0.583384
13.5898	13.7054	13.5976	13.26	13.1001	12.6447	12.938	12.9322																		A0A140FWI6	A0A140FWI6	A0A140FWI6_PSEPK	PP_5633	Uncharacterized protein				+	start_0.5PQQ_start_DMSO	2.47549	0.00562393	-0.634417	-4.69431
12.5961	12.1266	12.441	11.8851	11.4129	12.1638	10.6275	11.0304																		A0A140FWI8	A0A140FWI8	A0A140FWI8_PSEPK	PP_5635	Uncharacterized protein						1.40347	0.0549976	-0.953581	-2.62175
9.75322	11.1807	11.7638	9.65623	11.4995	11.9323	11.4572	11.292																		A0A140FWJ2	A0A140FWJ2	A0A140FWJ2_PSEPK	PP_5639	YceK/YidQ family lipoprotein						0.893283	0.151256	0.956742	1.76586
15.6859	15.643	15.6511	15.5978	15.8543	15.3296	15.8228	15.8451																		A0A140FWJ4	A0A140FWJ4	A0A140FWJ4_PSEPK	PP_5641	Uncharacterized protein						0.211033	0.637147	0.0684984	0.530018
15.1539	15.0979	15.2049	15.2406	15.3021	15.723	15.0909	15.3203																		A0A140FWJ5	A0A140FWJ5	A0A140FWJ5_PSEPK	PP_5643	Uncharacterized protein						0.653513	0.24526	0.184745	1.36215
12.2986	12.0756	12.017	12.2987	11.9998	11.9347	12.0868	11.87																		A0A140FWJ6	A0A140FWJ6	A0A140FWJ6_PSEPK	PP_5644	Uncharacterized protein						1.20819	0.0820582	-0.199633	-2.29032
13.4084	13.1447	13.4622	13.1937	13.5203	13.854	13.399	13.5567																		A0A140FWJ7	A0A140FWJ7	A0A140FWJ7_PSEPK	PP_5645	Uncharacterized protein						1.18708	0.0843935	0.280256	2.25491
16.5731	16.3695	16.303	16.792	16.145	16.0776	16.1453	16.5373																		A0A140FWK0	A0A140FWK0	A0A140FWK0_PSEPK	PP_5648	Lipoprotein						0.949561	0.135102	-0.283054	-1.85941
15.9448	15.9603	16.0028	16.0596	16.0342	16.2735	15.9978	15.9142																		A0A140FWK1	A0A140FWK1	A0A140FWK1_PSEPK	PP_5651	Uncharacterized protein						0.330459	0.493707	0.0630393	0.775972
19.0395	18.8953	19.1436	19.0447	18.5442	18.501	18.6466	18.6282																		A0A140FWK2	A0A140FWK2	A0A140FWK2_PSEPK	pydB	D-hydantoinase/dihydropyrimidinase				+	start_0.5PQQ_start_DMSO	3.47592	0.000633094	-0.450799	-7.31073
12.1615	12.0164	12.3791	12.5252	11.4564	11.6147	11.9338	11.9184																		A0A140FWK4	A0A140FWK4	A0A140FWK4_PSEPK	PP_5652	SMI1/KNR4 family protein				+	start_0.5PQQ_start_DMSO	1.79215	0.0257857	-0.539696	-3.31332
14.9397	15.349	14.9194	14.9227	15.1678	14.5273	15.4939	14.9363																		A0A140FWK7	A0A140FWK7	A0A140FWK7_PSEPK	PP_5658	Uncharacterized protein						0.00199498	0.996102	-0.00137115	-0.00598736
13.5139	13.3718	13.5546	13.4349	13.6398	13.7941	13.3103	13.1935																		A0A140FWK8	A0A140FWK8	A0A140FWK8_PSEPK	PP_4112	Sulphate transporter						0.0370768	0.927805	0.0156171	0.107141
15.2009	14.8793	15.1683	15.2349	14.7649	15.026	14.6624	14.8479																		A0A140FWL0	A0A140FWL0	A0A140FWL0_PSEPK	ldcC	Lysine decarboxylase						1.41134	0.0539746	-0.29558	-2.63527
18.8698	18.7243	18.2254	18.4471	18.6014	17.8992	18.6788	18.8045																		A0A140FWL3	A0A140FWL3	A0A140FWL3_PSEPK	PP_5661	Lipoprotein						0.104644	0.806023	-0.0707111	-0.284105
11.0978	10.0862	9.93456	8.72867	9.18023	9.00796	10.4771	10.9815																		A0A140FWL4	A0A140FWL4	A0A140FWL4_PSEPK	PP_5664	Glutamyl-tRNA amidotransferase						0.0249685	0.952816	-0.0501063	-0.0730648
12.9349	12.7793	13.1786	13.0716	12.7186	12.9418	12.7248	12.7203																		A0A140FWL5	A0A140FWL5	A0A140FWL5_PSEPK	PP_4234	Aldehyde oxidase and xanthine dehydrogenase						1.09078	0.10082	-0.214691	-2.0941
15.8519	16.0639	15.8469	15.5104	15.9562	15.3558	15.8499	15.7118																		A0A140FWM3	A0A140FWM3	A0A140FWM3_PSEPK	cycH	Cytochrome c-type biogenesis protein						0.231678	0.611113	-0.0998242	-0.574398
13.6174	13.8212	13.4672	13.3237	13.7968	12.9557	13.7232	13.662																		A0A140FWM4	A0A140FWM4	A0A140FWM4_PSEPK	ccmH	Cytochrome c-type biogenesis protein						0.0357685	0.929246	-0.0229809	-0.103498
11.7554	11.0234	12.0448	11.3163	11.3051	10.8345	12.1766	11.0835																		A0A140FWM5	A0A140FWM5	A0A140FWM5_PSEPK	ddl	D-alanine--D-alanine ligase						0.197526	0.65738	-0.185023	-0.500478
12.3545	12.0219	12.1137	11.8997	11.8798	11.7278	11.9975	12.0682																		A0A140FWM8	A0A140FWM8	A0A140FWM8_PSEPK	PP_5676	Uncharacterized protein						0.718023	0.214674	-0.179125	-1.47209
13.7305	13.3481	13.3047	13.6475	13.3133	14.9729	13.4082	12.8263																		A0A140FWM9	A0A140FWG9;A0A140FWM9	A0A140FWM9_PSEPK	PP_5677	Uncharacterized protein						0.0935807	0.821121	0.122433	0.256468
12.8814	13.53	13.4148	13.2067	12.5099	12.4786	12.8107	12.895																		A0A140FWN7	A0A140FWN7	A0A140FWN7_PSEPK	PP_5685	Uncharacterized protein				+	start_0.5PQQ_start_DMSO	1.78757	0.0260443	-0.584718	-3.30485
15.7664	15.6499	15.7768	15.8913	15.9033	16.0865	15.8485	15.9267																		A0A140FWP7	A0A140FWP7	A0A140FWP7_PSEPK	rluB	Pseudouridine synthase						1.27066	0.0720666	0.170154	2.39552
10.2171	9.9352	10.0076	9.95143	9.65631	10.0709	9.34528	9.22931																		A0A140FWP9	A0A140FWP9	A0A140FWP9_PSEPK	PP_5696	HDOD domain-containing protein						1.19766	0.0833768	-0.452366	-2.27265
15.2782	15.3953	15.0307	15.2712	14.9253	14.4891	14.7082	15.285																		A0A140FWQ2	A0A140FWQ2	A0A140FWQ2_PSEPK	PP_5700	Ribosomal subunit interface protein						1.09812	0.0996979	-0.39195	-2.10633
9.62545	10.838	11.1817	10.8514	10.9057	11.3441	10.477	10.6705																		A0A140FWQ3	A0A140FWQ3	A0A140FWQ3_PSEPK	PP_5701	Uncharacterized protein						0.233148	0.608571	0.225174	0.577523
9.94481	10.9429	10.2261	10.1794	10.0554	9.31006	10.3892	9.53312																		A0A140FWQ4	A0A140FWQ4	A0A140FWQ4_PSEPK	PP_5702	PilZ domain-containing protein						0.755613	0.199466	-0.50134	-1.53559
13.9869	14.9743	14.5591	14.2695	14.4716	14.4521	14.2294	14.1645																		A0A140FWQ5	A0A140FWQ5	A0A140FWQ5_PSEPK	PP_5703	Type 3 effector HopPmaJ						0.20884	0.640139	-0.118069	-0.525251
15.4871	15.6659	15.6749	15.8076	15.6483	15.9083	15.7313	15.7383																		A0A140FWQ8	A0A140FWQ8	A0A140FWQ8_PSEPK	truB	tRNA pseudouridine synthase B						0.527796	0.31994	0.097671	1.14291
14.1204	14.3472	13.3944	14.298	14.4316	14.4641	14.0389	13.9606																		A0A140FWQ9	A0A140FWQ9	A0A140FWQ9_PSEPK	secG	Protein-export membrane protein SecG						0.300734	0.526884	0.1838	0.716963
13.8929	14.3642	14.3636	13.9617	14.5136	14.3716	14.4673	14.4241																		A0A140FWR3	A0A140FWR3	A0A140FWR3_PSEPK	PP_5710	Lipoprotein						1.20813	0.0820014	0.298582	2.29021
13.2272	13.2271	13.3925	13.174	13.2359	13.2678	13.1018	13.0107																		A0A140FWR7	A0A140FWR7	A0A140FWR7_PSEPK	rluE	Pseudouridine synthase						0.631968	0.25612	-0.101171	-1.3251
12.1735	12.8967	12.8767	12.6331	12.712	12.5573	12.6664	12.5192																		A0A140FWR8	A0A140FWR8	A0A140FWR8_PSEPK	PP_5714	Uncharacterized protein						0.0637917	0.875835	-0.0312774	-0.179581
11.8519	11.8311	11.8636	12.0803	12.0937	11.8825	12.2019	12.0495																		A0A140FWS1	A0A140FWS1	A0A140FWS1_PSEPK	PP_5717	Uncharacterized protein						0.854273	0.163113	0.150183	1.70087
20.2853	20.3061	20.3512	20.4867	20.3765	20.431	20.1131	20.1981																		A0A140FWS3	A0A140FWS3	A0A140FWS3_PSEPK	ahcY	Adenosylhomocysteinase						0.389715	0.429591	-0.0776272	-0.890171
15.3892	15.3316	15.3673	15.5049	15.5168	15.4119	15.4472	15.3965																		A0A140FWS4	A0A140FWS4	A0A140FWS4_PSEPK	ubiB	Probable protein kinase UbiB						0.434114	0.391691	0.044831	0.973213
14.8275	14.8357	14.7534	14.571	14.836	14.5039	14.6687	14.7538																		A0A140FWS5	A0A140FWS5	A0A140FWS5_PSEPK	betI	HTH-type transcriptional regulator BetI						0.243475	0.595551	-0.0562999	-0.599363
13.7141	14.1582	13.0111	12.6756	13.5797	12.4985	13.5054	13.3234																		A0A140FWS6	A0A140FWS6	A0A140FWS6_PSEPK	PP_5721	TIGR02449 family protein						0.148937	0.734603	-0.162994	-0.390462
16.135	15.7671	15.9777	16.0984	15.8609	15.548	15.8754	15.9158																		A0A140FWS9	A0A140FWS9	A0A140FWS9_PSEPK	PP_5724	Gamma-glutamylcyclotransferase AIG2-like domain-containing protein						0.818001	0.175889	-0.194543	-1.64029
15.6373	15.591	15.3812	15.6263	14.3085	13.3614	14.3507	14.699																		A0A140FWT6	A0A140FWT6	A0A140FWT6_PSEPK	PP_5732	Metal-binding protein				+	start_0.5PQQ_start_DMSO	2.48286	0.00567241	-1.37905	-4.71069
12.0458	12.5057	12.0607	11.9917	8.94219	12.6204	8.45439	12.2477																		A0A140FWT8	A0A140FWT8	A0A140FWT8_PSEPK	PP_5734	Uncharacterized protein						0.705595	0.219741	-1.5848	-1.45101
16.8127	16.5818	16.8869	17.4639	16.8115	17.7648	17.3351	17.0675																		A0A140FWU0	A0A140FWU0	A0A140FWU0_PSEPK	PP_5737	Uncharacterized protein						0.511731	0.330567	0.308437	1.11426
12.2002	12.0132	12.7409	12.7642	13.2781	13.6562	13.364	13.2461		catalytic activity;transferase activity					Abhydrolase_6		Completeproteome;Referenceproteome;Transferase			GO:0003824;GO:0016740					(R)-3-hydroxydecanoyl-ACP:CoA transacylase	O85207	O85207	PHAG_PSEPK	phaG	(R)-3-hydroxydecanoyl-ACP:CoA transacylase	phaG		PHAG_PSEPK	+	start_0.5PQQ_start_DMSO	2.39167	0.00708235	0.956483	4.51054
15.4983	15.3417	15.4223	15.5134	15.2747	15.2232	15.1022	15.1771	amine biosynthetic process;amine metabolic process;arginine biosynthetic process;arginine metabolic process;biosynthetic process;carboxylic acid biosynthetic process;carboxylic acid metabolic process;cellular amine metabolic process;cellular amino acid biosynthetic process;cellular amino acid metabolic process;cellular biosynthetic process;cellular ketone metabolic process;cellular metabolic proc…	acetyl-CoA:L-glutamate N-acetyltransferase activity;acetyltransferase activity;catalytic activity;N-acetyltransferase activity;N-acyltransferase activity;transferase activity;transferase activity, transferring acyl groups;transferase activity, transferring acyl groups other than amino-acyl groups	cell part;cytoplasm;intracellular part	amine metabolic process;biosynthetic process;cellular amino acid metabolic process;cellular ketone metabolic process;cellular metabolic process;cellular nitrogen compound metabolic process;cellular process;metabolic process;nitrogen compound metabolic process;organic acid metabolic process;primary metabolic process;small molecule metabolic process	cell part;cytoplasm	Arginine and proline metabolism	AA_kinase;Acetyltransf_1		Acyltransferase;Amino-acidbiosynthesis;Argininebiosynthesis;Completeproteome;Cytoplasm;Referenceproteome;Transferase		GO:0006082;GO:0006520;GO:0006525;GO:0006526;GO:0006807;GO:0008152;GO:0008652;GO:0009058;GO:0009064;GO:0009084;GO:0009308;GO:0009309;GO:0009987;GO:0016053;GO:0019752;GO:0034641;GO:0042180;GO:0043436;GO:0044106;GO:0044237;GO:0044238;GO:0044249;GO:0044271;GO:0044281;GO:0044283;GO:0046394	GO:0003824;GO:0004042;GO:0008080;GO:0016407;GO:0016410;GO:0016740;GO:0016746;GO:0016747	GO:0005737;GO:0044424;GO:0044464	GO:0006082;GO:0006520;GO:0006807;GO:0008152;GO:0009058;GO:0009308;GO:0009987;GO:0034641;GO:0042180;GO:0044237;GO:0044238;GO:0044281	GO:0005737;GO:0044464	ko00330	Amino-acid acetyltransferase	P0A0Z9	P0A0Z9	ARGA_PSEPK	argA	Amino-acid acetyltransferase	argA		ARGA_PSEPK	+	start_0.5PQQ_start_DMSO	2.44917	0.00592067	-0.249599	-4.63611
13.3353	13.2805	13.36	12.9935	12.8145	12.9628	12.7393	12.6494	aromatic compound catabolic process;beta-ketoadipate pathway;catabolic process;cellular aromatic compound metabolic process;cellular catabolic process;cellular metabolic process;cellular process;metabolic process	3-oxoadipate CoA-transferase activity;catalytic activity;CoA-transferase activity;transferase activity;transferase activity, transferring sulfur-containing groups		catabolic process;cellular aromatic compound metabolic process;cellular metabolic process;cellular process;metabolic process		Benzoate degradation	CoA_trans		Aromatichydrocarbonscatabolism;Completeproteome;Referenceproteome;Transferase		GO:0006725;GO:0008152;GO:0009056;GO:0009987;GO:0019439;GO:0042952;GO:0044237;GO:0044248	GO:0003824;GO:0008410;GO:0016740;GO:0016782;GO:0047569		GO:0006725;GO:0008152;GO:0009056;GO:0009987;GO:0044237		ko00362	3-oxoadipate CoA-transferase subunit B	P0A101	P0A101	PCAJ_PSEPK	pcaJ	3-oxoadipate CoA-transferase subunit B	pcaJ		PCAJ_PSEPK	+	start_0.5PQQ_start_DMSO	2.2421	0.0106114	-0.450837	-4.19354
15.614	15.6832	15.7027	15.6101	15.5204	15.2938	15.5335	15.4123	biological regulation;cellular macromolecule metabolic process;cellular metabolic process;cellular nitrogen compound metabolic process;cellular process;DNA metabolic process;DNA-dependent DNA replication initiation;macromolecule metabolic process;metabolic process;nitrogen compound metabolic process;nucleic acid metabolic process;nucleobase-containing compound metabolic process;primary metabolic …	adenyl nucleotide binding;adenyl ribonucleotide binding;ATP binding;binding;DNA binding;DNA replication origin binding;nucleic acid binding;nucleotide binding;purine nucleotide binding;purine ribonucleoside triphosphate binding;purine ribonucleotide binding;ribonucleotide binding;sequence-specific DNA binding	cell part;cytoplasm;intracellular part	biological regulation;cellular metabolic process;cellular nitrogen compound metabolic process;cellular process;DNA metabolic process;macromolecule metabolic process;metabolic process;nitrogen compound metabolic process;nucleobase-containing compound metabolic process;primary metabolic process;regulation of DNA metabolic process	cell part;cytoplasm	Cell cycle - Caulobacter;Two-component system	Bac_DnaA;Bac_DnaA_C;DnaA_N		ATP-binding;Completeproteome;Cytoplasm;DNA-binding;DNAreplication;Nucleotide-binding;Referenceproteome		GO:0006139;GO:0006259;GO:0006270;GO:0006275;GO:0006807;GO:0008152;GO:0009889;GO:0009987;GO:0010556;GO:0019219;GO:0019222;GO:0031323;GO:0031326;GO:0034641;GO:0043170;GO:0044237;GO:0044238;GO:0044260;GO:0050789;GO:0050794;GO:0051052;GO:0051171;GO:0060255;GO:0065007;GO:0080090;GO:0090304;GO:2000112	GO:0000166;GO:0003676;GO:0003677;GO:0003688;GO:0005488;GO:0005524;GO:0017076;GO:0030554;GO:0032553;GO:0032555;GO:0032559;GO:0035639;GO:0043565	GO:0005737;GO:0044424;GO:0044464	GO:0006139;GO:0006259;GO:0006807;GO:0008152;GO:0009987;GO:0034641;GO:0043170;GO:0044237;GO:0044238;GO:0051052;GO:0065007	GO:0005737;GO:0044464	ko02020;ko04112	Chromosomal replication initiator protein DnaA	P0A116	P0A116	DNAA_PSEPK	dnaA	Chromosomal replication initiator protein DnaA	dnaA		DNAA_PSEPK	+	start_0.5PQQ_start_DMSO	1.89507	0.0212747	-0.212518	-3.50601
13.5528	13.5464	13.4732	13.6156	13.752	13.7448	13.723	13.7239		binding;catalytic activity;cation binding;DNA binding;DNA primase activity;DNA-directed RNA polymerase activity;ion binding;magnesium ion binding;metal ion binding;nucleic acid binding;nucleotidyltransferase activity;RNA polymerase activity;transferase activity;transferase activity, transferring phosphorus-containing groups;transition metal ion binding;zinc ion binding				DNA replication	DnaB_bind;DnaG_DnaB_bind;Toprim;Toprim_N;zf-CHC2		Completeproteome;DNA-binding;DNA-directedRNApolymerase;DNAreplication;Magnesium;Metal-binding;Nucleotidyltransferase;Primosome;Referenceproteome;Transcription;Transferase;Zinc;Zinc-finger			GO:0000287;GO:0003676;GO:0003677;GO:0003824;GO:0003896;GO:0003899;GO:0005488;GO:0008270;GO:0016740;GO:0016772;GO:0016779;GO:0034062;GO:0043167;GO:0043169;GO:0046872;GO:0046914				ko03030	DNA primase	P0A118	P0A118	DNAG_PSEPK	dnaG	DNA primase	dnaG		DNAG_PSEPK	+	start_0.5PQQ_start_DMSO	3.12262	0.00169524	0.188915	6.28663
18.5317	18.6604	18.7277	18.7529	18.1282	17.8312	18.1081	18.1785	biosynthetic process;cellular biosynthetic process;cellular macromolecule biosynthetic process;cellular macromolecule metabolic process;cellular metabolic process;cellular nitrogen compound metabolic process;cellular process;DNA metabolic process;DNA replication;macromolecule biosynthetic process;macromolecule metabolic process;metabolic process;nitrogen compound metabolic process;nucleic acid me…	3'-5' exonuclease activity;binding;catalytic activity;DNA binding;DNA polymerase activity;DNA-directed DNA polymerase activity;exonuclease activity;hydrolase activity;hydrolase activity, acting on ester bonds;nuclease activity;nucleic acid binding;nucleotidyltransferase activity;transferase activity;transferase activity, transferring phosphorus-containing groups	cell part;cytoplasm;DNA polymerase complex;DNA polymerase III complex;intracellular part;macromolecular complex;protein complex	biosynthetic process;cellular metabolic process;cellular nitrogen compound metabolic process;cellular process;DNA metabolic process;DNA replication;macromolecule metabolic process;metabolic process;nitrogen compound metabolic process;nucleobase-containing compound metabolic process;primary metabolic process	cell part;cytoplasm;DNA polymerase complex;macromolecular complex;protein complex	DNA replication;Homologous recombination;Mismatch repair;Purine metabolism;Pyrimidine metabolism	DNA_pol3_beta;DNA_pol3_beta_2;DNA_pol3_beta_3		Completeproteome;Cytoplasm;DNA-directedDNApolymerase;DNAreplication;Nucleotidyltransferase;Referenceproteome;Transferase		GO:0006139;GO:0006259;GO:0006260;GO:0006807;GO:0008152;GO:0009058;GO:0009059;GO:0009987;GO:0034641;GO:0034645;GO:0043170;GO:0044237;GO:0044238;GO:0044249;GO:0044260;GO:0090304	GO:0003676;GO:0003677;GO:0003824;GO:0003887;GO:0004518;GO:0004527;GO:0005488;GO:0008408;GO:0016740;GO:0016772;GO:0016779;GO:0016787;GO:0016788;GO:0034061	GO:0005737;GO:0009360;GO:0032991;GO:0042575;GO:0043234;GO:0044424;GO:0044464	GO:0006139;GO:0006259;GO:0006260;GO:0006807;GO:0008152;GO:0009058;GO:0009987;GO:0034641;GO:0043170;GO:0044237;GO:0044238	GO:0005737;GO:0032991;GO:0042575;GO:0043234;GO:0044464	ko00230;ko00240;ko03030;ko03430;ko03440	DNA polymerase III subunit beta	P0A120	P0A120	DPO3B_PSEPK	dnaN	Beta sliding clamp	dnaN		DPO3B_PSEPK	+	start_0.5PQQ_start_DMSO	3.21948	0.00134807	-0.606641	-6.55525
16.733	16.4678	15.954	16.3499	15.6941	15.2669	15.3044	15.8526	metabolic process;oxidation-reduction process	3 iron, 4 sulfur cluster binding;4 iron, 4 sulfur cluster binding;binding;cation binding;electron carrier activity;ion binding;iron-sulfur cluster binding;metal cluster binding;metal ion binding		metabolic process			DUF3470;Fer4		3Fe-4S;4Fe-4S;Completeproteome;Electrontransport;Iron;Iron-sulfur;Metal-binding;Referenceproteome;Repeat;Transport		GO:0008152;GO:0055114	GO:0005488;GO:0009055;GO:0043167;GO:0043169;GO:0046872;GO:0051536;GO:0051538;GO:0051539;GO:0051540		GO:0008152			Ferredoxin 1	P0A122	P0A122	FER1_PSEPK	fdxA	Ferredoxin 1	fdxA		FER1_PSEPK	+	start_0.5PQQ_start_DMSO	2.09745	0.0144762	-0.846648	-3.89933
15.3553	15.3818	15.3347	15.3726	15.3408	14.8392	15.3006	15.2286		catalytic activity;methyltransferase activity;N-methyltransferase activity;RNA methyltransferase activity;rRNA (guanine) methyltransferase activity;rRNA (guanine-N7-)-methyltransferase activity;rRNA methyltransferase activity;S-adenosylmethionine-dependent methyltransferase activity;transferase activity;transferase activity, transferring one-carbon groups	cell part;cytoplasm;intracellular part		cell part;cytoplasm		GidB		Completeproteome;Cytoplasm;Methyltransferase;Referenceproteome;rRNAprocessing;S-adenosyl-L-methionine;Transferase			GO:0003824;GO:0008168;GO:0008170;GO:0008173;GO:0008649;GO:0008757;GO:0016435;GO:0016740;GO:0016741;GO:0070043	GO:0005737;GO:0044424;GO:0044464		GO:0005737;GO:0044464		Ribosomal RNA small subunit methyltransferase G	P0A124	P0A124	RSMG_PSEPK	rsmG	Ribosomal RNA small subunit methyltransferase G	rsmG		RSMG_PSEPK			0.788481	0.187071	-0.183794	-1.59084
16.9697	17.1744	17.2211	16.6167	16.7507	16.1585	16.7522	16.8971	biological regulation;biosynthetic process;cellular biosynthetic process;cellular macromolecule biosynthetic process;cellular macromolecule metabolic process;cellular metabolic process;cellular nitrogen compound metabolic process;cellular process;DNA metabolic process;DNA recombination;macromolecule biosynthetic process;macromolecule metabolic process;metabolic process;nitrogen compound metabolic…	binding;DNA binding;nucleic acid binding		biological regulation;biosynthetic process;cellular metabolic process;cellular nitrogen compound metabolic process;cellular process;DNA metabolic process;DNA recombination;macromolecule metabolic process;metabolic process;nitrogen compound metabolic process;nucleobase-containing compound metabolic process;primary metabolic process;regulation of translation;RNA metabolic process			Bac_DNA_binding		Completeproteome;DNA-binding;DNArecombination;Referenceproteome;Transcription;Transcriptionregulation;Translationregulation		GO:0006139;GO:0006259;GO:0006310;GO:0006351;GO:0006355;GO:0006417;GO:0006807;GO:0008152;GO:0009058;GO:0009059;GO:0009889;GO:0009987;GO:0010468;GO:0010556;GO:0010608;GO:0016070;GO:0019219;GO:0019222;GO:0031323;GO:0031326;GO:0032268;GO:0032774;GO:0034641;GO:0034645;GO:0043170;GO:0044237;GO:0044238;GO:0044249;GO:0044260;GO:0050789;GO:0050794;GO:0051171;GO:0051246;GO:0051252;GO:0060255;GO:0065007;GO:…	GO:0003676;GO:0003677;GO:0005488		GO:0006139;GO:0006259;GO:0006310;GO:0006417;GO:0006807;GO:0008152;GO:0009058;GO:0009987;GO:0016070;GO:0034641;GO:0043170;GO:0044237;GO:0044238;GO:0065007			Integration host factor subunit alpha	P0A126	P0A126	IHFA_PSEPK	ihfA	Integration host factor subunit alpha	ihfA		IHFA_PSEPK			0.831249	0.171156	-0.355848	-1.66244
15.073	15.1082	15.1361	15.6149	14.7557	14.25	15.0994	15.2215	biological regulation;biosynthetic process;cellular biosynthetic process;cellular macromolecule biosynthetic process;cellular macromolecule metabolic process;cellular metabolic process;cellular nitrogen compound metabolic process;cellular process;DNA metabolic process;DNA recombination;macromolecule biosynthetic process;macromolecule metabolic process;metabolic process;nitrogen compound metabolic…	binding;DNA binding;nucleic acid binding	cell part;chromosome;intracellular non-membrane-bounded organelle;intracellular organelle;intracellular part;non-membrane-bounded organelle;organelle	biological regulation;biosynthetic process;cellular metabolic process;cellular nitrogen compound metabolic process;cellular process;DNA metabolic process;DNA recombination;macromolecule metabolic process;metabolic process;nitrogen compound metabolic process;nucleobase-containing compound metabolic process;primary metabolic process;regulation of translation;RNA metabolic process	cell part;chromosome;intracellular non-membrane-bounded organelle;intracellular organelle;organelle		Bac_DNA_binding		Completeproteome;DNA-binding;DNArecombination;Referenceproteome;Transcription;Transcriptionregulation;Translationregulation		GO:0006139;GO:0006259;GO:0006310;GO:0006351;GO:0006355;GO:0006417;GO:0006807;GO:0008152;GO:0009058;GO:0009059;GO:0009889;GO:0009987;GO:0010468;GO:0010556;GO:0010608;GO:0016070;GO:0019219;GO:0019222;GO:0031323;GO:0031326;GO:0032268;GO:0032774;GO:0034641;GO:0034645;GO:0043170;GO:0044237;GO:0044238;GO:0044249;GO:0044260;GO:0050789;GO:0050794;GO:0051171;GO:0051246;GO:0051252;GO:0060255;GO:0065007;GO:…	GO:0003676;GO:0003677;GO:0005488	GO:0005694;GO:0043226;GO:0043228;GO:0043229;GO:0043232;GO:0044424;GO:0044464	GO:0006139;GO:0006259;GO:0006310;GO:0006417;GO:0006807;GO:0008152;GO:0009058;GO:0009987;GO:0016070;GO:0034641;GO:0043170;GO:0044237;GO:0044238;GO:0065007	GO:0005694;GO:0043226;GO:0043229;GO:0043232;GO:0044464		Integration host factor subunit beta	P0A128	P0A128	IHFB_PSEPK	ihfB	Integration host factor subunit beta	ihfB		IHFB_PSEPK			0.788319	0.187056	-0.401381	-1.59057
14.3356	15.5697	14.8106	14.3728	14.6801	13.8959	14.7563	14.6277							TPR_2		Completeproteome;Referenceproteome;Signal								Uncharacterized protein PP_1224	P0A130	P0A130	CPOB_PSEPK	cpoB	Cell division coordinator CpoB	PP_1224		Y1224_PSEPK			0.346417	0.475786	-0.282174	-0.807149
19.1526	18.9168	18.8958	19.0008	18.4422	18.2963	18.8306	19.0074	AMP biosynthetic process;AMP metabolic process;AMP salvage;biosynthetic process;cellular biosynthetic process;cellular metabolic compound salvage;cellular metabolic process;cellular nitrogen compound biosynthetic process;cellular nitrogen compound metabolic process;cellular process;heterocycle biosynthetic process;heterocycle metabolic process;metabolic process;nitrogen compound metabolic process…	adenyl nucleotide binding;adenyl ribonucleotide binding;adenylate kinase activity;ATP binding;binding;catalytic activity;kinase activity;nucleobase-containing compound kinase activity;nucleotide binding;nucleotide kinase activity;phosphotransferase activity, phosphate group as acceptor;purine nucleotide binding;purine ribonucleoside triphosphate binding;purine ribonucleotide binding;ribonucleotid…	cell part;cytoplasm;intracellular part	biosynthetic process;cellular metabolic compound salvage;cellular metabolic process;cellular nitrogen compound metabolic process;cellular process;heterocycle metabolic process;metabolic process;nitrogen compound metabolic process;nucleobase-containing compound metabolic process;nucleobase-containing small molecule metabolic process;nucleotide metabolic process;primary metabolic process;purine-con…	cell part;cytoplasm	Purine metabolism	ADK_lid	ALONSO_METASTASIS_UP;BIOSYNTHETIC_PROCESS;BLALOCK_ALZHEIMERS_DISEASE_DN;CACGTG_V$MYC_Q2;CAGGTG_V$E12_Q6;CAIRO_HEPATOBLASTOMA_DN;CATTTCA,MIR-203;CCAWNWWNNNGGC_UNKNOWN;CELLULAR_BIOSYNTHETIC_PROCESS;chr10q22;COLDREN_GEFITINIB_RESISTANCE_DN;CREIGHTON_ENDOCRINE_THERAPY_RESISTANCE_1;DAVICIONI_MOLECULAR_ARMS_VS_ERMS_UP;DAZARD_RESPONSE_TO_UV_SCC_UP;DELYS_THYROID_CANCER_UP;DEURIG_T_CELL_PROLYMPHOCYTIC_LEU…	ATP-binding;Completeproteome;Cytoplasm;Kinase;Nucleotide-binding;Nucleotidebiosynthesis;Referenceproteome;Transferase		GO:0006139;GO:0006163;GO:0006164;GO:0006167;GO:0006753;GO:0006807;GO:0008152;GO:0009058;GO:0009117;GO:0009123;GO:0009124;GO:0009126;GO:0009127;GO:0009150;GO:0009152;GO:0009156;GO:0009161;GO:0009165;GO:0009167;GO:0009168;GO:0009259;GO:0009260;GO:0009987;GO:0018130;GO:0032261;GO:0034641;GO:0034654;GO:0043094;GO:0043101;GO:0043173;GO:0044209;GO:0044237;GO:0044238;GO:0044249;GO:0044271;GO:0044281;GO:…	GO:0000166;GO:0003824;GO:0004017;GO:0005488;GO:0005524;GO:0016301;GO:0016740;GO:0016772;GO:0016776;GO:0017076;GO:0019201;GO:0019205;GO:0030554;GO:0032553;GO:0032555;GO:0032559;GO:0035639	GO:0005737;GO:0044424;GO:0044464	GO:0006139;GO:0006807;GO:0008152;GO:0009058;GO:0009117;GO:0009987;GO:0034641;GO:0043094;GO:0043101;GO:0044237;GO:0044238;GO:0044281;GO:0046483;GO:0055086	GO:0005737;GO:0044464	ko00230	Adenylate kinase	P0A136	P0A136	KAD_PSEPK	adk	Adenylate kinase	adk		KAD_PSEPK			1.02228	0.116527	-0.347359	-1.98019
20.3081	20.8246	20.8747	20.251	20.2365	20.2871	20.2773	20.2408			cell outer membrane;cell part;external encapsulating structure part;integral to membrane;intrinsic to membrane;membrane;membrane part;outer membrane		cell part;membrane		OmpA		Celloutermembrane;Completeproteome;Lipoprotein;Membrane;Palmitate;Referenceproteome;Signal				GO:0009279;GO:0016020;GO:0016021;GO:0019867;GO:0031224;GO:0044425;GO:0044462;GO:0044464		GO:0016020;GO:0044464		Peptidoglycan-associated lipoprotein	P0A138	P0A138	PAL_PSEPK	pal	Peptidoglycan-associated lipoprotein	pal		PAL_PSEPK			0.934655	0.140388	-0.304139	-1.83465
17.0921	16.8932	17.0002	17.2665	16.9055	16.9755	16.8791	16.8607	cellular localization;cellular macromolecule localization;cellular process;cellular protein localization;establishment of localization;establishment of protein localization;localization;localization within membrane;macromolecule localization;protein insertion into membrane;protein localization;protein transport;transport		cell part;integral to membrane;intrinsic to membrane;membrane;membrane part;plasma membrane	cellular localization;cellular process;establishment of localization;localization;protein transport;transport	cell part;membrane;plasma membrane	Bacterial secretion system;Protein export	60KD_IMP;YidC_periplas		Cellinnermembrane;Cellmembrane;Chaperone;Completeproteome;Membrane;Proteintransport;Referenceproteome;Transmembrane;Transmembranehelix;Transport		GO:0006810;GO:0008104;GO:0009987;GO:0015031;GO:0033036;GO:0034613;GO:0045184;GO:0051179;GO:0051205;GO:0051234;GO:0051641;GO:0051668;GO:0070727		GO:0005886;GO:0016020;GO:0016021;GO:0031224;GO:0044425;GO:0044464	GO:0006810;GO:0009987;GO:0015031;GO:0051179;GO:0051234;GO:0051641	GO:0005886;GO:0016020;GO:0044464	ko03060;ko03070	Membrane protein insertase YidC	P0A140	P0A140	YIDC_PSEPK	yidC	Membrane protein insertase YidC	yidC		YIDC_PSEPK			0.974857	0.12782	-0.157779	-1.90143
18.1581	18.0163	17.5994	18.1144	17.1047	15.9615	17.8215	18.208	biological regulation;metabolic process;posttranscriptional regulation of gene expression;primary metabolic process;regulation of biological process;regulation of biosynthetic process;regulation of cellular biosynthetic process;regulation of cellular macromolecule biosynthetic process;regulation of cellular metabolic process;regulation of cellular process;regulation of cellular protein metabolic …			biological regulation;metabolic process;primary metabolic process;regulation of translation			Ribosomal_S30AE		Completeproteome;Referenceproteome;Translationregulation		GO:0006417;GO:0008152;GO:0009889;GO:0010468;GO:0010556;GO:0010608;GO:0019222;GO:0031323;GO:0031326;GO:0032268;GO:0044238;GO:0050789;GO:0050794;GO:0051246;GO:0060255;GO:0065007;GO:0080090;GO:2000112			GO:0006417;GO:0008152;GO:0044238;GO:0065007			Ribosome hibernation promoting factor	P0A147	P0A147	HPF_PSEPK	hpf	Ribosome hibernation promoting factor	hpf		HPF_PSEPK			0.65768	0.243672	-0.698104	-1.36929
15.5257	15.6174	15.3792	15.4911	15.6315	15.8819	15.8196	15.7235							CbiA		Completeproteome;Referenceproteome								Uncharacterized protein PP_0002	P0A149	P0A149	Y002_PSEPK	PP_0002	Uncharacterized protein PP_0002	PP_0002		Y002_PSEPK	+	start_0.5PQQ_start_DMSO	1.91129	0.0208971	0.260766	3.53682
16.2926	16.2024	16.2107	15.67	16.2493	15.604	16.1807	16.102	cellular process;chromosome segregation	binding;DNA binding;nucleic acid binding		cellular process;chromosome segregation			KorB;ParBc		Chromosomepartition;Completeproteome;DNA-binding;Referenceproteome		GO:0007059;GO:0009987	GO:0003676;GO:0003677;GO:0005488		GO:0007059;GO:0009987			Probable chromosome-partitioning protein ParB	P0A151	P0A151	PARB_PSEPK	parB	Probable chromosome-partitioning protein ParB	parB		PARB_PSEPK			0.108148	0.80115	-0.0598776	-0.292763
13.9213	14.015	14.1083	14.0421	13.6368	13.8785	13.749	13.8537	biological regulation;biosynthetic process;cell communication;cellular biosynthetic process;cellular macromolecule biosynthetic process;cellular macromolecule metabolic process;cellular metabolic process;cellular nitrogen compound metabolic process;cellular process;cellular response to external stimulus;cellular response to extracellular stimulus;cellular response to stimulus;cellular response to…	binding;catalytic activity;DNA binding;endopeptidase activity;hydrolase activity;nucleic acid binding;peptidase activity;peptidase activity, acting on L-amino acid peptides;serine hydrolase activity;serine-type endopeptidase activity;serine-type peptidase activity		biological regulation;biosynthetic process;cell communication;cellular metabolic process;cellular nitrogen compound metabolic process;cellular process;DNA metabolic process;DNA repair;DNA replication;macromolecule metabolic process;metabolic process;nitrogen compound metabolic process;nucleobase-containing compound metabolic process;primary metabolic process;response to DNA damage stimulus;respon…			LexA_DNA_bind;Peptidase_S24		Autocatalyticcleavage;Completeproteome;DNA-binding;DNAdamage;DNArepair;DNAreplication;Hydrolase;Referenceproteome;Repressor;SOSresponse;Transcription;Transcriptionregulation		GO:0006139;GO:0006259;GO:0006260;GO:0006281;GO:0006351;GO:0006355;GO:0006807;GO:0006950;GO:0006974;GO:0007154;GO:0008152;GO:0009058;GO:0009059;GO:0009432;GO:0009605;GO:0009889;GO:0009890;GO:0009892;GO:0009987;GO:0009991;GO:0010468;GO:0010556;GO:0010558;GO:0010605;GO:0010629;GO:0016070;GO:0019219;GO:0019222;GO:0031323;GO:0031324;GO:0031326;GO:0031327;GO:0031668;GO:0032774;GO:0033554;GO:0034641;GO:…	GO:0003676;GO:0003677;GO:0003824;GO:0004175;GO:0004252;GO:0005488;GO:0008233;GO:0008236;GO:0016787;GO:0017171;GO:0070011		GO:0006139;GO:0006259;GO:0006260;GO:0006281;GO:0006807;GO:0006950;GO:0006974;GO:0007154;GO:0008152;GO:0009058;GO:0009605;GO:0009987;GO:0009991;GO:0016070;GO:0034641;GO:0043170;GO:0044237;GO:0044238;GO:0050896;GO:0065007			LexA repressor 1	P0A153	P0A153	LEXA1_PSEPK	lexA1	LexA repressor 1	lexA1		LEXA1_PSEPK	+	start_0.5PQQ_start_DMSO	1.93865	0.0199386	-0.242192	-3.58903
12.5593	12.8415	12.4778	12.6182	13.2943	12.6274	12.8935	12.9188	biological regulation;cell redox homeostasis;cellular homeostasis;cellular process;homeostatic process;regulation of biological process;regulation of biological quality;regulation of cellular process;response to chemical stimulus;response to inorganic substance;response to oxidative stress;response to reactive oxygen species;response to stimulus;response to stress	alkyl hydroperoxide reductase activity;binding;catalytic activity;coenzyme binding;cofactor binding;disulfide oxidoreductase activity;electron carrier activity;flavin adenine dinucleotide binding;NAD binding;nucleotide binding;oxidoreductase activity;oxidoreductase activity, acting on a sulfur group of donors;oxidoreductase activity, acting on a sulfur group of donors, NAD or NADP as acceptor;oxi…		biological regulation;cellular homeostasis;cellular process;homeostatic process;response to chemical stimulus;response to oxidative stress;response to stimulus;response to stress			Pyr_redox;Pyr_redox_2;Thioredoxin_3		Completeproteome;Disulfidebond;FAD;Flavoprotein;NAD;NADP;Oxidoreductase;Redox-activecenter;Referenceproteome		GO:0000302;GO:0006950;GO:0006979;GO:0009987;GO:0010035;GO:0019725;GO:0042221;GO:0042592;GO:0045454;GO:0050789;GO:0050794;GO:0050896;GO:0065007;GO:0065008	GO:0000166;GO:0003824;GO:0005488;GO:0008785;GO:0009055;GO:0015035;GO:0015036;GO:0016491;GO:0016651;GO:0016667;GO:0016668;GO:0048037;GO:0050660;GO:0050662;GO:0051287		GO:0006950;GO:0006979;GO:0009987;GO:0019725;GO:0042221;GO:0042592;GO:0050896;GO:0065007			Alkyl hydroperoxide reductase subunit F	P0A155	P0A155	AHPF_PSEPK	ahpF	Alkyl hydroperoxide reductase subunit F	ahpF		AHPF_PSEPK			1.0106	0.119032	0.309276	1.96079
19.6693	20.3365	19.9531	19.8277	20.1907	19.8044	19.8613	19.7903	biosynthetic process;cellular biosynthetic process;cellular macromolecule biosynthetic process;cellular macromolecule metabolic process;cellular metabolic process;cellular process;cellular protein metabolic process;macromolecule biosynthetic process;macromolecule metabolic process;metabolic process;primary metabolic process;protein metabolic process;translation	structural constituent of ribosome;structural molecule activity	cell part;cytoplasmic part;intracellular non-membrane-bounded organelle;intracellular organelle;intracellular part;macromolecular complex;non-membrane-bounded organelle;organelle;ribonucleoprotein complex;ribosome	biosynthetic process;cellular metabolic process;cellular process;macromolecule metabolic process;metabolic process;primary metabolic process;protein metabolic process;translation	cell part;intracellular non-membrane-bounded organelle;intracellular organelle;macromolecular complex;organelle;ribonucleoprotein complex;ribosome	Ribosome	Ribosomal_L12		Completeproteome;Referenceproteome;Ribonucleoprotein;Ribosomalprotein		GO:0006412;GO:0008152;GO:0009058;GO:0009059;GO:0009987;GO:0019538;GO:0034645;GO:0043170;GO:0044237;GO:0044238;GO:0044249;GO:0044260;GO:0044267	GO:0003735;GO:0005198	GO:0005840;GO:0030529;GO:0032991;GO:0043226;GO:0043228;GO:0043229;GO:0043232;GO:0044424;GO:0044444;GO:0044464	GO:0006412;GO:0008152;GO:0009058;GO:0009987;GO:0019538;GO:0043170;GO:0044237;GO:0044238	GO:0005840;GO:0030529;GO:0032991;GO:0043226;GO:0043229;GO:0043232;GO:0044464	ko03010	50S ribosomal protein L7/L12	P0A157	P0A157	RL7_PSEPK	rplL	Large ribosomal subunit protein bL12	rplL		RL7_PSEPK			0.0734684	0.857064	-0.0349941	-0.204976
17.7089	17.3948	17.6962	17.7631	18.4642	17.958	18.5272	18.2072	biosynthetic process;cellular biosynthetic process;cellular macromolecule biosynthetic process;cellular macromolecule metabolic process;cellular metabolic process;cellular process;cellular protein metabolic process;macromolecule biosynthetic process;macromolecule metabolic process;metabolic process;primary metabolic process;protein metabolic process;translation	structural constituent of ribosome;structural molecule activity	cell part;cytoplasmic part;intracellular non-membrane-bounded organelle;intracellular organelle;intracellular part;macromolecular complex;non-membrane-bounded organelle;organelle;ribonucleoprotein complex;ribosome	biosynthetic process;cellular metabolic process;cellular process;macromolecule metabolic process;metabolic process;primary metabolic process;protein metabolic process;translation	cell part;intracellular non-membrane-bounded organelle;intracellular organelle;macromolecular complex;organelle;ribonucleoprotein complex;ribosome	Ribosome	Ribosomal_L34		Completeproteome;Referenceproteome;Ribonucleoprotein;Ribosomalprotein		GO:0006412;GO:0008152;GO:0009058;GO:0009059;GO:0009987;GO:0019538;GO:0034645;GO:0043170;GO:0044237;GO:0044238;GO:0044249;GO:0044260;GO:0044267	GO:0003735;GO:0005198	GO:0005840;GO:0030529;GO:0032991;GO:0043226;GO:0043228;GO:0043229;GO:0043232;GO:0044424;GO:0044444;GO:0044464	GO:0006412;GO:0008152;GO:0009058;GO:0009987;GO:0019538;GO:0043170;GO:0044237;GO:0044238	GO:0005840;GO:0030529;GO:0032991;GO:0043226;GO:0043229;GO:0043232;GO:0044464	ko03010	50S ribosomal protein L34	P0A161	P0A161	RL34_PSEPK	rpmH	Large ribosomal subunit protein bL34	rpmH		RL34_PSEPK	+	start_0.5PQQ_start_DMSO	2.24211	0.0106298	0.648411	4.19358
19.2263	18.7605	19.0063	19.0344	18.9114	19.0925	18.9879	18.817	biosynthetic process;cellular biosynthetic process;cellular macromolecule biosynthetic process;cellular macromolecule metabolic process;cellular metabolic process;cellular process;cellular protein metabolic process;macromolecule biosynthetic process;macromolecule metabolic process;metabolic process;primary metabolic process;protein metabolic process;translation	structural constituent of ribosome;structural molecule activity	cell part;cytoplasmic part;intracellular non-membrane-bounded organelle;intracellular organelle;intracellular part;macromolecular complex;non-membrane-bounded organelle;organelle;ribonucleoprotein complex;ribosome	biosynthetic process;cellular metabolic process;cellular process;macromolecule metabolic process;metabolic process;primary metabolic process;protein metabolic process;translation	cell part;intracellular non-membrane-bounded organelle;intracellular organelle;macromolecular complex;organelle;ribonucleoprotein complex;ribosome	Ribosome	Ribosomal_S21		Completeproteome;Referenceproteome;Ribonucleoprotein;Ribosomalprotein		GO:0006412;GO:0008152;GO:0009058;GO:0009059;GO:0009987;GO:0019538;GO:0034645;GO:0043170;GO:0044237;GO:0044238;GO:0044249;GO:0044260;GO:0044267	GO:0003735;GO:0005198	GO:0005840;GO:0030529;GO:0032991;GO:0043226;GO:0043228;GO:0043229;GO:0043232;GO:0044424;GO:0044444;GO:0044464	GO:0006412;GO:0008152;GO:0009058;GO:0009987;GO:0019538;GO:0043170;GO:0044237;GO:0044238	GO:0005840;GO:0030529;GO:0032991;GO:0043226;GO:0043229;GO:0043232;GO:0044464	ko03010	30S ribosomal protein S21	P0A165	P0A165	RS21_PSEPK	rpsU	Small ribosomal subunit protein bS21	rpsU		RS21_PSEPK			0.192089	0.665743	-0.0547042	-0.488469
13.3938	13.0222	13.4044	13.3808	13.4362	13.787	13.1066	13.1124	cellular macromolecule metabolic process;cellular metabolic process;cellular nitrogen compound metabolic process;cellular process;macromolecule metabolic process;metabolic process;ncRNA metabolic process;ncRNA processing;nitrogen compound metabolic process;nucleic acid metabolic process;nucleobase-containing compound metabolic process;primary metabolic process;RNA metabolic process;RNA processing…	binding;catalytic activity;endonuclease activity;endonuclease activity, active with either ribo- or deoxyribonucleic acids and producing 5'-phosphomonoesters;endoribonuclease activity;endoribonuclease activity, producing 5'-phosphomonoesters;hydrolase activity;hydrolase activity, acting on ester bonds;nuclease activity;nucleic acid binding;ribonuclease activity;ribonuclease P activity;RNA binding…		cellular metabolic process;cellular nitrogen compound metabolic process;cellular process;macromolecule metabolic process;metabolic process;nitrogen compound metabolic process;nucleobase-containing compound metabolic process;primary metabolic process;RNA metabolic process;RNA processing;tRNA metabolic process;tRNA processing			Ribonuclease_P		Completeproteome;Endonuclease;Hydrolase;Nuclease;Referenceproteome;RNA-binding;tRNAprocessing		GO:0001682;GO:0006139;GO:0006396;GO:0006399;GO:0006807;GO:0008033;GO:0008152;GO:0009987;GO:0016070;GO:0034470;GO:0034641;GO:0034660;GO:0043170;GO:0044237;GO:0044238;GO:0044260;GO:0090304	GO:0000049;GO:0003676;GO:0003723;GO:0003824;GO:0004518;GO:0004519;GO:0004521;GO:0004526;GO:0004540;GO:0004549;GO:0005488;GO:0016787;GO:0016788;GO:0016891;GO:0016893		GO:0006139;GO:0006396;GO:0006399;GO:0006807;GO:0008033;GO:0008152;GO:0009987;GO:0016070;GO:0034641;GO:0043170;GO:0044237;GO:0044238			Ribonuclease P protein component	P0A167	P0A167	RNPA_PSEPK	rnpA	Ribonuclease P protein component	rnpA		RNPA_PSEPK			0.120554	0.779526	0.0602272	0.323063
15.7341	15.843	15.8884	15.7728	15.8582	15.5919	15.9089	15.9823	biosynthetic process;cellular biosynthetic process;cellular macromolecule metabolic process;cellular metabolic process;cellular nitrogen compound metabolic process;cellular process;macromolecule metabolic process;metabolic process;nitrogen compound metabolic process;nucleic acid metabolic process;nucleobase-containing compound metabolic process;primary metabolic process;RNA biosynthetic process;R…	binding;catalytic activity;core DNA-dependent RNA polymerase binding promoter specificity activity;core RNA polymerase binding transcription factor activity;DNA binding;DNA-directed RNA polymerase activity;identical protein binding;nucleic acid binding;nucleic acid binding transcription factor activity;nucleotidyltransferase activity;protein binding;protein binding transcription factor activity;R…		biosynthetic process;cellular metabolic process;cellular nitrogen compound metabolic process;cellular process;macromolecule metabolic process;metabolic process;nitrogen compound metabolic process;nucleobase-containing compound metabolic process;primary metabolic process;RNA metabolic process;transcription initiation, DNA-dependent		RNA polymerase;Two-component system;Vibrio cholerae pathogenic cycle	Sigma54_AID;Sigma54_CBD;Sigma54_DBD		Completeproteome;DNA-binding;DNA-directedRNApolymerase;Nucleotidyltransferase;Referenceproteome;Sigmafactor;Transcription;Transcriptionregulation;Transferase		GO:0006139;GO:0006352;GO:0006807;GO:0008152;GO:0009058;GO:0009987;GO:0016070;GO:0032774;GO:0034641;GO:0043170;GO:0044237;GO:0044238;GO:0044249;GO:0044260;GO:0090304	GO:0000988;GO:0000990;GO:0000996;GO:0001071;GO:0003676;GO:0003677;GO:0003700;GO:0003824;GO:0003899;GO:0005488;GO:0005515;GO:0016740;GO:0016772;GO:0016779;GO:0016987;GO:0034062;GO:0042802		GO:0006139;GO:0006352;GO:0006807;GO:0008152;GO:0009058;GO:0009987;GO:0016070;GO:0034641;GO:0043170;GO:0044237;GO:0044238		ko02020;ko03020;ko05111	RNA polymerase sigma-54 factor	P0A171	P0A171	RP54_PSEPK	rpoN	RNA polymerase sigma-54 factor	rpoN		RP54_PSEPK			0.103099	0.807752	0.0257385	0.280273
17.4306	17.6221	17.6333	17.5949	17.3613	17.1177	17.3789	17.4915	establishment of localization;establishment of protein localization;protein import;protein transport;transport		cell part;periplasmic space	establishment of localization;protein transport;transport	cell part;periplasmic space		PD40;TolB_N		Completeproteome;Periplasm;Proteintransport;Referenceproteome;Signal;Transport		GO:0006810;GO:0015031;GO:0017038;GO:0045184;GO:0051234		GO:0042597;GO:0044464	GO:0006810;GO:0015031;GO:0051234	GO:0042597;GO:0044464		Protein TolB	P0A173	P0A173	TOLB_PSEPK	tolB	Tol-Pal system protein TolB	tolB		TOLB_PSEPK			1.35441	0.0604043	-0.232882	-2.53771
14.3873	14.9119	14.9184	14.8506	14.9169	15.1289	14.8775	14.8178	cellular macromolecule metabolic process;cellular metabolic process;cellular nitrogen compound metabolic process;cellular process;macromolecule metabolic process;macromolecule modification;metabolic process;ncRNA metabolic process;ncRNA processing;nitrogen compound metabolic process;nucleic acid metabolic process;nucleobase-containing compound metabolic process;primary metabolic process;RNA metab…	binding;catalytic activity;cation binding;GTP binding;GTPase activity;guanyl nucleotide binding;guanyl ribonucleotide binding;hydrolase activity;hydrolase activity, acting on acid anhydrides;hydrolase activity, acting on acid anhydrides, in phosphorus-containing anhydrides;ion binding;metal ion binding;nucleoside-triphosphatase activity;nucleotide binding;purine nucleotide binding;purine ribonucl…	cell part;cytoplasm;intracellular part	cellular metabolic process;cellular nitrogen compound metabolic process;cellular process;macromolecule metabolic process;macromolecule modification;metabolic process;nitrogen compound metabolic process;nucleobase-containing compound metabolic process;primary metabolic process;RNA metabolic process;RNA modification;RNA processing;tRNA metabolic process;tRNA processing	cell part;cytoplasm		GTPase_Cys_C;MMR_HSR1;TrmE_N		Completeproteome;Cytoplasm;GTP-binding;Hydrolase;Magnesium;Metal-binding;Nucleotide-binding;Potassium;Referenceproteome;tRNAprocessing		GO:0006139;GO:0006396;GO:0006399;GO:0006400;GO:0006807;GO:0008033;GO:0008152;GO:0009451;GO:0009987;GO:0016070;GO:0034470;GO:0034641;GO:0034660;GO:0043170;GO:0043412;GO:0044237;GO:0044238;GO:0044260;GO:0090304	GO:0000166;GO:0003824;GO:0003924;GO:0005488;GO:0005525;GO:0016462;GO:0016787;GO:0016817;GO:0016818;GO:0017076;GO:0017111;GO:0019001;GO:0032553;GO:0032555;GO:0032561;GO:0035639;GO:0043167;GO:0043169;GO:0046872	GO:0005737;GO:0044424;GO:0044464	GO:0006139;GO:0006396;GO:0006399;GO:0006807;GO:0008033;GO:0008152;GO:0009451;GO:0009987;GO:0016070;GO:0034641;GO:0043170;GO:0043412;GO:0044237;GO:0044238	GO:0005737;GO:0044464		tRNA modification GTPase MnmE	P0A175	P0A175	MNME_PSEPK	mnmE	tRNA modification GTPase MnmE	mnmE		MNME_PSEPK			0.540433	0.311822	0.168217	1.16532
15.0777	15.1703	15.4811	15.3235	14.8572	15.1533	14.7118	14.882	allantoin catabolic process;allantoin metabolic process;amine metabolic process;catabolic process;cellular amide catabolic process;cellular amide metabolic process;cellular aromatic compound metabolic process;cellular catabolic process;cellular metabolic process;cellular nitrogen compound catabolic process;cellular nitrogen compound metabolic process;cellular process;heterocycle catabolic process…	amidine-lyase activity;carbon-nitrogen lyase activity;catalytic activity;hydrolase activity;hydrolase activity, acting on carbon-nitrogen (but not peptide) bonds;hydrolase activity, acting on carbon-nitrogen (but not peptide) bonds, in linear amidines;lyase activity;ureidoglycolate hydrolase activity;ureidoglycolate lyase activity		amine metabolic process;catabolic process;cellular amide metabolic process;cellular aromatic compound metabolic process;cellular metabolic process;cellular nitrogen compound metabolic process;cellular process;heterocycle metabolic process;metabolic process;nitrogen compound metabolic process;nucleobase-containing compound catabolic process;nucleobase-containing compound metabolic process;nucleoba…		Purine metabolism	Ureidogly_hydro		3D-structure;Completeproteome;Lyase;Purinemetabolism;Referenceproteome		GO:0000255;GO:0000256;GO:0006139;GO:0006144;GO:0006145;GO:0006725;GO:0006807;GO:0008152;GO:0009056;GO:0009112;GO:0009308;GO:0009987;GO:0034641;GO:0034655;GO:0043603;GO:0043605;GO:0044237;GO:0044238;GO:0044248;GO:0044270;GO:0044281;GO:0046113;GO:0046483;GO:0046700;GO:0055086;GO:0072521;GO:0072523	GO:0003824;GO:0004848;GO:0016787;GO:0016810;GO:0016813;GO:0016829;GO:0016840;GO:0016842;GO:0050385		GO:0006139;GO:0006725;GO:0006807;GO:0008152;GO:0009056;GO:0009308;GO:0009987;GO:0034641;GO:0034655;GO:0043603;GO:0044237;GO:0044238;GO:0044281;GO:0046483;GO:0055086		ko00230	Ureidoglycolate lyase	P59285	P59285	ALLA_PSEPK	allA	Ureidoglycolate lyase	allA	2BDR	ALLA_PSEPK	+	start_0.5PQQ_start_DMSO	1.5255	0.0425707	-0.362029	-2.83353
17.6672	17.9132	17.5463	17.3969	17.3398	16.8948	17.2862	17.3873	amine biosynthetic process;amine metabolic process;arginine biosynthetic process;arginine metabolic process;biosynthetic process;carboxylic acid biosynthetic process;carboxylic acid metabolic process;cellular amine metabolic process;cellular amino acid biosynthetic process;cellular amino acid metabolic process;cellular biosynthetic process;cellular ketone metabolic process;cellular metabolic proc…	acetylglutamate kinase activity;adenyl nucleotide binding;adenyl ribonucleotide binding;amino acid kinase activity;ATP binding;binding;catalytic activity;glutamate 5-kinase activity;kinase activity;nucleotide binding;phosphotransferase activity, carboxyl group as acceptor;purine nucleotide binding;purine ribonucleoside triphosphate binding;purine ribonucleotide binding;ribonucleotide binding;tran…	cell part;cytoplasm;intracellular part	amine metabolic process;biosynthetic process;cellular amino acid metabolic process;cellular ketone metabolic process;cellular metabolic process;cellular nitrogen compound metabolic process;cellular process;heterocycle metabolic process;metabolic process;nitrogen compound metabolic process;organic acid metabolic process;primary metabolic process;small molecule metabolic process	cell part;cytoplasm	Arginine and proline metabolism;Lysine biosynthesis	AA_kinase		Amino-acidbiosynthesis;Argininebiosynthesis;ATP-binding;Completeproteome;Cytoplasm;Kinase;Nucleotide-binding;Referenceproteome;Transferase		GO:0006082;GO:0006520;GO:0006525;GO:0006526;GO:0006560;GO:0006561;GO:0006807;GO:0008152;GO:0008652;GO:0009058;GO:0009064;GO:0009084;GO:0009308;GO:0009309;GO:0009987;GO:0016053;GO:0018130;GO:0019752;GO:0034641;GO:0042180;GO:0043436;GO:0044106;GO:0044237;GO:0044238;GO:0044249;GO:0044271;GO:0044281;GO:0044283;GO:0046394;GO:0046483	GO:0000166;GO:0003824;GO:0003991;GO:0004349;GO:0005488;GO:0005524;GO:0016301;GO:0016740;GO:0016772;GO:0016774;GO:0017076;GO:0019202;GO:0030554;GO:0032553;GO:0032555;GO:0032559;GO:0035639	GO:0005737;GO:0044424;GO:0044464	GO:0006082;GO:0006520;GO:0006807;GO:0008152;GO:0009058;GO:0009308;GO:0009987;GO:0034641;GO:0042180;GO:0044237;GO:0044238;GO:0044281;GO:0046483	GO:0005737;GO:0044464	ko00300;ko00330	Acetylglutamate kinase	P59300	P59300	ARGB_PSEPK	argB	Acetylglutamate kinase	argB		ARGB_PSEPK			1.37622	0.0580654	-0.403894	-2.575
11.5903	11.942	11.5584	11.4911	12.0071	11.4189	11.6511	11.7193	amine biosynthetic process;amine metabolic process;arginine biosynthetic process;arginine metabolic process;biosynthetic process;carboxylic acid biosynthetic process;carboxylic acid metabolic process;cellular amine metabolic process;cellular amino acid biosynthetic process;cellular amino acid metabolic process;cellular biosynthetic process;cellular ketone metabolic process;cellular metabolic proc…	binding;catalytic activity;coenzyme binding;cofactor binding;N-acetyl-gamma-glutamyl-phosphate reductase activity;NAD binding;nucleotide binding;oxidoreductase activity;oxidoreductase activity, acting on the aldehyde or oxo group of donors;oxidoreductase activity, acting on the aldehyde or oxo group of donors, NAD or NADP as acceptor	cell part;cytoplasm;intracellular part	amine metabolic process;biosynthetic process;cellular amino acid metabolic process;cellular ketone metabolic process;cellular metabolic process;cellular nitrogen compound metabolic process;cellular process;metabolic process;nitrogen compound metabolic process;organic acid metabolic process;primary metabolic process;small molecule metabolic process	cell part;cytoplasm	Arginine and proline metabolism;Lysine biosynthesis	Semialdhyde_dh		Amino-acidbiosynthesis;Argininebiosynthesis;Completeproteome;Cytoplasm;NADP;Oxidoreductase;Referenceproteome		GO:0006082;GO:0006520;GO:0006525;GO:0006526;GO:0006807;GO:0008152;GO:0008652;GO:0009058;GO:0009064;GO:0009084;GO:0009308;GO:0009309;GO:0009987;GO:0016053;GO:0019752;GO:0034641;GO:0042180;GO:0043436;GO:0044106;GO:0044237;GO:0044238;GO:0044249;GO:0044271;GO:0044281;GO:0044283;GO:0046394	GO:0000166;GO:0003824;GO:0003942;GO:0005488;GO:0016491;GO:0016620;GO:0016903;GO:0048037;GO:0050662;GO:0051287	GO:0005737;GO:0044424;GO:0044464	GO:0006082;GO:0006520;GO:0006807;GO:0008152;GO:0009058;GO:0009308;GO:0009987;GO:0034641;GO:0042180;GO:0044237;GO:0044238;GO:0044281	GO:0005737;GO:0044464	ko00300;ko00330	N-acetyl-gamma-glutamyl-phosphate reductase 2	P59308	P59308	ARGC2_PSEPK	argC2	N-acetyl-gamma-glutamyl-phosphate reductase 2	argC2		ARGC2_PSEPK			0.127633	0.767612	0.0536427	0.340114
17.612	17.7611	17.739	17.8733	17.4516	17.2362	17.3675	17.4656	amine biosynthetic process;amine metabolic process;arginine biosynthetic process;arginine metabolic process;biosynthetic process;carboxylic acid biosynthetic process;carboxylic acid metabolic process;cellular amine metabolic process;cellular amino acid biosynthetic process;cellular amino acid metabolic process;cellular biosynthetic process;cellular ketone metabolic process;cellular metabolic proc…	binding;catalytic activity;cofactor binding;N2-acetyl-L-ornithine:2-oxoglutarate 5-aminotransferase activity;pyridoxal phosphate binding;transaminase activity;transferase activity;transferase activity, transferring nitrogenous groups;vitamin B6 binding;vitamin binding	cell part;cytoplasm;intracellular part	amine metabolic process;biosynthetic process;cellular amino acid metabolic process;cellular ketone metabolic process;cellular metabolic process;cellular nitrogen compound metabolic process;cellular process;metabolic process;nitrogen compound metabolic process;organic acid metabolic process;primary metabolic process;small molecule metabolic process	cell part;cytoplasm	Arginine and proline metabolism;Lysine biosynthesis	Aminotran_3		Amino-acidbiosynthesis;Aminotransferase;Argininebiosynthesis;Completeproteome;Cytoplasm;Pyridoxalphosphate;Referenceproteome;Transferase		GO:0006082;GO:0006520;GO:0006525;GO:0006526;GO:0006807;GO:0008152;GO:0008652;GO:0009058;GO:0009064;GO:0009084;GO:0009308;GO:0009309;GO:0009987;GO:0016053;GO:0019752;GO:0034641;GO:0042180;GO:0043436;GO:0044106;GO:0044237;GO:0044238;GO:0044249;GO:0044271;GO:0044281;GO:0044283;GO:0046394	GO:0003824;GO:0003992;GO:0005488;GO:0008483;GO:0016740;GO:0016769;GO:0019842;GO:0030170;GO:0048037;GO:0070279	GO:0005737;GO:0044424;GO:0044464	GO:0006082;GO:0006520;GO:0006807;GO:0008152;GO:0009058;GO:0009308;GO:0009987;GO:0034641;GO:0042180;GO:0044237;GO:0044238;GO:0044281	GO:0005737;GO:0044464	ko00300;ko00330	Acetylornithine aminotransferase	P59319	P59319	ARGD_PSEPK	argD	Acetylornithine aminotransferase	argD		ARGD_PSEPK	+	start_0.5PQQ_start_DMSO	2.55497	0.00501905	-0.3661	-4.87285
17.1007	17.1699	17.2856	17.452	17.1791	17.4157	17.2156	17.3268							DUF444		Completeproteome;Referenceproteome								UPF0229 protein PP_0396	P59351	P59351	Y396_PSEPK	PP_0396	UPF0229 protein PP_0396	PP_0396		Y396_PSEPK			0.129318	0.765645	0.0322881	0.344148
11.9083	12.1768	11.9231	12.5251	12.3516	12.2796	12.3796	12.2683	barrier septum formation;cellular component assembly;cellular component assembly at cellular level;cellular component organization;cellular component organization at cellular level;cellular component organization or biogenesis;cellular component organization or biogenesis at cellular level;cellular process;cytokinetic process		cell part;integral to membrane;integral to plasma membrane;intrinsic to membrane;intrinsic to plasma membrane;membrane part;plasma membrane part	cellular component assembly;cellular component organization;cellular process	cell part		IspA		Cellcycle;Celldivision;Cellinnermembrane;Cellmembrane;Completeproteome;Membrane;Referenceproteome;Septation;Transmembrane;Transmembranehelix		GO:0000917;GO:0009987;GO:0016043;GO:0022607;GO:0032506;GO:0071840;GO:0071841;GO:0071842;GO:0071844		GO:0005887;GO:0016021;GO:0031224;GO:0031226;GO:0044425;GO:0044459;GO:0044464	GO:0009987;GO:0016043;GO:0022607	GO:0044464		Probable intracellular septation protein A	P59364	P59364	YCIB_PSEPK	yciB	Inner membrane-spanning protein YciB	PP_4501		YCIB_PSEPK			0.599526	0.273641	0.186442	1.26895
18.5211	18.76	18.8989	18.7741	18.8581	18.548	18.6576	18.5289	biosynthetic process;cellular biosynthetic process;cellular macromolecule biosynthetic process;cellular macromolecule metabolic process;cellular metabolic process;cellular process;cellular protein metabolic process;macromolecule biosynthetic process;macromolecule metabolic process;metabolic process;primary metabolic process;protein metabolic process;translation	binding;nucleic acid binding;RNA binding;rRNA binding;structural constituent of ribosome;structural molecule activity	cell part;cytoplasmic part;intracellular non-membrane-bounded organelle;intracellular organelle;intracellular part;macromolecular complex;non-membrane-bounded organelle;organelle;ribonucleoprotein complex;ribosome	biosynthetic process;cellular metabolic process;cellular process;macromolecule metabolic process;metabolic process;primary metabolic process;protein metabolic process;translation	cell part;intracellular non-membrane-bounded organelle;intracellular organelle;macromolecular complex;organelle;ribonucleoprotein complex;ribosome	Ribosome	Ribosomal_S11		Completeproteome;Referenceproteome;Ribonucleoprotein;Ribosomalprotein;RNA-binding;rRNA-binding		GO:0006412;GO:0008152;GO:0009058;GO:0009059;GO:0009987;GO:0019538;GO:0034645;GO:0043170;GO:0044237;GO:0044238;GO:0044249;GO:0044260;GO:0044267	GO:0003676;GO:0003723;GO:0003735;GO:0005198;GO:0005488;GO:0019843	GO:0005840;GO:0030529;GO:0032991;GO:0043226;GO:0043228;GO:0043229;GO:0043232;GO:0044424;GO:0044444;GO:0044464	GO:0006412;GO:0008152;GO:0009058;GO:0009987;GO:0019538;GO:0043170;GO:0044237;GO:0044238	GO:0005840;GO:0030529;GO:0032991;GO:0043226;GO:0043229;GO:0043232;GO:0044464	ko03010	30S ribosomal protein S11	P59374	P59374	RS11_PSEPK	rpsK	Small ribosomal subunit protein uS11	rpsK		RS11_PSEPK			0.356721	0.463194	-0.0903296	-0.827107
12.8038	13.2527	13.2385	13.1914	13.0395	13.3203	13.4653	13.5783	amine biosynthetic process;amine metabolic process;biosynthetic process;carboxylic acid biosynthetic process;carboxylic acid metabolic process;cellular amine metabolic process;cellular amino acid biosynthetic process;cellular amino acid metabolic process;cellular biosynthetic process;cellular ketone metabolic process;cellular metabolic process;cellular modified amino acid biosynthetic process;cel…	adenyl nucleotide binding;adenyl ribonucleotide binding;ATP binding;binding;catalytic activity;cation binding;ion binding;kinase activity;magnesium ion binding;metal ion binding;nucleotide binding;phosphotransferase activity, paired acceptors;purine nucleotide binding;purine ribonucleoside triphosphate binding;purine ribonucleotide binding;ribonucleotide binding;selenide, water dikinase activity;…		amine metabolic process;biosynthetic process;cellular amino acid metabolic process;cellular ketone metabolic process;cellular metabolic process;cellular nitrogen compound metabolic process;cellular process;metabolic process;nitrogen compound metabolic process;organic acid metabolic process;primary metabolic process;small molecule metabolic process		Selenocompound metabolism	AIRS;AIRS_C		ATP-binding;Completeproteome;Kinase;Magnesium;Nucleotide-binding;Referenceproteome;Selenium;Transferase		GO:0001887;GO:0006082;GO:0006520;GO:0006575;GO:0006807;GO:0008152;GO:0008652;GO:0009058;GO:0009069;GO:0009070;GO:0009308;GO:0009309;GO:0009987;GO:0016053;GO:0016259;GO:0016260;GO:0019752;GO:0034641;GO:0042180;GO:0042398;GO:0043436;GO:0044106;GO:0044237;GO:0044238;GO:0044249;GO:0044271;GO:0044281;GO:0044283;GO:0046394	GO:0000166;GO:0000287;GO:0003824;GO:0004756;GO:0005488;GO:0005524;GO:0016301;GO:0016740;GO:0016772;GO:0016781;GO:0017076;GO:0030554;GO:0032553;GO:0032555;GO:0032559;GO:0035639;GO:0043167;GO:0043169;GO:0046872		GO:0006082;GO:0006520;GO:0006807;GO:0008152;GO:0009058;GO:0009308;GO:0009987;GO:0034641;GO:0042180;GO:0044237;GO:0044238;GO:0044281		ko00450	Selenide, water dikinase	P59392	P59392	SELD_PSEPK	selD	Selenide, water dikinase	selD		SELD_PSEPK			0.705731	0.219817	0.229253	1.45124
17.0394	17.2609	17.2663	17.367	17.3032	17.1789	17.1001	17.1502	amine biosynthetic process;amine metabolic process;biosynthetic process;carboxylic acid biosynthetic process;carboxylic acid metabolic process;cellular amine metabolic process;cellular amino acid biosynthetic process;cellular amino acid metabolic process;cellular biosynthetic process;cellular ketone metabolic process;cellular metabolic process;cellular nitrogen compound biosynthetic process;cellu…	binding;catalytic activity;cation binding;coenzyme binding;cofactor binding;histidinol dehydrogenase activity;ion binding;metal ion binding;NAD binding;nucleotide binding;oxidoreductase activity;oxidoreductase activity, acting on CH-OH group of donors;oxidoreductase activity, acting on the CH-OH group of donors, NAD or NADP as acceptor;transition metal ion binding;zinc ion binding		amine metabolic process;biosynthetic process;cellular amino acid metabolic process;cellular ketone metabolic process;cellular metabolic process;cellular nitrogen compound metabolic process;cellular process;heterocycle metabolic process;metabolic process;nitrogen compound metabolic process;organic acid metabolic process;primary metabolic process;small molecule metabolic process		Histidine metabolism	Histidinol_dh		Amino-acidbiosynthesis;Completeproteome;Histidinebiosynthesis;Metal-binding;NAD;Oxidoreductase;Referenceproteome;Zinc		GO:0000105;GO:0006082;GO:0006520;GO:0006547;GO:0006807;GO:0008152;GO:0008652;GO:0009058;GO:0009075;GO:0009076;GO:0009308;GO:0009309;GO:0009987;GO:0016053;GO:0018130;GO:0019752;GO:0034641;GO:0042180;GO:0043436;GO:0044106;GO:0044237;GO:0044238;GO:0044249;GO:0044271;GO:0044281;GO:0044283;GO:0046394;GO:0046483	GO:0000166;GO:0003824;GO:0004399;GO:0005488;GO:0008270;GO:0016491;GO:0016614;GO:0016616;GO:0043167;GO:0043169;GO:0046872;GO:0046914;GO:0048037;GO:0050662;GO:0051287		GO:0006082;GO:0006520;GO:0006807;GO:0008152;GO:0009058;GO:0009308;GO:0009987;GO:0034641;GO:0042180;GO:0044237;GO:0044238;GO:0044281;GO:0046483		ko00340	Histidinol dehydrogenase	P59400	P59400	HISX_PSEPK	hisD	Histidinol dehydrogenase	hisD		HISX_PSEPK			0.251926	0.583567	-0.0503006	-0.617082
13.7846	13.4944	13.534	13.626	13.2385	12.6341	13.3001	13.2411	biological regulation;biosynthetic process;cell communication;cellular biosynthetic process;cellular macromolecule biosynthetic process;cellular macromolecule metabolic process;cellular metabolic process;cellular nitrogen compound metabolic process;cellular process;cellular response to external stimulus;cellular response to extracellular stimulus;cellular response to stimulus;cellular response to…	binding;catalytic activity;DNA binding;endopeptidase activity;hydrolase activity;nucleic acid binding;peptidase activity;peptidase activity, acting on L-amino acid peptides;serine hydrolase activity;serine-type endopeptidase activity;serine-type peptidase activity		biological regulation;biosynthetic process;cell communication;cellular metabolic process;cellular nitrogen compound metabolic process;cellular process;DNA metabolic process;DNA repair;DNA replication;macromolecule metabolic process;metabolic process;nitrogen compound metabolic process;nucleobase-containing compound metabolic process;primary metabolic process;response to DNA damage stimulus;respon…			LexA_DNA_bind;Peptidase_S24		Autocatalyticcleavage;Completeproteome;DNA-binding;DNAdamage;DNArepair;DNAreplication;Hydrolase;Referenceproteome;Repressor;SOSresponse;Transcription;Transcriptionregulation		GO:0006139;GO:0006259;GO:0006260;GO:0006281;GO:0006351;GO:0006355;GO:0006807;GO:0006950;GO:0006974;GO:0007154;GO:0008152;GO:0009058;GO:0009059;GO:0009432;GO:0009605;GO:0009889;GO:0009890;GO:0009892;GO:0009987;GO:0009991;GO:0010468;GO:0010556;GO:0010558;GO:0010605;GO:0010629;GO:0016070;GO:0019219;GO:0019222;GO:0031323;GO:0031324;GO:0031326;GO:0031327;GO:0031668;GO:0032774;GO:0033554;GO:0034641;GO:…	GO:0003676;GO:0003677;GO:0003824;GO:0004175;GO:0004252;GO:0005488;GO:0008233;GO:0008236;GO:0016787;GO:0017171;GO:0070011		GO:0006139;GO:0006259;GO:0006260;GO:0006281;GO:0006807;GO:0006950;GO:0006974;GO:0007154;GO:0008152;GO:0009058;GO:0009605;GO:0009987;GO:0009991;GO:0016070;GO:0034641;GO:0043170;GO:0044237;GO:0044238;GO:0050896;GO:0065007			LexA repressor 2	P59479	P59479	LEXA2_PSEPK	lexA2	LexA repressor 2	lexA2		LEXA2_PSEPK	+	start_0.5PQQ_start_DMSO	1.60923	0.0377719	-0.506299	-2.98144
17.2966	17.2024	17.2339	16.9908	16.6839	16.3662	16.7024	17.1192							DUF520		Completeproteome;Referenceproteome								UPF0234 protein PP_1352	P59560	P59560	Y1352_PSEPK	PP_1352	UPF0234 protein PP_1352	PP_1352		Y1352_PSEPK	+	start_0.5PQQ_start_DMSO	1.48042	0.0463993	-0.462981	-2.75479
19.2324	19.3763	19.5296	19.6097	19.5456	19.9468	19.5799	19.507	amine biosynthetic process;amine metabolic process;arginine biosynthetic process;arginine metabolic process;biosynthetic process;carboxylic acid biosynthetic process;carboxylic acid metabolic process;cellular amine metabolic process;cellular amino acid biosynthetic process;cellular amino acid metabolic process;cellular biosynthetic process;cellular ketone metabolic process;cellular metabolic proc…	adenyl nucleotide binding;adenyl ribonucleotide binding;argininosuccinate synthase activity;ATP binding;binding;catalytic activity;ligase activity;ligase activity, forming carbon-nitrogen bonds;nucleotide binding;purine nucleotide binding;purine ribonucleoside triphosphate binding;purine ribonucleotide binding;ribonucleotide binding	cell part;cytoplasm;intracellular part	amine metabolic process;biosynthetic process;cellular amino acid metabolic process;cellular ketone metabolic process;cellular metabolic process;cellular nitrogen compound metabolic process;cellular process;metabolic process;nitrogen compound metabolic process;organic acid metabolic process;primary metabolic process;small molecule metabolic process	cell part;cytoplasm	Alanine, aspartate and glutamate metabolism;Arginine and proline metabolism	Arginosuc_synth		Amino-acidbiosynthesis;Argininebiosynthesis;ATP-binding;Completeproteome;Cytoplasm;Ligase;Nucleotide-binding;Referenceproteome		GO:0006082;GO:0006520;GO:0006525;GO:0006526;GO:0006807;GO:0008152;GO:0008652;GO:0009058;GO:0009064;GO:0009084;GO:0009308;GO:0009309;GO:0009987;GO:0016053;GO:0019752;GO:0034641;GO:0042180;GO:0043436;GO:0044106;GO:0044237;GO:0044238;GO:0044249;GO:0044271;GO:0044281;GO:0044283;GO:0046394	GO:0000166;GO:0003824;GO:0004055;GO:0005488;GO:0005524;GO:0016874;GO:0016879;GO:0017076;GO:0030554;GO:0032553;GO:0032555;GO:0032559;GO:0035639	GO:0005737;GO:0044424;GO:0044464	GO:0006082;GO:0006520;GO:0006807;GO:0008152;GO:0009058;GO:0009308;GO:0009987;GO:0034641;GO:0042180;GO:0044237;GO:0044238;GO:0044281	GO:0005737;GO:0044464	ko00250;ko00330	Argininosuccinate synthase	P59604	P59604	ASSY_PSEPK	argG	Argininosuccinate synthase	argG		ASSY_PSEPK			0.780734	0.189339	0.207831	1.57784
17.3317	17.3852	17.3804	17.4737	17.3716	17.4463	17.3444	17.234	amine biosynthetic process;amine metabolic process;arginine biosynthetic process;arginine metabolic process;biosynthetic process;carboxylic acid biosynthetic process;carboxylic acid metabolic process;cellular amine metabolic process;cellular amino acid biosynthetic process;cellular amino acid metabolic process;cellular biosynthetic process;cellular ketone metabolic process;cellular metabolic proc…	acetyl-CoA:L-glutamate N-acetyltransferase activity;acetyltransferase activity;catalytic activity;glutamate N-acetyltransferase activity;N-acetyltransferase activity;N-acyltransferase activity;transferase activity;transferase activity, transferring acyl groups;transferase activity, transferring acyl groups other than amino-acyl groups	cell part;cytoplasm;intracellular part	amine metabolic process;biosynthetic process;cellular amino acid metabolic process;cellular ketone metabolic process;cellular metabolic process;cellular nitrogen compound metabolic process;cellular process;metabolic process;nitrogen compound metabolic process;organic acid metabolic process;primary metabolic process;small molecule metabolic process	cell part;cytoplasm	Arginine and proline metabolism	ArgJ		Acyltransferase;Amino-acidbiosynthesis;Argininebiosynthesis;Autocatalyticcleavage;Completeproteome;Cytoplasm;Multifunctionalenzyme;Referenceproteome;Transferase		GO:0006082;GO:0006520;GO:0006525;GO:0006526;GO:0006807;GO:0008152;GO:0008652;GO:0009058;GO:0009064;GO:0009084;GO:0009308;GO:0009309;GO:0009987;GO:0016053;GO:0019752;GO:0034641;GO:0042180;GO:0043436;GO:0044106;GO:0044237;GO:0044238;GO:0044249;GO:0044271;GO:0044281;GO:0044283;GO:0046394	GO:0003824;GO:0004042;GO:0004358;GO:0008080;GO:0016407;GO:0016410;GO:0016740;GO:0016746;GO:0016747	GO:0005737;GO:0044424;GO:0044464	GO:0006082;GO:0006520;GO:0006807;GO:0008152;GO:0009058;GO:0009308;GO:0009987;GO:0034641;GO:0042180;GO:0044237;GO:0044238;GO:0044281	GO:0005737;GO:0044464	ko00330	Amino-acid acetyltransferase;Arginine biosynthesis bifunctional protein ArgJ;Arginine biosynthesis bifunctional protein ArgJ alpha chain;Arginine biosynthesis bifunctional protein ArgJ beta chain;Glutamate N-acetyltransferase	P59612	P59612	ARGJ_PSEPK	argJ	Arginine biosynthesis bifunctional protein ArgJ	argJ		ARGJ_PSEPK			0.355414	0.464622	-0.0437088	-0.824583
17.158	17.3964	17.3189	17.1746	17.4313	17.0943	17.4452	17.4185	amine biosynthetic process;amine metabolic process;arginine biosynthetic process;arginine biosynthetic process via ornithine;arginine metabolic process;biosynthetic process;carboxylic acid biosynthetic process;carboxylic acid metabolic process;cellular amine metabolic process;cellular amino acid biosynthetic process;cellular amino acid metabolic process;cellular biosynthetic process;cellular keto…	amidine-lyase activity;argininosuccinate lyase activity;carbon-nitrogen lyase activity;catalytic activity;lyase activity	cell part;cytoplasm;intracellular part	amine metabolic process;biosynthetic process;cellular amino acid metabolic process;cellular ketone metabolic process;cellular metabolic process;cellular nitrogen compound metabolic process;cellular process;metabolic process;nitrogen compound metabolic process;organic acid metabolic process;primary metabolic process;small molecule metabolic process	cell part;cytoplasm	Alanine, aspartate and glutamate metabolism;Arginine and proline metabolism	ASL_C2;Lyase_1		Amino-acidbiosynthesis;Argininebiosynthesis;Completeproteome;Cytoplasm;Lyase;Referenceproteome		GO:0006082;GO:0006520;GO:0006525;GO:0006526;GO:0006591;GO:0006807;GO:0008152;GO:0008652;GO:0009058;GO:0009064;GO:0009084;GO:0009308;GO:0009309;GO:0009987;GO:0016053;GO:0019752;GO:0034641;GO:0042180;GO:0042450;GO:0043436;GO:0044106;GO:0044237;GO:0044238;GO:0044249;GO:0044271;GO:0044281;GO:0044283;GO:0046394	GO:0003824;GO:0004056;GO:0016829;GO:0016840;GO:0016842	GO:0005737;GO:0044424;GO:0044464	GO:0006082;GO:0006520;GO:0006807;GO:0008152;GO:0009058;GO:0009308;GO:0009987;GO:0034641;GO:0042180;GO:0044237;GO:0044238;GO:0044281	GO:0005737;GO:0044464	ko00250;ko00330	Argininosuccinate lyase	P59618	P59618	ARLY_PSEPK	argH	Argininosuccinate lyase	argH		ARLY_PSEPK			0.360696	0.458678	0.0853696	0.834773
18.7861	18.5704	18.7078	18.7502	18.1276	18.3834	18.0241	18.2618		binding;nucleic acid binding;RNA binding;translation factor activity, nucleic acid binding;translation initiation factor activity	cell part;cytoplasm;intracellular part		cell part;cytoplasm		eIF-1a		Completeproteome;Cytoplasm;Initiationfactor;Proteinbiosynthesis;Referenceproteome			GO:0003676;GO:0003723;GO:0003743;GO:0005488;GO:0008135	GO:0005737;GO:0044424;GO:0044464		GO:0005737;GO:0044464		Translation initiation factor IF-1	P65117	P65117	IF1_PSEPK	infA	Translation initiation factor IF-1	infA		IF1_PSEPK	+	start_0.5PQQ_start_DMSO	2.8257	0.00280263	-0.504377	-5.51501
18.031	18.2753	18.4837	17.9705	18.4394	18.2724	18.3528	18.2788	asexual reproduction;barrier septum formation;cellular component assembly;cellular component assembly at cellular level;cellular component organization;cellular component organization at cellular level;cellular component organization or biogenesis;cellular component organization or biogenesis at cellular level;cellular macromolecular complex assembly;cellular macromolecular complex subunit organi…	binding;catalytic activity;GTP binding;GTPase activity;guanyl nucleotide binding;guanyl ribonucleotide binding;hydrolase activity;hydrolase activity, acting on acid anhydrides;hydrolase activity, acting on acid anhydrides, in phosphorus-containing anhydrides;nucleoside-triphosphatase activity;nucleotide binding;purine nucleotide binding;purine ribonucleoside triphosphate binding;purine ribonucleo…	cell division site;cell part;cytoplasm;intracellular part;macromolecular complex;protein complex	cellular component assembly;cellular component organization;cellular macromolecular complex assembly;cellular process;cytokinesis;macromolecular complex assembly;protein complex assembly;protein polymerization;reproduction	cell division site;cell part;cytoplasm;macromolecular complex;protein complex	Cell cycle - Caulobacter	FtsZ_C;Tubulin		Cellcycle;Celldivision;Completeproteome;Cytoplasm;GTP-binding;Nucleotide-binding;Referenceproteome;Septation		GO:0000003;GO:0000910;GO:0000917;GO:0006461;GO:0009987;GO:0016043;GO:0019954;GO:0022607;GO:0032505;GO:0032506;GO:0034621;GO:0034622;GO:0043093;GO:0043623;GO:0043933;GO:0051258;GO:0065003;GO:0071822;GO:0071840;GO:0071841;GO:0071842;GO:0071844	GO:0000166;GO:0003824;GO:0003924;GO:0005488;GO:0005525;GO:0016462;GO:0016787;GO:0016817;GO:0016818;GO:0017076;GO:0017111;GO:0019001;GO:0032553;GO:0032555;GO:0032561;GO:0035639	GO:0005737;GO:0032153;GO:0032991;GO:0043234;GO:0044424;GO:0044464	GO:0000003;GO:0000910;GO:0006461;GO:0009987;GO:0016043;GO:0022607;GO:0034622;GO:0051258;GO:0065003	GO:0005737;GO:0032153;GO:0032991;GO:0043234;GO:0044464	ko04112	Cell division protein FtsZ	Q59692	Q59692	FTSZ_PSEPK	ftsZ	Cell division protein FtsZ	ftsZ		FTSZ_PSEPK			0.544785	0.309067	0.145749	1.17302
11.4107	11.1661	11.4787	11.4435	11.3331	10.9695	11.4498	10.9954	biosynthetic process;cellular biosynthetic process;cellular macromolecule biosynthetic process;cellular macromolecule metabolic process;cellular metabolic process;cellular nitrogen compound metabolic process;cellular process;macromolecule biosynthetic process;macromolecule metabolic process;metabolic process;nitrogen compound metabolic process;nucleic acid metabolic process;nucleobase-containing …	binding;DNA binding;nucleic acid binding;nucleic acid binding transcription factor activity;sequence-specific DNA binding transcription factor activity		biosynthetic process;cellular metabolic process;cellular nitrogen compound metabolic process;cellular process;macromolecule metabolic process;metabolic process;nitrogen compound metabolic process;nucleobase-containing compound metabolic process;primary metabolic process;RNA metabolic process			HTH_1;LysR_substrate		Completeproteome;DNA-binding;Referenceproteome;Transcription;Transcriptionregulation		GO:0006139;GO:0006351;GO:0006807;GO:0008152;GO:0009058;GO:0009059;GO:0009987;GO:0016070;GO:0032774;GO:0034641;GO:0034645;GO:0043170;GO:0044237;GO:0044238;GO:0044249;GO:0044260;GO:0090304	GO:0001071;GO:0003676;GO:0003677;GO:0003700;GO:0005488		GO:0006139;GO:0006807;GO:0008152;GO:0009058;GO:0009987;GO:0016070;GO:0034641;GO:0043170;GO:0044237;GO:0044238				Q7CCB3	Q7CCB3	Q7CCB3_PSEPK	PP_4494	LysR-type transcriptional activator protein	PP_4494		Q7CCB3_PSEPK			0.642211	0.251175	-0.187825	-1.34274
12.4973	12.5892	12.5532	12.5237	12.7717	12.6079	12.68	12.4599							DDE_Tnp_IS66;LZ_Tnp_IS66;zf-IS66		Completeproteome;Referenceproteome									Q877J9	Q877J9;Q88FW3	Q877J9_PSEPK	PP_3501	Transposase			Q877J9_PSEPK			0.614592	0.26448	0.08901	1.29508
13.6649	13.4745	13.4657	13.8099	13.458	13.4092	13.5282	13.6028							DDE_Tnp_IS66;LZ_Tnp_IS66;zf-IS66		Completeproteome;Referenceproteome									Q877K0	Q877K0	Q877K0_PSEPK	PP_3114	Transposase			Q877K0_PSEPK			0.516384	0.327289	-0.104195	-1.12258
14.228	14.3076	14.2336	14.5376	14.5946	14.6602	14.5445	14.4746							DDE_Tnp_IS66;LZ_Tnp_IS66;zf-IS66		Completeproteome;Referenceproteome									Q877Q0;Q88FK3	Q877Q0;Q88FK3	Q877Q0_PSEPK;Q88FK3_PSEPK	PP_0637;PP_4091	Transposase	PP_4091		Q877Q0_PSEPK;Q88FK3_PSEPK	+	start_0.5PQQ_start_DMSO	1.57979	0.0393082	0.241757	2.92917
17.234	16.986	16.9765	17.3637	16.8605	17.0829	16.8706	16.8704		binding;catalytic activity;cation binding;coenzyme binding;cofactor binding;ion binding;magnesium ion binding;metal ion binding;thiamine pyrophosphate binding;vitamin binding				Butanoate metabolism;C5-Branched dibasic acid metabolism;Pantothenate and CoA biosynthesis;Valine, leucine and isoleucine biosynthesis	TPP_enzyme_C;TPP_enzyme_M;TPP_enzyme_N		Completeproteome;Referenceproteome;Thiaminepyrophosphate			GO:0000287;GO:0003824;GO:0005488;GO:0019842;GO:0030976;GO:0043167;GO:0043169;GO:0046872;GO:0048037;GO:0050662				ko00290;ko00650;ko00660;ko00770		Q877U6	Q877U6	Q877U6_PSEPK	PP_1157	Acetolactate synthase			Q877U6_PSEPK			1.03225	0.114129	-0.218962	-1.99675
14.8695	14.926	14.8249	14.8388	14.8038	14.8744	14.7954	14.7125	cellular macromolecule metabolic process;cellular metabolic process;cellular nitrogen compound metabolic process;cellular process;DNA metabolic process;DNA recombination;macromolecule metabolic process;metabolic process;nitrogen compound metabolic process;nucleic acid metabolic process;nucleobase-containing compound metabolic process;primary metabolic process;transposition;transposition, DNA-medi…	binding;catalytic activity;DNA binding;nucleic acid binding;transposase activity		cellular metabolic process;cellular nitrogen compound metabolic process;cellular process;DNA metabolic process;DNA recombination;macromolecule metabolic process;metabolic process;nitrogen compound metabolic process;nucleobase-containing compound metabolic process;primary metabolic process;transposition			DDE_Tnp_1		Completeproteome;Referenceproteome		GO:0006139;GO:0006259;GO:0006310;GO:0006313;GO:0006807;GO:0008152;GO:0009987;GO:0032196;GO:0034641;GO:0043170;GO:0044237;GO:0044238;GO:0044260;GO:0090304	GO:0003676;GO:0003677;GO:0003824;GO:0004803;GO:0005488		GO:0006139;GO:0006259;GO:0006310;GO:0006807;GO:0008152;GO:0009987;GO:0032196;GO:0034641;GO:0043170;GO:0044237;GO:0044238				Q877V8	Q877V8	Q877V8_PSEPK	PP_1865	Transposase			Q877V8_PSEPK			0.857741	0.161509	-0.0682762	-1.70666
12.8636	12.0296	12.3229	13.2931	12.754	13.0009	13.1643	13.346	ATP biosynthetic process;ATP metabolic process;ATP synthesis coupled proton transport;biosynthetic process;cation transport;cellular biosynthetic process;cellular metabolic process;cellular nitrogen compound biosynthetic process;cellular nitrogen compound metabolic process;cellular process;energy coupled proton transport, down electrochemical gradient;establishment of localization;heterocycle bio…	cation transmembrane transporter activity;hydrogen ion transmembrane transporter activity;hydrogen ion transporting ATP synthase activity, rotational mechanism;inorganic cation transmembrane transporter activity;ion transmembrane transporter activity;monovalent inorganic cation transmembrane transporter activity;substrate-specific transmembrane transporter activity;substrate-specific transporter …	cell part;integral to membrane;intracellular part;intrinsic to membrane;macromolecular complex;membrane;membrane part;plasma membrane;protein complex;proton-transporting ATP synthase complex, coupling factor F(o);proton-transporting two-sector ATPase complex, proton-transporting domain	biosynthetic process;cellular metabolic process;cellular nitrogen compound metabolic process;cellular process;establishment of localization;heterocycle metabolic process;hydrogen transport;ion transport;metabolic process;nitrogen compound metabolic process;nucleobase-containing compound metabolic process;nucleobase-containing small molecule metabolic process;nucleotide metabolic process;primary m…	cell part;macromolecular complex;membrane;plasma membrane;protein complex	Oxidative phosphorylation;Photosynthesis	ATP-synt_A		ATPsynthesis;Cellinnermembrane;Cellmembrane;CF(0);Completeproteome;Hydrogeniontransport;Iontransport;Membrane;Referenceproteome;Transmembrane;Transmembranehelix;Transport		GO:0006139;GO:0006163;GO:0006164;GO:0006753;GO:0006754;GO:0006807;GO:0006810;GO:0006811;GO:0006812;GO:0006818;GO:0008152;GO:0009058;GO:0009117;GO:0009141;GO:0009142;GO:0009144;GO:0009145;GO:0009150;GO:0009152;GO:0009165;GO:0009199;GO:0009201;GO:0009205;GO:0009206;GO:0009259;GO:0009260;GO:0009987;GO:0015672;GO:0015985;GO:0015986;GO:0015992;GO:0018130;GO:0034220;GO:0034641;GO:0034654;GO:0042777;GO:…	GO:0005215;GO:0008324;GO:0015075;GO:0015077;GO:0015078;GO:0022857;GO:0022890;GO:0022891;GO:0022892;GO:0046933	GO:0005886;GO:0016020;GO:0016021;GO:0031224;GO:0032991;GO:0033177;GO:0043234;GO:0044424;GO:0044425;GO:0044464;GO:0045263	GO:0006139;GO:0006807;GO:0006810;GO:0006811;GO:0006818;GO:0008152;GO:0009058;GO:0009117;GO:0009987;GO:0034641;GO:0044237;GO:0044238;GO:0044281;GO:0046483;GO:0051234;GO:0055085;GO:0055086	GO:0005886;GO:0016020;GO:0032991;GO:0043234;GO:0044464	ko00190;ko00195	ATP synthase subunit a	Q88BW8	Q88BW8	ATP6_PSEPK	atpB	ATP synthase subunit a	atpB		ATP6_PSEPK			0.690388	0.227567	0.439012	1.42516
17.0152	16.7823	16.9658	17.5519	17.4266	17.6089	17.3815	17.6831	ATP biosynthetic process;ATP hydrolysis coupled proton transport;ATP metabolic process;ATP synthesis coupled proton transport;biosynthetic process;cation transport;cellular biosynthetic process;cellular metabolic process;cellular nitrogen compound biosynthetic process;cellular nitrogen compound metabolic process;cellular process;energy coupled proton transport, against electrochemical gradient;en…	binding;cation transmembrane transporter activity;hydrogen ion transmembrane transporter activity;inorganic cation transmembrane transporter activity;ion transmembrane transporter activity;lipid binding;monovalent inorganic cation transmembrane transporter activity;substrate-specific transmembrane transporter activity;substrate-specific transporter activity;transmembrane transporter activity;tran…	cell part;integral to membrane;intracellular part;intrinsic to membrane;macromolecular complex;membrane;membrane part;plasma membrane;protein complex;proton-transporting ATP synthase complex, coupling factor F(o);proton-transporting two-sector ATPase complex, proton-transporting domain	biosynthetic process;cellular metabolic process;cellular nitrogen compound metabolic process;cellular process;establishment of localization;heterocycle metabolic process;hydrogen transport;ion transport;metabolic process;nitrogen compound metabolic process;nucleobase-containing compound metabolic process;nucleobase-containing small molecule metabolic process;nucleotide metabolic process;primary m…	cell part;macromolecular complex;membrane;plasma membrane;protein complex	Oxidative phosphorylation;Photosynthesis	ATP-synt_C		ATPsynthesis;Cellinnermembrane;Cellmembrane;CF(0);Completeproteome;Hydrogeniontransport;Iontransport;Lipid-binding;Membrane;Referenceproteome;Transmembrane;Transmembranehelix;Transport		GO:0006139;GO:0006163;GO:0006164;GO:0006753;GO:0006754;GO:0006807;GO:0006810;GO:0006811;GO:0006812;GO:0006818;GO:0008152;GO:0009058;GO:0009117;GO:0009141;GO:0009142;GO:0009144;GO:0009145;GO:0009150;GO:0009152;GO:0009165;GO:0009199;GO:0009201;GO:0009205;GO:0009206;GO:0009259;GO:0009260;GO:0009987;GO:0015672;GO:0015985;GO:0015986;GO:0015988;GO:0015991;GO:0015992;GO:0018130;GO:0034220;GO:0034641;GO:…	GO:0005215;GO:0005488;GO:0008289;GO:0008324;GO:0015075;GO:0015077;GO:0015078;GO:0022857;GO:0022890;GO:0022891;GO:0022892	GO:0005886;GO:0016020;GO:0016021;GO:0031224;GO:0032991;GO:0033177;GO:0043234;GO:0044424;GO:0044425;GO:0044464;GO:0045263	GO:0006139;GO:0006807;GO:0006810;GO:0006811;GO:0006818;GO:0008152;GO:0009058;GO:0009117;GO:0009987;GO:0034641;GO:0044237;GO:0044238;GO:0044281;GO:0046483;GO:0051234;GO:0055085;GO:0055086	GO:0005886;GO:0016020;GO:0032991;GO:0043234;GO:0044464	ko00190;ko00195	ATP synthase subunit c	Q88BW9	Q88BW9	ATPL_PSEPK	atpE	ATP synthase subunit c	atpE		ATPL_PSEPK			1.31604	0.0653115	0.446204	2.47238
18.0422	18.8855	17.9056	17.5053	18.796	17.8556	18.564	18.1542	ATP biosynthetic process;ATP metabolic process;ATP synthesis coupled proton transport;biosynthetic process;cation transport;cellular biosynthetic process;cellular metabolic process;cellular nitrogen compound biosynthetic process;cellular nitrogen compound metabolic process;cellular process;energy coupled proton transport, down electrochemical gradient;establishment of localization;heterocycle bio…	cation transmembrane transporter activity;hydrogen ion transmembrane transporter activity;hydrogen ion transporting ATP synthase activity, rotational mechanism;inorganic cation transmembrane transporter activity;ion transmembrane transporter activity;monovalent inorganic cation transmembrane transporter activity;substrate-specific transmembrane transporter activity;substrate-specific transporter …	cell part;integral to membrane;intracellular part;intrinsic to membrane;macromolecular complex;membrane;membrane part;plasma membrane;protein complex;proton-transporting ATP synthase complex, coupling factor F(o);proton-transporting two-sector ATPase complex, proton-transporting domain	biosynthetic process;cellular metabolic process;cellular nitrogen compound metabolic process;cellular process;establishment of localization;heterocycle metabolic process;hydrogen transport;ion transport;metabolic process;nitrogen compound metabolic process;nucleobase-containing compound metabolic process;nucleobase-containing small molecule metabolic process;nucleotide metabolic process;primary m…	cell part;macromolecular complex;membrane;plasma membrane;protein complex	Oxidative phosphorylation;Photosynthesis	ATP-synt_B		ATPsynthesis;Cellinnermembrane;Cellmembrane;CF(0);Completeproteome;Hydrogeniontransport;Iontransport;Membrane;Referenceproteome;Transmembrane;Transmembranehelix;Transport		GO:0006139;GO:0006163;GO:0006164;GO:0006753;GO:0006754;GO:0006807;GO:0006810;GO:0006811;GO:0006812;GO:0006818;GO:0008152;GO:0009058;GO:0009117;GO:0009141;GO:0009142;GO:0009144;GO:0009145;GO:0009150;GO:0009152;GO:0009165;GO:0009199;GO:0009201;GO:0009205;GO:0009206;GO:0009259;GO:0009260;GO:0009987;GO:0015672;GO:0015985;GO:0015986;GO:0015992;GO:0018130;GO:0034220;GO:0034641;GO:0034654;GO:0042777;GO:…	GO:0005215;GO:0008324;GO:0015075;GO:0015077;GO:0015078;GO:0022857;GO:0022890;GO:0022891;GO:0022892;GO:0046933	GO:0005886;GO:0016020;GO:0016021;GO:0031224;GO:0032991;GO:0033177;GO:0043234;GO:0044424;GO:0044425;GO:0044464;GO:0045263	GO:0006139;GO:0006807;GO:0006810;GO:0006811;GO:0006818;GO:0008152;GO:0009058;GO:0009117;GO:0009987;GO:0034641;GO:0044237;GO:0044238;GO:0044281;GO:0046483;GO:0051234;GO:0055085;GO:0055086	GO:0005886;GO:0016020;GO:0032991;GO:0043234;GO:0044464	ko00190;ko00195	ATP synthase subunit b	Q88BX0	Q88BX0	ATPF_PSEPK	atpF	ATP synthase subunit b	atpF		ATPF_PSEPK			0.302305	0.524872	0.257808	0.720114
16.5526	17.3557	16.5835	16.4824	16.9566	16.1724	16.9	16.525	ATP biosynthetic process;ATP metabolic process;ATP synthesis coupled proton transport;biosynthetic process;cation transport;cellular biosynthetic process;cellular metabolic process;cellular nitrogen compound biosynthetic process;cellular nitrogen compound metabolic process;cellular process;energy coupled proton transport, down electrochemical gradient;establishment of localization;heterocycle bio…	cation transmembrane transporter activity;hydrogen ion transmembrane transporter activity;hydrogen ion transporting ATP synthase activity, rotational mechanism;inorganic cation transmembrane transporter activity;ion transmembrane transporter activity;monovalent inorganic cation transmembrane transporter activity;substrate-specific transmembrane transporter activity;substrate-specific transporter …	cell part;intracellular part;macromolecular complex;membrane;membrane part;plasma membrane;protein complex;proton-transporting ATP synthase complex, catalytic core F(1);proton-transporting two-sector ATPase complex, catalytic domain	biosynthetic process;cellular metabolic process;cellular nitrogen compound metabolic process;cellular process;establishment of localization;heterocycle metabolic process;hydrogen transport;ion transport;metabolic process;nitrogen compound metabolic process;nucleobase-containing compound metabolic process;nucleobase-containing small molecule metabolic process;nucleotide metabolic process;primary m…	cell part;macromolecular complex;membrane;plasma membrane;protein complex	Oxidative phosphorylation;Photosynthesis	OSCP		ATPsynthesis;Cellinnermembrane;Cellmembrane;CF(1);Completeproteome;Hydrogeniontransport;Iontransport;Membrane;Referenceproteome;Transport		GO:0006139;GO:0006163;GO:0006164;GO:0006753;GO:0006754;GO:0006807;GO:0006810;GO:0006811;GO:0006812;GO:0006818;GO:0008152;GO:0009058;GO:0009117;GO:0009141;GO:0009142;GO:0009144;GO:0009145;GO:0009150;GO:0009152;GO:0009165;GO:0009199;GO:0009201;GO:0009205;GO:0009206;GO:0009259;GO:0009260;GO:0009987;GO:0015672;GO:0015985;GO:0015986;GO:0015992;GO:0018130;GO:0034220;GO:0034641;GO:0034654;GO:0042777;GO:…	GO:0005215;GO:0008324;GO:0015075;GO:0015077;GO:0015078;GO:0022857;GO:0022890;GO:0022891;GO:0022892;GO:0046933	GO:0005886;GO:0016020;GO:0032991;GO:0033178;GO:0043234;GO:0044424;GO:0044425;GO:0044464;GO:0045261	GO:0006139;GO:0006807;GO:0006810;GO:0006811;GO:0006818;GO:0008152;GO:0009058;GO:0009117;GO:0009987;GO:0034641;GO:0044237;GO:0044238;GO:0044281;GO:0046483;GO:0051234;GO:0055085;GO:0055086	GO:0005886;GO:0016020;GO:0032991;GO:0043234;GO:0044464	ko00190;ko00195	ATP synthase subunit delta	Q88BX1	Q88BX1	ATPD_PSEPK	atpH	ATP synthase subunit delta	atpH		ATPD_PSEPK			0.145577	0.740226	-0.105053	-0.382613
19.6915	19.9264	20.0359	19.8076	19.9207	19.8503	19.9767	19.8642	ATP biosynthetic process;ATP hydrolysis coupled proton transport;ATP metabolic process;ATP synthesis coupled proton transport;biosynthetic process;cation transport;cellular biosynthetic process;cellular metabolic process;cellular nitrogen compound biosynthetic process;cellular nitrogen compound metabolic process;cellular process;energy coupled proton transport, against electrochemical gradient;en…	active transmembrane transporter activity;adenyl nucleotide binding;adenyl ribonucleotide binding;ATP binding;ATPase activity;ATPase activity, coupled;ATPase activity, coupled to movement of substances;ATPase activity, coupled to transmembrane movement of ions;ATPase activity, coupled to transmembrane movement of substances;binding;catalytic activity;cation transmembrane transporter activity;cati…	cell part;intracellular part;macromolecular complex;membrane;membrane part;plasma membrane;protein complex;proton-transporting ATP synthase complex, catalytic core F(1);proton-transporting two-sector ATPase complex, catalytic domain	biosynthetic process;cellular metabolic process;cellular nitrogen compound metabolic process;cellular process;establishment of localization;heterocycle metabolic process;hydrogen transport;ion transport;metabolic process;nitrogen compound metabolic process;nucleobase-containing compound metabolic process;nucleobase-containing small molecule metabolic process;nucleotide metabolic process;primary m…	cell part;macromolecular complex;membrane;plasma membrane;protein complex	Oxidative phosphorylation;Photosynthesis	ATP-synt_ab;ATP-synt_ab_C;ATP-synt_ab_N		ATP-binding;ATPsynthesis;Cellinnermembrane;Cellmembrane;CF(1);Completeproteome;Hydrogeniontransport;Hydrolase;Iontransport;Membrane;Nucleotide-binding;Referenceproteome;Transport		GO:0006139;GO:0006163;GO:0006164;GO:0006753;GO:0006754;GO:0006807;GO:0006810;GO:0006811;GO:0006812;GO:0006818;GO:0008152;GO:0009058;GO:0009117;GO:0009141;GO:0009142;GO:0009144;GO:0009145;GO:0009150;GO:0009152;GO:0009165;GO:0009199;GO:0009201;GO:0009205;GO:0009206;GO:0009259;GO:0009260;GO:0009987;GO:0015672;GO:0015985;GO:0015986;GO:0015988;GO:0015991;GO:0015992;GO:0018130;GO:0034220;GO:0034641;GO:…	GO:0000166;GO:0003824;GO:0005215;GO:0005488;GO:0005524;GO:0008324;GO:0015075;GO:0015077;GO:0015078;GO:0015399;GO:0015405;GO:0016462;GO:0016787;GO:0016817;GO:0016818;GO:0016820;GO:0016887;GO:0017076;GO:0017111;GO:0019829;GO:0022804;GO:0022857;GO:0022890;GO:0022891;GO:0022892;GO:0030554;GO:0032553;GO:0032555;GO:0032559;GO:0035639;GO:0042623;GO:0042625;GO:0042626;GO:0043492;GO:0046933;GO:0046961	GO:0005886;GO:0016020;GO:0032991;GO:0033178;GO:0043234;GO:0044424;GO:0044425;GO:0044464;GO:0045261	GO:0006139;GO:0006807;GO:0006810;GO:0006811;GO:0006818;GO:0008152;GO:0009058;GO:0009117;GO:0009987;GO:0034641;GO:0044237;GO:0044238;GO:0044281;GO:0046483;GO:0051234;GO:0055085;GO:0055086	GO:0005886;GO:0016020;GO:0032991;GO:0043234;GO:0044464	ko00190;ko00195	ATP synthase subunit alpha	Q88BX2	Q88BX2	ATPA_PSEPK	atpA	ATP synthase subunit alpha	atpA		ATPA_PSEPK			0.184474	0.676687	0.0376258	0.471527
17.5086	17.7844	17.6824	17.8192	17.9692	17.5979	17.9403	17.8897	ATP biosynthetic process;ATP metabolic process;ATP synthesis coupled proton transport;biosynthetic process;cation transport;cellular biosynthetic process;cellular metabolic process;cellular nitrogen compound biosynthetic process;cellular nitrogen compound metabolic process;cellular process;energy coupled proton transport, down electrochemical gradient;establishment of localization;heterocycle bio…	active transmembrane transporter activity;adenyl nucleotide binding;adenyl ribonucleotide binding;ATP binding;ATPase activity;ATPase activity, coupled;ATPase activity, coupled to movement of substances;ATPase activity, coupled to transmembrane movement of ions;ATPase activity, coupled to transmembrane movement of substances;binding;catalytic activity;cation transmembrane transporter activity;cati…	cell part;intracellular part;macromolecular complex;membrane;membrane part;plasma membrane;protein complex;proton-transporting ATP synthase complex, catalytic core F(1);proton-transporting two-sector ATPase complex, catalytic domain	biosynthetic process;cellular metabolic process;cellular nitrogen compound metabolic process;cellular process;establishment of localization;heterocycle metabolic process;hydrogen transport;ion transport;metabolic process;nitrogen compound metabolic process;nucleobase-containing compound metabolic process;nucleobase-containing small molecule metabolic process;nucleotide metabolic process;primary m…	cell part;macromolecular complex;membrane;plasma membrane;protein complex	Oxidative phosphorylation;Photosynthesis	ATP-synt		ATPsynthesis;Cellinnermembrane;Cellmembrane;CF(1);Completeproteome;Hydrogeniontransport;Iontransport;Membrane;Referenceproteome;Transport		GO:0006139;GO:0006163;GO:0006164;GO:0006753;GO:0006754;GO:0006807;GO:0006810;GO:0006811;GO:0006812;GO:0006818;GO:0008152;GO:0009058;GO:0009117;GO:0009141;GO:0009142;GO:0009144;GO:0009145;GO:0009150;GO:0009152;GO:0009165;GO:0009199;GO:0009201;GO:0009205;GO:0009206;GO:0009259;GO:0009260;GO:0009987;GO:0015672;GO:0015985;GO:0015986;GO:0015992;GO:0018130;GO:0034220;GO:0034641;GO:0034654;GO:0042777;GO:…	GO:0000166;GO:0003824;GO:0005215;GO:0005488;GO:0005524;GO:0008324;GO:0015075;GO:0015077;GO:0015078;GO:0015399;GO:0015405;GO:0016462;GO:0016787;GO:0016817;GO:0016818;GO:0016820;GO:0016887;GO:0017076;GO:0017111;GO:0019829;GO:0022804;GO:0022857;GO:0022890;GO:0022891;GO:0022892;GO:0030554;GO:0032553;GO:0032555;GO:0032559;GO:0035639;GO:0042623;GO:0042625;GO:0042626;GO:0043492;GO:0046933;GO:0046961	GO:0005886;GO:0016020;GO:0032991;GO:0033178;GO:0043234;GO:0044424;GO:0044425;GO:0044464;GO:0045261	GO:0006139;GO:0006807;GO:0006810;GO:0006811;GO:0006818;GO:0008152;GO:0009058;GO:0009117;GO:0009987;GO:0034641;GO:0044237;GO:0044238;GO:0044281;GO:0046483;GO:0051234;GO:0055085;GO:0055086	GO:0005886;GO:0016020;GO:0032991;GO:0043234;GO:0044464	ko00190;ko00195	ATP synthase gamma chain	Q88BX3	Q88BX3	ATPG_PSEPK	atpG	ATP synthase gamma chain	atpG		ATPG_PSEPK			0.656231	0.243862	0.150635	1.36681
19.3961	19.5379	19.5187	19.4571	19.5209	19.2613	19.5189	19.5085	ATP biosynthetic process;ATP hydrolysis coupled proton transport;ATP metabolic process;ATP synthesis coupled proton transport;biosynthetic process;cation transport;cellular biosynthetic process;cellular metabolic process;cellular nitrogen compound biosynthetic process;cellular nitrogen compound metabolic process;cellular process;energy coupled proton transport, against electrochemical gradient;en…	adenyl nucleotide binding;adenyl ribonucleotide binding;ATP binding;binding;cation transmembrane transporter activity;hydrogen ion transmembrane transporter activity;hydrogen ion transporting ATP synthase activity, rotational mechanism;inorganic cation transmembrane transporter activity;ion transmembrane transporter activity;monovalent inorganic cation transmembrane transporter activity;nucleotid…	cell part;intracellular part;macromolecular complex;membrane;membrane part;plasma membrane;protein complex;proton-transporting ATP synthase complex, catalytic core F(1);proton-transporting two-sector ATPase complex, catalytic domain	biosynthetic process;cellular metabolic process;cellular nitrogen compound metabolic process;cellular process;establishment of localization;heterocycle metabolic process;hydrogen transport;ion transport;metabolic process;nitrogen compound metabolic process;nucleobase-containing compound metabolic process;nucleobase-containing small molecule metabolic process;nucleotide metabolic process;primary m…	cell part;macromolecular complex;membrane;plasma membrane;protein complex	Oxidative phosphorylation;Photosynthesis	ATP-synt_ab;ATP-synt_ab_C;ATP-synt_ab_N		ATP-binding;ATPsynthesis;Cellinnermembrane;Cellmembrane;CF(1);Completeproteome;Hydrogeniontransport;Hydrolase;Iontransport;Membrane;Nucleotide-binding;Referenceproteome;Transport		GO:0006139;GO:0006163;GO:0006164;GO:0006753;GO:0006754;GO:0006807;GO:0006810;GO:0006811;GO:0006812;GO:0006818;GO:0008152;GO:0009058;GO:0009117;GO:0009141;GO:0009142;GO:0009144;GO:0009145;GO:0009150;GO:0009152;GO:0009165;GO:0009199;GO:0009201;GO:0009205;GO:0009206;GO:0009259;GO:0009260;GO:0009987;GO:0015672;GO:0015985;GO:0015986;GO:0015988;GO:0015991;GO:0015992;GO:0018130;GO:0034220;GO:0034641;GO:…	GO:0000166;GO:0005215;GO:0005488;GO:0005524;GO:0008324;GO:0015075;GO:0015077;GO:0015078;GO:0017076;GO:0022857;GO:0022890;GO:0022891;GO:0022892;GO:0030554;GO:0032553;GO:0032555;GO:0032559;GO:0035639;GO:0046933	GO:0005886;GO:0016020;GO:0032991;GO:0033178;GO:0043234;GO:0044424;GO:0044425;GO:0044464;GO:0045261	GO:0006139;GO:0006807;GO:0006810;GO:0006811;GO:0006818;GO:0008152;GO:0009058;GO:0009117;GO:0009987;GO:0034641;GO:0044237;GO:0044238;GO:0044281;GO:0046483;GO:0051234;GO:0055085;GO:0055086	GO:0005886;GO:0016020;GO:0032991;GO:0043234;GO:0044464	ko00190;ko00195	ATP synthase subunit beta	Q88BX4	Q88BX4	ATPB_PSEPK	atpD	ATP synthase subunit beta	atpD		ATPB_PSEPK			0.132115	0.761505	-0.0250468	-0.350825
19.2951	20.1369	20.0733	19.4855	19.9464	19.8071	19.8261	19.7721	ATP biosynthetic process;ATP metabolic process;ATP synthesis coupled proton transport;biosynthetic process;cation transport;cellular biosynthetic process;cellular metabolic process;cellular nitrogen compound biosynthetic process;cellular nitrogen compound metabolic process;cellular process;energy coupled proton transport, down electrochemical gradient;establishment of localization;heterocycle bio…	active transmembrane transporter activity;adenyl nucleotide binding;adenyl ribonucleotide binding;ATP binding;ATPase activity;ATPase activity, coupled;ATPase activity, coupled to movement of substances;ATPase activity, coupled to transmembrane movement of ions;ATPase activity, coupled to transmembrane movement of substances;binding;catalytic activity;cation transmembrane transporter activity;cati…	cell part;intracellular part;macromolecular complex;membrane;membrane part;plasma membrane;protein complex;proton-transporting ATP synthase complex, catalytic core F(1);proton-transporting two-sector ATPase complex, catalytic domain	biosynthetic process;cellular metabolic process;cellular nitrogen compound metabolic process;cellular process;establishment of localization;heterocycle metabolic process;hydrogen transport;ion transport;metabolic process;nitrogen compound metabolic process;nucleobase-containing compound metabolic process;nucleobase-containing small molecule metabolic process;nucleotide metabolic process;primary m…	cell part;macromolecular complex;membrane;plasma membrane;protein complex	Oxidative phosphorylation;Photosynthesis	ATP-synt_DE;ATP-synt_DE_N		ATPsynthesis;Cellinnermembrane;Cellmembrane;CF(1);Completeproteome;Hydrogeniontransport;Iontransport;Membrane;Referenceproteome;Transport		GO:0006139;GO:0006163;GO:0006164;GO:0006753;GO:0006754;GO:0006807;GO:0006810;GO:0006811;GO:0006812;GO:0006818;GO:0008152;GO:0009058;GO:0009117;GO:0009141;GO:0009142;GO:0009144;GO:0009145;GO:0009150;GO:0009152;GO:0009165;GO:0009199;GO:0009201;GO:0009205;GO:0009206;GO:0009259;GO:0009260;GO:0009987;GO:0015672;GO:0015985;GO:0015986;GO:0015992;GO:0018130;GO:0034220;GO:0034641;GO:0034654;GO:0042777;GO:…	GO:0000166;GO:0003824;GO:0005215;GO:0005488;GO:0005524;GO:0008324;GO:0015075;GO:0015077;GO:0015078;GO:0015399;GO:0015405;GO:0016462;GO:0016787;GO:0016817;GO:0016818;GO:0016820;GO:0016887;GO:0017076;GO:0017111;GO:0019829;GO:0022804;GO:0022857;GO:0022890;GO:0022891;GO:0022892;GO:0030554;GO:0032553;GO:0032555;GO:0032559;GO:0035639;GO:0042623;GO:0042625;GO:0042626;GO:0043492;GO:0046933;GO:0046961	GO:0005886;GO:0016020;GO:0032991;GO:0033178;GO:0043234;GO:0044424;GO:0044425;GO:0044464;GO:0045261	GO:0006139;GO:0006807;GO:0006810;GO:0006811;GO:0006818;GO:0008152;GO:0009058;GO:0009117;GO:0009987;GO:0034641;GO:0044237;GO:0044238;GO:0044281;GO:0046483;GO:0051234;GO:0055085;GO:0055086	GO:0005886;GO:0016020;GO:0032991;GO:0043234;GO:0044464	ko00190;ko00195	ATP synthase epsilon chain	Q88BX5	Q88BX5	ATPE_PSEPK	atpC	ATP synthase epsilon chain	atpC		ATPE_PSEPK			0.162649	0.711589	0.0902357	0.422151
16.8908	16.9763	17.0826	17.0666	17.0703	17.2248	16.9925	17.0234	alcohol biosynthetic process;alcohol metabolic process;amine metabolic process;amino sugar biosynthetic process;amino sugar metabolic process;aminoglycan biosynthetic process;aminoglycan metabolic process;anatomical structure morphogenesis;biological regulation;biosynthetic process;carbohydrate biosynthetic process;carbohydrate metabolic process;cell morphogenesis;cell wall macromolecule biosynth…	acetyltransferase activity;binding;catalytic activity;cation binding;glucosamine-1-phosphate N-acetyltransferase activity;ion binding;magnesium ion binding;metal ion binding;N-acetyltransferase activity;N-acyltransferase activity;nucleotidyltransferase activity;transferase activity;transferase activity, transferring acyl groups;transferase activity, transferring acyl groups other than amino-acyl …	cell part;cytoplasm;intracellular part	alcohol metabolic process;amine metabolic process;anatomical structure morphogenesis;biological regulation;biosynthetic process;carbohydrate metabolic process;cell morphogenesis;cell wall organization;cell wall organization or biogenesis;cellular cell wall organization or biogenesis;cellular component morphogenesis;cellular component organization;cellular lipid metabolic process;cellular metaboli…	cell part;cytoplasm	Amino sugar and nucleotide sugar metabolism	Hexapep;NTP_transf_3		Acyltransferase;Cellshape;Cellwallbiogenesis/degradation;Completeproteome;Cytoplasm;Magnesium;Metal-binding;Multifunctionalenzyme;Nucleotidyltransferase;Peptidoglycansynthesis;Referenceproteome;Repeat;Transferase		GO:0000270;GO:0000271;GO:0000902;GO:0005975;GO:0005976;GO:0005996;GO:0006022;GO:0006023;GO:0006024;GO:0006040;GO:0006041;GO:0006042;GO:0006044;GO:0006045;GO:0006047;GO:0006048;GO:0006066;GO:0006139;GO:0006629;GO:0006643;GO:0006644;GO:0006664;GO:0006807;GO:0008152;GO:0008360;GO:0008610;GO:0008653;GO:0008654;GO:0009058;GO:0009059;GO:0009103;GO:0009225;GO:0009245;GO:0009247;GO:0009252;GO:0009308;GO:…	GO:0000287;GO:0003824;GO:0003977;GO:0005488;GO:0008080;GO:0016407;GO:0016410;GO:0016740;GO:0016746;GO:0016747;GO:0016772;GO:0016779;GO:0019134;GO:0043167;GO:0043169;GO:0046872;GO:0070569	GO:0005737;GO:0044424;GO:0044464	GO:0000902;GO:0005975;GO:0005976;GO:0006066;GO:0006139;GO:0006629;GO:0006807;GO:0008152;GO:0009058;GO:0009225;GO:0009308;GO:0009653;GO:0009987;GO:0016043;GO:0032502;GO:0032989;GO:0034641;GO:0043170;GO:0044237;GO:0044238;GO:0044255;GO:0044281;GO:0065007;GO:0070882;GO:0071554;GO:0071555	GO:0005737;GO:0044464	ko00520	Bifunctional protein GlmU;Glucosamine-1-phosphate N-acetyltransferase;UDP-N-acetylglucosamine pyrophosphorylase	Q88BX6	Q88BX6	GLMU_PSEPK	glmU	Bifunctional protein GlmU	glmU		GLMU_PSEPK			0.493855	0.343577	0.0736456	1.08218
11.8425	12.3449	12.205	11.8941	12.0954	11.6307	12.0921	12.0898	biosynthetic process;cellular biosynthetic process;cellular macromolecule biosynthetic process;cellular macromolecule metabolic process;cellular metabolic process;cellular nitrogen compound metabolic process;cellular process;macromolecule biosynthetic process;macromolecule metabolic process;metabolic process;nitrogen compound metabolic process;nucleic acid metabolic process;nucleobase-containing …	binding;DNA binding;nucleic acid binding;nucleic acid binding transcription factor activity;sequence-specific DNA binding transcription factor activity	cell part;intracellular	biosynthetic process;cellular metabolic process;cellular nitrogen compound metabolic process;cellular process;macromolecule metabolic process;metabolic process;nitrogen compound metabolic process;nucleobase-containing compound metabolic process;primary metabolic process;RNA metabolic process	cell part;intracellular		DeoRC;HTH_DeoR		Completeproteome;DNA-binding;Referenceproteome;Transcription;Transcriptionregulation		GO:0006139;GO:0006351;GO:0006807;GO:0008152;GO:0009058;GO:0009059;GO:0009987;GO:0016070;GO:0032774;GO:0034641;GO:0034645;GO:0043170;GO:0044237;GO:0044238;GO:0044249;GO:0044260;GO:0090304	GO:0001071;GO:0003676;GO:0003677;GO:0003700;GO:0005488	GO:0005622;GO:0044464	GO:0006139;GO:0006807;GO:0008152;GO:0009058;GO:0009987;GO:0016070;GO:0034641;GO:0043170;GO:0044237;GO:0044238	GO:0005622;GO:0044464			Q88BX7	Q88BX7	Q88BX7_PSEPK	PP_5410	Transcriptional regulator, DeoR family	PP_5410		Q88BX7_PSEPK			0.227334	0.61639	-0.0946252	-0.565134
16.2927	16.1559	16.203	16.3625	16.1051	16.316	16.0073	16.0847	amine metabolic process;carbohydrate metabolic process;carboxylic acid metabolic process;cellular amine metabolic process;cellular amino acid metabolic process;cellular ketone metabolic process;cellular metabolic process;cellular nitrogen compound metabolic process;cellular process;glutamine family amino acid metabolic process;glutamine metabolic process;metabolic process;nitrogen compound metabo…	binding;carbohydrate binding;catalytic activity;glutamine-fructose-6-phosphate transaminase (isomerizing) activity;transaminase activity;transferase activity;transferase activity, transferring nitrogenous groups	cell part;cytoplasm;intracellular part	amine metabolic process;carbohydrate metabolic process;cellular amino acid metabolic process;cellular ketone metabolic process;cellular metabolic process;cellular nitrogen compound metabolic process;cellular process;metabolic process;nitrogen compound metabolic process;organic acid metabolic process;primary metabolic process;small molecule metabolic process	cell part;cytoplasm	Alanine, aspartate and glutamate metabolism;Amino sugar and nucleotide sugar metabolism	SIS		Aminotransferase;Completeproteome;Cytoplasm;Glutamineamidotransferase;Referenceproteome;Repeat;Transferase		GO:0005975;GO:0006082;GO:0006520;GO:0006541;GO:0006807;GO:0008152;GO:0009064;GO:0009308;GO:0009987;GO:0019752;GO:0034641;GO:0042180;GO:0043436;GO:0044106;GO:0044237;GO:0044238;GO:0044281	GO:0003824;GO:0004360;GO:0005488;GO:0008483;GO:0016740;GO:0016769;GO:0030246	GO:0005737;GO:0044424;GO:0044464	GO:0005975;GO:0006082;GO:0006520;GO:0006807;GO:0008152;GO:0009308;GO:0009987;GO:0034641;GO:0042180;GO:0044237;GO:0044238;GO:0044281	GO:0005737;GO:0044464	ko00250;ko00520	Glutamine--fructose-6-phosphate aminotransferase [isomerizing]	Q88BX8	Q88BX8	GLMS_PSEPK	glmS	Glutamine--fructose-6-phosphate aminotransferase [isomerizing]	glmS		GLMS_PSEPK			0.767389	0.194992	-0.125253	-1.55541
13.507	14.0003	14.1969	13.747	14.1554	14.3422	14.1229	13.9747									Completeproteome;Referenceproteome									Q88BY2	Q88BY2	Q88BY2_PSEPK	PP_5405	Transposase	PP_5405		Q88BY2_PSEPK			0.854635	0.163181	0.285975	1.70148
11.0236	9.86536	10.4028	10.1044	9.48869	9.65655	10.1249	10.069									Completeproteome;Referenceproteome									Q88BY4	Q88BY4	Q88BY4_PSEPK	PP_5403	Small CPxCG-related zinc finger protein	PP_5403		Q88BY4_PSEPK			0.88067	0.155195	-0.514234	-1.74486
13.6382	13.9558	13.5841	13.4357	13.603	13.1103	13.6358	13.6063									Completeproteome;Referenceproteome									Q88BY6	Q88BY6	Q88BY6_PSEPK	PP_5401	PIN domain-containing protein	PP_5401		Q88BY6_PSEPK			0.440137	0.386607	-0.164615	-0.984335
14.7906	14.9029	14.9672	14.8377	14.5156	14.3382	14.5004	14.7555							DUF955		Completeproteome;Referenceproteome									Q88BY7	Q88BY7	Q88BY7_PSEPK	PP_5400	IrrE N-terminal-like domain-containing protein	PP_5400		Q88BY7_PSEPK	+	start_0.5PQQ_start_DMSO	1.98874	0.0186273	-0.347218	-3.68556
11.4735	10.7812	11.2532	11.4115	9.98931	9.96675	9.95473	10.5337									Completeproteome;Referenceproteome									Q88BY8	Q88BY8	Q88BY8_PSEPK	PP_5399	Uncharacterized protein	PP_5399		Q88BY8_PSEPK	+	start_0.5PQQ_start_DMSO	2.74131	0.00299401	-1.11874	-5.30895
18.3904	18.3423	18.4073	18.3395	17.8547	18.0232	17.896	18.0266							DUF43		Completeproteome;Referenceproteome									Q88BY9	Q88BY9	Q88BY9_PSEPK	PP_5395	N(4)-bis(aminopropyl)spermidine synthase C-terminal domain-containing protein	PP_5395		Q88BY9_PSEPK	+	start_0.5PQQ_start_DMSO	3.94876	0.00054321	-0.419752	-8.8942
12.0638	12.2612	12.2544	12.3827	11.6864	10.9649	11.6517	11.9354	cation transport;establishment of localization;ion transport;metal ion transport;transport	binding;cation binding;ion binding;metal ion binding		establishment of localization;ion transport;transport			HMA		Completeproteome;Referenceproteome		GO:0006810;GO:0006811;GO:0006812;GO:0030001;GO:0051234	GO:0005488;GO:0043167;GO:0043169;GO:0046872		GO:0006810;GO:0006811;GO:0051234				Q88BZ0	Q88BZ0	Q88BZ0_PSEPK	PP_5393	Metal-binding chaperone	PP_5393		Q88BZ0_PSEPK	+	start_0.5PQQ_start_DMSO	1.68659	0.0325505	-0.680917	-3.12025
17.2693	17.4195	17.6248	17.4298	17.7418	18.2955	17.8056	17.7758									Completeproteome;Referenceproteome									Q88BZ1	Q88BZ1	Q88BZ1_PSEPK	PP_5392	Beta-propeller fold lactonase family protein	PP_5392		Q88BZ1_PSEPK	+	start_0.5PQQ_start_DMSO	1.69129	0.0322249	0.468832	3.12876
17.7736	18.2089	17.0692	16.4119	16.9527	15.2134	17.0131	17.0379									Completeproteome;Referenceproteome									Q88BZ2	Q88BZ2	Q88BZ2_PSEPK	PP_5391	Uncharacterized protein	PP_5391		Q88BZ2_PSEPK			0.65205	0.246145	-0.81163	-1.35964
12.8737	12.3152	12.7842	12.2503	13.1104	12.4135	12.7144	12.5067							DUF2933		Completeproteome;Referenceproteome									Q88BZ3	Q88BZ3	Q88BZ3_PSEPK	PP_5390	DUF2933 domain-containing protein	PP_5390		Q88BZ3_PSEPK			0.237734	0.604084	0.1304	0.587247
16.0131	15.9092	16.0226	15.935	16.1073	16.0112	15.8764	15.7295							PEMT		Completeproteome;Referenceproteome									Q88BZ4	Q88BZ4	Q88BZ4_PSEPK	PP_5389	Isoprenylcysteine carboxyl methyltransferase	PP_5389		Q88BZ4_PSEPK			0.173705	0.693301	-0.0388792	-0.44732
14.04	14.1237	14.096	14.3053	12.7805	12.2333	12.8492	13.6941						Two-component system	CusF_Ec		Completeproteome;Referenceproteome							ko02020		Q88BZ5	Q88BZ5	Q88BZ5_PSEPK	cusF	Probable exported copper efflux protein	PP_5388		Q88BZ5_PSEPK	+	start_0.5PQQ_start_DMSO	2.18592	0.0119094	-1.25193	-4.07789
12.4451	12.3135	12.7468	12.6742	12.4617	12.1909	12.0267	12.4016		adenyl nucleotide binding;adenyl ribonucleotide binding;ATP binding;binding;catalytic activity;kinase activity;molecular transducer activity;nucleotide binding;phosphotransferase activity, alcohol group as acceptor;phosphotransferase activity, nitrogenous group as acceptor;protein histidine kinase activity;protein kinase activity;purine nucleotide binding;purine ribonucleoside triphosphate bindin…	cell part;integral to membrane;intrinsic to membrane;membrane part		cell part	Two-component system	HAMP;HATPase_c;HisKA		ATP-binding;Completeproteome;Kinase;Membrane;Nucleotide-binding;Phosphoprotein;Referenceproteome;Transferase;Transmembrane;Transmembranehelix;Two-componentregulatorysystem			GO:0000155;GO:0000166;GO:0003824;GO:0004672;GO:0004673;GO:0004871;GO:0005488;GO:0005524;GO:0016301;GO:0016740;GO:0016772;GO:0016773;GO:0016775;GO:0017076;GO:0030554;GO:0032553;GO:0032555;GO:0032559;GO:0035639;GO:0060089	GO:0016021;GO:0031224;GO:0044425;GO:0044464		GO:0044464	ko02020	Histidine kinase	Q88BZ9	Q88BZ9	Q88BZ9_PSEPK	copS	Sensor protein	copS		Q88BZ9_PSEPK			0.99831	0.121391	-0.274688	-1.94037
14.7059	14.5891	14.6418	14.422	14.0206	13.7914	13.8116	14.1284	biological regulation;biosynthetic process;cellular biosynthetic process;cellular macromolecule biosynthetic process;cellular macromolecule metabolic process;cellular metabolic process;cellular nitrogen compound metabolic process;cellular process;cellular response to stimulus;macromolecule biosynthetic process;macromolecule metabolic process;metabolic process;nitrogen compound metabolic process;n…	binding;DNA binding;nucleic acid binding		biological regulation;biosynthetic process;cellular metabolic process;cellular nitrogen compound metabolic process;cellular process;macromolecule metabolic process;metabolic process;nitrogen compound metabolic process;nucleobase-containing compound metabolic process;primary metabolic process;response to stimulus;RNA metabolic process;signal transduction		Two-component system	Response_reg;Trans_reg_C		Completeproteome;Phosphoprotein;Referenceproteome;Transcription;Transcriptionregulation;Two-componentregulatorysystem		GO:0000160;GO:0006139;GO:0006351;GO:0006355;GO:0006807;GO:0007165;GO:0008152;GO:0009058;GO:0009059;GO:0009889;GO:0009987;GO:0010468;GO:0010556;GO:0016070;GO:0019219;GO:0019222;GO:0031323;GO:0031326;GO:0032774;GO:0034641;GO:0034645;GO:0043170;GO:0044237;GO:0044238;GO:0044249;GO:0044260;GO:0050789;GO:0050794;GO:0050896;GO:0051171;GO:0051252;GO:0051716;GO:0060255;GO:0065007;GO:0080090;GO:0090304;GO:…	GO:0003676;GO:0003677;GO:0005488		GO:0006139;GO:0006807;GO:0007165;GO:0008152;GO:0009058;GO:0009987;GO:0016070;GO:0034641;GO:0043170;GO:0044237;GO:0044238;GO:0050896;GO:0065007		ko02020		Q88C00	Q88C00	Q88C00_PSEPK	copR-II	Transcriptional activator protein	copR		Q88C00_PSEPK	+	start_0.5PQQ_start_DMSO	3.15971	0.00153061	-0.651696	-6.38847
13.8716	13.6235	13.7292	13.4606	13.4079	13.052	13.3737	13.662									Completeproteome;Referenceproteome									Q88C01	Q88C01	Q88C01_PSEPK	PP_5382	Exported protein	PP_5382		Q88C01_PSEPK			1.00644	0.119361	-0.29734	-1.95388
14.3701	14.0903	14.22	14.338	13.5648	13.9355	13.7248	14.033		binding;catalytic activity;cation binding;copper ion binding;ion binding;metal ion binding;oxidoreductase activity;transition metal ion binding	cell part;periplasmic space		cell part;periplasmic space		Cu-oxidase;Cu-oxidase_2;Cu-oxidase_3	ACEVEDO_LIVER_CANCER_UP;ACEVEDO_LIVER_TUMOR_VS_NORMAL_ADJACENT_TISSUE_UP;ACEVEDO_METHYLATED_IN_LIVER_CANCER_DN;ASTON_MAJOR_DEPRESSIVE_DISORDER_DN;AZARE_NEOPLASTIC_TRANSFORMATION_BY_STAT3_DN;AZARE_STAT3_TARGETS;BIOCARTA_ARAP_PATHWAY;BLALOCK_ALZHEIMERS_DISEASE_DN;BLUM_RESPONSE_TO_SALIRASIB_UP;BODY_FLUID_SECRETION;BORCZUK_MALIGNANT_MESOTHELIOMA_UP;BYSTRYKH_HEMATOPOIESIS_STEM_CELL_QTL_TRANS;CAGGTG_V$…	Completeproteome;Referenceproteome			GO:0003824;GO:0005488;GO:0005507;GO:0016491;GO:0043167;GO:0043169;GO:0046872;GO:0046914	GO:0042597;GO:0044464		GO:0042597;GO:0044464			Q88C03	Q88C03;Q88KT4	Q88C03_PSEPK	copA-II	Copper resistance protein A	copA		Q88C03_PSEPK	+	start_0.5PQQ_start_DMSO	1.93412	0.0199898	-0.440075	-3.58037
15.2713	15.0553	15.2027	15.2784	15.0632	15.1704	15.0676	15.0739	biological regulation;cation homeostasis;cellular cation homeostasis;cellular chemical homeostasis;cellular copper ion homeostasis;cellular homeostasis;cellular ion homeostasis;cellular process;chemical homeostasis;copper ion homeostasis;homeostatic process;ion homeostasis;regulation of biological quality	binding;cation binding;copper ion binding;ion binding;metal ion binding;transition metal ion binding	cell outer membrane;cell part;external encapsulating structure part;membrane;outer membrane	biological regulation;cellular homeostasis;cellular ion homeostasis;cellular process;homeostatic process	cell part;membrane		CopB		Completeproteome;Referenceproteome		GO:0006873;GO:0006878;GO:0009987;GO:0019725;GO:0030003;GO:0042592;GO:0048878;GO:0050801;GO:0055070;GO:0055080;GO:0055082;GO:0065007;GO:0065008	GO:0005488;GO:0005507;GO:0043167;GO:0043169;GO:0046872;GO:0046914	GO:0009279;GO:0016020;GO:0019867;GO:0044462;GO:0044464	GO:0006873;GO:0009987;GO:0019725;GO:0042592;GO:0065007	GO:0016020;GO:0044464			Q88C04	Q88C04	Q88C04_PSEPK	copB-II	Copper resistance protein B	copB		Q88C04_PSEPK			0.9574	0.13277	-0.108153	-1.87243
15.5029	15.465	15.3449	15.5382	15.2791	15.3833	15.4135	15.3957		binding;cation binding;electron carrier activity;heme binding;ion binding;iron ion binding;metal ion binding;tetrapyrrole binding;transition metal ion binding					Cytochrome_CBB3		Completeproteome;Referenceproteome			GO:0005488;GO:0005506;GO:0009055;GO:0020037;GO:0043167;GO:0043169;GO:0046872;GO:0046906;GO:0046914						Q88C05	Q88C05	Q88C05_PSEPK	PP_5378	Metal-binding protein	PP_5378		Q88C05_PSEPK			0.932996	0.140453	-0.094826	-1.83189
14.1443	14.2497	14.4539	14.5854	14.2517	13.6929	13.7858	13.8684	biosynthetic process;cellular biosynthetic process;cellular macromolecule biosynthetic process;cellular macromolecule metabolic process;cellular metabolic process;cellular nitrogen compound metabolic process;cellular process;macromolecule biosynthetic process;macromolecule metabolic process;metabolic process;nitrogen compound metabolic process;nucleic acid metabolic process;nucleobase-containing …	binding;DNA binding;nucleic acid binding;nucleic acid binding transcription factor activity;sequence-specific DNA binding transcription factor activity		biosynthetic process;cellular metabolic process;cellular nitrogen compound metabolic process;cellular process;macromolecule metabolic process;metabolic process;nitrogen compound metabolic process;nucleobase-containing compound metabolic process;primary metabolic process;RNA metabolic process			HTH_1;LysR_substrate		Completeproteome;DNA-binding;Referenceproteome;Transcription;Transcriptionregulation		GO:0006139;GO:0006351;GO:0006807;GO:0008152;GO:0009058;GO:0009059;GO:0009987;GO:0016070;GO:0032774;GO:0034641;GO:0034645;GO:0043170;GO:0044237;GO:0044238;GO:0044249;GO:0044260;GO:0090304	GO:0001071;GO:0003676;GO:0003677;GO:0003700;GO:0005488		GO:0006139;GO:0006807;GO:0008152;GO:0009058;GO:0009987;GO:0016070;GO:0034641;GO:0043170;GO:0044237;GO:0044238				Q88C08	Q88C08	Q88C08_PSEPK	PP_5375	Transcriptional regulator, LysR family	PP_5375		Q88C08_PSEPK	+	start_0.5PQQ_start_DMSO	1.56658	0.039604	-0.458601	-2.90581
10.8376	10.3614	10.5591	10.7676	9.60412	10.0655	10.5468	10.905	aromatic compound catabolic process;catabolic process;cellular aromatic compound metabolic process;cellular catabolic process;cellular metabolic process;cellular process;metabolic process	2 iron, 2 sulfur cluster binding;binding;catalytic activity;cation binding;dioxygenase activity;ion binding;iron ion binding;iron-sulfur cluster binding;metal cluster binding;metal ion binding;oxidoreductase activity;oxidoreductase activity, acting on paired donors, with incorporation or reduction of molecular oxygen;oxidoreductase activity, acting on paired donors, with incorporation or reductio…		catabolic process;cellular aromatic compound metabolic process;cellular metabolic process;cellular process;metabolic process			Rieske;Ring_hydroxyl_A		2Fe-2S;Completeproteome;Iron;Iron-sulfur;Metal-binding;Referenceproteome		GO:0006725;GO:0008152;GO:0009056;GO:0009987;GO:0019439;GO:0044237;GO:0044248	GO:0003824;GO:0005488;GO:0005506;GO:0016491;GO:0016705;GO:0016708;GO:0043167;GO:0043169;GO:0046872;GO:0046914;GO:0051213;GO:0051536;GO:0051537;GO:0051540		GO:0006725;GO:0008152;GO:0009056;GO:0009987;GO:0044237				Q88C10	Q88C10	Q88C10_PSEPK	PP_5373	Rieske 2Fe-2S family protein	PP_5373		Q88C10_PSEPK			0.536039	0.315271	-0.351072	-1.15754
11.0526	10.7185	10.6874	10.9238	10.2824	10.4998	10.4173	10.6607		catalytic activity;oxidoreductase activity					DAO		Completeproteome;Referenceproteome			GO:0003824;GO:0016491						Q88C13	Q88C13	Q88C13_PSEPK	PP_5370	Oxidoreductase-related protein	PP_5370		Q88C13_PSEPK	+	start_0.5PQQ_start_DMSO	1.75387	0.0281847	-0.380537	-3.24279
15.3262	15.2742	15.3524	15.4134	15.3212	15.3242	15.1902	15.0462	biological regulation;cell redox homeostasis;cellular homeostasis;cellular process;homeostatic process;regulation of biological process;regulation of biological quality;regulation of cellular process	binding;catalytic activity;coenzyme binding;cofactor binding;dihydrolipoyl dehydrogenase activity;flavin adenine dinucleotide binding;oxidoreductase activity;oxidoreductase activity, acting on a sulfur group of donors;oxidoreductase activity, acting on a sulfur group of donors, NAD or NADP as acceptor;oxidoreductase activity, acting on NADH or NADPH		biological regulation;cellular homeostasis;cellular process;homeostatic process		Citrate cycle (TCA cycle);Glycine, serine and threonine metabolism;Glycolysis / Gluconeogenesis;Pyruvate metabolism;Valine, leucine and isoleucine degradation	Pyr_redox;Pyr_redox_2;Pyr_redox_dim		Completeproteome;FAD;Flavoprotein;NAD;Oxidoreductase;Redox-activecenter;Referenceproteome		GO:0009987;GO:0019725;GO:0042592;GO:0045454;GO:0050789;GO:0050794;GO:0065007;GO:0065008	GO:0003824;GO:0004148;GO:0005488;GO:0016491;GO:0016651;GO:0016667;GO:0016668;GO:0048037;GO:0050660;GO:0050662		GO:0009987;GO:0019725;GO:0042592;GO:0065007		ko00010;ko00020;ko00260;ko00280;ko00620	Dihydrolipoyl dehydrogenase	Q88C17	Q88C17	Q88C17_PSEPK	lpd	Dihydrolipoyl dehydrogenase	lpd3		Q88C17_PSEPK			0.8426	0.167331	-0.121103	-1.6814
17.4209	17.1942	17.4045	17.5589	17.3687	17.5887	17.4012	17.4916	biosynthetic process;lipid biosynthetic process;lipid metabolic process;metabolic process;primary metabolic process			biosynthetic process;lipid metabolic process;metabolic process;primary metabolic process			CMAS		Completeproteome;Referenceproteome		GO:0006629;GO:0008152;GO:0008610;GO:0009058;GO:0044238			GO:0006629;GO:0008152;GO:0009058;GO:0044238				Q88C18	Q88C18	Q88C18_PSEPK	PP_5365	Fatty acid methyltransferase	PP_5365		Q88C18_PSEPK			0.319538	0.506763	0.067924	0.754437
12.9745	12.4536	12.9018	12.8418	12.7045	12.9454	12.5646	12.5007	biosynthetic process;cardiolipin biosynthetic process;cardiolipin metabolic process;cellular biosynthetic process;cellular lipid metabolic process;cellular metabolic process;cellular process;glycerolipid biosynthetic process;glycerolipid metabolic process;glycerophospholipid biosynthetic process;glycerophospholipid metabolic process;lipid biosynthetic process;lipid metabolic process;metabolic pro…	cardiolipin synthase activity;catalytic activity;phosphatidyltransferase activity;phosphotransferase activity, for other substituted phosphate groups;transferase activity;transferase activity, transferring phosphorus-containing groups	cell part;integral to membrane;intrinsic to membrane;membrane;membrane part;plasma membrane	biosynthetic process;cellular lipid metabolic process;cellular metabolic process;cellular process;lipid metabolic process;metabolic process;primary metabolic process	cell part;membrane;plasma membrane	Glycerophospholipid metabolism	PLDc;PLDc_2		Cellinnermembrane;Cellmembrane;Completeproteome;Lipidbiosynthesis;Lipidmetabolism;Membrane;Phospholipidbiosynthesis;Phospholipidmetabolism;Referenceproteome;Repeat;Transferase;Transmembrane;Transmembranehelix		GO:0006629;GO:0006644;GO:0006650;GO:0006655;GO:0008152;GO:0008610;GO:0008654;GO:0009058;GO:0009987;GO:0019637;GO:0032048;GO:0032049;GO:0044237;GO:0044238;GO:0044249;GO:0044255;GO:0045017;GO:0046471;GO:0046474;GO:0046486	GO:0003824;GO:0008808;GO:0016740;GO:0016772;GO:0016780;GO:0030572	GO:0005886;GO:0016020;GO:0016021;GO:0031224;GO:0044425;GO:0044464	GO:0006629;GO:0008152;GO:0009058;GO:0009987;GO:0044237;GO:0044238;GO:0044255	GO:0005886;GO:0016020;GO:0044464	ko00564	Cardiolipin synthase A	Q88C19	Q88C19	CLSA_PSEPK	clsA	Cardiolipin synthase A	clsA		CLSA_PSEPK			0.316712	0.508869	-0.114152	-0.74884
12.1774	12.2658	12.0726	12.4784	10.1002	11.1415	11.3393	12.0425							DUF3617		Completeproteome;Referenceproteome									Q88C20	Q88C20	Q88C20_PSEPK	PP_5363	DUF3617 domain-containing protein	PP_5363		Q88C20_PSEPK			1.42614	0.0520802	-1.09268	-2.66077
12.0157	13.1107	13.0094	12.895	13.3716	13.5302	13.1397	13.2018									Completeproteome;Referenceproteome									Q88C21	Q88C21	Q88C21_PSEPK	PP_5362	Glutamine synthetase	PP_5362		Q88C21_PSEPK			1.08104	0.103305	0.553137	2.07788
13.1843	14.2821	13.0964	13.4481	14.3934	13.7627	13.9805	14.0462							cobW;CobW_C		Completeproteome;Referenceproteome									Q88C22	Q88C22	Q88C22_PSEPK	PP_5361	47 kDa protein	PP_5361		Q88C22_PSEPK			0.918617	0.14425	0.542956	1.80799
11.1205	11.6629	10.6255	11.0549	11.3359	11.1109	11.0209	11.4064							DUF1826		Completeproteome;Referenceproteome									Q88C23	Q88C23	Q88C23_PSEPK	PP_5360	DUF1826 domain-containing protein	PP_5360		Q88C23_PSEPK			0.171844	0.696001	0.102584	0.443105
10.6239	10.2712	9.53168	9.69158	9.62568	9.19855	9.85964	8.70013							cobW;CobW_C		Completeproteome;Referenceproteome									Q88C24	Q88C24	Q88C24_PSEPK	PP_5359	CobW/P47K family protein	PP_5359		Q88C24_PSEPK			0.973511	0.12802	-0.683587	-1.89919
12.9843	13.1647	13.2846	13.1107	12.8757	12.9285	12.6603	12.8412							DUF3301		Completeproteome;Referenceproteome									Q88C25	Q88C25	Q88C25_PSEPK	PP_5358	DUF3301 domain-containing protein	PP_5358		Q88C25_PSEPK	+	start_0.5PQQ_start_DMSO	1.96144	0.0194136	-0.309655	-3.6328
13.8049	14.153	14.1018	13.9974	14.0667	14.0723	14.0618	14.0083	alcohol catabolic process;alcohol metabolic process;biosynthetic process;carbohydrate catabolic process;carbohydrate metabolic process;catabolic process;cellular biosynthetic process;cellular carbohydrate catabolic process;cellular carbohydrate metabolic process;cellular metabolic compound salvage;cellular metabolic process;cellular process;coenzyme biosynthetic process;coenzyme metabolic process…	adenyl nucleotide binding;adenyl ribonucleotide binding;ATP binding;binding;carbohydrate kinase activity;catalytic activity;cation binding;glucokinase activity;hexokinase activity;ion binding;kinase activity;metal ion binding;nucleotide binding;phosphotransferase activity, alcohol group as acceptor;purine nucleotide binding;purine ribonucleoside triphosphate binding;purine ribonucleotide binding;…		alcohol metabolic process;biosynthetic process;carbohydrate metabolic process;catabolic process;cellular metabolic compound salvage;cellular metabolic process;cellular process;cofactor metabolic process;generation of precursor metabolites and energy;heterocycle metabolic process;metabolic process;primary metabolic process;small molecule metabolic process;vitamin metabolic process		Vitamin B6 metabolism	Phos_pyr_kin		ATP-binding;Completeproteome;Kinase;Metal-binding;Nucleotide-binding;Referenceproteome;Transferase;Zinc		GO:0005975;GO:0005996;GO:0006006;GO:0006007;GO:0006066;GO:0006091;GO:0006096;GO:0006732;GO:0006766;GO:0006767;GO:0008152;GO:0009056;GO:0009058;GO:0009108;GO:0009110;GO:0009443;GO:0009987;GO:0016052;GO:0019318;GO:0019320;GO:0042364;GO:0042816;GO:0042819;GO:0042822;GO:0042823;GO:0043094;GO:0044237;GO:0044238;GO:0044249;GO:0044262;GO:0044275;GO:0044281;GO:0044282;GO:0044283;GO:0046164;GO:0046365;GO:…	GO:0000166;GO:0003824;GO:0004340;GO:0004396;GO:0005488;GO:0005524;GO:0008270;GO:0008478;GO:0016301;GO:0016740;GO:0016772;GO:0016773;GO:0017076;GO:0019200;GO:0030554;GO:0032553;GO:0032555;GO:0032559;GO:0035639;GO:0043167;GO:0043169;GO:0046872;GO:0046914		GO:0005975;GO:0006066;GO:0006091;GO:0006766;GO:0008152;GO:0009056;GO:0009058;GO:0009987;GO:0043094;GO:0044237;GO:0044238;GO:0044281;GO:0046483;GO:0051186		ko00750	Pyridoxamine kinase	Q88C26	Q88C26	PDXY_PSEPK	pdxY	Pyridoxal kinase PdxY	pdxY		PDXY_PSEPK			0.190525	0.668436	0.0379918	0.485
12.5186	12.7279	12.8759	12.5225	12.4031	13.1127	11.9266	11.6421		catalytic activity;hydrolase activity					4HBT		Completeproteome;Hydrolase;Referenceproteome			GO:0003824;GO:0016787						Q88C27	Q88C27	Q88C27_PSEPK	vdlD	Protein VdlD	PP_5356		Q88C27_PSEPK			0.544084	0.309259	-0.39012	-1.17178
12.9067	12.539	12.6472	13.3398	12.545	12.5608	12.6269	12.5207		active transmembrane transporter activity;antiporter activity;cation transmembrane transporter activity;hydrogen ion transmembrane transporter activity;inorganic cation transmembrane transporter activity;ion transmembrane transporter activity;monovalent inorganic cation transmembrane transporter activity;secondary active transmembrane transporter activity;solute:cation antiporter activity;solute:…	cell part;integral to membrane;intrinsic to membrane;membrane part		cell part		Na_H_Exchanger		Completeproteome;Membrane;Referenceproteome;Transmembrane;Transport			GO:0005215;GO:0008324;GO:0015075;GO:0015077;GO:0015078;GO:0015291;GO:0015297;GO:0015298;GO:0015299;GO:0015300;GO:0022804;GO:0022857;GO:0022890;GO:0022891;GO:0022892	GO:0016021;GO:0031224;GO:0044425;GO:0044464		GO:0044464			Q88C28	Q88C28	Q88C28_PSEPK	PP_5355	Sodium/proton antiporter	PP_5355		Q88C28_PSEPK			0.818926	0.175575	-0.294831	-1.64184
16.1264	15.8691	15.9422	16.5565	15.7306	15.9103	16.1623	16.0864									Completeproteome;Referenceproteome									Q88C29	Q88C29	Q88C29_PSEPK	PP_5354	Cell wall assembly protein	PP_5354		Q88C29_PSEPK			0.35911	0.460245	-0.151169	-0.831715
15.7808	15.6994	15.7124	15.6627	15.6244	15.3526	15.4992	15.5616							Tim44		Completeproteome;Referenceproteome									Q88C30	Q88C30	Q88C30_PSEPK	PP_5353	Tim44-like domain-containing protein	PP_5353		Q88C30_PSEPK	+	start_0.5PQQ_start_DMSO	1.74868	0.0286631	-0.204368	-3.23328
14.474	14.6112	14.6261	14.6267	14.5985	14.3871	14.521	14.5107		adenyl nucleotide binding;adenyl ribonucleotide binding;ATP binding;ATPase activity;ATPase activity, coupled;ATP-dependent DNA helicase activity;ATP-dependent helicase activity;binding;catalytic activity;DNA binding;DNA helicase activity;DNA-dependent ATPase activity;helicase activity;hydrolase activity;hydrolase activity, acting on acid anhydrides;hydrolase activity, acting on acid anhydrides, i…				Mismatch repair;Nucleotide excision repair	UvrD_C;UvrD-helicase		ATP-binding;Completeproteome;Helicase;Hydrolase;Nucleotide-binding;Referenceproteome			GO:0000166;GO:0003676;GO:0003677;GO:0003678;GO:0003824;GO:0004003;GO:0004386;GO:0005488;GO:0005524;GO:0008026;GO:0008094;GO:0016462;GO:0016787;GO:0016817;GO:0016818;GO:0016887;GO:0017076;GO:0017111;GO:0030554;GO:0032553;GO:0032555;GO:0032559;GO:0035639;GO:0042623;GO:0070035				ko03420;ko03430	DNA helicase	Q88C31	Q88C31	Q88C31_PSEPK	uvrD	DNA 3'-5' helicase	uvrD		Q88C31_PSEPK			0.675695	0.234015	-0.080195	-1.40011
15.4913	15.4737	15.506	15.3369	15.4719	15.7338	15.3912	15.3662	alcohol catabolic process;alcohol metabolic process;carbohydrate catabolic process;carbohydrate metabolic process;catabolic process;cellular carbohydrate catabolic process;cellular carbohydrate metabolic process;cellular metabolic process;cellular nitrogen compound metabolic process;cellular process;coenzyme metabolic process;cofactor metabolic process;glucose catabolic process;glucose metabolic …	binding;catalytic activity;coenzyme binding;cofactor binding;glucose-6-phosphate dehydrogenase activity;NADP binding;nucleotide binding;oxidoreductase activity;oxidoreductase activity, acting on CH-OH group of donors;oxidoreductase activity, acting on the CH-OH group of donors, NAD or NADP as acceptor		alcohol metabolic process;carbohydrate metabolic process;catabolic process;cellular metabolic process;cellular nitrogen compound metabolic process;cellular process;cofactor metabolic process;heterocycle metabolic process;metabolic process;nitrogen compound metabolic process;nucleobase-containing compound metabolic process;nucleobase-containing small molecule metabolic process;nucleotide metabolic…		Glutathione metabolism;Pentose phosphate pathway	G6PD_C;G6PD_N		Carbohydratemetabolism;Completeproteome;Glucosemetabolism;NADP;Oxidoreductase;Referenceproteome		GO:0005975;GO:0005996;GO:0006006;GO:0006007;GO:0006066;GO:0006098;GO:0006139;GO:0006732;GO:0006733;GO:0006739;GO:0006740;GO:0006753;GO:0006807;GO:0008152;GO:0009056;GO:0009117;GO:0009987;GO:0016052;GO:0019318;GO:0019320;GO:0019362;GO:0034641;GO:0044237;GO:0044238;GO:0044262;GO:0044275;GO:0044281;GO:0044282;GO:0046164;GO:0046365;GO:0046483;GO:0046496;GO:0051186;GO:0055086;GO:0055114;GO:0072524	GO:0000166;GO:0003824;GO:0004345;GO:0005488;GO:0016491;GO:0016614;GO:0016616;GO:0048037;GO:0050661;GO:0050662		GO:0005975;GO:0006066;GO:0006139;GO:0006807;GO:0008152;GO:0009056;GO:0009117;GO:0009987;GO:0034641;GO:0044237;GO:0044238;GO:0044281;GO:0046483;GO:0051186;GO:0055086		ko00030;ko00480	Glucose-6-phosphate 1-dehydrogenase	Q88C32	Q88C32	Q88C32_PSEPK	zwf	Glucose-6-phosphate 1-dehydrogenase	zwf-3		Q88C32_PSEPK			0.161193	0.714133	0.0388105	0.418811
14.4271	14.0926	13.95	14.2504	14.0696	13.9791	13.9141	14.0019	carbohydrate metabolic process;metabolic process;primary metabolic process	binding;carbohydrate binding;DNA binding;nucleic acid binding;nucleic acid binding transcription factor activity;sequence-specific DNA binding transcription factor activity		carbohydrate metabolic process;metabolic process;primary metabolic process			HTH_6;SIS		Completeproteome;Referenceproteome		GO:0005975;GO:0008152;GO:0044238	GO:0001071;GO:0003676;GO:0003677;GO:0003700;GO:0005488;GO:0030246		GO:0005975;GO:0008152;GO:0044238				Q88C33	Q88C33	Q88C33_PSEPK	PP_5350	Transcriptional regulator, RpiR family	PP_5350		Q88C33_PSEPK			0.886996	0.153241	-0.188846	-1.75539
11.5708	11.5204	11.3929	11.1632	11.5414	10.8364	11.5223	11.6313	biosynthetic process;cellular biosynthetic process;cellular macromolecule biosynthetic process;cellular macromolecule metabolic process;cellular metabolic process;cellular nitrogen compound metabolic process;cellular process;macromolecule biosynthetic process;macromolecule metabolic process;metabolic process;nitrogen compound metabolic process;nucleic acid metabolic process;nucleobase-containing …	binding;DNA binding;nucleic acid binding;nucleic acid binding transcription factor activity;sequence-specific DNA binding transcription factor activity		biosynthetic process;cellular metabolic process;cellular nitrogen compound metabolic process;cellular process;macromolecule metabolic process;metabolic process;nitrogen compound metabolic process;nucleobase-containing compound metabolic process;primary metabolic process;RNA metabolic process			HTH_1;LysR_substrate		Completeproteome;DNA-binding;Referenceproteome;Transcription;Transcriptionregulation		GO:0006139;GO:0006351;GO:0006807;GO:0008152;GO:0009058;GO:0009059;GO:0009987;GO:0016070;GO:0032774;GO:0034641;GO:0034645;GO:0043170;GO:0044237;GO:0044238;GO:0044249;GO:0044260;GO:0090304	GO:0001071;GO:0003676;GO:0003677;GO:0003700;GO:0005488		GO:0006139;GO:0006807;GO:0008152;GO:0009058;GO:0009987;GO:0016070;GO:0034641;GO:0043170;GO:0044237;GO:0044238				Q88C35	Q88C35	Q88C35_PSEPK	PP_5348	Transcriptional regulator, LysR family	PP_5348		Q88C35_PSEPK			0.0495181	0.902179	-0.0289669	-0.141323
17.9697	18.222	18.3214	18.1147	18.2838	18.4975	18.0769	18.0143		adenyl nucleotide binding;adenyl ribonucleotide binding;ATP binding;binding;biotin carboxylase activity;catalytic activity;cation binding;ion binding;ligase activity;ligase activity, forming carbon-nitrogen bonds;metal ion binding;nucleotide binding;purine nucleotide binding;purine ribonucleoside triphosphate binding;purine ribonucleotide binding;ribonucleotide binding				Citrate cycle (TCA cycle);Pyruvate metabolism	Biotin_carb_C;CPSase_L_chain;CPSase_L_D2		Completeproteome;Referenceproteome			GO:0000166;GO:0003824;GO:0004075;GO:0005488;GO:0005524;GO:0016874;GO:0016879;GO:0017076;GO:0030554;GO:0032553;GO:0032555;GO:0032559;GO:0035639;GO:0043167;GO:0043169;GO:0046872				ko00020;ko00620		Q88C36	Q88C36	Q88C36_PSEPK	pycA	Pyruvate carboxylase subunit A	accC-2		Q88C36_PSEPK			0.179363	0.684195	0.0611448	0.460074
19.1663	19.3266	19.2737	19.3324	19.3167	19.356	19.192	19.2043	cation transport;establishment of localization;ion transport;metal ion transport;monovalent inorganic cation transport;sodium ion transport;transport	carbon-carbon lyase activity;carboxy-lyase activity;catalytic activity;lyase activity;oxaloacetate decarboxylase activity		establishment of localization;ion transport;transport		Citrate cycle (TCA cycle);Pyruvate metabolism	Biotin_lipoyl;HMGL-like;PYC_OADA		Completeproteome;Referenceproteome		GO:0006810;GO:0006811;GO:0006812;GO:0006814;GO:0015672;GO:0030001;GO:0051234	GO:0003824;GO:0008948;GO:0016829;GO:0016830;GO:0016831		GO:0006810;GO:0006811;GO:0051234		ko00020;ko00620		Q88C37	Q88C37	Q88C37_PSEPK	pycB	Pyruvate carboxylase subunit B	oadA		Q88C37_PSEPK			0.0467846	0.908231	-0.00750685	-0.133882
16.353	16.1505	16.2412	16.2369	15.9471	16.1759	15.9129	15.8064		acetyltransferase activity;catalytic activity;N-acetyltransferase activity;N-acyltransferase activity;transferase activity;transferase activity, transferring acyl groups;transferase activity, transferring acyl groups other than amino-acyl groups					Acetyltransf_3		Completeproteome;Referenceproteome;Transferase			GO:0003824;GO:0008080;GO:0016407;GO:0016410;GO:0016740;GO:0016746;GO:0016747						Q88C38	Q88C38	Q88C38_PSEPK	PP_5345	Acetyltransferase, GNAT family	PP_5345		Q88C38_PSEPK	+	start_0.5PQQ_start_DMSO	1.74707	0.0286944	-0.284792	-3.23033
14.4519	14.6722	14.1584	14.1973	14.4298	14.1832	13.9019	14.0858		acetyltransferase activity;catalytic activity;N-acetyltransferase activity;N-acyltransferase activity;transferase activity;transferase activity, transferring acyl groups;transferase activity, transferring acyl groups other than amino-acyl groups					Acetyltransf_1		Completeproteome;Referenceproteome;Transferase			GO:0003824;GO:0008080;GO:0016407;GO:0016410;GO:0016740;GO:0016746;GO:0016747						Q88C39	Q88C39	Q88C39_PSEPK	PP_5344	Acetyltransferase	PP_5344		Q88C39_PSEPK			0.646864	0.248639	-0.219776	-1.35073
12.4517	12.4222	12.1558	12.4164	12.3202	11.7349	12.4099	12.308		binding;catalytic activity;coenzyme binding;cofactor binding;FMN binding;nucleotide binding;oxidoreductase activity					FMN_bind_2		Completeproteome;Referenceproteome			GO:0000166;GO:0003824;GO:0005488;GO:0010181;GO:0016491;GO:0048037;GO:0050662						Q88C40	Q88C40	Q88C40_PSEPK	PP_5343	Transcriptional regulator	PP_5343		Q88C40_PSEPK			0.44583	0.381891	-0.168283	-0.994818
12.0813	12.0831	12.3815	11.9673	11.9876	12.0972	12.0048	12.1638	biosynthetic process;cellular biosynthetic process;cellular macromolecule biosynthetic process;cellular macromolecule metabolic process;cellular metabolic process;cellular nitrogen compound metabolic process;cellular process;macromolecule biosynthetic process;macromolecule metabolic process;metabolic process;nitrogen compound metabolic process;nucleic acid metabolic process;nucleobase-containing …	binding;catalytic activity;cofactor binding;DNA binding;nucleic acid binding;nucleic acid binding transcription factor activity;pyridoxal phosphate binding;sequence-specific DNA binding transcription factor activity;vitamin B6 binding;vitamin binding		biosynthetic process;cellular metabolic process;cellular nitrogen compound metabolic process;cellular process;macromolecule metabolic process;metabolic process;nitrogen compound metabolic process;nucleobase-containing compound metabolic process;primary metabolic process;RNA metabolic process			Aminotran_1_2;GntR		Completeproteome;DNA-binding;Referenceproteome;Transcription;Transcriptionregulation		GO:0006139;GO:0006351;GO:0006807;GO:0008152;GO:0009058;GO:0009059;GO:0009987;GO:0016070;GO:0032774;GO:0034641;GO:0034645;GO:0043170;GO:0044237;GO:0044238;GO:0044249;GO:0044260;GO:0090304	GO:0001071;GO:0003676;GO:0003677;GO:0003700;GO:0003824;GO:0005488;GO:0019842;GO:0030170;GO:0048037;GO:0070279		GO:0006139;GO:0006807;GO:0008152;GO:0009058;GO:0009987;GO:0016070;GO:0034641;GO:0043170;GO:0044237;GO:0044238				Q88C41	Q88C41	Q88C41_PSEPK	PP_5342	Transcriptional regulator, GntR family	PP_5342		Q88C41_PSEPK			0.274885	0.555776	-0.0649636	-0.664565
14.6268	14.4941	14.7008	14.6681	13.4248	13.0415	13.489	13.7048	amine transport;establishment of localization;nitrogen compound transport;organic substance transport;polyamine transport;transport	amine binding;binding;polyamine binding	cell part;periplasmic space	amine transport;establishment of localization;transport	cell part;periplasmic space	ABC transporters			Completeproteome;Referenceproteome		GO:0006810;GO:0015837;GO:0015846;GO:0051234;GO:0071702;GO:0071705	GO:0005488;GO:0019808;GO:0043176	GO:0042597;GO:0044464	GO:0006810;GO:0015837;GO:0051234	GO:0042597;GO:0044464	ko02010		Q88C42	Q88C42	Q88C42_PSEPK	potF-IV	Putrescine-binding periplasmic protein	PP_5341		Q88C42_PSEPK	+	start_0.5PQQ_start_DMSO	3.78102	0.000435644	-1.2074	-8.30189
13.7068	13.5558	13.811	13.8908	12.1924	11.7686	12.4413	12.9298		catalytic activity;hydrolase activity					Hist_deacetyl		Completeproteome;Hydrolase;Referenceproteome			GO:0003824;GO:0016787						Q88C43	Q88C43	Q88C43_PSEPK	aphA	Acetylpolyamine aminohydrolase	PP_5340		Q88C43_PSEPK	+	start_0.5PQQ_start_DMSO	2.84477	0.00285906	-1.4081	-5.56236
12.3924	11.0712	12.2655	12.0868	11.23	10.8674	10.4949	10.9361	biosynthetic process;cellular biosynthetic process;cellular macromolecule biosynthetic process;cellular macromolecule metabolic process;cellular metabolic process;cellular nitrogen compound metabolic process;cellular process;macromolecule biosynthetic process;macromolecule metabolic process;metabolic process;nitrogen compound metabolic process;nucleic acid metabolic process;nucleobase-containing …	binding;DNA binding;nucleic acid binding;nucleic acid binding transcription factor activity;sequence-specific DNA binding;sequence-specific DNA binding transcription factor activity		biosynthetic process;cellular metabolic process;cellular nitrogen compound metabolic process;cellular process;macromolecule metabolic process;metabolic process;nitrogen compound metabolic process;nucleobase-containing compound metabolic process;primary metabolic process;RNA metabolic process			HTH_18		Completeproteome;DNA-binding;Referenceproteome;Transcription;Transcriptionregulation		GO:0006139;GO:0006351;GO:0006807;GO:0008152;GO:0009058;GO:0009059;GO:0009987;GO:0016070;GO:0032774;GO:0034641;GO:0034645;GO:0043170;GO:0044237;GO:0044238;GO:0044249;GO:0044260;GO:0090304	GO:0001071;GO:0003676;GO:0003677;GO:0003700;GO:0005488;GO:0043565		GO:0006139;GO:0006807;GO:0008152;GO:0009058;GO:0009987;GO:0016070;GO:0034641;GO:0043170;GO:0044237;GO:0044238				Q88C44	Q88C44	Q88C44_PSEPK	oruR	Transcriptional regulator, ornithine utilization	PP_5339		Q88C44_PSEPK	+	start_0.5PQQ_start_DMSO	1.72158	0.0304444	-1.0719	-3.18376
15.5008	16.0045	15.4627	15.225	15.793	15.1971	15.6857	15.5379	acetyl-CoA catabolic process;acetyl-CoA metabolic process;amine metabolic process;aspartate family amino acid metabolic process;aspartate metabolic process;carboxylic acid metabolic process;catabolic process;cellular amine metabolic process;cellular amino acid metabolic process;cellular catabolic process;cellular ketone metabolic process;cellular metabolic process;cellular nitrogen compound metab…	ammonia-lyase activity;aspartate ammonia-lyase activity;carbon-nitrogen lyase activity;catalytic activity;lyase activity		amine metabolic process;catabolic process;cellular amino acid metabolic process;cellular ketone metabolic process;cellular metabolic process;cellular nitrogen compound metabolic process;cellular process;cofactor metabolic process;metabolic process;nitrogen compound metabolic process;organic acid metabolic process;primary metabolic process;small molecule metabolic process		Alanine, aspartate and glutamate metabolism;Nitrogen metabolism	FumaraseC_C;Lyase_1	AAANWWTGC_UNKNOWN;ACEVEDO_FGFR1_TARGETS_IN_PROSTATE_CANCER_MODEL_UP;AMINE_CATABOLIC_PROCESS;AMINE_METABOLIC_PROCESS;AMINO_ACID_AND_DERIVATIVE_METABOLIC_PROCESS;AMINO_ACID_CATABOLIC_PROCESS;AMINO_ACID_METABOLIC_PROCESS;ASTON_MAJOR_DEPRESSIVE_DISORDER_DN;BOQUEST_STEM_CELL_CULTURED_VS_FRESH_UP;BOQUEST_STEM_CELL_UP;BOYAULT_LIVER_CANCER_SUBCLASS_G123_DN;BRCA1_DN.V1_DN;BROWNE_HCMV_INFECTION_30MIN_UP;BR…	Completeproteome;Lyase;Referenceproteome		GO:0006082;GO:0006084;GO:0006099;GO:0006520;GO:0006531;GO:0006732;GO:0006807;GO:0008152;GO:0009056;GO:0009066;GO:0009109;GO:0009308;GO:0009987;GO:0019752;GO:0034641;GO:0042180;GO:0043436;GO:0044106;GO:0044237;GO:0044238;GO:0044248;GO:0044281;GO:0046356;GO:0051186;GO:0051187	GO:0003824;GO:0008797;GO:0016829;GO:0016840;GO:0016841		GO:0006082;GO:0006520;GO:0006807;GO:0008152;GO:0009056;GO:0009308;GO:0009987;GO:0034641;GO:0042180;GO:0044237;GO:0044238;GO:0044281;GO:0051186		ko00250;ko00910	Aspartate ammonia-lyase	Q88C45	Q88C45	Q88C45_PSEPK	aspA	Aspartate ammonia-lyase	aspA		Q88C45_PSEPK			0.00827074	0.985469	0.00515151	0.0246466
13.9044	13.9434	14.1443	13.8859	13.9178	13.7652	13.8198	13.6146	biosynthetic process;cellular biosynthetic process;cellular macromolecule biosynthetic process;cellular macromolecule metabolic process;cellular metabolic process;cellular nitrogen compound metabolic process;cellular process;macromolecule biosynthetic process;macromolecule metabolic process;metabolic process;nitrogen compound metabolic process;nucleic acid metabolic process;nucleobase-containing …	binding;DNA binding;nucleic acid binding;nucleic acid binding transcription factor activity;sequence-specific DNA binding transcription factor activity		biosynthetic process;cellular metabolic process;cellular nitrogen compound metabolic process;cellular process;macromolecule metabolic process;metabolic process;nitrogen compound metabolic process;nucleobase-containing compound metabolic process;primary metabolic process;RNA metabolic process			HTH_1;LysR_substrate		Completeproteome;DNA-binding;Referenceproteome;Transcription;Transcriptionregulation		GO:0006139;GO:0006351;GO:0006807;GO:0008152;GO:0009058;GO:0009059;GO:0009987;GO:0016070;GO:0032774;GO:0034641;GO:0034645;GO:0043170;GO:0044237;GO:0044238;GO:0044249;GO:0044260;GO:0090304	GO:0001071;GO:0003676;GO:0003677;GO:0003700;GO:0005488		GO:0006139;GO:0006807;GO:0008152;GO:0009058;GO:0009987;GO:0016070;GO:0034641;GO:0043170;GO:0044237;GO:0044238				Q88C46	Q88C46	Q88C46_PSEPK	PP_5337	LysR family transcriptional regulator	PP_5337		Q88C46_PSEPK			1.14726	0.0915652	-0.190162	-2.18828
16.623	16.9594	16.6697	16.6379	16.6128	16.1754	16.5924	16.6399	biosynthetic process;cellular biosynthetic process;cellular metabolic process;cellular nitrogen compound biosynthetic process;cellular nitrogen compound metabolic process;cellular process;'de novo' IMP biosynthetic process;heterocycle biosynthetic process;heterocycle metabolic process;IMP biosynthetic process;IMP metabolic process;metabolic process;nitrogen compound metabolic process;nucleobase-c…	5-(carboxyamino)imidazole ribonucleotide mutase activity;catalytic activity;intramolecular transferase activity;isomerase activity		biosynthetic process;cellular metabolic process;cellular nitrogen compound metabolic process;cellular process;heterocycle metabolic process;metabolic process;nitrogen compound metabolic process;nucleobase-containing compound metabolic process;nucleobase-containing small molecule metabolic process;nucleotide metabolic process;primary metabolic process;small molecule metabolic process		Purine metabolism	AIRC		Completeproteome;Isomerase;Purinebiosynthesis;Referenceproteome		GO:0006139;GO:0006163;GO:0006164;GO:0006188;GO:0006189;GO:0006753;GO:0006807;GO:0008152;GO:0009058;GO:0009117;GO:0009123;GO:0009124;GO:0009126;GO:0009127;GO:0009150;GO:0009152;GO:0009156;GO:0009161;GO:0009165;GO:0009167;GO:0009168;GO:0009259;GO:0009260;GO:0009987;GO:0018130;GO:0034641;GO:0034654;GO:0044237;GO:0044238;GO:0044249;GO:0044271;GO:0044281;GO:0046040;GO:0046483;GO:0055086;GO:0072521;GO:…	GO:0003824;GO:0016853;GO:0016866;GO:0034023		GO:0006139;GO:0006807;GO:0008152;GO:0009058;GO:0009117;GO:0009987;GO:0034641;GO:0044237;GO:0044238;GO:0044281;GO:0046483;GO:0055086		ko00230	N5-carboxyaminoimidazole ribonucleotide mutase	Q88C47	Q88C47	Q88C47_PSEPK	purE	N5-carboxyaminoimidazole ribonucleotide mutase	purE		Q88C47_PSEPK			0.792682	0.185737	-0.217356	-1.59789
15.7889	16.3625	16.4647	16.1583	16.4058	16.1184	16.2723	16.3244	biosynthetic process;cellular biosynthetic process;cellular metabolic process;cellular nitrogen compound biosynthetic process;cellular nitrogen compound metabolic process;cellular process;'de novo' IMP biosynthetic process;heterocycle biosynthetic process;heterocycle metabolic process;IMP biosynthetic process;IMP metabolic process;metabolic process;nitrogen compound metabolic process;nucleobase-c…	5-(carboxyamino)imidazole ribonucleotide synthase activity;adenyl nucleotide binding;adenyl ribonucleotide binding;ATP binding;binding;carbon-carbon lyase activity;carboxy-lyase activity;catalytic activity;cation binding;ion binding;ligase activity;ligase activity, forming carbon-nitrogen bonds;lyase activity;metal ion binding;nucleotide binding;phosphoribosylaminoimidazole carboxylase activity;p…		biosynthetic process;cellular metabolic process;cellular nitrogen compound metabolic process;cellular process;heterocycle metabolic process;metabolic process;nitrogen compound metabolic process;nucleobase-containing compound metabolic process;nucleobase-containing small molecule metabolic process;nucleotide metabolic process;primary metabolic process;small molecule metabolic process		Purine metabolism	ATP-grasp		ATP-binding;Completeproteome;Ligase;Nucleotide-binding;Purinebiosynthesis;Referenceproteome		GO:0006139;GO:0006163;GO:0006164;GO:0006188;GO:0006189;GO:0006753;GO:0006807;GO:0008152;GO:0009058;GO:0009117;GO:0009123;GO:0009124;GO:0009126;GO:0009127;GO:0009150;GO:0009152;GO:0009156;GO:0009161;GO:0009165;GO:0009167;GO:0009168;GO:0009259;GO:0009260;GO:0009987;GO:0018130;GO:0034641;GO:0034654;GO:0044237;GO:0044238;GO:0044249;GO:0044271;GO:0044281;GO:0046040;GO:0046483;GO:0055086;GO:0072521;GO:…	GO:0000166;GO:0003824;GO:0004638;GO:0005488;GO:0005524;GO:0016829;GO:0016830;GO:0016831;GO:0016874;GO:0016879;GO:0017076;GO:0030554;GO:0032553;GO:0032555;GO:0032559;GO:0034028;GO:0035639;GO:0043167;GO:0043169;GO:0046872		GO:0006139;GO:0006807;GO:0008152;GO:0009058;GO:0009117;GO:0009987;GO:0034641;GO:0044237;GO:0044238;GO:0044281;GO:0046483;GO:0055086		ko00230	N5-carboxyaminoimidazole ribonucleotide synthase	Q88C48	Q88C48	Q88C48_PSEPK	purK	N5-carboxyaminoimidazole ribonucleotide synthase	purK		Q88C48_PSEPK			0.21486	0.631394	0.086669	0.538315
13.6783	13.8473	13.5667	13.7881	12.7535	12.6909	12.77	13.3189							DUF3299		Completeproteome;Referenceproteome									Q88C50	Q88C50	Q88C50_PSEPK	PP_5333	Lipoprotein	PP_5333		Q88C50_PSEPK	+	start_0.5PQQ_start_DMSO	2.72517	0.00308235	-0.836739	-5.27016
15.2911	15.3527	15.4836	15.482	14.4061	14.2685	14.5014	15.0081	carbohydrate metabolic process;metabolic process;primary metabolic process	binding;carbohydrate binding;catalytic activity;isomerase activity		carbohydrate metabolic process;metabolic process;primary metabolic process		Glycolysis / Gluconeogenesis	Aldose_epim		Completeproteome;Referenceproteome		GO:0005975;GO:0008152;GO:0044238	GO:0003824;GO:0005488;GO:0016853;GO:0030246		GO:0005975;GO:0008152;GO:0044238		ko00010		Q88C51	Q88C51	Q88C51_PSEPK	PP_5332	Putative glucose-6-phosphate 1-epimerase	PP_5332		Q88C51_PSEPK	+	start_0.5PQQ_start_DMSO	2.64827	0.00353439	-0.856299	-5.08804
15.7084	15.3843	16.3253	15.4512	14.8047	15.8112	14.8025	14.9279		catalytic activity;hydrolase activity				Biosynthesis of unsaturated fatty acids	4HBT		Completeproteome;Hydrolase;Referenceproteome			GO:0003824;GO:0016787				ko01040		Q88C52	Q88C52	Q88C52_PSEPK	PP_5331	Long-chain acyl-CoA thioester hydrolase	PP_5331		Q88C52_PSEPK			1.00117	0.120715	-0.630765	-1.94512
12.6079	13.1149	13.1658	13.3566	13.4366	13.3527	13.4492	13.4641	cellular process;establishment of localization;transmembrane transport;transport		cell part;integral to membrane;intrinsic to membrane;membrane part	cellular process;establishment of localization;transmembrane transport;transport	cell part		MFS_1		Completeproteome;Referenceproteome		GO:0006810;GO:0009987;GO:0051234;GO:0055085		GO:0016021;GO:0031224;GO:0044425;GO:0044464	GO:0006810;GO:0009987;GO:0051234;GO:0055085	GO:0044464			Q88C53	Q88C53	Q88C53_PSEPK	PP_5330	Major facilitator family transporter	PP_5330		Q88C53_PSEPK			1.18537	0.0847019	0.364329	2.25205
15.044	14.8945	15.027	14.8856	13.5666	12.8691	13.4908	14.275	establishment of localization;transport			establishment of localization;transport		ABC transporters;ko05152;Two-component system	PBP_like_2		Completeproteome;Referenceproteome		GO:0006810;GO:0051234			GO:0006810;GO:0051234		ko02010;ko02020;ko05152		Q88C54	Q88C54	Q88C54_PSEPK	PP_5329	Phosphate-binding protein	pstS		Q88C54_PSEPK	+	start_0.5PQQ_start_DMSO	2.54828	0.0054554	-1.41237	-4.85765
13.3528	13.128	13.4502	13.3943	13.3865	13.2691	13.1408	13.2822	establishment of localization;transport		cell part;integral to membrane;intrinsic to membrane;membrane;membrane part;plasma membrane	establishment of localization;transport	cell part;membrane;plasma membrane	ABC transporters	BPD_transp_1		Completeproteome;Membrane;Referenceproteome;Transmembrane;Transmembranehelix;Transport		GO:0006810;GO:0051234		GO:0005886;GO:0016020;GO:0016021;GO:0031224;GO:0044425;GO:0044464	GO:0006810;GO:0051234	GO:0005886;GO:0016020;GO:0044464	ko02010		Q88C55	Q88C55	Q88C55_PSEPK	PP_5328	Phosphate transport system permease protein	pstC		Q88C55_PSEPK			0.297631	0.530445	-0.0616622	-0.710729
12.4982	12.2723	12.2766	12.601	12.2699	11.952	12.2588	12.2592	anion transport;cellular process;establishment of localization;inorganic anion transport;ion transmembrane transport;ion transport;phosphate ion transmembrane transport;phosphate ion transport;transmembrane transport;transport	active transmembrane transporter activity;anion transmembrane transporter activity;inorganic anion transmembrane transporter activity;inorganic phosphate transmembrane transporter activity;ion transmembrane transporter activity;phosphate ion transmembrane transporter activity;secondary active transmembrane transporter activity;substrate-specific transmembrane transporter activity;substrate-specif…	cell part;integral to membrane;integral to plasma membrane;intrinsic to membrane;intrinsic to plasma membrane;membrane part;plasma membrane part	cellular process;establishment of localization;ion transport;transmembrane transport;transport	cell part	ABC transporters	BPD_transp_1		Completeproteome;Membrane;Referenceproteome;Transmembrane;Transmembranehelix;Transport		GO:0006810;GO:0006811;GO:0006817;GO:0006820;GO:0009987;GO:0015698;GO:0034220;GO:0035435;GO:0051234;GO:0055085	GO:0005215;GO:0005315;GO:0008509;GO:0015075;GO:0015103;GO:0015114;GO:0015291;GO:0022804;GO:0022857;GO:0022891;GO:0022892	GO:0005887;GO:0016021;GO:0031224;GO:0031226;GO:0044425;GO:0044459;GO:0044464	GO:0006810;GO:0006811;GO:0009987;GO:0051234;GO:0055085	GO:0044464	ko02010		Q88C56	Q88C56	Q88C56_PSEPK	PP_5327	Phosphate transport system permease protein PstA	pstA		Q88C56_PSEPK			1.03893	0.112148	-0.227049	-2.00785
14.3906	14.2879	14.3497	14.4332	14.429	14.4707	14.3431	14.2998		active transmembrane transporter activity;adenyl nucleotide binding;adenyl ribonucleotide binding;anion transmembrane transporter activity;anion transmembrane-transporting ATPase activity;ATP binding;ATPase activity;ATPase activity, coupled;ATPase activity, coupled to movement of substances;ATPase activity, coupled to transmembrane movement of ions;ATPase activity, coupled to transmembrane moveme…	ATP-binding cassette (ABC) transporter complex;cell part;macromolecular complex;membrane part;protein complex		ATP-binding cassette (ABC) transporter complex;cell part;macromolecular complex;protein complex	ABC transporters	ABC_tran		ATP-binding;Cellinnermembrane;Cellmembrane;Completeproteome;Hydrolase;Membrane;Nucleotide-binding;Phosphatetransport;Referenceproteome;Transport			GO:0000166;GO:0003824;GO:0005215;GO:0005315;GO:0005488;GO:0005524;GO:0008509;GO:0015075;GO:0015103;GO:0015114;GO:0015291;GO:0015399;GO:0015405;GO:0015415;GO:0016462;GO:0016787;GO:0016817;GO:0016818;GO:0016820;GO:0016887;GO:0017076;GO:0017111;GO:0022804;GO:0022857;GO:0022891;GO:0022892;GO:0030554;GO:0032553;GO:0032555;GO:0032559;GO:0035639;GO:0042623;GO:0042625;GO:0042626;GO:0043225;GO:0043492	GO:0032991;GO:0043190;GO:0043234;GO:0044425;GO:0044464		GO:0032991;GO:0043190;GO:0043234;GO:0044464	ko02010	Phosphate import ATP-binding protein PstB 2	Q88C57	Q88C57	PSTB2_PSEPK	pstB2	Phosphate import ATP-binding protein PstB 2	pstB2		PSTB2_PSEPK			0.1565	0.721613	0.0203266	0.408006
14.4567	14.6454	14.402	14.3505	14.3386	13.9857	14.4877	14.6613	anion homeostasis;anion transport;biological regulation;cellular anion homeostasis;cellular chemical homeostasis;cellular homeostasis;cellular ion homeostasis;cellular phosphate ion homeostasis;cellular process;cellular trivalent inorganic anion homeostasis;chemical homeostasis;establishment of localization;homeostatic process;inorganic anion transport;ion homeostasis;ion transport;negative regul…		cell part;cytoplasm;intracellular part	biological regulation;cellular homeostasis;cellular ion homeostasis;cellular process;establishment of localization;homeostatic process;ion transport;transport	cell part;cytoplasm		PhoU		Completeproteome;Cytoplasm;Phosphatetransport;Referenceproteome;Transport		GO:0006810;GO:0006811;GO:0006817;GO:0006820;GO:0006873;GO:0009892;GO:0009987;GO:0010563;GO:0015698;GO:0019220;GO:0019222;GO:0019725;GO:0030002;GO:0030643;GO:0031323;GO:0031324;GO:0042592;GO:0045936;GO:0048519;GO:0048523;GO:0048878;GO:0050789;GO:0050794;GO:0050801;GO:0051174;GO:0051234;GO:0055062;GO:0055081;GO:0055082;GO:0065007;GO:0065008;GO:0072502;GO:0072506		GO:0005737;GO:0044424;GO:0044464	GO:0006810;GO:0006811;GO:0006873;GO:0009987;GO:0019725;GO:0042592;GO:0051234;GO:0065007	GO:0005737;GO:0044464		Phosphate-specific transport system accessory protein PhoU	Q88C58	Q88C58	Q88C58_PSEPK	phoU	Phosphate-specific transport system accessory protein PhoU	phoU		Q88C58_PSEPK			0.246596	0.590997	-0.0953419	-0.605922
14.2049	14.5016	14.2076	14.2651	14.234	14.2686	14.5338	14.1947	biological regulation;cellular process;cellular response to stimulus;regulation of biological process;regulation of cellular process;response to stimulus;signal transduction;two-component signal transduction system (phosphorelay)			biological regulation;cellular process;response to stimulus;signal transduction			Response_reg		Completeproteome;Referenceproteome		GO:0000160;GO:0007165;GO:0009987;GO:0050789;GO:0050794;GO:0050896;GO:0051716;GO:0065007			GO:0007165;GO:0009987;GO:0050896;GO:0065007				Q88C59	Q88C59	Q88C59_PSEPK	PP_5324	Response regulator	PP_5324		Q88C59_PSEPK			0.0433969	0.915058	0.0129776	0.124606
12.0614	12.0876	12.0213	11.9912	12.6773	12.5651	12.7533	12.444							DUF4124;Peptidase_M23		Completeproteome;Referenceproteome									Q88C60	Q88C60	Q88C60_PSEPK	PP_5323	Peptidase, M23/M37 family	PP_5323		Q88C60_PSEPK	+	start_0.5PQQ_start_DMSO	3.70606	0.000396396	0.569561	8.04841
13.5282	13.3648	13.1286	13.4981	13.3162	13.2136	13.2303	13.521		binding;catalytic activity;coenzyme binding;cofactor binding;flavin adenine dinucleotide binding;oxidoreductase activity;oxidoreductase activity, acting on CH-OH group of donors					CBS;CorC_HlyC;DUF21		Completeproteome;Referenceproteome			GO:0003824;GO:0005488;GO:0016491;GO:0016614;GO:0048037;GO:0050660;GO:0050662						Q88C61	Q88C61	Q88C61_PSEPK	PP_5322	Metal ion transporter	PP_5322		Q88C61_PSEPK			0.205553	0.645814	-0.0596616	-0.518084
13.2658	13.0483	13.3875	13.17	13.1372	12.9271	12.8612	13.092	biological regulation;regulation of biological process;regulation of biosynthetic process;regulation of cellular biosynthetic process;regulation of cellular macromolecule biosynthetic process;regulation of cellular metabolic process;regulation of cellular process;regulation of gene expression;regulation of macromolecule biosynthetic process;regulation of macromolecule metabolic process;regulation…	adenyl nucleotide binding;adenyl ribonucleotide binding;ATP binding;binding;catalytic activity;kinase activity;molecular transducer activity;nucleotide binding;phosphotransferase activity, alcohol group as acceptor;phosphotransferase activity, nitrogenous group as acceptor;protein histidine kinase activity;protein kinase activity;purine nucleotide binding;purine ribonucleoside triphosphate bindin…	cell part;integral to membrane;intrinsic to membrane;membrane part	biological regulation	cell part	Two-component system	DUF3329;HATPase_c;HisKA;PAS		ATP-binding;Completeproteome;Kinase;Nucleotide-binding;Phosphoprotein;Referenceproteome;Transferase		GO:0006355;GO:0009889;GO:0010468;GO:0010556;GO:0019219;GO:0019222;GO:0031323;GO:0031326;GO:0050789;GO:0050794;GO:0051171;GO:0051252;GO:0060255;GO:0065007;GO:0080090;GO:2000112	GO:0000155;GO:0000166;GO:0003824;GO:0004672;GO:0004673;GO:0004871;GO:0005488;GO:0005524;GO:0016301;GO:0016740;GO:0016772;GO:0016773;GO:0016775;GO:0017076;GO:0030554;GO:0032553;GO:0032555;GO:0032559;GO:0035639;GO:0060089	GO:0016021;GO:0031224;GO:0044425;GO:0044464	GO:0065007	GO:0044464	ko02020	Histidine kinase	Q88C62	Q88C62	Q88C62_PSEPK	phoR	Phosphate regulon sensor protein PhoR	phoR		Q88C62_PSEPK			1.14952	0.0909351	-0.213528	-2.19206
15.1709	15.0473	15.0706	15.0532	14.6695	15.0079	14.5534	14.8297	anion transport;biological regulation;biosynthetic process;cellular biosynthetic process;cellular macromolecule biosynthetic process;cellular macromolecule metabolic process;cellular metabolic process;cellular nitrogen compound metabolic process;cellular process;establishment of localization;inorganic anion transport;ion transport;macromolecule biosynthetic process;macromolecule metabolic process…	binding;DNA binding;molecular transducer activity;nucleic acid binding;signal transducer activity;two-component response regulator activity		biological regulation;biosynthetic process;cellular metabolic process;cellular nitrogen compound metabolic process;cellular process;establishment of localization;ion transport;macromolecule metabolic process;metabolic process;nitrogen compound metabolic process;nucleobase-containing compound metabolic process;primary metabolic process;RNA metabolic process;transport		Two-component system	Response_reg;Trans_reg_C		Completeproteome;DNA-binding;Phosphoprotein;Referenceproteome;Transcription;Transcriptionregulation		GO:0006139;GO:0006351;GO:0006355;GO:0006807;GO:0006810;GO:0006811;GO:0006817;GO:0006820;GO:0008152;GO:0009058;GO:0009059;GO:0009889;GO:0009987;GO:0010468;GO:0010556;GO:0015698;GO:0016070;GO:0019219;GO:0019222;GO:0031323;GO:0031326;GO:0032774;GO:0034641;GO:0034645;GO:0043170;GO:0044237;GO:0044238;GO:0044249;GO:0044260;GO:0050789;GO:0050794;GO:0051171;GO:0051234;GO:0051252;GO:0060255;GO:0065007;GO:…	GO:0000156;GO:0003676;GO:0003677;GO:0004871;GO:0005488;GO:0060089		GO:0006139;GO:0006807;GO:0006810;GO:0006811;GO:0008152;GO:0009058;GO:0009987;GO:0016070;GO:0034641;GO:0043170;GO:0044237;GO:0044238;GO:0051234;GO:0065007		ko02020		Q88C63	Q88C63	Q88C63_PSEPK	phoB	Phosphate regulon transcriptional regulatory protein PhoB	phoB		Q88C63_PSEPK	+	start_0.5PQQ_start_DMSO	1.68223	0.0327497	-0.320342	-3.11238
16.6722	16.2428	16.3649	16.3627	14.7275	14.5302	14.7229	15.2275							Lipoprotein_15		Completeproteome;Referenceproteome									Q88C64	Q88C64	Q88C64_PSEPK	PP_5319	Lipoprotein	PP_5319		Q88C64_PSEPK	+	start_0.5PQQ_start_DMSO	4.02883	0.000586667	-1.60863	-9.18973
13.7868	14.4105	14.5251	14.3421	14.8107	15.2203	14.868	14.5319	biosynthetic process;cellular biosynthetic process;cellular ketone metabolic process;cellular metabolic process;cellular process;coenzyme biosynthetic process;coenzyme metabolic process;cofactor biosynthetic process;cofactor metabolic process;metabolic process;oxidoreduction coenzyme metabolic process;quinone cofactor biosynthetic process;quinone cofactor metabolic process;small molecule metaboli…	4-hydroxybenzoate octaprenyltransferase activity;catalytic activity;polyprenyltransferase activity;prenyltransferase activity;transferase activity;transferase activity, transferring alkyl or aryl (other than methyl) groups	cell part;integral to membrane;intrinsic to membrane;membrane;membrane part;plasma membrane	biosynthetic process;cellular ketone metabolic process;cellular metabolic process;cellular process;cofactor metabolic process;metabolic process;small molecule metabolic process	cell part;membrane;plasma membrane	Ubiquinone and other terpenoid-quinone biosynthesis	UbiA		Cellinnermembrane;Cellmembrane;Completeproteome;Magnesium;Membrane;Referenceproteome;Transferase;Transmembrane;Transmembranehelix;Ubiquinonebiosynthesis		GO:0006732;GO:0006733;GO:0006743;GO:0006744;GO:0008152;GO:0009058;GO:0009108;GO:0009987;GO:0042180;GO:0042375;GO:0044237;GO:0044249;GO:0044281;GO:0045426;GO:0051186;GO:0051188	GO:0002094;GO:0003824;GO:0004659;GO:0008412;GO:0016740;GO:0016765	GO:0005886;GO:0016020;GO:0016021;GO:0031224;GO:0044425;GO:0044464	GO:0008152;GO:0009058;GO:0009987;GO:0042180;GO:0044237;GO:0044281;GO:0051186	GO:0005886;GO:0016020;GO:0044464	ko00130	4-hydroxybenzoate octaprenyltransferase	Q88C65	Q88C65	UBIA_PSEPK	ubiA	4-hydroxybenzoate octaprenyltransferase	ubiA		UBIA_PSEPK	+	start_0.5PQQ_start_DMSO	1.46639	0.0477347	0.591622	2.73042
12.0237	13.4888	13.6488	12.8461	13.2941	13.6954	12.7306	12.8661	biosynthetic process;carboxylic acid biosynthetic process;carboxylic acid metabolic process;cellular biosynthetic process;cellular ketone metabolic process;cellular metabolic process;cellular process;coenzyme biosynthetic process;coenzyme metabolic process;cofactor biosynthetic process;cofactor metabolic process;metabolic process;monocarboxylic acid metabolic process;organic acid biosynthetic pro…	carbon-carbon lyase activity;catalytic activity;chorismate lyase activity;lyase activity;oxo-acid-lyase activity	cell part;cytoplasm;intracellular part	biosynthetic process;cellular ketone metabolic process;cellular metabolic process;cellular process;cofactor metabolic process;metabolic process;organic acid metabolic process;small molecule metabolic process	cell part;cytoplasm	Ubiquinone and other terpenoid-quinone biosynthesis	Chor_lyase		Completeproteome;Cytoplasm;Lyase;Pyruvate;Referenceproteome;Ubiquinonebiosynthesis		GO:0006082;GO:0006090;GO:0006732;GO:0006733;GO:0006743;GO:0006744;GO:0008152;GO:0009058;GO:0009108;GO:0009987;GO:0016053;GO:0019752;GO:0032787;GO:0042180;GO:0042375;GO:0042866;GO:0043436;GO:0044237;GO:0044249;GO:0044281;GO:0044283;GO:0045426;GO:0046394;GO:0051186;GO:0051188	GO:0003824;GO:0008813;GO:0016829;GO:0016830;GO:0016833	GO:0005737;GO:0044424;GO:0044464	GO:0006082;GO:0008152;GO:0009058;GO:0009987;GO:0042180;GO:0044237;GO:0044281;GO:0051186	GO:0005737;GO:0044464	ko00130	Probable chorismate pyruvate-lyase	Q88C66	Q88C66	UBIC_PSEPK	ubiC	Probable chorismate pyruvate-lyase	ubiC		UBIC_PSEPK			0.126378	0.76978	0.144713	0.337104
14.5181	14.5408	14.5631	14.4299	14.4601	14.4674	14.2797	14.3926		binding;catalytic activity;coenzyme binding;cofactor binding;flavin adenine dinucleotide binding;oxidoreductase activity				Fatty acid metabolism	Pyr_redox;Pyr_redox_2		Completeproteome;Referenceproteome			GO:0003824;GO:0005488;GO:0016491;GO:0048037;GO:0050660;GO:0050662				ko00071		Q88C69	Q88C69	Q88C69_PSEPK	alkT	Rubredoxin-NAD(+) reductase	rubB		Q88C69_PSEPK			1.12931	0.0944301	-0.113026	-2.15831
17.6554	17.8058	17.7057	17.747	17.2466	17.2319	17.4087	17.6624	cellular component organization;cellular component organization at cellular level;cellular component organization or biogenesis;cellular component organization or biogenesis at cellular level;cellular macromolecule metabolic process;cellular metabolic process;cellular nitrogen compound metabolic process;cellular process;chromosome condensation;chromosome organization;DNA conformation change;DNA m…	binding;DNA binding;nucleic acid binding		cellular component organization;cellular metabolic process;cellular nitrogen compound metabolic process;cellular process;chromosome organization;DNA metabolic process;DNA packaging;macromolecule metabolic process;metabolic process;nitrogen compound metabolic process;nucleobase-containing compound metabolic process;organelle organization;primary metabolic process			Bac_DNA_binding		Completeproteome;DNA-binding;DNAcondensation;Referenceproteome		GO:0006139;GO:0006259;GO:0006323;GO:0006807;GO:0006996;GO:0008152;GO:0009987;GO:0016043;GO:0030261;GO:0034641;GO:0043170;GO:0044237;GO:0044238;GO:0044260;GO:0051276;GO:0071103;GO:0071840;GO:0071841;GO:0071842;GO:0090304	GO:0003676;GO:0003677;GO:0005488		GO:0006139;GO:0006259;GO:0006323;GO:0006807;GO:0006996;GO:0008152;GO:0009987;GO:0016043;GO:0034641;GO:0043170;GO:0044237;GO:0044238;GO:0051276				Q88C70	Q88C70	Q88C70_PSEPK	hupA	DNA-binding protein HU-alpha	hupA		Q88C70_PSEPK	+	start_0.5PQQ_start_DMSO	1.75733	0.027931	-0.341096	-3.24914
14.0738	14.3664	14.1804	13.8328	14.0661	14.025	13.9149	13.8779									Completeproteome;Referenceproteome									Q88C71	Q88C71	Q88C71_PSEPK	PP_5312	Helicase	PP_5312		Q88C71_PSEPK			0.55293	0.304345	-0.142401	-1.1874
15.8988	15.9409	15.7071	15.5974	16.0706	15.4781	15.9576	16.0018		aminoacyl-tRNA editing activity;carboxylic ester hydrolase activity;catalytic activity;hydrolase activity;hydrolase activity, acting on ester bonds					HDOD;tRNA_edit		Completeproteome;Referenceproteome			GO:0002161;GO:0003824;GO:0016787;GO:0016788;GO:0052689						Q88C72	Q88C72	Q88C72_PSEPK	PP_5311	Signal transduction protein	PP_5311		Q88C72_PSEPK			0.233448	0.608294	0.0909843	0.57816
14.1532	14.1048	14.1783	14.3288	14.1503	14.3679	14.1569	14.1649	cellular macromolecule metabolic process;cellular metabolic process;cellular nitrogen compound metabolic process;cellular process;cellular response to stimulus;cellular response to stress;DNA metabolic process;DNA recombination;DNA repair;macromolecule metabolic process;metabolic process;nitrogen compound metabolic process;nucleic acid metabolic process;nucleobase-containing compound metabolic pr…	adenyl nucleotide binding;adenyl ribonucleotide binding;ATP binding;ATPase activity;ATPase activity, coupled;ATP-dependent DNA helicase activity;ATP-dependent helicase activity;binding;catalytic activity;DNA helicase activity;DNA-dependent ATPase activity;helicase activity;hydrolase activity;hydrolase activity, acting on acid anhydrides;hydrolase activity, acting on acid anhydrides, in phosphorus…		cellular metabolic process;cellular nitrogen compound metabolic process;cellular process;DNA metabolic process;DNA recombination;DNA repair;macromolecule metabolic process;metabolic process;nitrogen compound metabolic process;nucleobase-containing compound metabolic process;primary metabolic process;response to DNA damage stimulus;response to stimulus;response to stress		Homologous recombination	DEAD;Helicase_C		ATP-binding;Completeproteome;Helicase;Hydrolase;Nucleotide-binding;Referenceproteome		GO:0006139;GO:0006259;GO:0006281;GO:0006310;GO:0006807;GO:0006950;GO:0006974;GO:0008152;GO:0009987;GO:0033554;GO:0034641;GO:0043170;GO:0044237;GO:0044238;GO:0044260;GO:0050896;GO:0051716;GO:0090304	GO:0000166;GO:0003676;GO:0003678;GO:0003824;GO:0004003;GO:0004386;GO:0005488;GO:0005524;GO:0008026;GO:0008094;GO:0016462;GO:0016787;GO:0016817;GO:0016818;GO:0016887;GO:0017076;GO:0017111;GO:0030554;GO:0032553;GO:0032555;GO:0032559;GO:0035639;GO:0042623;GO:0070035		GO:0006139;GO:0006259;GO:0006281;GO:0006310;GO:0006807;GO:0006950;GO:0006974;GO:0008152;GO:0009987;GO:0034641;GO:0043170;GO:0044237;GO:0044238;GO:0050896		ko03440		Q88C73	Q88C73	Q88C73_PSEPK	recG	ATP-dependent DNA helicase RecG	recG		Q88C73_PSEPK			0.095887	0.818286	0.0187533	0.262268
16.1243	16.2032	16.1645	15.9342	16.076	15.7254	15.9641	15.8787	biosynthetic process;cellular biosynthetic process;cellular macromolecule biosynthetic process;cellular macromolecule metabolic process;cellular metabolic process;cellular nitrogen compound metabolic process;cellular process;macromolecule biosynthetic process;macromolecule metabolic process;metabolic process;nitrogen compound metabolic process;nucleic acid metabolic process;nucleobase-containing …	binding;DNA binding;nucleic acid binding;nucleic acid binding transcription factor activity;sequence-specific DNA binding transcription factor activity		biosynthetic process;cellular metabolic process;cellular nitrogen compound metabolic process;cellular process;macromolecule metabolic process;metabolic process;nitrogen compound metabolic process;nucleobase-containing compound metabolic process;primary metabolic process;RNA metabolic process			HTH_1;LysR_substrate		Completeproteome;DNA-binding;Referenceproteome;Transcription;Transcriptionregulation		GO:0006139;GO:0006351;GO:0006807;GO:0008152;GO:0009058;GO:0009059;GO:0009987;GO:0016070;GO:0032774;GO:0034641;GO:0034645;GO:0043170;GO:0044237;GO:0044238;GO:0044249;GO:0044260;GO:0090304	GO:0001071;GO:0003676;GO:0003677;GO:0003700;GO:0005488		GO:0006139;GO:0006807;GO:0008152;GO:0009058;GO:0009987;GO:0016070;GO:0034641;GO:0043170;GO:0044237;GO:0044238				Q88C74	Q88C74	Q88C74_PSEPK	oxyR	Oxidative and nitrosative stress transcriptional dual regulator	PP_5309		Q88C74_PSEPK			1.06933	0.105406	-0.195502	-2.0584
14.5069	14.3906	14.4479	14.6294	14.1445	13.9727	14.1013	14.1678	establishment of localization;transport			establishment of localization;transport			TonB_C		Completeproteome;Referenceproteome		GO:0006810;GO:0051234			GO:0006810;GO:0051234				Q88C75	Q88C75	Q88C75_PSEPK	tonB	Protein TonB	tonB		Q88C75_PSEPK	+	start_0.5PQQ_start_DMSO	2.98393	0.00263035	-0.397124	-5.91684
14.3468	14.0412	13.9536	14.2514	14.6248	14.5244	14.2027	14.2481	establishment of localization;establishment of protein localization;protein transport;transport	transporter activity	cell part;integral to membrane;intrinsic to membrane;membrane;membrane part;plasma membrane	establishment of localization;protein transport;transport	cell part;membrane;plasma membrane		ExbD		Completeproteome;Membrane;Proteintransport;Referenceproteome;Transmembrane;Transport		GO:0006810;GO:0015031;GO:0045184;GO:0051234	GO:0005215	GO:0005886;GO:0016020;GO:0016021;GO:0031224;GO:0044425;GO:0044464	GO:0006810;GO:0015031;GO:0051234	GO:0005886;GO:0016020;GO:0044464			Q88C76	Q88C76	Q88C76_PSEPK	exbD	Biopolymer transport protein ExbD	exbD		Q88C76_PSEPK			0.931112	0.140992	0.251739	1.82876
13.1166	13.8383	13.709	13.1107	13.7632	13.154	13.4185	13.4414		protein transporter activity;substrate-specific transporter activity;transporter activity	cell part;integral to membrane;intrinsic to membrane;membrane part		cell part		MotA_ExbB		Completeproteome;Membrane;Proteintransport;Referenceproteome;Transmembrane;Transport			GO:0005215;GO:0008565;GO:0022892	GO:0016021;GO:0031224;GO:0044425;GO:0044464		GO:0044464			Q88C77	Q88C77	Q88C77_PSEPK	exbB	Biopolymer transport protein ExbB	exbB		Q88C77_PSEPK			0.000876276	0.99828	0.000603676	0.00263326
14.5048	14.4036	14.4312	14.4197	14.0178	13.9238	14.0371	13.9983									Completeproteome;Referenceproteome									Q88C78	Q88C78	Q88C78_PSEPK	PP_5305	Epimerase/dehydratase-related protein	PP_5305		Q88C78_PSEPK	+	start_0.5PQQ_start_DMSO	4.96047	0	-0.445574	-13.3454
17.8128	18.0029	18.0131	17.7867	17.6698	17.3096	17.7182	17.7595									Completeproteome;Lipoprotein;Referenceproteome									Q88C79	Q88C79	Q88C79_PSEPK	PP_5304	Lipoprotein	PP_5304		Q88C79_PSEPK			1.28654	0.0692604	-0.289638	-2.42238
19.6568	20.002	19.9237	19.704	19.1931	18.6138	19.3282	19.5032		catalytic activity;deaminase activity					Ribonuc_L-PSP		Completeproteome;Referenceproteome			GO:0003824;GO:0019239						Q88C80	Q88C80	Q88C80_PSEPK	ridA	Aminoacrylate/iminopropionate hydrolase/deaminase	PP_5303		Q88C80_PSEPK	+	start_0.5PQQ_start_DMSO	1.70412	0.031814	-0.662042	-3.15201
15.7324	15.6927	15.84	15.9143	15.8214	16.1237	15.7534	15.7761	cellular metabolic process;cellular nitrogen compound metabolic process;cellular process;guanosine tetraphosphate metabolic process;heterocycle metabolic process;metabolic process;nitrogen compound metabolic process;nucleobase-containing compound metabolic process;nucleobase-containing small molecule metabolic process;nucleoside bisphosphate metabolic process;nucleoside phosphate metabolic proces…	amine binding;amino acid binding;binding;carboxylic acid binding;catalytic activity;hydrolase activity		cellular metabolic process;cellular nitrogen compound metabolic process;cellular process;heterocycle metabolic process;metabolic process;nitrogen compound metabolic process;nucleobase-containing compound metabolic process;nucleobase-containing small molecule metabolic process;nucleotide metabolic process;primary metabolic process;small molecule metabolic process		Purine metabolism	RelA_SpoT;TGS		Completeproteome;Hydrolase;Referenceproteome		GO:0006139;GO:0006163;GO:0006753;GO:0006807;GO:0008152;GO:0009117;GO:0009987;GO:0015969;GO:0033865;GO:0034641;GO:0044237;GO:0044238;GO:0044281;GO:0046483;GO:0055086;GO:0072521	GO:0003824;GO:0005488;GO:0016597;GO:0016787;GO:0031406;GO:0043176		GO:0006139;GO:0006807;GO:0008152;GO:0009117;GO:0009987;GO:0034641;GO:0044237;GO:0044238;GO:0044281;GO:0046483;GO:0055086		ko00230		Q88C81	Q88C81	Q88C81_PSEPK	spoT	guanosine-3',5'-bis(diphosphate) 3'-diphosphatase	spoT		Q88C81_PSEPK			0.311676	0.51407	0.0738192	0.738833
15.9507	16.2657	15.8255	15.94	15.3864	15.3335	15.491	15.8764	biosynthetic process;cellular biosynthetic process;cellular macromolecule biosynthetic process;cellular macromolecule metabolic process;cellular metabolic process;cellular nitrogen compound metabolic process;cellular process;macromolecule biosynthetic process;macromolecule metabolic process;metabolic process;nitrogen compound metabolic process;nucleic acid metabolic process;nucleobase-containing …	binding;catalytic activity;DNA binding;DNA-directed RNA polymerase activity;nucleic acid binding;nucleotidyltransferase activity;RNA polymerase activity;transferase activity;transferase activity, transferring phosphorus-containing groups		biosynthetic process;cellular metabolic process;cellular nitrogen compound metabolic process;cellular process;macromolecule metabolic process;metabolic process;nitrogen compound metabolic process;nucleobase-containing compound metabolic process;primary metabolic process;RNA metabolic process		Purine metabolism;Pyrimidine metabolism;RNA polymerase	RNA_pol_Rpb6		Completeproteome;DNA-directedRNApolymerase;Nucleotidyltransferase;Referenceproteome;Transcription;Transferase		GO:0006139;GO:0006351;GO:0006807;GO:0008152;GO:0009058;GO:0009059;GO:0009987;GO:0016070;GO:0032774;GO:0034641;GO:0034645;GO:0043170;GO:0044237;GO:0044238;GO:0044249;GO:0044260;GO:0090304	GO:0003676;GO:0003677;GO:0003824;GO:0003899;GO:0005488;GO:0016740;GO:0016772;GO:0016779;GO:0034062		GO:0006139;GO:0006807;GO:0008152;GO:0009058;GO:0009987;GO:0016070;GO:0034641;GO:0043170;GO:0044237;GO:0044238		ko00230;ko00240;ko03020	DNA-directed RNA polymerase subunit omega	Q88C82	Q88C82	RPOZ_PSEPK	rpoZ	DNA-directed RNA polymerase subunit omega	rpoZ		RPOZ_PSEPK	+	start_0.5PQQ_start_DMSO	1.6532	0.0343685	-0.473634	-3.06008
13.6961	13.8225	13.5162	13.4897	13.4687	13.0071	13.2506	13.3058	biosynthetic process;cellular biosynthetic process;cellular macromolecule biosynthetic process;cellular macromolecule metabolic process;cellular metabolic process;cellular nitrogen compound metabolic process;cellular process;macromolecule biosynthetic process;macromolecule metabolic process;metabolic process;nitrogen compound metabolic process;nucleic acid metabolic process;nucleobase-containing …	binding;DNA binding;nucleic acid binding;nucleic acid binding transcription factor activity;sequence-specific DNA binding transcription factor activity		biosynthetic process;cellular metabolic process;cellular nitrogen compound metabolic process;cellular process;macromolecule metabolic process;metabolic process;nitrogen compound metabolic process;nucleobase-containing compound metabolic process;primary metabolic process;RNA metabolic process			HTH_1;LysR_substrate		Completeproteome;DNA-binding;Referenceproteome;Transcription;Transcriptionregulation		GO:0006139;GO:0006351;GO:0006807;GO:0008152;GO:0009058;GO:0009059;GO:0009987;GO:0016070;GO:0032774;GO:0034641;GO:0034645;GO:0043170;GO:0044237;GO:0044238;GO:0044249;GO:0044260;GO:0090304	GO:0001071;GO:0003676;GO:0003677;GO:0003700;GO:0005488		GO:0006139;GO:0006807;GO:0008152;GO:0009058;GO:0009987;GO:0016070;GO:0034641;GO:0043170;GO:0044237;GO:0044238				Q88C83	Q88C83	Q88C83_PSEPK	PP_5300	Transcriptional regulator, LysR family	PP_5300		Q88C83_PSEPK	+	start_0.5PQQ_start_DMSO	1.6282	0.035977	-0.373112	-3.01529
11.5217	12.0335	12.4337	12.253	11.7253	11.8645	11.8823	12.0443	amine biosynthetic process;amine metabolic process;biosynthetic process;carboxylic acid biosynthetic process;carboxylic acid metabolic process;cellular amine metabolic process;cellular amino acid biosynthetic process;cellular amino acid metabolic process;cellular biosynthetic process;cellular ketone metabolic process;cellular metabolic process;cellular nitrogen compound biosynthetic process;cellu…	acid-ammonia (or amide) ligase activity;ammonia ligase activity;catalytic activity;glutamate-ammonia ligase activity;ligase activity;ligase activity, forming carbon-nitrogen bonds		amine metabolic process;biosynthetic process;cellular amino acid metabolic process;cellular ketone metabolic process;cellular metabolic process;cellular nitrogen compound metabolic process;cellular process;metabolic process;nitrogen compound metabolic process;organic acid metabolic process;primary metabolic process;small molecule metabolic process		Alanine, aspartate and glutamate metabolism;Arginine and proline metabolism;Nitrogen metabolism;Two-component system	Gln-synt_C		Completeproteome;Referenceproteome		GO:0006082;GO:0006520;GO:0006541;GO:0006542;GO:0006807;GO:0008152;GO:0008652;GO:0009058;GO:0009064;GO:0009084;GO:0009308;GO:0009309;GO:0009987;GO:0016053;GO:0019752;GO:0034641;GO:0042180;GO:0043436;GO:0044106;GO:0044237;GO:0044238;GO:0044249;GO:0044271;GO:0044281;GO:0044283;GO:0046394	GO:0003824;GO:0004356;GO:0016211;GO:0016874;GO:0016879;GO:0016880		GO:0006082;GO:0006520;GO:0006807;GO:0008152;GO:0009058;GO:0009308;GO:0009987;GO:0034641;GO:0042180;GO:0044237;GO:0044238;GO:0044281		ko00250;ko00330;ko00910;ko02020		Q88C84	Q88C84	Q88C84_PSEPK	puuA-II	Glutamate-putrescine ligase	PP_5299		Q88C84_PSEPK			0.38041	0.437734	-0.18139	-0.87251
15.1797	15.3141	15.3198	15.3285	15.1597	15.1573	15.0488	14.9457	cellular metabolic process;cellular nitrogen compound metabolic process;cellular process;heterocycle metabolic process;metabolic process;nitrogen compound metabolic process;nucleobase-containing compound metabolic process;nucleobase-containing small molecule metabolic process;nucleoside phosphate metabolic process;nucleotide metabolic process;primary metabolic process;purine nucleotide metabolic …	adenyl nucleotide binding;adenyl ribonucleotide binding;ATP binding;binding;catalytic activity;guanylate kinase activity;kinase activity;nucleobase-containing compound kinase activity;nucleotide binding;nucleotide kinase activity;phosphotransferase activity, phosphate group as acceptor;purine nucleotide binding;purine ribonucleoside triphosphate binding;purine ribonucleotide binding;ribonucleotid…	cell part;cytoplasm;intracellular part	cellular metabolic process;cellular nitrogen compound metabolic process;cellular process;heterocycle metabolic process;metabolic process;nitrogen compound metabolic process;nucleobase-containing compound metabolic process;nucleobase-containing small molecule metabolic process;nucleotide metabolic process;primary metabolic process;small molecule metabolic process	cell part;cytoplasm	Purine metabolism	Guanylate_kin		ATP-binding;Completeproteome;Cytoplasm;Kinase;Nucleotide-binding;Referenceproteome;Transferase		GO:0006139;GO:0006163;GO:0006753;GO:0006807;GO:0008152;GO:0009117;GO:0009987;GO:0034641;GO:0044237;GO:0044238;GO:0044281;GO:0046483;GO:0055086;GO:0072521	GO:0000166;GO:0003824;GO:0004385;GO:0005488;GO:0005524;GO:0016301;GO:0016740;GO:0016772;GO:0016776;GO:0017076;GO:0019201;GO:0019205;GO:0030554;GO:0032553;GO:0032555;GO:0032559;GO:0035639	GO:0005737;GO:0044424;GO:0044464	GO:0006139;GO:0006807;GO:0008152;GO:0009117;GO:0009987;GO:0034641;GO:0044237;GO:0044238;GO:0044281;GO:0046483;GO:0055086	GO:0005737;GO:0044464	ko00230	Guanylate kinase	Q88C87	Q88C87	KGUA_PSEPK	gmk	Guanylate kinase	gmk		KGUA_PSEPK	+	start_0.5PQQ_start_DMSO	1.80689	0.0248939	-0.207636	-3.34063
15.8298	16.1204	16.0194	15.6761	16.0921	15.4526	16.0531	15.973							DUF1732;YicC_N		Completeproteome;Referenceproteome									Q88C88	Q88C88	Q88C88_PSEPK	PP_5295	YicC family protein	PP_5295		Q88C88_PSEPK			0.036234	0.928568	-0.0187209	-0.104795
15.609	15.4067	15.4647	15.495	15.4825	15.5562	15.484	15.2799	cellular macromolecule metabolic process;cellular metabolic process;cellular nitrogen compound metabolic process;cellular process;macromolecule metabolic process;metabolic process;ncRNA metabolic process;ncRNA processing;nitrogen compound metabolic process;nucleic acid metabolic process;nucleobase-containing compound metabolic process;primary metabolic process;RNA metabolic process;RNA processing…	binding;catalytic activity;hydrolase activity;hydrolase activity, acting on ester bonds;nuclease activity;nucleic acid binding;nucleotidyltransferase activity;ribonuclease activity;RNA binding;transferase activity;transferase activity, transferring phosphorus-containing groups;tRNA binding;tRNA nucleotidyltransferase activity;tRNA-specific ribonuclease activity		cellular metabolic process;cellular nitrogen compound metabolic process;cellular process;macromolecule metabolic process;metabolic process;nitrogen compound metabolic process;nucleobase-containing compound metabolic process;primary metabolic process;RNA metabolic process;RNA processing;tRNA metabolic process;tRNA processing			RNase_PH;RNase_PH_C		Completeproteome;Nucleotidyltransferase;Referenceproteome;Transferase;tRNAprocessing		GO:0006139;GO:0006396;GO:0006399;GO:0006807;GO:0008033;GO:0008152;GO:0009987;GO:0016070;GO:0034470;GO:0034641;GO:0034660;GO:0043170;GO:0044237;GO:0044238;GO:0044260;GO:0090304	GO:0000049;GO:0003676;GO:0003723;GO:0003824;GO:0004518;GO:0004540;GO:0004549;GO:0005488;GO:0009022;GO:0016740;GO:0016772;GO:0016779;GO:0016787;GO:0016788		GO:0006139;GO:0006396;GO:0006399;GO:0006807;GO:0008033;GO:0008152;GO:0009987;GO:0016070;GO:0034641;GO:0043170;GO:0044237;GO:0044238			Ribonuclease PH	Q88C89	Q88C89	RNPH_PSEPK	rph	Ribonuclease PH	rph		RNPH_PSEPK			0.23965	0.601555	-0.0432231	-0.591298
12.2637	11.5452	12.1468	12.6111	11.8577	12.2363	12.1906	12.0358							Tic20		Completeproteome;Referenceproteome									Q88C90	Q88C90	Q88C90_PSEPK	PP_5293	Orotate phosphoribosyltransferase	PP_5293		Q88C90_PSEPK			0.0945859	0.820163	-0.0616143	-0.258999
16.1432	16.3157	16.4746	16.5908	16.2162	16.4812	16.3608	16.5357	cellular macromolecule metabolic process;cellular metabolic process;cellular nitrogen compound metabolic process;cellular process;cellular response to stimulus;cellular response to stress;DNA metabolic process;DNA repair;macromolecule metabolic process;metabolic process;nitrogen compound metabolic process;nucleic acid metabolic process;nucleobase-containing compound metabolic process;primary meta…	catalytic activity;hydrolase activity;hydrolase activity, acting on ester bonds;nuclease activity		cellular metabolic process;cellular nitrogen compound metabolic process;cellular process;DNA metabolic process;DNA repair;macromolecule metabolic process;metabolic process;nitrogen compound metabolic process;nucleobase-containing compound metabolic process;primary metabolic process;response to DNA damage stimulus;response to stimulus;response to stress		Base excision repair	Exo_endo_phos		Completeproteome;Referenceproteome		GO:0006139;GO:0006259;GO:0006281;GO:0006807;GO:0006950;GO:0006974;GO:0008152;GO:0009987;GO:0033554;GO:0034641;GO:0043170;GO:0044237;GO:0044238;GO:0044260;GO:0050896;GO:0051716;GO:0090304	GO:0003824;GO:0004518;GO:0016787;GO:0016788		GO:0006139;GO:0006259;GO:0006281;GO:0006807;GO:0006950;GO:0006974;GO:0008152;GO:0009987;GO:0034641;GO:0043170;GO:0044237;GO:0044238;GO:0050896		ko03410		Q88C91	Q88C91	Q88C91_PSEPK	PP_5292	Catabolite repression control protein	crc		Q88C91_PSEPK			0.0507488	0.900792	0.0174127	0.144661
16.0086	16.8055	16.306	16.3333	15.8356	14.8587	15.9973	16.0233	biosynthetic process;cellular biosynthetic process;cellular metabolic process;cellular nitrogen compound biosynthetic process;cellular nitrogen compound metabolic process;cellular process;'de novo' UMP biosynthetic process;heterocycle biosynthetic process;heterocycle metabolic process;metabolic process;nitrogen compound metabolic process;nucleobase-containing compound biosynthetic process;nucleob…	binding;catalytic activity;cation binding;ion binding;magnesium ion binding;metal ion binding;orotate phosphoribosyltransferase activity;transferase activity;transferase activity, transferring glycosyl groups;transferase activity, transferring pentosyl groups		biosynthetic process;cellular metabolic process;cellular nitrogen compound metabolic process;cellular process;heterocycle metabolic process;metabolic process;nitrogen compound metabolic process;nucleobase-containing compound metabolic process;nucleobase-containing small molecule metabolic process;nucleoside metabolic process;nucleotide metabolic process;primary metabolic process;small molecule me…		Pyrimidine metabolism	Pribosyltran		Completeproteome;Glycosyltransferase;Magnesium;Pyrimidinebiosynthesis;Referenceproteome;Transferase		GO:0006139;GO:0006213;GO:0006220;GO:0006221;GO:0006222;GO:0006753;GO:0006807;GO:0008152;GO:0009058;GO:0009116;GO:0009117;GO:0009119;GO:0009123;GO:0009124;GO:0009129;GO:0009130;GO:0009156;GO:0009161;GO:0009165;GO:0009173;GO:0009174;GO:0009218;GO:0009220;GO:0009259;GO:0009260;GO:0009987;GO:0018130;GO:0034641;GO:0034654;GO:0044205;GO:0044237;GO:0044238;GO:0044249;GO:0044271;GO:0044281;GO:0046049;GO:…	GO:0000287;GO:0003824;GO:0004588;GO:0005488;GO:0016740;GO:0016757;GO:0016763;GO:0043167;GO:0043169;GO:0046872		GO:0006139;GO:0006807;GO:0008152;GO:0009058;GO:0009116;GO:0009117;GO:0009987;GO:0034641;GO:0044237;GO:0044238;GO:0044281;GO:0046483;GO:0055086		ko00240	Orotate phosphoribosyltransferase	Q88C92	Q88C92	PYRE_PSEPK	pyrE	Orotate phosphoribosyltransferase	pyrE		PYRE_PSEPK			1.11084	0.0974367	-0.684657	-2.12752
16.8187	16.8915	16.8123	16.7269	16.6686	16.303	16.643	16.7717	alcohol biosynthetic process;alcohol metabolic process;alginic acid biosynthetic process;alginic acid metabolic process;biosynthetic process;carbohydrate biosynthetic process;carbohydrate metabolic process;carboxylic acid metabolic process;cell wall macromolecule metabolic process;cell wall organization or biogenesis;cell wall polysaccharide metabolic process;cellular biosynthetic process;cellula…	binding;catalytic activity;cation binding;intramolecular transferase activity;intramolecular transferase activity, phosphotransferases;ion binding;isomerase activity;magnesium ion binding;metal ion binding;phosphoglucomutase activity;phosphomannomutase activity		alcohol metabolic process;biosynthetic process;carbohydrate metabolic process;cell wall organization or biogenesis;cellular cell wall organization or biogenesis;cellular ketone metabolic process;cellular lipid metabolic process;cellular metabolic process;cellular nitrogen compound metabolic process;cellular process;lipid metabolic process;macromolecule metabolic process;metabolic process;nitrogen…		Amino sugar and nucleotide sugar metabolism;Fructose and mannose metabolism;Galactose metabolism;Glycolysis / Gluconeogenesis;Pentose phosphate pathway;Purine metabolism;Starch and sucrose metabolism;Streptomycin biosynthesis	PGM_PMM_I;PGM_PMM_II;PGM_PMM_III;PGM_PMM_IV		Alginatebiosynthesis;Completeproteome;Isomerase;Lipopolysaccharidebiosynthesis;Magnesium;Metal-binding;Multifunctionalenzyme;Phosphoprotein;Referenceproteome		GO:0000271;GO:0005975;GO:0005976;GO:0005996;GO:0006013;GO:0006066;GO:0006082;GO:0006139;GO:0006629;GO:0006807;GO:0008152;GO:0008610;GO:0008653;GO:0009058;GO:0009059;GO:0009103;GO:0009225;GO:0009226;GO:0009298;GO:0009987;GO:0010382;GO:0010383;GO:0010410;GO:0010412;GO:0016051;GO:0019307;GO:0019318;GO:0019319;GO:0019673;GO:0019752;GO:0033692;GO:0034637;GO:0034641;GO:0034645;GO:0042120;GO:0042121;GO:…	GO:0000287;GO:0003824;GO:0004614;GO:0004615;GO:0005488;GO:0016853;GO:0016866;GO:0016868;GO:0043167;GO:0043169;GO:0046872		GO:0005975;GO:0005976;GO:0006066;GO:0006082;GO:0006139;GO:0006629;GO:0006807;GO:0008152;GO:0009058;GO:0009225;GO:0009987;GO:0034641;GO:0042180;GO:0043170;GO:0044237;GO:0044238;GO:0044255;GO:0044281;GO:0070882;GO:0071554		ko00010;ko00030;ko00051;ko00052;ko00230;ko00500;ko00520;ko00521	Phosphomannomutase/phosphoglucomutase	Q88C93	Q88C93	ALGC_PSEPK	algC	Phosphomannomutase/phosphoglucomutase	algC		ALGC_PSEPK			1.04249	0.111235	-0.215784	-2.01377
15.3596	15.4884	15.3312	15.2859	14.8257	14.7158	14.6901	14.9852	2'-deoxyribonucleotide biosynthetic process;2'-deoxyribonucleotide metabolic process;biosynthetic process;cellular biosynthetic process;cellular metabolic process;cellular nitrogen compound biosynthetic process;cellular nitrogen compound metabolic process;cellular process;deoxyribonucleoside monophosphate biosynthetic process;deoxyribonucleoside monophosphate metabolic process;deoxyribonucleoside…	binding;catalytic activity;cation binding;dUTP diphosphatase activity;hydrolase activity;hydrolase activity, acting on acid anhydrides;hydrolase activity, acting on acid anhydrides, in phosphorus-containing anhydrides;ion binding;magnesium ion binding;metal ion binding;nucleoside-triphosphate diphosphatase activity;pyrophosphatase activity		biosynthetic process;cellular metabolic process;cellular nitrogen compound metabolic process;cellular process;heterocycle metabolic process;metabolic process;nitrogen compound metabolic process;nucleobase-containing compound metabolic process;nucleobase-containing small molecule metabolic process;nucleotide metabolic process;primary metabolic process;small molecule metabolic process		Pyrimidine metabolism	dUTPase	AFFAR_YY1_TARGETS_DN;ALCALAY_AML_BY_NPM1_LOCALIZATION_DN;AMUNDSON_POOR_SURVIVAL_AFTER_GAMMA_RADIATION_2G;BIOCARTA_PPARA_PATHWAY;BIOPOLYMER_METABOLIC_PROCESS;BLALOCK_ALZHEIMERS_DISEASE_UP;BLUM_RESPONSE_TO_SALIRASIB_DN;BOYAULT_LIVER_CANCER_SUBCLASS_G56_UP;BRUINS_UVC_RESPONSE_LATE;BURTON_ADIPOGENESIS_PEAK_AT_16HR;BUYTAERT_PHOTODYNAMIC_THERAPY_STRESS_DN;CAFFAREL_RESPONSE_TO_THC_24HR_5_DN;CHANG_CORE_S…	Completeproteome;Hydrolase;Magnesium;Metal-binding;Nucleotidemetabolism;Referenceproteome		GO:0006139;GO:0006220;GO:0006221;GO:0006226;GO:0006753;GO:0006807;GO:0008152;GO:0009058;GO:0009117;GO:0009123;GO:0009124;GO:0009129;GO:0009130;GO:0009141;GO:0009147;GO:0009157;GO:0009162;GO:0009165;GO:0009176;GO:0009177;GO:0009200;GO:0009211;GO:0009219;GO:0009221;GO:0009262;GO:0009263;GO:0009265;GO:0009394;GO:0009987;GO:0018130;GO:0034641;GO:0034654;GO:0044237;GO:0044238;GO:0044249;GO:0044271;GO:…	GO:0000287;GO:0003824;GO:0004170;GO:0005488;GO:0016462;GO:0016787;GO:0016817;GO:0016818;GO:0043167;GO:0043169;GO:0046872;GO:0047429		GO:0006139;GO:0006807;GO:0008152;GO:0009058;GO:0009117;GO:0009987;GO:0034641;GO:0044237;GO:0044238;GO:0044281;GO:0046483;GO:0055086		ko00240	Deoxyuridine 5'-triphosphate nucleotidohydrolase	Q88C95	Q88C95	DUT_PSEPK	dut	Deoxyuridine 5'-triphosphate nucleotidohydrolase	dut		DUT_PSEPK	+	start_0.5PQQ_start_DMSO	3.3834	0.000840764	-0.562086	-7.03045
15.4051	15.4428	15.2878	15.3244	15.3841	15.0088	15.2822	15.2679	amine catabolic process;amine metabolic process;biosynthetic process;carboxylic acid catabolic process;carboxylic acid metabolic process;catabolic process;cellular amine metabolic process;cellular amino acid catabolic process;cellular amino acid metabolic process;cellular biosynthetic process;cellular catabolic process;cellular ketone metabolic process;cellular metabolic process;cellular modified…	acid-amino acid ligase activity;binding;carbon-carbon lyase activity;carboxy-lyase activity;catalytic activity;coenzyme binding;cofactor binding;FMN binding;ligase activity;ligase activity, forming carbon-nitrogen bonds;lyase activity;nucleotide binding;phosphopantothenate--cysteine ligase activity;phosphopantothenoylcysteine decarboxylase activity		amine metabolic process;biosynthetic process;catabolic process;cellular amino acid metabolic process;cellular ketone metabolic process;cellular metabolic process;cellular nitrogen compound metabolic process;cellular process;cofactor metabolic process;heterocycle metabolic process;metabolic process;nitrogen compound metabolic process;nucleobase-containing compound metabolic process;nucleobase-cont…		Pantothenate and CoA biosynthesis	DFP;Flavoprotein		Completeproteome;Ligase;Referenceproteome		GO:0006082;GO:0006139;GO:0006520;GO:0006575;GO:0006732;GO:0006753;GO:0006766;GO:0006767;GO:0006807;GO:0008152;GO:0009056;GO:0009058;GO:0009063;GO:0009108;GO:0009109;GO:0009111;GO:0009116;GO:0009117;GO:0009119;GO:0009308;GO:0009310;GO:0009987;GO:0015936;GO:0015937;GO:0015939;GO:0015941;GO:0016054;GO:0019752;GO:0033865;GO:0034641;GO:0042180;GO:0042219;GO:0042278;GO:0042365;GO:0043436;GO:0044106;GO:…	GO:0000166;GO:0003824;GO:0004632;GO:0004633;GO:0005488;GO:0010181;GO:0016829;GO:0016830;GO:0016831;GO:0016874;GO:0016879;GO:0016881;GO:0048037;GO:0050662		GO:0006082;GO:0006139;GO:0006520;GO:0006766;GO:0006807;GO:0008152;GO:0009056;GO:0009058;GO:0009116;GO:0009117;GO:0009308;GO:0009987;GO:0034641;GO:0042180;GO:0044237;GO:0044238;GO:0044281;GO:0046483;GO:0051186;GO:0055086		ko00770		Q88C96	Q88C96	Q88C96_PSEPK	dfp	Coenzyme A biosynthesis bifunctional protein CoaBC	coaBC		Q88C96_PSEPK			0.720364	0.213842	-0.129254	-1.47605
16.4032	16.6286	16.6555	16.6651	15.8913	15.6679	15.9615	16.1669	cellular process;establishment of localization;transmembrane transport;transport		ATP-binding cassette (ABC) transporter complex;cell part;macromolecular complex;membrane part;protein complex	cellular process;establishment of localization;transmembrane transport;transport	ATP-binding cassette (ABC) transporter complex;cell part;macromolecular complex;protein complex	ABC transporters	SBP_bac_5		Completeproteome;Referenceproteome		GO:0006810;GO:0009987;GO:0051234;GO:0055085		GO:0032991;GO:0043190;GO:0043234;GO:0044425;GO:0044464	GO:0006810;GO:0009987;GO:0051234;GO:0055085	GO:0032991;GO:0043190;GO:0043234;GO:0044464	ko02010		Q88C98	Q88C98	Q88C98_PSEPK	dppA-IV	Periplasmic dipeptide transport protein	PP_5283		Q88C98_PSEPK	+	start_0.5PQQ_start_DMSO	2.83685	0.00284	-0.666194	-5.54266
19.7861	19.5957	19.5403	19.6788	19.528	19.6739	19.5069	19.8409	biosynthetic process;cellular biosynthetic process;cellular macromolecule biosynthetic process;cellular macromolecule metabolic process;cellular metabolic process;cellular process;cellular protein metabolic process;macromolecule biosynthetic process;macromolecule metabolic process;metabolic process;primary metabolic process;protein metabolic process;translation	structural constituent of ribosome;structural molecule activity	cell part;cytoplasmic part;intracellular non-membrane-bounded organelle;intracellular organelle;intracellular part;macromolecular complex;non-membrane-bounded organelle;organelle;ribonucleoprotein complex;ribosome	biosynthetic process;cellular metabolic process;cellular process;macromolecule metabolic process;metabolic process;primary metabolic process;protein metabolic process;translation	cell part;intracellular non-membrane-bounded organelle;intracellular organelle;macromolecular complex;organelle;ribonucleoprotein complex;ribosome	Ribosome	Ribosomal_L28		Completeproteome;Referenceproteome;Ribonucleoprotein;Ribosomalprotein		GO:0006412;GO:0008152;GO:0009058;GO:0009059;GO:0009987;GO:0019538;GO:0034645;GO:0043170;GO:0044237;GO:0044238;GO:0044249;GO:0044260;GO:0044267	GO:0003735;GO:0005198	GO:0005840;GO:0030529;GO:0032991;GO:0043226;GO:0043228;GO:0043229;GO:0043232;GO:0044424;GO:0044444;GO:0044464	GO:0006412;GO:0008152;GO:0009058;GO:0009987;GO:0019538;GO:0043170;GO:0044237;GO:0044238	GO:0005840;GO:0030529;GO:0032991;GO:0043226;GO:0043229;GO:0043232;GO:0044464	ko03010	50S ribosomal protein L28	Q88C99	Q88C99	RL28_PSEPK	rpmB	Large ribosomal subunit protein bL28	rpmB		RL28_PSEPK			0.0475936	0.90658	-0.0127959	-0.136088
20.8255	20.789	21.049	20.8697	20.3638	20.5207	20.5201	20.4506	biosynthetic process;cellular biosynthetic process;cellular macromolecule biosynthetic process;cellular macromolecule metabolic process;cellular metabolic process;cellular process;cellular protein metabolic process;macromolecule biosynthetic process;macromolecule metabolic process;metabolic process;primary metabolic process;protein metabolic process;translation	structural constituent of ribosome;structural molecule activity	cell part;cytoplasmic part;intracellular non-membrane-bounded organelle;intracellular organelle;intracellular part;macromolecular complex;non-membrane-bounded organelle;organelle;ribonucleoprotein complex;ribosome	biosynthetic process;cellular metabolic process;cellular process;macromolecule metabolic process;metabolic process;primary metabolic process;protein metabolic process;translation	cell part;intracellular non-membrane-bounded organelle;intracellular organelle;macromolecular complex;organelle;ribonucleoprotein complex;ribosome	Ribosome	Ribosomal_L33		Completeproteome;Referenceproteome;Ribonucleoprotein;Ribosomalprotein		GO:0006412;GO:0008152;GO:0009058;GO:0009059;GO:0009987;GO:0019538;GO:0034645;GO:0043170;GO:0044237;GO:0044238;GO:0044249;GO:0044260;GO:0044267	GO:0003735;GO:0005198	GO:0005840;GO:0030529;GO:0032991;GO:0043226;GO:0043228;GO:0043229;GO:0043232;GO:0044424;GO:0044444;GO:0044464	GO:0006412;GO:0008152;GO:0009058;GO:0009987;GO:0019538;GO:0043170;GO:0044237;GO:0044238	GO:0005840;GO:0030529;GO:0032991;GO:0043226;GO:0043229;GO:0043232;GO:0044464	ko03010	50S ribosomal protein L33	Q88CA0	Q88CA0	RL33_PSEPK	rpmG	Large ribosomal subunit protein bL33	rpmG		RL33_PSEPK	+	start_0.5PQQ_start_DMSO	3.0593	0.00223729	-0.419486	-6.11569
15.3023	15.564	15.3538	15.139	15.3689	15.2016	15.5556	15.6254							Cupin_3		Completeproteome;Referenceproteome									Q88CA2	Q88CA2	Q88CA2_PSEPK	PP_5279	(S)-ureidoglycine aminohydrolase cupin domain-containing protein	PP_5279		Q88CA2_PSEPK			0.320572	0.505561	0.0980949	0.756483
16.1815	16.4914	16.4527	16.1945	16.4092	15.8704	16.244	16.4706		catalytic activity;oxidoreductase activity;oxidoreductase activity, acting on the aldehyde or oxo group of donors;oxidoreductase activity, acting on the aldehyde or oxo group of donors, NAD or NADP as acceptor				Arginine and proline metabolism	Aldedh		Completeproteome;Oxidoreductase;Referenceproteome			GO:0003824;GO:0016491;GO:0016620;GO:0016903				ko00330		Q88CA3	Q88CA3	Q88CA3_PSEPK	kauB	4-guanidinobutyraldehyde dehydrogenase	PP_5278		Q88CA3_PSEPK			0.204402	0.647653	-0.0814662	-0.515569
13.0759	12.6785	12.991	13.0532	12.4646	12.7663	12.5222	12.647		catalytic activity					PLDc_2		Completeproteome;Referenceproteome			GO:0003824						Q88CA5	Q88CA5	Q88CA5_PSEPK	PP_5276	Phospholipase D family protein	PP_5276		Q88CA5_PSEPK	+	start_0.5PQQ_start_DMSO	1.65614	0.0344317	-0.349644	-3.06536
12.8703	13.1125	12.9621	12.9268	12.9574	12.6515	12.8803	13.0617	biosynthetic process;cellular biosynthetic process;cellular macromolecule biosynthetic process;cellular macromolecule metabolic process;cellular metabolic process;cellular nitrogen compound metabolic process;cellular process;macromolecule biosynthetic process;macromolecule metabolic process;metabolic process;nitrogen compound metabolic process;nucleic acid metabolic process;nucleobase-containing …	binding;catalytic activity;cofactor binding;DNA binding;nucleic acid binding;nucleic acid binding transcription factor activity;pyridoxal phosphate binding;sequence-specific DNA binding transcription factor activity;vitamin B6 binding;vitamin binding		biosynthetic process;cellular metabolic process;cellular nitrogen compound metabolic process;cellular process;macromolecule metabolic process;metabolic process;nitrogen compound metabolic process;nucleobase-containing compound metabolic process;primary metabolic process;RNA metabolic process			Aminotran_1_2;GntR		Completeproteome;DNA-binding;Referenceproteome;Transcription;Transcriptionregulation		GO:0006139;GO:0006351;GO:0006807;GO:0008152;GO:0009058;GO:0009059;GO:0009987;GO:0016070;GO:0032774;GO:0034641;GO:0034645;GO:0043170;GO:0044237;GO:0044238;GO:0044249;GO:0044260;GO:0090304	GO:0001071;GO:0003676;GO:0003677;GO:0003700;GO:0003824;GO:0005488;GO:0019842;GO:0030170;GO:0048037;GO:0070279		GO:0006139;GO:0006807;GO:0008152;GO:0009058;GO:0009987;GO:0016070;GO:0034641;GO:0043170;GO:0044237;GO:0044238				Q88CA6	Q88CA6	Q88CA6_PSEPK	yjiR	Regulator	PP_5275		Q88CA6_PSEPK			0.338423	0.484217	-0.0801945	-0.791572
12.1016	12.1485	11.0416	11.2	12.9316	12.3883	13.1205	12.7791							DUF1127		Completeproteome;Referenceproteome									Q88CA7	Q88CA7	Q88CA7_PSEPK	PP_5274	DUF1127 domain-containing protein	PP_5274		Q88CA7_PSEPK	+	start_0.5PQQ_start_DMSO	1.93103	0.0200407	1.18194	3.57446
15.0722	15.0106	15.1181	15.2022	14.9892	14.9079	14.9914	14.9016		catalytic activity;oxidoreductase activity					DAO		Completeproteome;Referenceproteome			GO:0003824;GO:0016491						Q88CA8	Q88CA8	Q88CA8_PSEPK	PP_5273	Oxidoreductase	PP_5273		Q88CA8_PSEPK	+	start_0.5PQQ_start_DMSO	1.75183	0.0283644	-0.15325	-3.23906
10.4689	9.71938	10.256	9.21388	9.95978	10.2972	9.24168	9.74891							CxxCxxCC		Completeproteome;Referenceproteome									Q88CA9	Q88CA9	Q88CA9_PSEPK	PP_5272	YkgJ family cysteine cluster protein	PP_5272		Q88CA9_PSEPK			0.105664	0.804373	-0.102662	-0.28663
14.1842	14.5671	14.5526	14.8417	14.6738	15.0792	14.6164	14.7351	biosynthetic process;cellular biosynthetic process;cellular macromolecule biosynthetic process;cellular macromolecule metabolic process;cellular metabolic process;cellular nitrogen compound metabolic process;cellular process;macromolecule biosynthetic process;macromolecule metabolic process;metabolic process;nitrogen compound metabolic process;nucleic acid metabolic process;nucleobase-containing …	binding;DNA binding;nucleic acid binding;nucleic acid binding transcription factor activity;sequence-specific DNA binding;sequence-specific DNA binding transcription factor activity	cell part;intracellular	biosynthetic process;cellular metabolic process;cellular nitrogen compound metabolic process;cellular process;macromolecule metabolic process;metabolic process;nitrogen compound metabolic process;nucleobase-containing compound metabolic process;primary metabolic process;RNA metabolic process	cell part;intracellular		AsnC_trans_reg;HTH_AsnC-type		Completeproteome;DNA-binding;Referenceproteome;Transcription;Transcriptionregulation		GO:0006139;GO:0006351;GO:0006807;GO:0008152;GO:0009058;GO:0009059;GO:0009987;GO:0016070;GO:0032774;GO:0034641;GO:0034645;GO:0043170;GO:0044237;GO:0044238;GO:0044249;GO:0044260;GO:0090304	GO:0001071;GO:0003676;GO:0003677;GO:0003700;GO:0005488;GO:0043565	GO:0005622;GO:0044464	GO:0006139;GO:0006807;GO:0008152;GO:0009058;GO:0009987;GO:0016070;GO:0034641;GO:0043170;GO:0044237;GO:0044238	GO:0005622;GO:0044464			Q88CB0	Q88CB0	Q88CB0_PSEPK	lrp	DNA-binding transcriptional dual regulator, leucine-binding	lrp		Q88CB0_PSEPK			0.680201	0.231358	0.239733	1.4078
14.3038	14.4203	14.6763	14.6078	13.4102	13.259	13.5554	13.6906	alanine metabolic process;amine catabolic process;amine metabolic process;carboxylic acid catabolic process;carboxylic acid metabolic process;catabolic process;cellular amine metabolic process;cellular amino acid catabolic process;cellular amino acid metabolic process;cellular catabolic process;cellular ketone metabolic process;cellular metabolic process;cellular nitrogen compound metabolic proce…	catalytic activity;D-amino-acid dehydrogenase activity;oxidoreductase activity;oxidoreductase activity, acting on the CH-NH2 group of donors		amine metabolic process;catabolic process;cellular amino acid metabolic process;cellular ketone metabolic process;cellular metabolic process;cellular nitrogen compound metabolic process;cellular process;metabolic process;nitrogen compound metabolic process;organic acid metabolic process;primary metabolic process;small molecule metabolic process		Nitrogen metabolism;Phenylalanine metabolism	DAO		Completeproteome;FAD;Flavoprotein;Oxidoreductase;Referenceproteome		GO:0006082;GO:0006520;GO:0006522;GO:0006807;GO:0008152;GO:0009056;GO:0009063;GO:0009078;GO:0009308;GO:0009310;GO:0009987;GO:0016054;GO:0019478;GO:0019752;GO:0034641;GO:0042180;GO:0043436;GO:0044106;GO:0044237;GO:0044238;GO:0044248;GO:0044281;GO:0044282;GO:0046144;GO:0046395;GO:0046416;GO:0046436;GO:0055130	GO:0003824;GO:0008718;GO:0016491;GO:0016638		GO:0006082;GO:0006520;GO:0006807;GO:0008152;GO:0009056;GO:0009308;GO:0009987;GO:0034641;GO:0042180;GO:0044237;GO:0044238;GO:0044281		ko00360;ko00910	D-amino acid dehydrogenase 2	Q88CB1	Q88CB1	DADA2_PSEPK	dadA2	D-amino acid dehydrogenase 2	dadA2		DADA2_PSEPK	+	start_0.5PQQ_start_DMSO	3.72261	0.000407407	-1.02328	-8.10381
14.6938	14.5405	14.7727	14.8667	14.0735	13.9983	13.8982	14.4403	alanine biosynthetic process;alanine metabolic process;amine biosynthetic process;amine metabolic process;biosynthetic process;carboxylic acid biosynthetic process;carboxylic acid metabolic process;cellular amine metabolic process;cellular amino acid biosynthetic process;cellular amino acid metabolic process;cellular biosynthetic process;cellular ketone metabolic process;cellular metabolic proces…	alanine racemase activity;amino-acid racemase activity;binding;catalytic activity;cofactor binding;isomerase activity;pyridoxal phosphate binding;racemase and epimerase activity;racemase and epimerase activity, acting on amino acids and derivatives;vitamin B6 binding;vitamin binding		amine metabolic process;biosynthetic process;cellular amino acid metabolic process;cellular ketone metabolic process;cellular metabolic process;cellular nitrogen compound metabolic process;cellular process;metabolic process;nitrogen compound metabolic process;organic acid metabolic process;primary metabolic process;small molecule metabolic process		D-Alanine metabolism	Ala_racemase_C;Ala_racemase_N		Completeproteome;Isomerase;Pyridoxalphosphate;Referenceproteome		GO:0006082;GO:0006520;GO:0006522;GO:0006523;GO:0006807;GO:0008152;GO:0008652;GO:0009058;GO:0009078;GO:0009079;GO:0009308;GO:0009309;GO:0009987;GO:0016053;GO:0019752;GO:0030632;GO:0034641;GO:0042180;GO:0043436;GO:0044106;GO:0044237;GO:0044238;GO:0044249;GO:0044271;GO:0044281;GO:0044283;GO:0046144;GO:0046145;GO:0046394;GO:0046416;GO:0046436;GO:0046437	GO:0003824;GO:0005488;GO:0008784;GO:0016853;GO:0016854;GO:0016855;GO:0019842;GO:0030170;GO:0047661;GO:0048037;GO:0070279		GO:0006082;GO:0006520;GO:0006807;GO:0008152;GO:0009058;GO:0009308;GO:0009987;GO:0034641;GO:0042180;GO:0044237;GO:0044238;GO:0044281		ko00473	Alanine racemase	Q88CB2	Q88CB2	DADX_PSEPK	dadX	Alanine racemase, catabolic	dadX		Q88CB2_PSEPK	+	start_0.5PQQ_start_DMSO	2.38678	0.00740078	-0.615849	-4.49996
11.9632	11.8263	11.9302	11.7991	11.9184	11.6665	11.9635	11.7045		binding;DNA binding;nucleic acid binding;sequence-specific DNA binding					Cupin_2;HTH_3		Completeproteome;Referenceproteome			GO:0003676;GO:0003677;GO:0005488;GO:0043565						Q88CB3	Q88CB3	Q88CB3_PSEPK	puuR	DNA-binding transcriptional repressor PuuR-putrescine	PP_5268		Q88CB3_PSEPK			0.335674	0.487512	-0.0665002	-0.786196
16.6967	17.3362	17.1226	16.946	17.0783	16.7588	17.2796	17.3523		binding;cation binding;electron carrier activity;heme binding;ion binding;iron ion binding;metal ion binding;tetrapyrrole binding;transition metal ion binding					Cytochrome_CBB3		Completeproteome;Referenceproteome			GO:0005488;GO:0005506;GO:0009055;GO:0020037;GO:0043167;GO:0043169;GO:0046872;GO:0046906;GO:0046914						Q88CB4	Q88CB4	Q88CB4_PSEPK	PP_5267	Cytochrome c5	PP_5267		Q88CB4_PSEPK			0.190159	0.668629	0.0918636	0.484188
13.3145	13.3089	13.2402	13.2081	13.3318	12.9748	13.1203	13.1936	acetyl-CoA metabolic process;cellular metabolic process;cellular process;coenzyme metabolic process;cofactor metabolic process;metabolic process	catalytic activity;hydrolase activity;transferase activity		cellular metabolic process;cellular process;cofactor metabolic process;metabolic process			AcetylCoA_hyd_C		Completeproteome;Hydrolase;Referenceproteome;Transferase		GO:0006084;GO:0006732;GO:0008152;GO:0009987;GO:0044237;GO:0051186	GO:0003824;GO:0016740;GO:0016787		GO:0008152;GO:0009987;GO:0044237;GO:0051186				Q88CB5	Q88CB5	Q88CB5_PSEPK	PP_5266	Acetyl-CoA hydrolase family protein	PP_5266		Q88CB5_PSEPK			0.693349	0.226087	-0.112763	-1.4302
16.0305	17.0642	17.1654	16.5997	17.0016	16.7443	16.9738	16.8841	biosynthetic process;cellular aromatic compound metabolic process;cellular biosynthetic process;cellular metabolic compound salvage;cellular metabolic process;cellular nitrogen compound biosynthetic process;cellular nitrogen compound metabolic process;cellular process;heterocycle biosynthetic process;heterocycle metabolic process;metabolic process;nitrogen compound metabolic process;nucleobase me…	catalytic activity;transferase activity;transferase activity, transferring glycosyl groups;transferase activity, transferring pentosyl groups;xanthine phosphoribosyltransferase activity	cell part;cytoplasm;intracellular part	biosynthetic process;cellular aromatic compound metabolic process;cellular metabolic compound salvage;cellular metabolic process;cellular nitrogen compound metabolic process;cellular process;heterocycle metabolic process;metabolic process;nitrogen compound metabolic process;nucleobase-containing compound metabolic process;nucleobase-containing small molecule metabolic process;nucleoside metabolic…	cell part;cytoplasm	Purine metabolism	Pribosyltran		Completeproteome;Cytoplasm;Glycosyltransferase;Purinesalvage;Referenceproteome;Transferase		GO:0006139;GO:0006144;GO:0006163;GO:0006164;GO:0006166;GO:0006725;GO:0006753;GO:0006807;GO:0008152;GO:0009058;GO:0009112;GO:0009116;GO:0009117;GO:0009119;GO:0009123;GO:0009124;GO:0009126;GO:0009127;GO:0009150;GO:0009152;GO:0009156;GO:0009161;GO:0009163;GO:0009165;GO:0009167;GO:0009168;GO:0009259;GO:0009260;GO:0009987;GO:0018130;GO:0032261;GO:0032265;GO:0034641;GO:0034654;GO:0042278;GO:0042451;GO:…	GO:0000310;GO:0003824;GO:0016740;GO:0016757;GO:0016763	GO:0005737;GO:0044424;GO:0044464	GO:0006139;GO:0006725;GO:0006807;GO:0008152;GO:0009058;GO:0009116;GO:0009117;GO:0009987;GO:0034641;GO:0043094;GO:0043101;GO:0044237;GO:0044238;GO:0044281;GO:0046483;GO:0055086	GO:0005737;GO:0044464	ko00230	Xanthine phosphoribosyltransferase	Q88CB6	Q88CB6	XPT_PSEPK	xpt	Xanthine phosphoribosyltransferase	xpt		XPT_PSEPK			0.292356	0.536693	0.185974	0.700098
13.3656	13.4698	13.3717	13.5668	13.8366	14.0495	13.6174	13.6835	cellular macromolecule metabolic process;cellular metabolic process;cellular nitrogen compound metabolic process;cellular process;DNA conformation change;DNA duplex unwinding;DNA geometric change;DNA metabolic process;DNA unwinding involved in replication;macromolecule metabolic process;metabolic process;nitrogen compound metabolic process;nucleic acid metabolic process;nucleobase-containing comp…	3'-5' exonuclease activity;adenyl nucleotide binding;adenyl ribonucleotide binding;ATP binding;ATPase activity;ATPase activity, coupled;ATP-dependent DNA helicase activity;ATP-dependent helicase activity;binding;catalytic activity;DNA binding;DNA helicase activity;DNA-dependent ATPase activity;exonuclease activity;helicase activity;hydrolase activity;hydrolase activity, acting on acid anhydrides;…	cell part;cytoplasm;intracellular part	cellular metabolic process;cellular nitrogen compound metabolic process;cellular process;DNA geometric change;DNA metabolic process;macromolecule metabolic process;metabolic process;nitrogen compound metabolic process;nucleobase-containing compound metabolic process;primary metabolic process	cell part;cytoplasm		UvrD_C;UvrD-helicase		ATP-binding;Completeproteome;DNA-binding;DNAreplication;Helicase;Hydrolase;Nucleotide-binding;Referenceproteome		GO:0006139;GO:0006259;GO:0006268;GO:0006807;GO:0008152;GO:0009987;GO:0032392;GO:0032508;GO:0034641;GO:0043170;GO:0044237;GO:0044238;GO:0044260;GO:0071103;GO:0090304	GO:0000166;GO:0003676;GO:0003677;GO:0003678;GO:0003697;GO:0003824;GO:0004003;GO:0004386;GO:0004518;GO:0004527;GO:0005488;GO:0005524;GO:0008026;GO:0008094;GO:0008408;GO:0016462;GO:0016787;GO:0016788;GO:0016817;GO:0016818;GO:0016887;GO:0017076;GO:0017111;GO:0030554;GO:0032553;GO:0032555;GO:0032559;GO:0035639;GO:0042623;GO:0043566;GO:0070035	GO:0005737;GO:0044424;GO:0044464	GO:0006139;GO:0006259;GO:0006807;GO:0008152;GO:0009987;GO:0032392;GO:0034641;GO:0043170;GO:0044237;GO:0044238	GO:0005737;GO:0044464		ATP-dependent DNA helicase Rep	Q88CB7	Q88CB7	Q88CB7_PSEPK	rep	ATP-dependent DNA helicase Rep	rep		Q88CB7_PSEPK	+	start_0.5PQQ_start_DMSO	1.78469	0.0264758	0.353289	3.29953
11.9925	11.8305	12.2732	12.109	12.3426	12.2297	11.5001	11.96							EAL;GGDEF		Completeproteome;Referenceproteome									Q88CB8	Q88CB8	Q88CB8_PSEPK	PP_5263	GGDEF domain protein	PP_5263		Q88CB8_PSEPK			0.073992	0.856753	-0.0432076	-0.206338
11.1086	11.4279	11.5573	10.9589	10.8236	11.2085	10.6286	10.9199	biosynthetic process;cellular biosynthetic process;cellular macromolecule biosynthetic process;cellular macromolecule metabolic process;cellular metabolic process;cellular nitrogen compound metabolic process;cellular process;macromolecule biosynthetic process;macromolecule metabolic process;metabolic process;nitrogen compound metabolic process;nucleic acid metabolic process;nucleobase-containing …	binding;DNA binding;nucleic acid binding;nucleic acid binding transcription factor activity;sequence-specific DNA binding transcription factor activity		biosynthetic process;cellular metabolic process;cellular nitrogen compound metabolic process;cellular process;macromolecule metabolic process;metabolic process;nitrogen compound metabolic process;nucleobase-containing compound metabolic process;primary metabolic process;RNA metabolic process			HTH_1;LysR_substrate		Completeproteome;DNA-binding;Referenceproteome;Transcription;Transcriptionregulation		GO:0006139;GO:0006351;GO:0006807;GO:0008152;GO:0009058;GO:0009059;GO:0009987;GO:0016070;GO:0032774;GO:0034641;GO:0034645;GO:0043170;GO:0044237;GO:0044238;GO:0044249;GO:0044260;GO:0090304	GO:0001071;GO:0003676;GO:0003677;GO:0003700;GO:0005488		GO:0006139;GO:0006807;GO:0008152;GO:0009058;GO:0009987;GO:0016070;GO:0034641;GO:0043170;GO:0044237;GO:0044238				Q88CC0	Q88CC0	Q88CC0_PSEPK	PP_5261	Transcriptional regulator, LysR family	PP_5261		Q88CC0_PSEPK			1.03592	0.113037	-0.367972	-2.00285
13.3969	13.7983	13.5127	13.3168	13.6869	13.0668	13.6481	13.5228							DUF1338		Completeproteome;Referenceproteome									Q88CC1	Q88CC1	HGLS_PSEPK	hglS	2-oxoadipate dioxygenase/decarboxylase	PP_5260		Q88CC1_PSEPK			0.0495032	0.901998	-0.0250354	-0.141282
14.0272	14.2206	14.3101	14.2416	14.3803	14.7122	14.2778	14.1974	biosynthetic process;cellular biosynthetic process;cellular macromolecule biosynthetic process;cellular macromolecule metabolic process;cellular metabolic process;cellular nitrogen compound metabolic process;cellular process;macromolecule biosynthetic process;macromolecule metabolic process;metabolic process;nitrogen compound metabolic process;nucleic acid metabolic process;nucleobase-containing …	binding;DNA binding;nucleic acid binding;nucleic acid binding transcription factor activity;sequence-specific DNA binding transcription factor activity		biosynthetic process;cellular metabolic process;cellular nitrogen compound metabolic process;cellular process;macromolecule metabolic process;metabolic process;nitrogen compound metabolic process;nucleobase-containing compound metabolic process;primary metabolic process;RNA metabolic process			HTH_1;LysR_substrate		Completeproteome;DNA-binding;Referenceproteome;Transcription;Transcriptionregulation		GO:0006139;GO:0006351;GO:0006807;GO:0008152;GO:0009058;GO:0009059;GO:0009987;GO:0016070;GO:0032774;GO:0034641;GO:0034645;GO:0043170;GO:0044237;GO:0044238;GO:0044249;GO:0044260;GO:0090304	GO:0001071;GO:0003676;GO:0003677;GO:0003700;GO:0005488		GO:0006139;GO:0006807;GO:0008152;GO:0009058;GO:0009987;GO:0016070;GO:0034641;GO:0043170;GO:0044237;GO:0044238				Q88CC2	Q88CC2	Q88CC2_PSEPK	PP_5259	Transcriptional regulator, LysR family	PP_5259		Q88CC2_PSEPK			0.732178	0.208827	0.192036	1.49604
15.6354	15.9098	15.6567	15.8217	15.5753	15.1165	15.7195	15.7671		catalytic activity;oxidoreductase activity;oxidoreductase activity, acting on the aldehyde or oxo group of donors;oxidoreductase activity, acting on the aldehyde or oxo group of donors, NAD or NADP as acceptor				Arginine and proline metabolism;Ascorbate and aldarate metabolism;beta-Alanine metabolism;Chloroalkane and chloroalkene degradation;Fatty acid metabolism;Glycerolipid metabolism;Glycolysis / Gluconeogenesis;Histidine metabolism;Limonene and pinene degradation;Lysine degradation;Pentose and glucuronate interconversions;Propanoate metabolism;Pyruvate metabolism;Tryptophan metabolism;Valine, leucine…	Aldedh		Completeproteome;Oxidoreductase;Referenceproteome			GO:0003824;GO:0016491;GO:0016620;GO:0016903				ko00010;ko00040;ko00053;ko00071;ko00280;ko00310;ko00330;ko00340;ko00380;ko00410;ko00561;ko00620;ko00625;ko00640;ko00903		Q88CC3	Q88CC3	Q88CC3_PSEPK	amaB	aldehyde dehydrogenase (NAD(+))	PP_5258		Q88CC3_PSEPK			0.617853	0.262309	-0.21131	-1.30073
13.7504	13.583	13.5756	13.8869	13.5	13.3269	13.6054	13.5094		catalytic activity;oxidoreductase activity					DAO		Completeproteome;Referenceproteome			GO:0003824;GO:0016491						Q88CC4	Q88CC4	Q88CC4_PSEPK	amaA	L-pipecolate oxidase	PP_5257		Q88CC4_PSEPK			1.19153	0.0837954	-0.213587	-2.26238
13.7005	13.7611	13.7118	13.6531	13.5565	13.3015	13.5675	13.4828	cellular process;establishment of localization;transmembrane transport;transport		cell part;membrane	cellular process;establishment of localization;transmembrane transport;transport	cell part;membrane		cNMP_binding;MS_channel		Completeproteome;Referenceproteome		GO:0006810;GO:0009987;GO:0051234;GO:0055085		GO:0016020;GO:0044464	GO:0006810;GO:0009987;GO:0051234;GO:0055085	GO:0016020;GO:0044464			Q88CC5	Q88CC5	Q88CC5_PSEPK	PP_5256	Small-conductance mechanosensitive channel	PP_5256		Q88CC5_PSEPK	+	start_0.5PQQ_start_DMSO	1.89914	0.0210972	-0.229578	-3.51374
12.7164	12.9507	12.9882	12.96	12.7434	12.7061	12.962	12.9901		catalytic activity					Abhydrolase_6		Completeproteome;Referenceproteome			GO:0003824						Q88CC8	Q88CC8	Q88CC8_PSEPK	PP_5253	Arylesterase	PP_5253		Q88CC8_PSEPK			0.221908	0.623259	-0.0534301	-0.553507
15.5694	15.5498	15.5667	15.7093	15.1521	15.0875	15.1424	15.2276		catalytic activity;hydrolase activity;hydrolase activity, acting on carbon-nitrogen (but not peptide) bonds					Amidohydro_3		Completeproteome;Referenceproteome			GO:0003824;GO:0016787;GO:0016810						Q88CC9	Q88CC9	Q88CC9_PSEPK	PP_5252	Amidohydrolase 3 domain-containing protein	PP_5252		Q88CC9_PSEPK	+	start_0.5PQQ_start_DMSO	4.11142	0.000647059	-0.446382	-9.50363
11.7676	10.5118	10.9657	12.3141	9.51916	12.1747	11.6499	9.84261							MFS_3		Completeproteome;Referenceproteome									Q88CD0	Q88CD0	Q88CD0_PSEPK	PP_5251	Transporter	PP_5251		Q88CD0_PSEPK			0.327582	0.496443	-0.593233	-0.770314
9.75025	9.80139	8.36974	9.39129	9.60148	10.085	9.68676	8.63482		channel activity;passive transmembrane transporter activity;porin activity;transmembrane transporter activity;transporter activity;wide pore channel activity	cell part;integral to membrane;intrinsic to membrane;membrane part		cell part		OprD		Completeproteome;Referenceproteome			GO:0005215;GO:0015267;GO:0015288;GO:0022803;GO:0022829;GO:0022857	GO:0016021;GO:0031224;GO:0044425;GO:0044464		GO:0044464			Q88CD1	Q88CD1	Q88CD1_PSEPK	opdB	Proline-specific outer membrane porin D	PP_5250		Q88CD1_PSEPK			0.146128	0.739686	0.173839	0.383903
13.7206	13.597	13.6385	13.7517	13.5266	13.522	13.3278	13.4065	biosynthetic process;cellular biosynthetic process;cellular macromolecule biosynthetic process;cellular macromolecule metabolic process;cellular metabolic process;cellular nitrogen compound metabolic process;cellular process;macromolecule biosynthetic process;macromolecule metabolic process;metabolic process;nitrogen compound metabolic process;nucleic acid metabolic process;nucleobase-containing …	binding;DNA binding;nucleic acid binding;nucleic acid binding transcription factor activity;sequence-specific DNA binding transcription factor activity		biosynthetic process;cellular metabolic process;cellular nitrogen compound metabolic process;cellular process;macromolecule metabolic process;metabolic process;nitrogen compound metabolic process;nucleobase-containing compound metabolic process;primary metabolic process;RNA metabolic process			HTH_1;LysR_substrate		Completeproteome;DNA-binding;Referenceproteome;Transcription;Transcriptionregulation		GO:0006139;GO:0006351;GO:0006807;GO:0008152;GO:0009058;GO:0009059;GO:0009987;GO:0016070;GO:0032774;GO:0034641;GO:0034645;GO:0043170;GO:0044237;GO:0044238;GO:0044249;GO:0044260;GO:0090304	GO:0001071;GO:0003676;GO:0003677;GO:0003700;GO:0005488		GO:0006139;GO:0006807;GO:0008152;GO:0009058;GO:0009987;GO:0016070;GO:0034641;GO:0043170;GO:0044237;GO:0044238				Q88CD2	Q88CD2	Q88CD2_PSEPK	PP_5249	Transcriptional regulator, LysR family	PP_5249		Q88CD2_PSEPK	+	start_0.5PQQ_start_DMSO	2.07536	0.0152453	-0.231239	-3.85542
12.3981	12.9543	12.4348	12.5749	12.6729	12.1918	12.8725	12.9054		catalytic activity;hydrolase activity					Isochorismatase		Completeproteome;Hydrolase;Referenceproteome			GO:0003824;GO:0016787						Q88CD3	Q88CC6;Q88CD3	Q88CD3_PSEPK	ycaC-III	Hydrolase	PP_5248		Q88CD3_PSEPK			0.126477	0.769989	0.0701289	0.33734
11.5759	11.2025	11.5469	11.5443	11.0186	11.2167	11.2504	11.4939	cation transport;establishment of localization;ion transport;metal ion transport;monovalent inorganic cation transport;potassium ion transport;transport	active transmembrane transporter activity;antiporter activity;cation transmembrane transporter activity;hydrogen ion transmembrane transporter activity;inorganic cation transmembrane transporter activity;ion transmembrane transporter activity;monovalent inorganic cation transmembrane transporter activity;secondary active transmembrane transporter activity;solute:cation antiporter activity;solute:…	cell part;integral to membrane;intrinsic to membrane;membrane part	establishment of localization;ion transport;transport	cell part		Na_H_Exchanger;TrkA_N		Antiport;Completeproteome;Iontransport;Membrane;Referenceproteome;Transmembrane;Transmembranehelix;Transport		GO:0006810;GO:0006811;GO:0006812;GO:0006813;GO:0015672;GO:0030001;GO:0051234	GO:0005215;GO:0008324;GO:0015075;GO:0015077;GO:0015078;GO:0015291;GO:0015297;GO:0015298;GO:0015299;GO:0015300;GO:0022804;GO:0022857;GO:0022890;GO:0022891;GO:0022892	GO:0016021;GO:0031224;GO:0044425;GO:0044464	GO:0006810;GO:0006811;GO:0051234	GO:0044464			Q88CD5	Q88CD5	Q88CD5_PSEPK	kefB-III	Glutathione-regulated potassium/H+ antiporter	kefB		Q88CD5_PSEPK			0.847419	0.165657	-0.222527	-1.68944
13.2313	13.2383	13.2607	13.2503	13.1924	13.094	13.1951	13.0423	biosynthetic process;cellular biosynthetic process;cellular macromolecule biosynthetic process;cellular macromolecule metabolic process;cellular metabolic process;cellular nitrogen compound metabolic process;cellular process;macromolecule biosynthetic process;macromolecule metabolic process;metabolic process;nitrogen compound metabolic process;nucleic acid metabolic process;nucleobase-containing …	binding;DNA binding;nucleic acid binding;nucleic acid binding transcription factor activity;sequence-specific DNA binding;sequence-specific DNA binding transcription factor activity		biosynthetic process;cellular metabolic process;cellular nitrogen compound metabolic process;cellular process;macromolecule metabolic process;metabolic process;nitrogen compound metabolic process;nucleobase-containing compound metabolic process;primary metabolic process;RNA metabolic process			DUF4066;HTH_18		Completeproteome;DNA-binding;Referenceproteome;Transcription;Transcriptionregulation		GO:0006139;GO:0006351;GO:0006807;GO:0008152;GO:0009058;GO:0009059;GO:0009987;GO:0016070;GO:0032774;GO:0034641;GO:0034645;GO:0043170;GO:0044237;GO:0044238;GO:0044249;GO:0044260;GO:0090304	GO:0001071;GO:0003676;GO:0003677;GO:0003700;GO:0005488;GO:0043565		GO:0006139;GO:0006807;GO:0008152;GO:0009058;GO:0009987;GO:0016070;GO:0034641;GO:0043170;GO:0044237;GO:0044238				Q88CD6	Q88CD6	Q88CD6_PSEPK	PP_5245	Transcriptional regulator, AraC family	PP_5245		Q88CD6_PSEPK	+	start_0.5PQQ_start_DMSO	1.6087	0.0377912	-0.114183	-2.98049
12.5156	12.7308	12.7812	13.018	12.6145	12.2006	12.9299	12.9949		catalytic activity;hydrolase activity					Isochorismatase		Completeproteome;Hydrolase;Referenceproteome			GO:0003824;GO:0016787						Q88CD8	Q88CD8	Q88CD8_PSEPK	ycaC-II	Hydrolase	PP_5243		Q88CD8_PSEPK			0.138503	0.751053	-0.0764225	-0.36598
13.0622	14.2146	13.354	12.7198	13.978	12.6656	13.7819	13.2036							BMFP		Completeproteome;Referenceproteome									Q88CE6	Q88CE6	Q88CE6_PSEPK	ubiK	Ubiquinone biosynthesis accessory factor UbiK	PP_5235		Q88CE6_PSEPK			0.056301	0.891983	0.0696514	0.159626
20.1899	19.7763	20.0627	19.8903	18.4923	18.2029	18.6693	19.0477	biological regulation;biosynthetic process;cellular biosynthetic process;cellular macromolecule biosynthetic process;cellular macromolecule metabolic process;cellular metabolic process;cellular nitrogen compound metabolic process;cellular process;macromolecule biosynthetic process;macromolecule metabolic process;metabolic process;nitrogen compound metabolic process;nucleic acid metabolic process;…	enzyme regulator activity		biological regulation;biosynthetic process;cellular metabolic process;cellular nitrogen compound metabolic process;cellular process;macromolecule metabolic process;metabolic process;nitrogen compound metabolic process;nucleobase-containing compound metabolic process;primary metabolic process;RNA metabolic process			P-II		Completeproteome;Referenceproteome;Transcription;Transcriptionregulation		GO:0006139;GO:0006351;GO:0006355;GO:0006807;GO:0006808;GO:0008152;GO:0009058;GO:0009059;GO:0009889;GO:0009987;GO:0010468;GO:0010556;GO:0016070;GO:0019219;GO:0019222;GO:0031323;GO:0031326;GO:0032774;GO:0034641;GO:0034645;GO:0043170;GO:0044237;GO:0044238;GO:0044249;GO:0044260;GO:0050789;GO:0050794;GO:0051171;GO:0051252;GO:0060255;GO:0065007;GO:0080090;GO:0090304;GO:2000112	GO:0030234		GO:0006139;GO:0006807;GO:0008152;GO:0009058;GO:0009987;GO:0016070;GO:0034641;GO:0043170;GO:0044237;GO:0044238;GO:0065007				Q88CE7	Q88CE7	Q88CE7_PSEPK	glnK	Activator of NRII(GlnL/NtrB) phosphatase	PP_5234		Q88CE7_PSEPK	+	start_0.5PQQ_start_DMSO	3.34637	0.000814815	-1.37678	-6.92076
18.0504	17.7968	18.0413	18.2864	17.7749	17.7938	17.7097	17.9006		ammonium transmembrane transporter activity;cation transmembrane transporter activity;inorganic cation transmembrane transporter activity;ion transmembrane transporter activity;organic cation transmembrane transporter activity;substrate-specific transmembrane transporter activity;substrate-specific transporter activity;transmembrane transporter activity;transporter activity	cell part;integral to membrane;intrinsic to membrane;membrane part		cell part		Ammonium_transp		Ammoniatransport;Completeproteome;Membrane;Referenceproteome;Transmembrane;Transmembranehelix;Transport			GO:0005215;GO:0008324;GO:0008519;GO:0015075;GO:0015101;GO:0022857;GO:0022890;GO:0022891;GO:0022892	GO:0016021;GO:0031224;GO:0044425;GO:0044464		GO:0044464		Ammonium transporter	Q88CE8	Q88CE8	Q88CE8_PSEPK	amtB	Ammonium transporter	amtB		Q88CE8_PSEPK			1.22286	0.0799522	-0.248934	-2.31497
17.5112	17.8455	17.7603	16.5279	17.0641	15.5747	17.3795	17.699									Completeproteome;Referenceproteome									Q88CE9	Q88CE9	Q88CE9_PSEPK	PP_5232	Transcriptional regulator SutA	PP_5232		Q88CE9_PSEPK			0.374955	0.44342	-0.481862	-0.862112
15.4742	15.4641	15.5699	15.5304	15.2459	15.7472	15.245	15.2244		catalytic activity;hydrolase activity					HAD_2		Completeproteome;Hydrolase;Referenceproteome			GO:0003824;GO:0016787						Q88CF0	Q88CF0	Q88CF0_PSEPK	had	(S)-2-haloacid dehalogenase	PP_5231		Q88CF0_PSEPK			0.509684	0.332075	-0.144012	-1.1106
12.7921	12.6265	12.6315	12.6381	13.2184	12.7682	12.8495	12.7152	cell cycle;cell division;cellular macromolecule metabolic process;cellular metabolic process;cellular nitrogen compound metabolic process;cellular process;chromosome segregation;DNA metabolic process;DNA recombination;macromolecule metabolic process;metabolic process;nitrogen compound metabolic process;nucleic acid metabolic process;nucleobase-containing compound metabolic process;primary metabol…	binding;catalytic activity;DNA binding;integrase activity;nucleic acid binding;site-specific recombinase activity;tyrosine-based site-specific recombinase activity	cell part;cytoplasm;intracellular part	cell cycle;cell division;cellular metabolic process;cellular nitrogen compound metabolic process;cellular process;chromosome segregation;DNA metabolic process;DNA recombination;macromolecule metabolic process;metabolic process;nitrogen compound metabolic process;nucleobase-containing compound metabolic process;primary metabolic process;transposition	cell part;cytoplasm		Phage_int_SAM_1;Phage_integrase		Cellcycle;Celldivision;Chromosomepartition;Completeproteome;Cytoplasm;DNA-binding;DNAintegration;DNArecombination;Referenceproteome		GO:0006139;GO:0006259;GO:0006310;GO:0006313;GO:0006807;GO:0007049;GO:0007059;GO:0008152;GO:0009987;GO:0032196;GO:0034641;GO:0043170;GO:0044237;GO:0044238;GO:0044260;GO:0051301;GO:0090304	GO:0003676;GO:0003677;GO:0003824;GO:0005488;GO:0008907;GO:0009009;GO:0009037	GO:0005737;GO:0044424;GO:0044464	GO:0006139;GO:0006259;GO:0006310;GO:0006807;GO:0007049;GO:0007059;GO:0008152;GO:0009987;GO:0032196;GO:0034641;GO:0043170;GO:0044237;GO:0044238;GO:0051301	GO:0005737;GO:0044464		Tyrosine recombinase XerC	Q88CF1	Q88CF1	XERC_PSEPK	xerC	Tyrosine recombinase XerC	xerC		XERC_PSEPK			0.908646	0.146933	0.215784	1.79141
14.5252	14.6622	14.6244	14.3708	14.6136	14.3357	14.5439	14.6173							DUF484		Completeproteome;Referenceproteome									Q88CF2	Q88CF2	Q88CF2_PSEPK	PP_5229	DUF484 family protein	PP_5229		Q88CF2_PSEPK			0.0693657	0.865558	-0.0180259	-0.194261
15.8619	15.7752	15.9414	15.9214	15.6195	16.0941	15.6696	15.7797	amine biosynthetic process;amine metabolic process;aspartate family amino acid biosynthetic process;aspartate family amino acid metabolic process;biosynthetic process;carboxylic acid biosynthetic process;carboxylic acid metabolic process;cellular amine metabolic process;cellular amino acid biosynthetic process;cellular amino acid metabolic process;cellular biosynthetic process;cellular ketone met…	amino-acid racemase activity;catalytic activity;diaminopimelate epimerase activity;isomerase activity;racemase and epimerase activity;racemase and epimerase activity, acting on amino acids and derivatives	cell part;cytoplasm;intracellular part	amine metabolic process;biosynthetic process;cellular amino acid metabolic process;cellular ketone metabolic process;cellular metabolic process;cellular nitrogen compound metabolic process;cellular process;metabolic process;nitrogen compound metabolic process;organic acid metabolic process;primary metabolic process;small molecule metabolic process	cell part;cytoplasm	Lysine biosynthesis	DAP_epimerase		Amino-acidbiosynthesis;Completeproteome;Cytoplasm;Disulfidebond;Isomerase;Lysinebiosynthesis;Referenceproteome		GO:0006082;GO:0006520;GO:0006553;GO:0006807;GO:0008152;GO:0008652;GO:0009058;GO:0009066;GO:0009067;GO:0009085;GO:0009089;GO:0009308;GO:0009309;GO:0009987;GO:0016053;GO:0019752;GO:0034641;GO:0042180;GO:0043436;GO:0043648;GO:0044106;GO:0044237;GO:0044238;GO:0044249;GO:0044271;GO:0044281;GO:0044283;GO:0046394;GO:0046451	GO:0003824;GO:0008837;GO:0016853;GO:0016854;GO:0016855;GO:0047661	GO:0005737;GO:0044424;GO:0044464	GO:0006082;GO:0006520;GO:0006807;GO:0008152;GO:0009058;GO:0009308;GO:0009987;GO:0034641;GO:0042180;GO:0044237;GO:0044238;GO:0044281	GO:0005737;GO:0044464	ko00300	Diaminopimelate epimerase	Q88CF3	Q88CF3	DAPF_PSEPK	dapF	Diaminopimelate epimerase	dapF		DAPF_PSEPK			0.315662	0.509558	-0.0842769	-0.746757
16.0554	16.3559	16.376	16.3966	16.1905	16.1498	16.3377	16.311	amine biosynthetic process;amine metabolic process;aspartate family amino acid biosynthetic process;aspartate family amino acid metabolic process;biosynthetic process;carboxylic acid biosynthetic process;carboxylic acid metabolic process;cellular amine metabolic process;cellular amino acid biosynthetic process;cellular amino acid metabolic process;cellular biosynthetic process;cellular ketone met…	binding;carbon-carbon lyase activity;carboxy-lyase activity;catalytic activity;cofactor binding;diaminopimelate decarboxylase activity;lyase activity;pyridoxal phosphate binding;vitamin B6 binding;vitamin binding		amine metabolic process;biosynthetic process;cellular amino acid metabolic process;cellular ketone metabolic process;cellular metabolic process;cellular nitrogen compound metabolic process;cellular process;metabolic process;nitrogen compound metabolic process;organic acid metabolic process;primary metabolic process;small molecule metabolic process		Lysine biosynthesis	Orn_Arg_deC_N;Orn_DAP_Arg_deC		Amino-acidbiosynthesis;Completeproteome;Decarboxylase;Lyase;Lysinebiosynthesis;Pyridoxalphosphate;Referenceproteome		GO:0006082;GO:0006520;GO:0006553;GO:0006807;GO:0008152;GO:0008652;GO:0009058;GO:0009066;GO:0009067;GO:0009085;GO:0009089;GO:0009308;GO:0009309;GO:0009987;GO:0016053;GO:0019752;GO:0034641;GO:0042180;GO:0043436;GO:0043648;GO:0044106;GO:0044237;GO:0044238;GO:0044249;GO:0044271;GO:0044281;GO:0044283;GO:0046394;GO:0046451	GO:0003824;GO:0005488;GO:0008836;GO:0016829;GO:0016830;GO:0016831;GO:0019842;GO:0030170;GO:0048037;GO:0070279		GO:0006082;GO:0006520;GO:0006807;GO:0008152;GO:0009058;GO:0009308;GO:0009987;GO:0034641;GO:0042180;GO:0044237;GO:0044238;GO:0044281		ko00300	Diaminopimelate decarboxylase	Q88CF4	Q88CF4	Q88CF4_PSEPK	lysA-II	Diaminopimelate decarboxylase	lysA-2		Q88CF4_PSEPK			0.209103	0.639848	-0.0487094	-0.525823
15.1098	15.0729	14.8853	15.2379	15.3426	14.7798	15.5017	14.8735									Completeproteome;Lipoprotein;Referenceproteome									Q88CF5	Q88CF5	Q88CF5_PSEPK	PP_5226	Lipoprotein, Lppl family	PP_5226		Q88CF5_PSEPK			0.0916524	0.824194	0.0479243	0.251603
15.2592	15.5392	15.4557	15.5896	15.3769	15.0962	15.4363	15.5074	biosynthetic process;cellular biosynthetic process;cellular metabolic process;cellular process;cofactor biosynthetic process;cofactor metabolic process;iron-sulfur cluster assembly;metabolic process;metallo-sulfur cluster assembly	binding;cation binding;ferric iron binding;ion binding;iron ion binding;metal ion binding;transition metal ion binding		biosynthetic process;cellular metabolic process;cellular process;cofactor metabolic process;metabolic process			Frataxin_Cyay		Completeproteome;Referenceproteome		GO:0008152;GO:0009058;GO:0009987;GO:0016226;GO:0031163;GO:0044237;GO:0044249;GO:0051186;GO:0051188	GO:0005488;GO:0005506;GO:0008199;GO:0043167;GO:0043169;GO:0046872;GO:0046914		GO:0008152;GO:0009058;GO:0009987;GO:0044237;GO:0051186			Protein CyaY	Q88CF6	Q88CF6	CYAY_PSEPK	cyaY	Iron-sulfur cluster assembly protein CyaY	cyaY		CYAY_PSEPK			0.406678	0.414742	-0.106706	-0.922128
13.7156	13.5039	13.4287	13.8657	13.0454	12.974	12.8953	13.3886	biological regulation;regulation of biological process;regulation of biosynthetic process;regulation of cellular biosynthetic process;regulation of cellular macromolecule biosynthetic process;regulation of cellular metabolic process;regulation of cellular process;regulation of gene expression;regulation of macromolecule biosynthetic process;regulation of macromolecule metabolic process;regulation…	binding;catalytic activity;DNA binding;kinase activity;nucleic acid binding;transferase activity;transferase activity, transferring phosphorus-containing groups		biological regulation			GreA_GreB;Rnk_N		Completeproteome;Kinase;Referenceproteome;Transferase		GO:0006355;GO:0009889;GO:0010468;GO:0010556;GO:0019219;GO:0019222;GO:0031323;GO:0031326;GO:0032784;GO:0050789;GO:0050794;GO:0051171;GO:0051252;GO:0060255;GO:0065007;GO:0080090;GO:2000112	GO:0003676;GO:0003677;GO:0003824;GO:0005488;GO:0016301;GO:0016740;GO:0016772		GO:0065007				Q88CF8	Q88CF8	Q88CF8_PSEPK	rnk	Regulator of nucleotide diphosphokinase	rnk		Q88CF8_PSEPK	+	start_0.5PQQ_start_DMSO	2.02041	0.0176011	-0.552645	-3.74722
12.4803	12.5149	12.3992	12.4224	12.5474	12.8048	12.3254	11.9579		adenylate cyclase activity;catalytic activity;cyclase activity;lyase activity;phosphorus-oxygen lyase activity				Purine metabolism;Vibrio cholerae pathogenic cycle	Adenyl_cycl_N;Adenylate_cycl		Completeproteome;Referenceproteome			GO:0003824;GO:0004016;GO:0009975;GO:0016829;GO:0016849				ko00230;ko05111		Q88CF9	Q88CF9	Q88CF9_PSEPK	cyaA	Adenylate cyclase	cyaA		Q88CF9_PSEPK			0.0909353	0.825179	-0.0453055	-0.24979
11.8399	12.2501	11.427	11.8679	11.7069	11.241	11.7078	11.74							DUF188		Completeproteome;Referenceproteome								UPF0178 protein PP_5221	Q88CG0	Q88CG0	Y5221_PSEPK	PP_5221	UPF0178 protein PP_5221	PP_5221		Y5221_PSEPK			0.559259	0.300079	-0.247303	-1.19854
17.4869	17.8513	17.8774	17.7543	17.8574	17.9299	17.835	17.8147							DJ-1_PfpI		Completeproteome;Referenceproteome									Q88CG1	Q88CG1	Q88CG1_PSEPK	elbB	Glyoxalase	elbB		Q88CG1_PSEPK			0.594502	0.276106	0.116802	1.26021
11.3483	10.9536	11.1439	10.9167	10.5504	10.5892	10.7633	10.6469	biosynthetic process;carboxylic acid biosynthetic process;carboxylic acid metabolic process;cellular biosynthetic process;cellular ketone metabolic process;cellular lipid metabolic process;cellular metabolic process;cellular process;fatty acid biosynthetic process;fatty acid metabolic process;lipid biosynthetic process;lipid metabolic process;metabolic process;monocarboxylic acid metabolic proces…	binding;catalytic activity;cation binding;ion binding;iron ion binding;metal ion binding;oxidoreductase activity;transition metal ion binding		biosynthetic process;cellular ketone metabolic process;cellular lipid metabolic process;cellular metabolic process;cellular process;lipid metabolic process;metabolic process;organic acid metabolic process;primary metabolic process;small molecule metabolic process			FA_hydroxylase		Completeproteome;Referenceproteome		GO:0006082;GO:0006629;GO:0006631;GO:0006633;GO:0008152;GO:0008610;GO:0009058;GO:0009987;GO:0016053;GO:0019752;GO:0032787;GO:0042180;GO:0043436;GO:0044237;GO:0044238;GO:0044249;GO:0044255;GO:0044281;GO:0044283;GO:0046394	GO:0003824;GO:0005488;GO:0005506;GO:0016491;GO:0043167;GO:0043169;GO:0046872;GO:0046914		GO:0006082;GO:0006629;GO:0008152;GO:0009058;GO:0009987;GO:0042180;GO:0044237;GO:0044238;GO:0044255;GO:0044281				Q88CG2	Q88CG2	Q88CG2_PSEPK	PP_5219	Fatty acid hydroxylase domain-containing protein	PP_5219		Q88CG2_PSEPK	+	start_0.5PQQ_start_DMSO	2.21391	0.0115243	-0.453161	-4.13529
12.2237	12.3101	12.5484	12.4394	12.2879	12.3787	12.363	12.4173									Completeproteome;Referenceproteome									Q88CG3	Q88CG3	Q88CG3_PSEPK	PP_5218	DedA family protein	PP_5218		Q88CG3_PSEPK			0.0888901	0.828989	-0.0186846	-0.244608
16.2178	16.1903	16.3103	16.4574	16.196	16.3457	16.1584	16.1222	biosynthetic process;cellular biosynthetic process;cellular metabolic process;cellular process;metabolic process;phosphate-containing compound metabolic process;phosphorus metabolic process;polyphosphate biosynthetic process;polyphosphate metabolic process	adenyl nucleotide binding;adenyl ribonucleotide binding;ATP binding;binding;catalytic activity;kinase activity;nucleotide binding;phosphotransferase activity, phosphate group as acceptor;polyphosphate kinase activity;purine nucleotide binding;purine ribonucleoside triphosphate binding;purine ribonucleotide binding;ribonucleotide binding;transferase activity;transferase activity, transferring phos…	cell part;macromolecular complex;polyphosphate kinase complex;protein complex	biosynthetic process;cellular metabolic process;cellular process;metabolic process;phosphorus metabolic process	cell part;macromolecular complex;protein complex	Oxidative phosphorylation;RNA degradation	PP_kinase;PP_kinase_C;PP_kinase_N		ATP-binding;Completeproteome;Kinase;Nucleotide-binding;Phosphoprotein;Referenceproteome;Transferase		GO:0006793;GO:0006796;GO:0006797;GO:0006799;GO:0008152;GO:0009058;GO:0009987;GO:0044237;GO:0044249	GO:0000166;GO:0003824;GO:0005488;GO:0005524;GO:0008976;GO:0016301;GO:0016740;GO:0016772;GO:0016776;GO:0017076;GO:0030554;GO:0032553;GO:0032555;GO:0032559;GO:0035639	GO:0009358;GO:0032991;GO:0043234;GO:0044464	GO:0006793;GO:0008152;GO:0009058;GO:0009987;GO:0044237	GO:0032991;GO:0043234;GO:0044464	ko00190;ko03018	Polyphosphate kinase	Q88CG4	Q88CG4	PPK1_PSEPK	ppk	Polyphosphate kinase	ppk		PPK_PSEPK			0.525033	0.321708	-0.0884018	-1.13799
17.69	17.6717	17.6318	17.7772	17.6442	17.8131	17.6161	17.6463	cellular metabolic process;cellular process;metabolic process;phosphorus metabolic process	catalytic activity;exopolyphosphatase activity;hydrolase activity;hydrolase activity, acting on acid anhydrides;hydrolase activity, acting on acid anhydrides, in phosphorus-containing anhydrides;pyrophosphatase activity		cellular metabolic process;cellular process;metabolic process;phosphorus metabolic process		Purine metabolism	Ppx-GppA		Completeproteome;Hydrolase;Referenceproteome		GO:0006793;GO:0008152;GO:0009987;GO:0044237	GO:0003824;GO:0004309;GO:0016462;GO:0016787;GO:0016817;GO:0016818		GO:0006793;GO:0008152;GO:0009987;GO:0044237		ko00230		Q88CG5	Q88CG5	Q88CG5_PSEPK	ppx	Exopolyphosphatase	ppx		Q88CG5_PSEPK			0.0849145	0.83586	-0.0127592	-0.234486
19.2931	19.8817	19.1785	19.2244	19.1506	18.1661	18.9936	19.1093	biological regulation;cell redox homeostasis;cellular homeostasis;cellular process;glycerol ether metabolic process;homeostatic process;metabolic process;organic ether metabolic process;regulation of biological process;regulation of biological quality;regulation of cellular process;small molecule metabolic process	catalytic activity;disulfide oxidoreductase activity;oxidoreductase activity;oxidoreductase activity, acting on a sulfur group of donors;protein disulfide oxidoreductase activity		biological regulation;cellular homeostasis;cellular process;glycerol ether metabolic process;homeostatic process;metabolic process;small molecule metabolic process			Thioredoxin		Completeproteome;Referenceproteome		GO:0006662;GO:0008152;GO:0009987;GO:0018904;GO:0019725;GO:0042592;GO:0044281;GO:0045454;GO:0050789;GO:0050794;GO:0065007;GO:0065008	GO:0003824;GO:0015035;GO:0015036;GO:0016491;GO:0016667		GO:0006662;GO:0008152;GO:0009987;GO:0019725;GO:0042592;GO:0044281;GO:0065007			Thioredoxin	Q88CG6	Q88CG6	Q88CG6_PSEPK	trxA	Thioredoxin	trx-2		Q88CG6_PSEPK			0.973153	0.128009	-0.539541	-1.8986
18.2774	18.0858	18.2666	18.37	18.1315	18.4797	18.092	18.1566	biological regulation;biosynthetic process;cellular biosynthetic process;cellular macromolecule metabolic process;cellular metabolic process;cellular nitrogen compound metabolic process;cellular process;macromolecule metabolic process;metabolic process;nitrogen compound metabolic process;nucleic acid metabolic process;nucleobase-containing compound metabolic process;primary metabolic process;regu…	adenyl nucleotide binding;adenyl ribonucleotide binding;ATP binding;ATPase activity;ATPase activity, coupled;binding;catalytic activity;helicase activity;hydrolase activity;hydrolase activity, acting on acid anhydrides;hydrolase activity, acting on acid anhydrides, in phosphorus-containing anhydrides;nucleic acid binding;nucleoside-triphosphatase activity;nucleotide binding;purine nucleotide bind…		biological regulation;biosynthetic process;cellular metabolic process;cellular nitrogen compound metabolic process;cellular process;macromolecule metabolic process;metabolic process;nitrogen compound metabolic process;nucleobase-containing compound metabolic process;primary metabolic process;RNA metabolic process;transcription termination, DNA-dependent		RNA degradation	ATP-synt_ab;Rho_N;Rho_RNA_bind	AAGCCAT,MIR-135A,MIR-135B;AGCTCCT,MIR-28;ALK_DN.V1_DN;BROWNE_HCMV_INFECTION_8HR_UP;CACTTTG,MIR-520G,MIR-520H;CELL_SURFACE_RECEPTOR_LINKED_SIGNAL_TRANSDUCTION_GO_0007166;CHESLER_BRAIN_D6MIT150_QTL_CIS;chr3q21;CRX_NRL_DN.V1_UP;CTTTGTA,MIR-524;CYCLIN_D1_KE_.V1_UP;CYCLIN_D1_UP.V1_UP;DETECTION_OF_ABIOTIC_STIMULUS;DETECTION_OF_EXTERNAL_STIMULUS;DETECTION_OF_STIMULUS;DETECTION_OF_STIMULUS_INVOLVED_IN_SE…	ATP-binding;Completeproteome;Helicase;Hydrolase;Nucleotide-binding;Referenceproteome;RNA-binding;Transcription;Transcriptionregulation;Transcriptiontermination		GO:0006139;GO:0006353;GO:0006355;GO:0006807;GO:0008152;GO:0009058;GO:0009889;GO:0009987;GO:0010468;GO:0010556;GO:0016070;GO:0019219;GO:0019222;GO:0031323;GO:0031326;GO:0032774;GO:0034641;GO:0043170;GO:0044237;GO:0044238;GO:0044249;GO:0044260;GO:0050789;GO:0050794;GO:0051171;GO:0051252;GO:0060255;GO:0065007;GO:0080090;GO:0090304;GO:2000112	GO:0000166;GO:0003676;GO:0003723;GO:0003824;GO:0004386;GO:0005488;GO:0005524;GO:0008186;GO:0016462;GO:0016787;GO:0016817;GO:0016818;GO:0016887;GO:0017076;GO:0017111;GO:0030554;GO:0032553;GO:0032555;GO:0032559;GO:0035639;GO:0042623		GO:0006139;GO:0006353;GO:0006807;GO:0008152;GO:0009058;GO:0009987;GO:0016070;GO:0034641;GO:0043170;GO:0044237;GO:0044238;GO:0065007		ko03018	Transcription termination factor Rho	Q88CG7	Q88CG7	Q88CG7_PSEPK	rho	Transcription termination factor Rho	rho		Q88CG7_PSEPK			0.12213	0.777377	-0.0350466	-0.326873
15.343	15.3182	15.3965	15.485	15.4146	15.625	15.3102	15.1818	biosynthetic process;cellular biosynthetic process;cellular ketone metabolic process;cellular metabolic process;cellular process;coenzyme biosynthetic process;coenzyme metabolic process;cofactor biosynthetic process;cofactor metabolic process;metabolic process;oxidoreduction coenzyme metabolic process;quinone cofactor biosynthetic process;quinone cofactor metabolic process;small molecule metaboli…	3-octaprenyl-4-hydroxybenzoate carboxy-lyase activity;binding;carbon-carbon lyase activity;carboxy-lyase activity;catalytic activity;coenzyme binding;cofactor binding;FMN binding;lyase activity;nucleotide binding;oxidoreductase activity	cell part;membrane;plasma membrane	biosynthetic process;cellular ketone metabolic process;cellular metabolic process;cellular process;cofactor metabolic process;metabolic process;small molecule metabolic process	cell part;membrane;plasma membrane	Ubiquinone and other terpenoid-quinone biosynthesis	UbiD		Cellmembrane;Completeproteome;Decarboxylase;Lyase;Membrane;Referenceproteome;Ubiquinonebiosynthesis		GO:0006732;GO:0006733;GO:0006743;GO:0006744;GO:0008152;GO:0009058;GO:0009108;GO:0009987;GO:0042180;GO:0042375;GO:0044237;GO:0044249;GO:0044281;GO:0045426;GO:0051186;GO:0051188	GO:0000166;GO:0003824;GO:0005488;GO:0008694;GO:0010181;GO:0016491;GO:0016829;GO:0016830;GO:0016831;GO:0048037;GO:0050662	GO:0005886;GO:0016020;GO:0044464	GO:0008152;GO:0009058;GO:0009987;GO:0042180;GO:0044237;GO:0044281;GO:0051186	GO:0005886;GO:0016020;GO:0044464	ko00130	3-octaprenyl-4-hydroxybenzoate carboxy-lyase	Q88CG8	Q88CG8	UBID_PSEPK	ubiD	3-octaprenyl-4-hydroxybenzoate carboxy-lyase	ubiD		UBID_PSEPK			0.00924244	0.983962	-0.0027709	-0.0275123
14.9425	14.7922	14.7882	14.861	14.9262	15.1682	14.7634	14.7773		2 iron, 2 sulfur cluster binding;binding;catalytic activity;cation binding;electron carrier activity;ion binding;iron-sulfur cluster binding;metal cluster binding;metal ion binding;oxidoreductase activity				Amino sugar and nucleotide sugar metabolism	FAD_binding_6;Fer2;NAD_binding_1		2Fe-2S;Completeproteome;FAD;Flavoprotein;Iron;Iron-sulfur;Metal-binding;Referenceproteome			GO:0003824;GO:0005488;GO:0009055;GO:0016491;GO:0043167;GO:0043169;GO:0046872;GO:0051536;GO:0051537;GO:0051540				ko00520		Q88CG9	Q88CG9	Q88CG9_PSEPK	PP_5212	Oxidoreductase, iron-sulfur-binding	PP_5212		Q88CG9_PSEPK			0.254899	0.580564	0.0627902	0.623284
12.2829	12.1211	12.0905	12.1161	11.8638	12.1939	11.2193	11.707							ChaC		Completeproteome;Referenceproteome									Q88CH0	Q88CH0	Q88CH0_PSEPK	PP_5211	Gamma-glutamylcyclotransferase	PP_5211		Q88CH0_PSEPK			1.01015	0.119075	-0.406641	-1.96005
14.5439	14.2179	14.2454	14.1202	13.8804	13.4794	13.7841	13.8336		binding;catalytic activity;cation binding;ion binding;metal ion binding;oxidoreductase activity;transition metal ion binding;zinc ion binding					ADH_N;ADH_zinc_N		Completeproteome;Referenceproteome			GO:0003824;GO:0005488;GO:0008270;GO:0016491;GO:0043167;GO:0043169;GO:0046872;GO:0046914						Q88CH1	Q88CH1	Q88CH1_PSEPK	PP_5210	Alcohol dehydrogenase, zinc-containing	PP_5210		Q88CH1_PSEPK	+	start_0.5PQQ_start_DMSO	2.23508	0.0107719	-0.537471	-4.179
13.2541	13.7576	13.3743	13.0069	12.6991	12.0998	12.6377	13.0809	bacterial-type flagellar cell motility;cell motility;cellular component movement;cellular process;chemotaxis;ciliary or flagellar motility;flagellar cell motility;locomotion;response to chemical stimulus;response to external stimulus;response to stimulus;taxis		bacterial-type flagellum basal body;bacterial-type flagellum part;cell part;cell projection part;flagellum part;intracellular part;organelle part	cell motility;cellular component movement;cellular process;locomotion;response to chemical stimulus;response to external stimulus;response to stimulus	cell part		FliL		Completeproteome;Referenceproteome		GO:0001539;GO:0006928;GO:0006935;GO:0009605;GO:0009987;GO:0040011;GO:0042221;GO:0042330;GO:0048870;GO:0050896;GO:0060286;GO:0071973		GO:0009425;GO:0044422;GO:0044424;GO:0044460;GO:0044461;GO:0044463;GO:0044464	GO:0006928;GO:0009605;GO:0009987;GO:0040011;GO:0042221;GO:0048870;GO:0050896	GO:0044464			Q88CH2	Q88CH2	Q88CH2_PSEPK	PP_5209	Flagellar protein FliL	PP_5209		Q88CH2_PSEPK	+	start_0.5PQQ_start_DMSO	1.51443	0.043444	-0.71882	-2.81413
13.9024	14.4401	14.818	14.1258	14.7399	15.1314	14.6831	14.7133	establishment of localization;transport		cell part;integral to membrane;intrinsic to membrane;membrane;membrane part;plasma membrane	establishment of localization;transport	cell part;membrane;plasma membrane	ABC transporters	ABC2_membrane		Cellmembrane;Completeproteome;Membrane;Referenceproteome;Transmembrane;Transmembranehelix;Transport		GO:0006810;GO:0051234		GO:0005886;GO:0016020;GO:0016021;GO:0031224;GO:0044425;GO:0044464	GO:0006810;GO:0051234	GO:0005886;GO:0016020;GO:0044464	ko02010	Transport permease protein	Q88CH3	Q88CH3	Q88CH3_PSEPK	yhhJ	Translation related protein	PP_5208		Q88CH3_PSEPK			1.15457	0.0904443	0.495322	2.20051
15.7803	15.6424	15.6793	15.7383	15.6112	15.6471	15.5587	15.5745	establishment of localization;transport	adenyl nucleotide binding;adenyl ribonucleotide binding;ATP binding;ATPase activity;binding;catalytic activity;hydrolase activity;hydrolase activity, acting on acid anhydrides;hydrolase activity, acting on acid anhydrides, in phosphorus-containing anhydrides;nucleoside-triphosphatase activity;nucleotide binding;purine nucleotide binding;purine ribonucleoside triphosphate binding;purine ribonucleo…	cell part;membrane	establishment of localization;transport	cell part;membrane		ABC_tran		ATP-binding;Completeproteome;Nucleotide-binding;Referenceproteome		GO:0006810;GO:0051234	GO:0000166;GO:0003824;GO:0005488;GO:0005524;GO:0016462;GO:0016787;GO:0016817;GO:0016818;GO:0016887;GO:0017076;GO:0017111;GO:0030554;GO:0032553;GO:0032555;GO:0032559;GO:0035639	GO:0016020;GO:0044464	GO:0006810;GO:0051234	GO:0016020;GO:0044464			Q88CH4	Q88CH4	Q88CH4_PSEPK	rbbA	Ribosome-associated ATPase	PP_5207		Q88CH4_PSEPK	+	start_0.5PQQ_start_DMSO	1.66327	0.0340478	-0.112214	-3.07817
16.2025	16.7148	16.3317	15.9416	16.6841	15.8057	16.7174	16.6125									Completeproteome;Referenceproteome									Q88CH5	Q88CH5	Q88CH5_PSEPK	yhiI	Translation-related protein	PP_5206		Q88CH5_PSEPK			0.23493	0.607072	0.157303	0.581308
15.5954	15.5162	15.3257	15.1651	14.5554	14.5966	14.4772	15.057							EVE		3D-structure;Completeproteome;Referenceproteome									Q88CH6	Q88CH6	Q88CH6_PSEPK	PP_5205	EVE domain-containing protein	PP_5205	2G2X	Q88CH6_PSEPK	+	start_0.5PQQ_start_DMSO	2.37736	0.00776834	-0.729028	-4.47963
15.1192	14.972	14.9012	14.9614	14.842	14.9262	14.8117	14.8753		5-formyltetrahydrofolate cyclo-ligase activity;adenyl nucleotide binding;adenyl ribonucleotide binding;ATP binding;binding;catalytic activity;cation binding;cyclo-ligase activity;ion binding;ligase activity;ligase activity, forming carbon-nitrogen bonds;metal ion binding;nucleotide binding;purine nucleotide binding;purine ribonucleoside triphosphate binding;purine ribonucleotide binding;ribonucle…				One carbon pool by folate	5-FTHF_cyc-lig		ATP-binding;Completeproteome;Ligase;Magnesium;Metal-binding;Nucleotide-binding;Referenceproteome			GO:0000166;GO:0003824;GO:0005488;GO:0005524;GO:0016874;GO:0016879;GO:0016882;GO:0017076;GO:0030272;GO:0030554;GO:0032553;GO:0032555;GO:0032559;GO:0035639;GO:0043167;GO:0043169;GO:0046872				ko00670	5-formyltetrahydrofolate cyclo-ligase	Q88CH8	Q88CH8	Q88CH8_PSEPK	fau	5-formyltetrahydrofolate cyclo-ligase	PP_5203		Q88CH8_PSEPK			1.2608	0.0742713	-0.124614	-2.37887
15.526	15.9457	15.4785	15.0403	15.0526	15.302	15.253	14.8698	barrier septum formation;cellular component assembly;cellular component assembly at cellular level;cellular component organization;cellular component organization at cellular level;cellular component organization or biogenesis;cellular component organization or biogenesis at cellular level;cellular process;cytokinetic process		cell part;cytoplasm;intracellular part	cellular component assembly;cellular component organization;cellular process	cell part;cytoplasm		ZapA		Cellcycle;Celldivision;Completeproteome;Cytoplasm;Referenceproteome;Septation		GO:0000917;GO:0009987;GO:0016043;GO:0022607;GO:0032506;GO:0071840;GO:0071841;GO:0071842;GO:0071844		GO:0005737;GO:0044424;GO:0044464	GO:0009987;GO:0016043;GO:0022607	GO:0005737;GO:0044464		Cell division protein ZapA	Q88CH9	Q88CH9	Q88CH9_PSEPK	PP_5202	Cell division protein ZapA	PP_5202		Q88CH9_PSEPK			0.914664	0.145141	-0.378244	-1.80142
14.8191	14.9925	14.2612	14.4177	15.0496	14.7707	14.4541	14.4031							UPF0149		Completeproteome;Referenceproteome								UPF0149 protein PP_5201	Q88CI0	Q88CI0	Y5201_PSEPK	PP_5201	UPF0149 protein PP_5201	PP_5201		Y5201_PSEPK			0.0737765	0.857243	0.0467789	0.205778
16.0032	15.8013	15.8411	15.9244	15.6513	15.9524	15.5606	15.7757		aminopeptidase activity;binding;catalytic activity;cation binding;exopeptidase activity;hydrolase activity;ion binding;manganese ion binding;metal ion binding;peptidase activity;peptidase activity, acting on L-amino acid peptides;transition metal ion binding					AMP_N;Peptidase_M24		Aminopeptidase;Completeproteome;Hydrolase;Protease;Referenceproteome			GO:0003824;GO:0004177;GO:0005488;GO:0008233;GO:0008238;GO:0016787;GO:0030145;GO:0043167;GO:0043169;GO:0046872;GO:0046914;GO:0070011						Q88CI1	Q88CI1	Q88CI1_PSEPK	pepP	Proline aminopeptidase P II	pepP		Q88CI1_PSEPK			0.818469	0.175613	-0.157519	-1.64108
15.5693	15.7383	15.6657	15.694	15.8641	15.6561	15.7156	15.6497	biosynthetic process;cellular biosynthetic process;cellular ketone metabolic process;cellular metabolic process;cellular process;coenzyme biosynthetic process;coenzyme metabolic process;cofactor biosynthetic process;cofactor metabolic process;metabolic process;oxidoreduction coenzyme metabolic process;quinone cofactor biosynthetic process;quinone cofactor metabolic process;small molecule metaboli…	2-octaprenyl-6-methoxyphenol hydroxylase activity;binding;catalytic activity;coenzyme binding;cofactor binding;flavin adenine dinucleotide binding;monooxygenase activity;oxidoreductase activity;oxidoreductase activity, acting on paired donors, with incorporation or reduction of molecular oxygen;oxidoreductase activity, acting on paired donors, with incorporation or reduction of molecular oxygen, …		biosynthetic process;cellular ketone metabolic process;cellular metabolic process;cellular process;cofactor metabolic process;metabolic process;small molecule metabolic process		Ubiquinone and other terpenoid-quinone biosynthesis	FAD_binding_3		Completeproteome;Referenceproteome		GO:0006732;GO:0006733;GO:0006743;GO:0006744;GO:0008152;GO:0009058;GO:0009108;GO:0009987;GO:0042180;GO:0042375;GO:0044237;GO:0044249;GO:0044281;GO:0045426;GO:0051186;GO:0051188	GO:0003824;GO:0004497;GO:0005488;GO:0008681;GO:0016491;GO:0016705;GO:0016709;GO:0048037;GO:0050660;GO:0050662		GO:0008152;GO:0009058;GO:0009987;GO:0042180;GO:0044237;GO:0044281;GO:0051186		ko00130		Q88CI2	Q88CI2	Q88CI2_PSEPK	ubiH	2-octaprenyl-6-methoxyphenyl hydroxylase	ubiH		Q88CI2_PSEPK			0.388955	0.43014	0.0545268	0.888731
13.7688	13.7127	13.8662	13.6738	13.9721	13.9606	13.7808	13.7553							DUF4442		Completeproteome;Referenceproteome									Q88CI3	Q88CI3	Q88CI3_PSEPK	PP_5198	Tetrameric acyl-CoA thioesterase	PP_5198		Q88CI3_PSEPK			0.778001	0.190589	0.11186	1.57325
15.7336	15.9695	15.9429	15.7119	15.9513	15.7855	15.7463	15.7244	biosynthetic process;cellular biosynthetic process;cellular ketone metabolic process;cellular metabolic process;cellular process;coenzyme biosynthetic process;coenzyme metabolic process;cofactor biosynthetic process;cofactor metabolic process;metabolic process;oxidoreduction coenzyme metabolic process;quinone cofactor biosynthetic process;quinone cofactor metabolic process;small molecule metaboli…	binding;catalytic activity;coenzyme binding;cofactor binding;flavin adenine dinucleotide binding;monooxygenase activity;oxidoreductase activity;oxidoreductase activity, acting on paired donors, with incorporation or reduction of molecular oxygen;oxidoreductase activity, acting on paired donors, with incorporation or reduction of molecular oxygen, NADH or NADPH as one donor, and incorporation of o…		biosynthetic process;cellular ketone metabolic process;cellular metabolic process;cellular process;cofactor metabolic process;metabolic process;small molecule metabolic process			FAD_binding_3		Completeproteome;Referenceproteome		GO:0006732;GO:0006733;GO:0006743;GO:0006744;GO:0008152;GO:0009058;GO:0009108;GO:0009987;GO:0042180;GO:0042375;GO:0044237;GO:0044249;GO:0044281;GO:0045426;GO:0051186;GO:0051188	GO:0003824;GO:0004497;GO:0005488;GO:0016491;GO:0016705;GO:0016709;GO:0048037;GO:0050660;GO:0050662		GO:0008152;GO:0009058;GO:0009987;GO:0042180;GO:0044237;GO:0044281;GO:0051186				Q88CI4	Q88CI4	Q88CI4_PSEPK	visC	Oxidoreductase involved in anerobic synthesis of ubiquinone, FAD/NAD(P)-binding domain	ubiF		Q88CI4_PSEPK			0.171522	0.696418	-0.0376201	-0.442375
14.6233	14.5058	14.506	14.4366	13.8388	13.8072	13.8299	13.9578		binding;cation binding;ion binding;metal ion binding				ABC transporters			Completeproteome;Iron;Metal-binding;Referenceproteome			GO:0005488;GO:0043167;GO:0043169;GO:0046872				ko02010		Q88CI5	Q88CI5	Q88CI5_PSEPK	fbpA	Iron(III) iron ABC transporter, periplasmic iron-binding protein	PP_5196		Q88CI5_PSEPK	+	start_0.5PQQ_start_DMSO	4.86103	0	-0.659483	-12.8307
10.7651	10.6963	10.5362	10.6772	10.4773	10.505	10.3854	10.5722	establishment of localization;transport		cell part;integral to membrane;intrinsic to membrane;membrane;membrane part;plasma membrane	establishment of localization;transport	cell part;membrane;plasma membrane	ABC transporters	BPD_transp_1		Completeproteome;Membrane;Referenceproteome;Transmembrane;Transmembranehelix;Transport		GO:0006810;GO:0051234		GO:0005886;GO:0016020;GO:0016021;GO:0031224;GO:0044425;GO:0044464	GO:0006810;GO:0051234	GO:0005886;GO:0016020;GO:0044464	ko02010		Q88CI6	Q88CI6	Q88CI6_PSEPK	PP_5195	Iron ABC transporter, permease protein	PP_5195		Q88CI6_PSEPK	+	start_0.5PQQ_start_DMSO	1.60714	0.0380414	-0.183702	-2.97773
16.5396	16.3923	16.4483	16.4269	16.3109	16.1906	16.1697	16.2099	amine catabolic process;amine metabolic process;carboxylic acid catabolic process;carboxylic acid metabolic process;catabolic process;cellular amine metabolic process;cellular amino acid catabolic process;cellular amino acid metabolic process;cellular catabolic process;cellular ketone metabolic process;cellular metabolic process;cellular nitrogen compound metabolic process;cellular process;glycin…	aminomethyltransferase activity;catalytic activity;methyltransferase activity;transaminase activity;transferase activity;transferase activity, transferring nitrogenous groups;transferase activity, transferring one-carbon groups		amine metabolic process;catabolic process;cellular amino acid metabolic process;cellular ketone metabolic process;cellular metabolic process;cellular nitrogen compound metabolic process;cellular process;metabolic process;nitrogen compound metabolic process;organic acid metabolic process;primary metabolic process;small molecule metabolic process		Glycine, serine and threonine metabolism;Nitrogen metabolism;One carbon pool by folate	GCV_T;GCV_T_C		Aminotransferase;Completeproteome;Referenceproteome;Transferase		GO:0006082;GO:0006520;GO:0006544;GO:0006546;GO:0006807;GO:0008152;GO:0009056;GO:0009063;GO:0009069;GO:0009071;GO:0009308;GO:0009310;GO:0009987;GO:0016054;GO:0019464;GO:0019752;GO:0034641;GO:0042180;GO:0043436;GO:0044106;GO:0044237;GO:0044238;GO:0044248;GO:0044281;GO:0044282;GO:0046395	GO:0003824;GO:0004047;GO:0008168;GO:0008483;GO:0016740;GO:0016741;GO:0016769		GO:0006082;GO:0006520;GO:0006807;GO:0008152;GO:0009056;GO:0009308;GO:0009987;GO:0034641;GO:0042180;GO:0044237;GO:0044238;GO:0044281		ko00260;ko00670;ko00910	Aminomethyltransferase	Q88CI7	Q88CI7	GCST_PSEPK	gcvT	Aminomethyltransferase	gcvT		GCST_PSEPK	+	start_0.5PQQ_start_DMSO	2.70241	0.00357183	-0.231496	-5.2158
17.0772	17.1507	16.876	17.0297	16.646	15.7344	16.7365	17.2663	amine catabolic process;amine metabolic process;carboxylic acid catabolic process;carboxylic acid metabolic process;catabolic process;cellular amine metabolic process;cellular amino acid catabolic process;cellular amino acid metabolic process;cellular catabolic process;cellular ketone metabolic process;cellular metabolic process;cellular nitrogen compound metabolic process;cellular process;glycin…		cell part;cytoplasmic part;glycine cleavage complex;intracellular part;macromolecular complex;protein complex	amine metabolic process;catabolic process;cellular amino acid metabolic process;cellular ketone metabolic process;cellular metabolic process;cellular nitrogen compound metabolic process;cellular process;metabolic process;nitrogen compound metabolic process;organic acid metabolic process;primary metabolic process;small molecule metabolic process	cell part;glycine cleavage complex;macromolecular complex;protein complex		GCV_H		Completeproteome;Lipoyl;Referenceproteome		GO:0006082;GO:0006520;GO:0006544;GO:0006546;GO:0006807;GO:0008152;GO:0009056;GO:0009063;GO:0009069;GO:0009071;GO:0009308;GO:0009310;GO:0009987;GO:0016054;GO:0019464;GO:0019752;GO:0034641;GO:0042180;GO:0043436;GO:0044106;GO:0044237;GO:0044238;GO:0044248;GO:0044281;GO:0044282;GO:0046395		GO:0005960;GO:0032991;GO:0043234;GO:0044424;GO:0044444;GO:0044464	GO:0006082;GO:0006520;GO:0006807;GO:0008152;GO:0009056;GO:0009308;GO:0009987;GO:0034641;GO:0042180;GO:0044237;GO:0044238;GO:0044281	GO:0005960;GO:0032991;GO:0043234;GO:0044464		Glycine cleavage system H protein 2	Q88CI8	Q88CI8	GCSH2_PSEPK	gcvH2	Glycine cleavage system H protein 2	gcvH2		GCSH2_PSEPK			0.648473	0.247652	-0.437602	-1.3535
16.2796	16.1581	16.4241	16.3663	15.9003	15.8624	15.8162	15.8272	amine catabolic process;amine metabolic process;carboxylic acid catabolic process;carboxylic acid metabolic process;catabolic process;cellular amine metabolic process;cellular amino acid catabolic process;cellular amino acid metabolic process;cellular catabolic process;cellular ketone metabolic process;cellular metabolic process;cellular nitrogen compound metabolic process;cellular process;glycin…	binding;catalytic activity;cofactor binding;glycine dehydrogenase (decarboxylating) activity;oxidoreductase activity;oxidoreductase activity, acting on the CH-NH2 group of donors;oxidoreductase activity, acting on the CH-NH2 group of donors, disulfide as acceptor;pyridoxal phosphate binding;vitamin B6 binding;vitamin binding		amine metabolic process;catabolic process;cellular amino acid metabolic process;cellular ketone metabolic process;cellular metabolic process;cellular nitrogen compound metabolic process;cellular process;metabolic process;nitrogen compound metabolic process;organic acid metabolic process;primary metabolic process;small molecule metabolic process		Glycine, serine and threonine metabolism	GDC-P		Completeproteome;Oxidoreductase;Pyridoxalphosphate;Referenceproteome		GO:0006082;GO:0006520;GO:0006544;GO:0006546;GO:0006807;GO:0008152;GO:0009056;GO:0009063;GO:0009069;GO:0009071;GO:0009308;GO:0009310;GO:0009987;GO:0016054;GO:0019464;GO:0019752;GO:0034641;GO:0042180;GO:0043436;GO:0044106;GO:0044237;GO:0044238;GO:0044248;GO:0044281;GO:0044282;GO:0046395	GO:0003824;GO:0004375;GO:0005488;GO:0016491;GO:0016638;GO:0016642;GO:0019842;GO:0030170;GO:0048037;GO:0070279		GO:0006082;GO:0006520;GO:0006807;GO:0008152;GO:0009056;GO:0009308;GO:0009987;GO:0034641;GO:0042180;GO:0044237;GO:0044238;GO:0044281		ko00260	Glycine dehydrogenase (decarboxylating) 2	Q88CI9	Q88CI9	GCSP2_PSEPK	gcvP2	Glycine dehydrogenase (decarboxylating) 2	gcvP2		GCSP2_PSEPK	+	start_0.5PQQ_start_DMSO	3.53077	0.000335878	-0.4555	-7.48121
13.0122	13.062	12.9571	13.1939	13.0087	12.8379	12.9343	12.8656	biosynthetic process;cellular biosynthetic process;cellular macromolecule biosynthetic process;cellular macromolecule metabolic process;cellular metabolic process;cellular nitrogen compound metabolic process;cellular process;macromolecule biosynthetic process;macromolecule metabolic process;metabolic process;nitrogen compound metabolic process;nucleic acid metabolic process;nucleobase-containing …	binding;DNA binding;nucleic acid binding;nucleic acid binding transcription factor activity;sequence-specific DNA binding;sequence-specific DNA binding transcription factor activity	cell part;intracellular	biosynthetic process;cellular metabolic process;cellular nitrogen compound metabolic process;cellular process;macromolecule metabolic process;metabolic process;nitrogen compound metabolic process;nucleobase-containing compound metabolic process;primary metabolic process;RNA metabolic process	cell part;intracellular		AsnC_trans_reg;HTH_24		Completeproteome;DNA-binding;Referenceproteome;Transcription;Transcriptionregulation		GO:0006139;GO:0006351;GO:0006807;GO:0008152;GO:0009058;GO:0009059;GO:0009987;GO:0016070;GO:0032774;GO:0034641;GO:0034645;GO:0043170;GO:0044237;GO:0044238;GO:0044249;GO:0044260;GO:0090304	GO:0001071;GO:0003676;GO:0003677;GO:0003700;GO:0005488;GO:0043565	GO:0005622;GO:0044464	GO:0006139;GO:0006807;GO:0008152;GO:0009058;GO:0009987;GO:0016070;GO:0034641;GO:0043170;GO:0044237;GO:0044238	GO:0005622;GO:0044464			Q88CJ3	Q88CJ3	Q88CJ3_PSEPK	PP_5188	Transcriptional regulator (AsnC/Lrp family)	PP_5188		Q88CJ3_PSEPK			1.20285	0.0828011	-0.144652	-2.28136
15.4096	15.5484	15.5567	15.5581	15.3319	15.4528	15.1992	15.2199							CYTH		Completeproteome;Referenceproteome									Q88CJ4	Q88CJ4	Q88CJ4_PSEPK	ygiF	Thiamine triphosphatase	PP_5187		Q88CJ4_PSEPK	+	start_0.5PQQ_start_DMSO	1.70878	0.0313396	-0.217242	-3.16047
14.6201	14.7505	14.7935	14.494	14.4547	14.381	13.9001	14.1363	amine biosynthetic process;amine metabolic process;arginine biosynthetic process;arginine metabolic process;biosynthetic process;carboxylic acid biosynthetic process;carboxylic acid metabolic process;cellular amine metabolic process;cellular amino acid biosynthetic process;cellular amino acid metabolic process;cellular biosynthetic process;cellular ketone metabolic process;cellular metabolic proc…	acetylornithine deacetylase activity;binding;catalytic activity;cation binding;cobalt ion binding;deacetylase activity;hydrolase activity;hydrolase activity, acting on carbon-nitrogen (but not peptide) bonds;hydrolase activity, acting on carbon-nitrogen (but not peptide) bonds, in linear amides;ion binding;metal ion binding;metallopeptidase activity;peptidase activity;peptidase activity, acting o…	cell part;cytoplasm;intracellular part	amine metabolic process;biosynthetic process;cellular amino acid metabolic process;cellular ketone metabolic process;cellular metabolic process;cellular nitrogen compound metabolic process;cellular process;metabolic process;nitrogen compound metabolic process;organic acid metabolic process;primary metabolic process;small molecule metabolic process	cell part;cytoplasm	Arginine and proline metabolism	M20_dimer;Peptidase_M20		Amino-acidbiosynthesis;Argininebiosynthesis;Cobalt;Completeproteome;Hydrolase;Metal-binding;Referenceproteome;Zinc		GO:0006082;GO:0006520;GO:0006525;GO:0006526;GO:0006807;GO:0008152;GO:0008652;GO:0009058;GO:0009064;GO:0009084;GO:0009308;GO:0009309;GO:0009987;GO:0016053;GO:0019752;GO:0034641;GO:0042180;GO:0043436;GO:0044106;GO:0044237;GO:0044238;GO:0044249;GO:0044271;GO:0044281;GO:0044283;GO:0046394	GO:0003824;GO:0005488;GO:0008233;GO:0008237;GO:0008270;GO:0008777;GO:0016787;GO:0016810;GO:0016811;GO:0019213;GO:0043167;GO:0043169;GO:0046872;GO:0046914;GO:0050897;GO:0070011	GO:0005737;GO:0044424;GO:0044464	GO:0006082;GO:0006520;GO:0006807;GO:0008152;GO:0009058;GO:0009308;GO:0009987;GO:0034641;GO:0042180;GO:0044237;GO:0044238;GO:0044281	GO:0005737;GO:0044464	ko00330	Acetylornithine deacetylase	Q88CJ5	Q88CJ5	Q88CJ5_PSEPK	argE	Acetylornithine deacetylase	argE		Q88CJ5_PSEPK	+	start_0.5PQQ_start_DMSO	1.68789	0.0325265	-0.446514	-3.1226
16.1301	16.297	16.2657	16.4133	15.9022	15.7209	15.8997	16.0977	amine biosynthetic process;amine metabolic process;biosynthetic process;carboxylic acid biosynthetic process;carboxylic acid metabolic process;cellular amine metabolic process;cellular amino acid biosynthetic process;cellular amino acid metabolic process;cellular biosynthetic process;cellular ketone metabolic process;cellular metabolic process;cellular nitrogen compound biosynthetic process;cellu…	acid-ammonia (or amide) ligase activity;ammonia ligase activity;catalytic activity;glutamate-ammonia ligase activity;ligase activity;ligase activity, forming carbon-nitrogen bonds		amine metabolic process;biosynthetic process;cellular amino acid metabolic process;cellular ketone metabolic process;cellular metabolic process;cellular nitrogen compound metabolic process;cellular process;metabolic process;nitrogen compound metabolic process;organic acid metabolic process;primary metabolic process;small molecule metabolic process		Alanine, aspartate and glutamate metabolism;Arginine and proline metabolism;Nitrogen metabolism;Two-component system	Gln-synt_C		Completeproteome;Referenceproteome		GO:0006082;GO:0006520;GO:0006541;GO:0006542;GO:0006807;GO:0008152;GO:0008652;GO:0009058;GO:0009064;GO:0009084;GO:0009308;GO:0009309;GO:0009987;GO:0016053;GO:0019752;GO:0034641;GO:0042180;GO:0043436;GO:0044106;GO:0044237;GO:0044238;GO:0044249;GO:0044271;GO:0044281;GO:0044283;GO:0046394	GO:0003824;GO:0004356;GO:0016211;GO:0016874;GO:0016879;GO:0016880		GO:0006082;GO:0006520;GO:0006807;GO:0008152;GO:0009058;GO:0009308;GO:0009987;GO:0034641;GO:0042180;GO:0044237;GO:0044238;GO:0044281		ko00250;ko00330;ko00910;ko02020		Q88CJ6	Q88CJ6	Q88CJ6_PSEPK	spuI	Glutamylpolyamine synthetase	PP_5184		Q88CJ6_PSEPK	+	start_0.5PQQ_start_DMSO	2.07209	0.0153873	-0.37138	-3.84894
16.8172	16.7722	16.7806	16.8593	16.2965	16.0318	16.2784	16.5289	amine biosynthetic process;amine metabolic process;biosynthetic process;carboxylic acid biosynthetic process;carboxylic acid metabolic process;cellular amine metabolic process;cellular amino acid biosynthetic process;cellular amino acid metabolic process;cellular biosynthetic process;cellular ketone metabolic process;cellular metabolic process;cellular nitrogen compound biosynthetic process;cellu…	acid-ammonia (or amide) ligase activity;ammonia ligase activity;catalytic activity;glutamate-ammonia ligase activity;ligase activity;ligase activity, forming carbon-nitrogen bonds		amine metabolic process;biosynthetic process;cellular amino acid metabolic process;cellular ketone metabolic process;cellular metabolic process;cellular nitrogen compound metabolic process;cellular process;metabolic process;nitrogen compound metabolic process;organic acid metabolic process;primary metabolic process;small molecule metabolic process		Alanine, aspartate and glutamate metabolism;Arginine and proline metabolism;Nitrogen metabolism;Two-component system	Gln-synt_C		Completeproteome;Referenceproteome		GO:0006082;GO:0006520;GO:0006541;GO:0006542;GO:0006807;GO:0008152;GO:0008652;GO:0009058;GO:0009064;GO:0009084;GO:0009308;GO:0009309;GO:0009987;GO:0016053;GO:0019752;GO:0034641;GO:0042180;GO:0043436;GO:0044106;GO:0044237;GO:0044238;GO:0044249;GO:0044271;GO:0044281;GO:0044283;GO:0046394	GO:0003824;GO:0004356;GO:0016211;GO:0016874;GO:0016879;GO:0016880		GO:0006082;GO:0006520;GO:0006807;GO:0008152;GO:0009058;GO:0009308;GO:0009987;GO:0034641;GO:0042180;GO:0044237;GO:0044238;GO:0044281		ko00250;ko00330;ko00910;ko02020		Q88CJ7	Q88CJ7;Q88I53	Q88CJ7_PSEPK	spuB	Glutamylpolyamine synthetase	PP_5183		Q88CJ7_PSEPK	+	start_0.5PQQ_start_DMSO	2.63536	0.004	-0.523429	-5.05791
16.7019	16.7705	16.772	16.511	16.3617	16.2517	16.3603	16.5349		binding;catalytic activity;cofactor binding;pyridoxal phosphate binding;transaminase activity;transferase activity;transferase activity, transferring nitrogenous groups;vitamin B6 binding;vitamin binding				Arginine and proline metabolism	Aminotran_3		Aminotransferase;Completeproteome;Pyridoxalphosphate;Referenceproteome;Transferase			GO:0003824;GO:0005488;GO:0008483;GO:0016740;GO:0016769;GO:0019842;GO:0030170;GO:0048037;GO:0070279				ko00330		Q88CJ8	Q88CJ8;Q88KV9	Q88CJ8_PSEPK	spuC-II	Polyamine:pyruvate transaminase	PP_5182		Q88CJ8_PSEPK	+	start_0.5PQQ_start_DMSO	1.98105	0.0186667	-0.311717	-3.67065
18.8812	18.8473	18.8653	19.1352	17.8454	17.3949	18.2159	18.5725	amine transport;establishment of localization;nitrogen compound transport;organic substance transport;polyamine transport;transport	amine binding;binding;polyamine binding	cell part;periplasmic space	amine transport;establishment of localization;transport	cell part;periplasmic space	ABC transporters			Completeproteome;Referenceproteome		GO:0006810;GO:0015837;GO:0015846;GO:0051234;GO:0071702;GO:0071705	GO:0005488;GO:0019808;GO:0043176	GO:0042597;GO:0044464	GO:0006810;GO:0015837;GO:0051234	GO:0042597;GO:0044464	ko02010		Q88CJ9	Q88CJ9	Q88CJ9_PSEPK	spuD	Spermidine/putrescine ABC transporter-periplasmic subunit	potF-2		Q88CJ9_PSEPK	+	start_0.5PQQ_start_DMSO	1.91274	0.0209491	-0.925079	-3.53956
16.9484	16.6259	16.7389	16.4789	16.03	15.6098	16.0139	16.1837	amine transport;establishment of localization;nitrogen compound transport;organic substance transport;polyamine transport;transport	amine binding;binding;polyamine binding	cell part;periplasmic space	amine transport;establishment of localization;transport	cell part;periplasmic space	ABC transporters			Completeproteome;Referenceproteome		GO:0006810;GO:0015837;GO:0015846;GO:0051234;GO:0071702;GO:0071705	GO:0005488;GO:0019808;GO:0043176	GO:0042597;GO:0044464	GO:0006810;GO:0015837;GO:0051234	GO:0042597;GO:0044464	ko02010		Q88CK0	Q88CK0	Q88CK0_PSEPK	spuE	Spermidine/putrescine ABC transporter-periplasmic subunit	potF-1		Q88CK0_PSEPK	+	start_0.5PQQ_start_DMSO	2.47231	0.00573134	-0.738725	-4.68724
17.3918	17.0044	17.2599	17.1496	16.9188	17.4142	16.8348	17.0467		active transmembrane transporter activity;adenyl nucleotide binding;adenyl ribonucleotide binding;amine transmembrane transporter activity;ATP binding;ATPase activity;ATPase activity, coupled;ATPase activity, coupled to movement of substances;ATPase activity, coupled to transmembrane movement of substances;binding;catalytic activity;hydrolase activity;hydrolase activity, acting on acid anhydrides…	ATP-binding cassette (ABC) transporter complex;cell part;macromolecular complex;membrane part;protein complex		ATP-binding cassette (ABC) transporter complex;cell part;macromolecular complex;protein complex	ABC transporters	ABC_tran;TOBE_2		ATP-binding;Cellmembrane;Completeproteome;Hydrolase;Membrane;Nucleotide-binding;Referenceproteome;Transport			GO:0000166;GO:0003824;GO:0005215;GO:0005275;GO:0005488;GO:0005524;GO:0015203;GO:0015399;GO:0015405;GO:0015417;GO:0016462;GO:0016787;GO:0016817;GO:0016818;GO:0016820;GO:0016887;GO:0017076;GO:0017111;GO:0022804;GO:0022857;GO:0022891;GO:0022892;GO:0030554;GO:0032553;GO:0032555;GO:0032559;GO:0035639;GO:0042623;GO:0042626;GO:0043492	GO:0032991;GO:0043190;GO:0043234;GO:0044425;GO:0044464		GO:0032991;GO:0043190;GO:0043234;GO:0044464	ko02010	Polyamine-transporting ATPase	Q88CK1	Q88CK1	Q88CK1_PSEPK	spuF	Spermidine/putrescine import ATP-binding protein PotA	potG		Q88CK1_PSEPK			0.433723	0.392007	-0.147823	-0.972491
10.351	10.3688	10.7606	11.3977	10.1795	10.9947	10.4756	10.5889	establishment of localization;transport		cell part;integral to membrane;intrinsic to membrane;membrane;membrane part;plasma membrane	establishment of localization;transport	cell part;membrane;plasma membrane	ABC transporters	BPD_transp_1		Completeproteome;Membrane;Referenceproteome;Transmembrane;Transmembranehelix;Transport		GO:0006810;GO:0051234		GO:0005886;GO:0016020;GO:0016021;GO:0031224;GO:0044425;GO:0044464	GO:0006810;GO:0051234	GO:0005886;GO:0016020;GO:0044464	ko02010		Q88CK2	Q88CK2	Q88CK2_PSEPK	spuG	Spermidine/putrescine ABC transporter-inner membrane subunit	potH		Q88CK2_PSEPK			0.214347	0.632072	-0.159818	-0.537205
12.494	13.5799	14.0659	13.592	13.8161	14.0935	13.6718	13.7734	establishment of localization;transport		cell part;integral to membrane;intrinsic to membrane;membrane;membrane part;plasma membrane	establishment of localization;transport	cell part;membrane;plasma membrane	ABC transporters	BPD_transp_1		Completeproteome;Membrane;Referenceproteome;Transmembrane;Transmembranehelix;Transport		GO:0006810;GO:0051234		GO:0005886;GO:0016020;GO:0016021;GO:0031224;GO:0044425;GO:0044464	GO:0006810;GO:0051234	GO:0005886;GO:0016020;GO:0044464	ko02010		Q88CK3	Q88CK3	Q88CK3_PSEPK	spuH	Spermidine/putrescine ABC transporter-permease subunit	potI		Q88CK3_PSEPK			0.546922	0.307873	0.40576	1.1768
16.4169	16.4606	16.4729	16.4796	16.4553	16.2144	16.5906	16.5429	cellular process;establishment of localization;transmembrane transport;transport		cell part;membrane	cellular process;establishment of localization;transmembrane transport;transport	cell part;membrane				Completeproteome;Referenceproteome		GO:0006810;GO:0009987;GO:0051234;GO:0055085		GO:0016020;GO:0044464	GO:0006810;GO:0009987;GO:0051234;GO:0055085	GO:0016020;GO:0044464			Q88CK5	Q88CK5	Q88CK5_PSEPK	PP_5175	HlyD family secretion protein	PP_5175		Q88CK5_PSEPK			0.0270293	0.948718	-0.00669432	-0.0789233
16.4805	16.6906	16.7315	16.485	16.714	16.4343	16.7177	16.7039	cellular process;establishment of localization;transmembrane transport;transport		cell part;membrane	cellular process;establishment of localization;transmembrane transport;transport	cell part;membrane				Completeproteome;Referenceproteome		GO:0006810;GO:0009987;GO:0051234;GO:0055085		GO:0016020;GO:0044464	GO:0006810;GO:0009987;GO:0051234;GO:0055085	GO:0016020;GO:0044464			Q88CK6	Q88CK6	Q88CK6_PSEPK	PP_5174	Efflux membrane fusion protein, RND family	PP_5174		Q88CK6_PSEPK			0.185739	0.67489	0.0455914	0.474351
15.6545	15.762	15.6785	15.6384	15.6412	15.5416	15.664	15.6991		transporter activity	cell part;membrane		cell part;membrane		ACR_tran		Completeproteome;Referenceproteome			GO:0005215	GO:0016020;GO:0044464		GO:0016020;GO:0044464			Q88CK7	Q88CK7	Q88CK7_PSEPK	PP_5173	RND efflux transporter	PP_5173		Q88CK7_PSEPK			0.490316	0.346095	-0.0468447	-1.07581
16.1089	16.0544	16.1242	15.9075	15.1262	14.6225	15.2415	15.6999		active transmembrane transporter activity;anion transmembrane transporter activity;anion transmembrane-transporting ATPase activity;ATPase activity;ATPase activity, coupled;ATPase activity, coupled to movement of substances;ATPase activity, coupled to transmembrane movement of ions;ATPase activity, coupled to transmembrane movement of substances;catalytic activity;hydrolase activity;hydrolase act…	cell part;external encapsulating structure part;outer membrane-bounded periplasmic space;periplasmic space		cell part;periplasmic space	ABC transporters			Completeproteome;Referenceproteome			GO:0003824;GO:0005215;GO:0008271;GO:0008509;GO:0015075;GO:0015103;GO:0015116;GO:0015291;GO:0015399;GO:0015405;GO:0015419;GO:0016462;GO:0016787;GO:0016817;GO:0016818;GO:0016820;GO:0016887;GO:0017111;GO:0022804;GO:0022857;GO:0022891;GO:0022892;GO:0042623;GO:0042625;GO:0042626;GO:0043225;GO:0043492	GO:0030288;GO:0042597;GO:0044462;GO:0044464		GO:0042597;GO:0044464	ko02010		Q88CK9	Q88CK9	Q88CK9_PSEPK	sbp-II	Sulfate ABC transporter	cysP		Q88CK9_PSEPK	+	start_0.5PQQ_start_DMSO	2.0801	0.015312	-0.876233	-3.86481
13.7722	13.4336	13.8204	14.0464	14.0416	14.3504	14.4849	14.0627		active transmembrane transporter activity;anion transmembrane transporter activity;anion transmembrane-transporting ATPase activity;ATPase activity;ATPase activity, coupled;ATPase activity, coupled to movement of substances;ATPase activity, coupled to transmembrane movement of ions;ATPase activity, coupled to transmembrane movement of substances;catalytic activity;hydrolase activity;hydrolase act…	cell part;integral to membrane;intrinsic to membrane;membrane part		cell part	ABC transporters	BPD_transp_1		Completeproteome;Membrane;Referenceproteome;Transmembrane;Transmembranehelix			GO:0003824;GO:0005215;GO:0008509;GO:0015075;GO:0015103;GO:0015116;GO:0015399;GO:0015405;GO:0015419;GO:0016462;GO:0016787;GO:0016817;GO:0016818;GO:0016820;GO:0016887;GO:0017111;GO:0022804;GO:0022857;GO:0022891;GO:0022892;GO:0042623;GO:0042625;GO:0042626;GO:0043225;GO:0043492	GO:0016021;GO:0031224;GO:0044425;GO:0044464		GO:0044464	ko02010		Q88CL0	Q88CL0	Q88CL0_PSEPK	cysU	Sulfate transport system permease protein CysT	cysT		Q88CL0_PSEPK	+	start_0.5PQQ_start_DMSO	1.50275	0.0445317	0.466751	2.79371
14.7227	14.2762	14.2231	14.6517	14.3107	14.1073	14.3447	14.4106		active transmembrane transporter activity;anion transmembrane transporter activity;anion transmembrane-transporting ATPase activity;ATPase activity;ATPase activity, coupled;ATPase activity, coupled to movement of substances;ATPase activity, coupled to transmembrane movement of ions;ATPase activity, coupled to transmembrane movement of substances;catalytic activity;hydrolase activity;hydrolase act…	cell part;integral to membrane;intrinsic to membrane;membrane part		cell part	ABC transporters	BPD_transp_1		Completeproteome;Membrane;Referenceproteome;Transmembrane;Transmembranehelix			GO:0003824;GO:0005215;GO:0008509;GO:0015075;GO:0015103;GO:0015116;GO:0015399;GO:0015405;GO:0015419;GO:0016462;GO:0016787;GO:0016817;GO:0016818;GO:0016820;GO:0016887;GO:0017111;GO:0022804;GO:0022857;GO:0022891;GO:0022892;GO:0042623;GO:0042625;GO:0042626;GO:0043225;GO:0043492	GO:0016021;GO:0031224;GO:0044425;GO:0044464		GO:0044464	ko02010		Q88CL1	Q88CL1	Q88CL1_PSEPK	cysW	Sulfate ABC transporter, inner membrane subunit CysW	cysW		Q88CL1_PSEPK			0.572138	0.290374	-0.175108	-1.22115
16.5295	16.1786	16.2809	16.4999	15.999	16.2527	15.8839	15.9906		active transmembrane transporter activity;adenyl nucleotide binding;adenyl ribonucleotide binding;anion transmembrane transporter activity;anion transmembrane-transporting ATPase activity;ATP binding;ATPase activity;ATPase activity, coupled;ATPase activity, coupled to movement of substances;ATPase activity, coupled to transmembrane movement of ions;ATPase activity, coupled to transmembrane moveme…	ATP-binding cassette (ABC) transporter complex;cell part;macromolecular complex;membrane part;protein complex		ATP-binding cassette (ABC) transporter complex;cell part;macromolecular complex;protein complex	ABC transporters	ABC_tran;TOBE_3		ATP-binding;Cellinnermembrane;Cellmembrane;Completeproteome;Hydrolase;Membrane;Nucleotide-binding;Referenceproteome;Sulfatetransport;Transport			GO:0000166;GO:0003824;GO:0005215;GO:0005488;GO:0005524;GO:0008509;GO:0015075;GO:0015103;GO:0015116;GO:0015399;GO:0015405;GO:0015419;GO:0016462;GO:0016787;GO:0016817;GO:0016818;GO:0016820;GO:0016887;GO:0017076;GO:0017111;GO:0022804;GO:0022857;GO:0022891;GO:0022892;GO:0030554;GO:0032553;GO:0032555;GO:0032559;GO:0035639;GO:0042623;GO:0042625;GO:0042626;GO:0043225;GO:0043492	GO:0032991;GO:0043190;GO:0043234;GO:0044425;GO:0044464		GO:0032991;GO:0043190;GO:0043234;GO:0044464	ko02010	Sulfate/thiosulfate import ATP-binding protein CysA	Q88CL2	Q88CL2	CYSA_PSEPK	cysA	Sulfate/thiosulfate import ATP-binding protein CysA	cysA		CYSA_PSEPK	+	start_0.5PQQ_start_DMSO	1.59004	0.0388344	-0.340695	-2.94734
12.6032	12.9479	12.8991	12.4932	12.5922	12.5172	12.6954	12.7975	biological regulation;biosynthetic process;cellular biosynthetic process;cellular macromolecule biosynthetic process;cellular macromolecule metabolic process;cellular metabolic process;cellular nitrogen compound metabolic process;cellular process;macromolecule biosynthetic process;macromolecule metabolic process;metabolic process;nitrogen compound metabolic process;nucleic acid metabolic process;…	adenyl nucleotide binding;adenyl ribonucleotide binding;ATP binding;binding;DNA binding;nucleic acid binding;nucleotide binding;purine nucleotide binding;purine ribonucleoside triphosphate binding;purine ribonucleotide binding;ribonucleotide binding		biological regulation;biosynthetic process;cellular metabolic process;cellular nitrogen compound metabolic process;cellular process;macromolecule metabolic process;metabolic process;nitrogen compound metabolic process;nucleobase-containing compound metabolic process;primary metabolic process;RNA metabolic process			Sigma54_activat		ATP-binding;Completeproteome;DNA-binding;Nucleotide-binding;Referenceproteome;Transcription;Transcriptionregulation		GO:0006139;GO:0006351;GO:0006355;GO:0006807;GO:0008152;GO:0009058;GO:0009059;GO:0009889;GO:0009987;GO:0010468;GO:0010556;GO:0016070;GO:0019219;GO:0019222;GO:0031323;GO:0031326;GO:0032774;GO:0034641;GO:0034645;GO:0043170;GO:0044237;GO:0044238;GO:0044249;GO:0044260;GO:0050789;GO:0050794;GO:0051171;GO:0051252;GO:0060255;GO:0065007;GO:0080090;GO:0090304;GO:2000112	GO:0000166;GO:0003676;GO:0003677;GO:0005488;GO:0005524;GO:0017076;GO:0030554;GO:0032553;GO:0032555;GO:0032559;GO:0035639		GO:0006139;GO:0006807;GO:0008152;GO:0009058;GO:0009987;GO:0016070;GO:0034641;GO:0043170;GO:0044237;GO:0044238;GO:0065007				Q88CL4	Q88CL4	Q88CL4_PSEPK	PP_5166	Sigma-54 dependent transcriptional regulator	PP_5166		Q88CL4_PSEPK			0.278825	0.552047	-0.0852692	-0.672621
16.5064	16.5553	16.5435	16.3519	15.735	14.8712	15.878	16.1276						ABC transporters	Lipoprotein_9		Completeproteome;Lipoprotein;Referenceproteome							ko02010		Q88CL5	Q88CL5	Q88CL5_PSEPK	plpB	NLPA lipoprotein	PP_5165		Q88CL5_PSEPK	+	start_0.5PQQ_start_DMSO	1.63085	0.0359346	-0.836303	-3.02002
13.3201	13.3886	13.2713	13.1376	13.513	12.8986	13.4996	13.2718	antibiotic biosynthetic process;antibiotic metabolic process;biosynthetic process;cellular biosynthetic process;cellular metabolic process;cellular process;drug metabolic process;metabolic process	catalytic activity;hydrolase activity;hydrolase activity, acting on carbon-nitrogen (but not peptide) bonds;hydrolase activity, acting on carbon-nitrogen (but not peptide) bonds, in linear amides		biosynthetic process;cellular metabolic process;cellular process;drug metabolic process;metabolic process		Penicillin and cephalosporin biosynthesis	Penicil_amidase		Completeproteome;Referenceproteome		GO:0008152;GO:0009058;GO:0009987;GO:0016999;GO:0017000;GO:0017144;GO:0044237;GO:0044249	GO:0003824;GO:0016787;GO:0016810;GO:0016811		GO:0008152;GO:0009058;GO:0009987;GO:0017144;GO:0044237		ko00311		Q88CL6	Q88CL6	Q88CL6_PSEPK	PP_5164	Penicillin amidase family protein	PP_5164		Q88CL6_PSEPK			0.0370437	0.927425	0.016376	0.107049
13.3099	15.005	15.5121	15.1865	14.7919	15.8166	15.5248	14.3082		acetyltransferase activity;catalytic activity;transferase activity;transferase activity, transferring acyl groups;transferase activity, transferring acyl groups other than amino-acyl groups					Mac		Completeproteome;Referenceproteome;Transferase			GO:0003824;GO:0016407;GO:0016740;GO:0016746;GO:0016747						Q88CL7	Q88CL7	Q88CL7_PSEPK	maa	Maltose acetyltransferase	PP_5163		Q88CL7_PSEPK			0.241188	0.599055	0.356962	0.594545
12.6306	13.0158	12.5424	12.6598	12.7048	12.3442	12.6736	12.6411							Abhydrolase_6		Completeproteome;Referenceproteome									Q88CL9	Q88CL9	Q88CL9_PSEPK	PP_5161	Lysophospholipase	PP_5161		Q88CL9_PSEPK			0.399437	0.421397	-0.12122	-0.908523
13.5942	14.0925	13.5035	13.1031	13.122	12.4085	13.108	13.2704							DUF2059		Completeproteome;Referenceproteome									Q88CM0	Q88CM0	Q88CM0_PSEPK	PP_5160	DUF2059 domain-containing protein	PP_5160		Q88CM0_PSEPK			1.10989	0.0975619	-0.596106	-2.12594
12.6506	13.0387	12.8085	12.7118	12.2624	11.9369	12.3545	12.7334		binding;carboxylic acid binding;catalytic activity;cation binding;ion binding;iron ion binding;L-ascorbic acid binding;metal ion binding;oxidoreductase activity;oxidoreductase activity, acting on paired donors, with incorporation or reduction of molecular oxygen;oxidoreductase activity, acting on paired donors, with incorporation or reduction of molecular oxygen, 2-oxoglutarate as one donor, and …					2OG-FeII_Oxy_3		3D-structure;Completeproteome;Manganese;Metal-binding;Referenceproteome			GO:0003824;GO:0005488;GO:0005506;GO:0016491;GO:0016705;GO:0016706;GO:0019842;GO:0031406;GO:0031418;GO:0043167;GO:0043169;GO:0046872;GO:0046914						Q88CM1	Q88CM1	Q88CM1_PSEPK	PP_5159	Fe2OG dioxygenase domain-containing protein	PP_5159	4IW3;4J25	Q88CM1_PSEPK			1.39228	0.0565903	-0.480601	-2.60253
10.7593	11.9104	11.5499	11.2113	11.46	11.1718	11.435	11.3024							DUF523		Completeproteome;Referenceproteome									Q88CM2	Q88CM2	Q88CM2_PSEPK	PP_5158	Uncharacterized protein	PP_5158		Q88CM2_PSEPK			0.0206175	0.961442	-0.0154047	-0.0606134
13.1391	13.3246	12.8615	12.9232	11.9746	10.8795	12.3381	12.8126		transporter activity							Completeproteome;Referenceproteome			GO:0005215						Q88CM3	Q88CM3	Q88CM3_PSEPK	PP_5157	Solute-binding protein family 3/N-terminal domain-containing protein	PP_5157		Q88CM3_PSEPK			1.3309	0.0637771	-1.06091	-2.49764
18.2826	18.303	18.4064	18.401	17.1866	17.1471	17.1571	17.8226							DUF4399		Completeproteome;Referenceproteome									Q88CM4	Q88CM4	Q88CM4_PSEPK	PP_5156	DUF4399 domain-containing protein	PP_5156		Q88CM4_PSEPK	+	start_0.5PQQ_start_DMSO	3.04097	0.00241975	-1.0199	-6.06685
18.4778	18.3861	18.4369	18.4141	18.3058	18.1803	18.3549	18.2379	amine biosynthetic process;amine metabolic process;biosynthetic process;carboxylic acid biosynthetic process;carboxylic acid metabolic process;cellular amine metabolic process;cellular amino acid biosynthetic process;cellular amino acid metabolic process;cellular biosynthetic process;cellular ketone metabolic process;cellular metabolic process;cellular nitrogen compound biosynthetic process;cellu…	amine binding;amino acid binding;binding;carboxylic acid binding;catalytic activity;coenzyme binding;cofactor binding;NAD binding;nucleotide binding;oxidoreductase activity;oxidoreductase activity, acting on CH-OH group of donors;oxidoreductase activity, acting on the CH-OH group of donors, NAD or NADP as acceptor;phosphoglycerate dehydrogenase activity		amine metabolic process;biosynthetic process;cellular amino acid metabolic process;cellular ketone metabolic process;cellular metabolic process;cellular nitrogen compound metabolic process;cellular process;metabolic process;nitrogen compound metabolic process;organic acid metabolic process;primary metabolic process;small molecule metabolic process		Glycine, serine and threonine metabolism;Methane metabolism	2-Hacid_dh;2-Hacid_dh_C;ACT		Completeproteome;Oxidoreductase;Referenceproteome		GO:0006082;GO:0006520;GO:0006563;GO:0006564;GO:0006807;GO:0008152;GO:0008652;GO:0009058;GO:0009069;GO:0009070;GO:0009308;GO:0009309;GO:0009987;GO:0016053;GO:0019752;GO:0034641;GO:0042180;GO:0043436;GO:0044106;GO:0044237;GO:0044238;GO:0044249;GO:0044271;GO:0044281;GO:0044283;GO:0046394	GO:0000166;GO:0003824;GO:0004617;GO:0005488;GO:0016491;GO:0016597;GO:0016614;GO:0016616;GO:0031406;GO:0043176;GO:0048037;GO:0050662;GO:0051287		GO:0006082;GO:0006520;GO:0006807;GO:0008152;GO:0009058;GO:0009308;GO:0009987;GO:0034641;GO:0042180;GO:0044237;GO:0044238;GO:0044281		ko00260;ko00680		Q88CM5	Q88CM5	Q88CM5_PSEPK	serA	D-3-phosphoglycerate dehydrogenase	serA		Q88CM5_PSEPK	+	start_0.5PQQ_start_DMSO	1.99976	0.0181001	-0.158979	-3.70697
15.2921	15.0948	15.1046	15.1466	14.7161	14.6016	14.8003	14.8141		binding;catalytic activity;coenzyme binding;cofactor binding;flavin adenine dinucleotide binding;oxidoreductase activity;oxidoreductase activity, acting on CH-OH group of donors;oxidoreductase activity, acting on the CH-OH group of donors, NAD or NADP as acceptor;UDP-N-acetylmuramate dehydrogenase activity					FAD_binding_4;FAD-oxidase_C		Completeproteome;Referenceproteome			GO:0003824;GO:0005488;GO:0008762;GO:0016491;GO:0016614;GO:0016616;GO:0048037;GO:0050660;GO:0050662						Q88CM6	Q88CM6	Q88CM6_PSEPK	PP_5154	Oxidoreductase, FAD-binding	PP_5154		Q88CM6_PSEPK	+	start_0.5PQQ_start_DMSO	3.15703	0.00152284	-0.426501	-6.38106
16.2288	16.1287	16.0788	16.0671	15.8225	15.5376	16.0415	16.0798		catalytic activity;hydrolase activity					FAA_hydrolase		Completeproteome;Hydrolase;Referenceproteome			GO:0003824;GO:0016787						Q88CM7	Q88CM7	Q88CM7_PSEPK	ycgM	Isomerase/hydrolase	PP_5153		Q88CM7_PSEPK			1.01465	0.11832	-0.255525	-1.96752
14.6159	14.416	14.5653	14.5397	14.5635	14.7511	14.4072	14.4161							SdiA-regulated		Completeproteome;Referenceproteome									Q88CM8	Q88CM8	Q88CM8_PSEPK	PP_5152	Uncharacterized protein YjiK	PP_5152		Q88CM8_PSEPK			0.000982356	0.998335	0.000268936	0.00295167
11.8366	11.3196	11.4918	11.6324	11.6032	11.4993	11.3581	11.4764							SdiA-regulated		Completeproteome;Referenceproteome									Q88CM9	Q88CM9	Q88CM9_PSEPK	PP_5151	SdiA-regulated domain-containing protein	PP_5151		Q88CM9_PSEPK			0.298582	0.529176	-0.0858583	-0.712642
16.9884	17.1339	16.9994	16.6151	16.8219	16.3378	16.7122	16.796	alcohol metabolic process;carbohydrate metabolic process;cellular carbohydrate metabolic process;cellular metabolic process;cellular process;metabolic process;monosaccharide metabolic process;pentose metabolic process;pentose-phosphate shunt, non-oxidative branch;primary metabolic process;small molecule metabolic process	catalytic activity;intramolecular oxidoreductase activity;intramolecular oxidoreductase activity, interconverting aldoses and ketoses;isomerase activity;ribose-5-phosphate isomerase activity		alcohol metabolic process;carbohydrate metabolic process;cellular metabolic process;cellular process;metabolic process;primary metabolic process;small molecule metabolic process		Carbon fixation in photosynthetic organisms;Pentose phosphate pathway	Rib_5-P_isom_A	ACTAYRNNNCCCR_UNKNOWN;AKL_HTLV1_INFECTION_DN;AMUNDSON_POOR_SURVIVAL_AFTER_GAMMA_RADIATION_2G;BERTUCCI_INVASIVE_CARCINOMA_DUCTAL_VS_LOBULAR_UP;BROWNE_HCMV_INFECTION_14HR_UP;CACGTG_V$MYC_Q2;CHEMNITZ_RESPONSE_TO_PROSTAGLANDIN_E2_UP;CHEN_METABOLIC_SYNDROM_NETWORK;chr2p12;DOUGLAS_BMI1_TARGETS_DN;FORTSCHEGGER_PHF8_TARGETS_UP;GARCIA_TARGETS_OF_FLI1_AND_DAX1_DN;GGAMTNNNNNTCCY_UNKNOWN;GGGCGGR_V$SP1_Q6;GNF…	Completeproteome;Isomerase;Referenceproteome		GO:0005975;GO:0005996;GO:0006066;GO:0008152;GO:0009052;GO:0009987;GO:0019321;GO:0044237;GO:0044238;GO:0044262;GO:0044281	GO:0003824;GO:0004751;GO:0016853;GO:0016860;GO:0016861		GO:0005975;GO:0006066;GO:0008152;GO:0009987;GO:0044237;GO:0044238;GO:0044281		ko00030;ko00710	Ribose-5-phosphate isomerase A	Q88CN0	Q88CN0	RPIA_PSEPK	rpiA	Ribose-5-phosphate isomerase A	rpiA		RPIA_PSEPK			0.848005	0.165469	-0.267253	-1.69042
15.8959	16.0635	16.0248	16.0927	15.8129	15.9201	15.7323	15.5535	amine biosynthetic process;amine metabolic process;biosynthetic process;branched chain family amino acid biosynthetic process;branched chain family amino acid metabolic process;carboxylic acid biosynthetic process;carboxylic acid metabolic process;cellular amine metabolic process;cellular amino acid biosynthetic process;cellular amino acid metabolic process;cellular biosynthetic process;cellular …	ammonia-lyase activity;binding;carbon-nitrogen lyase activity;catalytic activity;cofactor binding;L-threonine ammonia-lyase activity;lyase activity;pyridoxal phosphate binding;vitamin B6 binding;vitamin binding		amine metabolic process;biosynthetic process;cellular amino acid metabolic process;cellular ketone metabolic process;cellular metabolic process;cellular nitrogen compound metabolic process;cellular process;metabolic process;nitrogen compound metabolic process;organic acid metabolic process;primary metabolic process;small molecule metabolic process		Glycine, serine and threonine metabolism;Valine, leucine and isoleucine biosynthesis	PALP;Thr_dehydrat_C		Amino-acidbiosynthesis;Branched-chainaminoacidbiosynthesis;Completeproteome;Isoleucinebiosynthesis;Lyase;Pyridoxalphosphate;Referenceproteome		GO:0006082;GO:0006520;GO:0006549;GO:0006807;GO:0008152;GO:0008652;GO:0009058;GO:0009081;GO:0009082;GO:0009097;GO:0009308;GO:0009309;GO:0009987;GO:0016053;GO:0019752;GO:0034641;GO:0042180;GO:0043436;GO:0044106;GO:0044237;GO:0044238;GO:0044249;GO:0044271;GO:0044281;GO:0044283;GO:0046394	GO:0003824;GO:0004794;GO:0005488;GO:0016829;GO:0016840;GO:0016841;GO:0019842;GO:0030170;GO:0048037;GO:0070279		GO:0006082;GO:0006520;GO:0006807;GO:0008152;GO:0009058;GO:0009308;GO:0009987;GO:0034641;GO:0042180;GO:0044237;GO:0044238;GO:0044281		ko00260;ko00290	L-threonine dehydratase	Q88CN1	Q88CN1	Q88CN1_PSEPK	ilvA-II	L-threonine dehydratase	ilvA-2		Q88CN1_PSEPK	+	start_0.5PQQ_start_DMSO	1.61052	0.0377105	-0.264503	-2.98373
14.6887	14.6084	14.6894	14.5439	14.6142	14.4855	14.4446	14.5856		catalytic activity;hydrolase activity;hydrolase activity, acting on ester bonds;phosphatase activity;phosphoric ester hydrolase activity							Completeproteome;Hydrolase;Referenceproteome			GO:0003824;GO:0016787;GO:0016788;GO:0016791;GO:0042578						Q88CN3	Q88CN3	Q88CN3_PSEPK	PP_5147	Hydrolase, haloacid dehalogenase-like family	PP_5147		Q88CN3_PSEPK			0.958611	0.132535	-0.100126	-1.87444
13.7339	13.4497	13.3999	13.1713	12.9398	13.2414	12.6705	13.0411		binding;catalytic activity;cation binding;hydrolase activity;hydrolase activity, acting on acid anhydrides;hydrolase activity, acting on acid anhydrides, in phosphorus-containing anhydrides;ion binding;metal ion binding				RNA degradation	NUDIX		Completeproteome;Hydrolase;Referenceproteome			GO:0003824;GO:0005488;GO:0016787;GO:0016817;GO:0016818;GO:0043167;GO:0043169;GO:0046872				ko03018	RNA pyrophosphohydrolase	Q88CN4	Q88CN4	RPPH_PSEPK	rppH	RNA pyrophosphohydrolase	rppH		RPPH_PSEPK	+	start_0.5PQQ_start_DMSO	1.51142	0.0438579	-0.465485	-2.80887
16.1509	16.272	16.2439	16.1114	16.1574	15.8251	16.0781	16.118	carbohydrate transport;establishment of localization;organic substance transport;phosphoenolpyruvate-dependent sugar phosphotransferase system;transport	binding;catalytic activity;cation binding;ion binding;kinase activity;metal ion binding;transferase activity;transferase activity, transferring phosphorus-containing groups		carbohydrate transport;establishment of localization;transport		Phosphotransferase system (PTS)	GAF;PEP-utilisers_N;PEP-utilizers;PEP-utilizers_C		Completeproteome;Kinase;Magnesium;Metal-binding;Phosphotransferasesystem;Pyruvate;Referenceproteome;Transferase		GO:0006810;GO:0008643;GO:0009401;GO:0051234;GO:0071702	GO:0003824;GO:0005488;GO:0016301;GO:0016740;GO:0016772;GO:0043167;GO:0043169;GO:0046872		GO:0006810;GO:0008643;GO:0051234		ko02060		Q88CN5	Q88CN5	Q88CN5_PSEPK	ptsP	phosphoenolpyruvate--protein phosphotransferase	ptsP		Q88CN5_PSEPK			0.904341	0.147951	-0.149884	-1.78425
14.6064	14.4324	14.4108	14.4394	14.0608	13.7781	13.8774	13.9895							NRDE		Completeproteome;Referenceproteome									Q88CN6	Q88CN6	Q88CN6_PSEPK	PP_5144	NRDE family protein	PP_5144		Q88CN6_PSEPK	+	start_0.5PQQ_start_DMSO	3.40777	0.000862745	-0.545833	-7.10341
12.1492	12.3433	13.1624	12.9808	12.765	13.2417	13.0086	12.5578	biosynthetic process;cellular biosynthetic process;cellular macromolecule biosynthetic process;cellular macromolecule metabolic process;cellular metabolic process;cellular process;cellular protein metabolic process;lipoprotein biosynthetic process;lipoprotein metabolic process;macromolecule biosynthetic process;macromolecule metabolic process;macromolecule modification;metabolic process;primary m…	catalytic activity;phosphatidylglycerol-prolipoprotein diacylglyceryl transferase activity;transferase activity;transferase activity, transferring glycosyl groups	cell part;integral to membrane;intrinsic to membrane;membrane;membrane part;plasma membrane	biosynthetic process;cellular metabolic process;cellular process;macromolecule metabolic process;macromolecule modification;metabolic process;primary metabolic process;protein metabolic process;protein modification process	cell part;membrane;plasma membrane		LGT		Cellinnermembrane;Cellmembrane;Completeproteome;Membrane;Referenceproteome;Transferase;Transmembrane;Transmembranehelix		GO:0006464;GO:0008152;GO:0009058;GO:0009059;GO:0009249;GO:0009987;GO:0018065;GO:0019538;GO:0034645;GO:0042157;GO:0042158;GO:0043170;GO:0043412;GO:0044237;GO:0044238;GO:0044249;GO:0044260;GO:0044267	GO:0003824;GO:0008961;GO:0016740;GO:0016757	GO:0005886;GO:0016020;GO:0016021;GO:0031224;GO:0044425;GO:0044464	GO:0006464;GO:0008152;GO:0009058;GO:0009987;GO:0019538;GO:0043170;GO:0043412;GO:0044237;GO:0044238	GO:0005886;GO:0016020;GO:0044464		Prolipoprotein diacylglyceryl transferase	Q88CN8	Q88CN8	LGT_PSEPK	lgt	Phosphatidylglycerol--prolipoprotein diacylglyceryl transferase	lgt		LGT_PSEPK			0.353105	0.467598	0.234392	0.820118
15.6513	15.6615	15.6376	15.7179	15.0776	14.9557	15.3375	15.4627	2'-deoxyribonucleotide biosynthetic process;2'-deoxyribonucleotide metabolic process;biosynthetic process;cellular biosynthetic process;cellular metabolic process;cellular nitrogen compound biosynthetic process;cellular nitrogen compound metabolic process;cellular process;deoxyribonucleoside monophosphate biosynthetic process;deoxyribonucleoside monophosphate metabolic process;deoxyribonucleoside…	5,10-methylenetetrahydrofolate-dependent methyltransferase activity;catalytic activity;methyltransferase activity;thymidylate synthase activity;transferase activity;transferase activity, transferring one-carbon groups	cell part;cytoplasm;intracellular part	biosynthetic process;cellular metabolic process;cellular nitrogen compound metabolic process;cellular process;heterocycle metabolic process;metabolic process;nitrogen compound metabolic process;nucleobase-containing compound metabolic process;nucleobase-containing small molecule metabolic process;nucleotide metabolic process;primary metabolic process;small molecule metabolic process	cell part;cytoplasm	One carbon pool by folate;Pyrimidine metabolism	Thymidylat_synt		Completeproteome;Cytoplasm;Methyltransferase;Nucleotidebiosynthesis;Referenceproteome;Transferase		GO:0006139;GO:0006220;GO:0006221;GO:0006231;GO:0006235;GO:0006753;GO:0006807;GO:0008152;GO:0009058;GO:0009117;GO:0009123;GO:0009124;GO:0009129;GO:0009130;GO:0009141;GO:0009142;GO:0009147;GO:0009148;GO:0009157;GO:0009162;GO:0009165;GO:0009176;GO:0009177;GO:0009200;GO:0009202;GO:0009211;GO:0009212;GO:0009219;GO:0009221;GO:0009262;GO:0009263;GO:0009265;GO:0009394;GO:0009987;GO:0018130;GO:0034641;GO:…	GO:0003824;GO:0004799;GO:0008168;GO:0016740;GO:0016741;GO:0042083	GO:0005737;GO:0044424;GO:0044464	GO:0006139;GO:0006807;GO:0008152;GO:0009058;GO:0009117;GO:0009987;GO:0034641;GO:0044237;GO:0044238;GO:0044281;GO:0046483;GO:0055086	GO:0005737;GO:0044464	ko00240;ko00670	Thymidylate synthase	Q88CN9	Q88CN9	TYSY_PSEPK	thyA	Thymidylate synthase	thyA		TYSY_PSEPK	+	start_0.5PQQ_start_DMSO	2.09742	0.0144547	-0.458699	-3.89928
12.6096	13.1771	12.9714	12.7645	12.8879	12.6995	12.6604	12.9471	biological regulation;positive regulation of biological process;positive regulation of biosynthetic process;positive regulation of cellular biosynthetic process;positive regulation of cellular metabolic process;positive regulation of cellular process;positive regulation of gene expression;positive regulation of macromolecule biosynthetic process;positive regulation of macromolecule metabolic proc…	binding;cation binding;DNA binding;ion binding;metal ion binding;nucleic acid binding;nucleic acid binding transcription factor activity;sequence-specific DNA binding transcription factor activity		biological regulation			MerR;MerR-DNA-bind		Completeproteome;DNA-binding;Referenceproteome		GO:0006355;GO:0009889;GO:0009891;GO:0009893;GO:0010468;GO:0010556;GO:0010557;GO:0010604;GO:0010628;GO:0019219;GO:0019222;GO:0031323;GO:0031325;GO:0031326;GO:0031328;GO:0045893;GO:0045935;GO:0048518;GO:0048522;GO:0050789;GO:0050794;GO:0051171;GO:0051173;GO:0051252;GO:0051254;GO:0060255;GO:0065007;GO:0080090;GO:2000112	GO:0001071;GO:0003676;GO:0003677;GO:0003700;GO:0005488;GO:0043167;GO:0043169;GO:0046872		GO:0065007				Q88CP0	Q88CP0	Q88CP0_PSEPK	PP_5140	Transcriptional regulator, MerR family	PP_5140		Q88CP0_PSEPK			0.232795	0.609007	-0.0819051	-0.576772
13.6275	13.4018	13.4751	13.4991	13.3551	13.3029	13.2783	13.3994	cation transport;establishment of localization;ion transport;metal ion transport;transport	active transmembrane transporter activity;adenyl nucleotide binding;adenyl ribonucleotide binding;ATP binding;ATPase activity;ATPase activity, coupled;ATPase activity, coupled to movement of substances;ATPase activity, coupled to transmembrane movement of ions;ATPase activity, coupled to transmembrane movement of substances;binding;catalytic activity;cation binding;cation transmembrane transporte…	cell part;integral to membrane;intrinsic to membrane;membrane part	establishment of localization;ion transport;transport	cell part		E1-E2_ATPase;Hydrolase		ATP-binding;Completeproteome;Hydrolase;Membrane;Nucleotide-binding;Referenceproteome;Transmembrane		GO:0006810;GO:0006811;GO:0006812;GO:0030001;GO:0051234	GO:0000166;GO:0003824;GO:0005215;GO:0005488;GO:0005524;GO:0008324;GO:0015075;GO:0015399;GO:0015405;GO:0016462;GO:0016787;GO:0016817;GO:0016818;GO:0016820;GO:0016887;GO:0017076;GO:0017111;GO:0019829;GO:0022804;GO:0022857;GO:0022891;GO:0022892;GO:0030554;GO:0032553;GO:0032555;GO:0032559;GO:0035639;GO:0042623;GO:0042625;GO:0042626;GO:0043167;GO:0043169;GO:0043492;GO:0046872	GO:0016021;GO:0031224;GO:0044425;GO:0044464	GO:0006810;GO:0006811;GO:0051234	GO:0044464			Q88CP1	Q88CP1	Q88CP1_PSEPK	cadA-III	Cadmium translocating P-type ATPase	cadA-2		Q88CP1_PSEPK	+	start_0.5PQQ_start_DMSO	1.66315	0.0339801	-0.16697	-3.07796
10.8789	11.074	10.9901	11.1106	11.0339	11.3578	10.8124	11.0017	biosynthetic process;cellular biosynthetic process;cellular macromolecule biosynthetic process;cellular macromolecule metabolic process;cellular metabolic process;cellular nitrogen compound metabolic process;cellular process;macromolecule biosynthetic process;macromolecule metabolic process;metabolic process;nitrogen compound metabolic process;nucleic acid metabolic process;nucleobase-containing …	binding;DNA binding;nucleic acid binding;nucleic acid binding transcription factor activity;sequence-specific DNA binding transcription factor activity		biosynthetic process;cellular metabolic process;cellular nitrogen compound metabolic process;cellular process;macromolecule metabolic process;metabolic process;nitrogen compound metabolic process;nucleobase-containing compound metabolic process;primary metabolic process;RNA metabolic process			HTH_1;LysR_substrate		Completeproteome;DNA-binding;Referenceproteome;Transcription;Transcriptionregulation		GO:0006139;GO:0006351;GO:0006807;GO:0008152;GO:0009058;GO:0009059;GO:0009987;GO:0016070;GO:0032774;GO:0034641;GO:0034645;GO:0043170;GO:0044237;GO:0044238;GO:0044249;GO:0044260;GO:0090304	GO:0001071;GO:0003676;GO:0003677;GO:0003700;GO:0005488		GO:0006139;GO:0006807;GO:0008152;GO:0009058;GO:0009987;GO:0016070;GO:0034641;GO:0043170;GO:0044237;GO:0044238				Q88CP2	Q88CP2	Q88CP2_PSEPK	PP_5138	Transcriptional regulator LysR family	PP_5138		Q88CP2_PSEPK			0.11361	0.792199	0.0380712	0.306169
9.20585	9.93604	9.68289	8.75545	8.79164	9.07303	8.92925	9.27419		binding;cation binding;ion binding;metal ion binding				ABC transporters			Completeproteome;Iron;Metal-binding;Referenceproteome			GO:0005488;GO:0043167;GO:0043169;GO:0046872				ko02010		Q88CP5	Q88CP5	Q88CP5_PSEPK	PP_5135	ABC transporter, periplasmic binding protein	PP_5135		Q88CP5_PSEPK			0.643433	0.250971	-0.37803	-1.34484
13.955	14.0603	14.1216	13.9721	13.7044	13.2908	13.9739	13.909		binding;GTP binding;guanyl nucleotide binding;guanyl ribonucleotide binding;nucleotide binding;purine nucleotide binding;purine ribonucleoside triphosphate binding;purine ribonucleotide binding;ribonucleotide binding					DUF3482;MMR_HSR1		Completeproteome;Referenceproteome			GO:0000166;GO:0005488;GO:0005525;GO:0017076;GO:0019001;GO:0032553;GO:0032555;GO:0032561;GO:0035639						Q88CP6	Q88CP6	Q88CP6_PSEPK	PP_5134	G domain-containing protein	PP_5134		Q88CP6_PSEPK			0.996108	0.12174	-0.307719	-1.93672
14.1917	14.1583	14.1883	14.0199	14.1461	14.1419	14.1208	13.9232							DUF2868		Completeproteome;Referenceproteome									Q88CP7	Q88CP7	Q88CP7_PSEPK	PP_5133	DUF2868 domain-containing protein	PP_5133		Q88CP7_PSEPK			0.36418	0.454053	-0.0565412	-0.841473
12.3044	12.6568	12.0006	11.9133	12.3513	11.6706	12.2055	12.0291	amine biosynthetic process;amine metabolic process;aromatic compound biosynthetic process;biosynthetic process;carboxylic acid biosynthetic process;carboxylic acid metabolic process;cellular amine metabolic process;cellular amino acid biosynthetic process;cellular amino acid metabolic process;cellular aromatic compound metabolic process;cellular biosynthetic process;cellular ketone metabolic proc…	binding;catalytic activity;coenzyme binding;cofactor binding;dihydrofolate reductase activity;NADP binding;nucleotide binding;oxidoreductase activity;oxidoreductase activity, acting on the CH-NH group of donors;oxidoreductase activity, acting on the CH-NH group of donors, NAD or NADP as acceptor		amine metabolic process;biosynthetic process;cellular amino acid metabolic process;cellular aromatic compound metabolic process;cellular ketone metabolic process;cellular metabolic process;cellular nitrogen compound metabolic process;cellular process;cofactor metabolic process;heterocycle metabolic process;metabolic process;nitrogen compound metabolic process;nucleobase-containing compound metabo…		Folate biosynthesis;One carbon pool by folate	DHFR_1		Completeproteome;NADP;One-carbonmetabolism;Oxidoreductase;Referenceproteome		GO:0006082;GO:0006139;GO:0006520;GO:0006544;GO:0006545;GO:0006725;GO:0006730;GO:0006732;GO:0006753;GO:0006760;GO:0006807;GO:0008152;GO:0008652;GO:0009058;GO:0009069;GO:0009070;GO:0009108;GO:0009117;GO:0009165;GO:0009308;GO:0009309;GO:0009396;GO:0009987;GO:0016053;GO:0018130;GO:0019438;GO:0019752;GO:0034641;GO:0034654;GO:0042180;GO:0042558;GO:0042559;GO:0043436;GO:0044106;GO:0044237;GO:0044238;GO:…	GO:0000166;GO:0003824;GO:0004146;GO:0005488;GO:0016491;GO:0016645;GO:0016646;GO:0048037;GO:0050661;GO:0050662		GO:0006082;GO:0006139;GO:0006520;GO:0006725;GO:0006730;GO:0006807;GO:0008152;GO:0009058;GO:0009117;GO:0009308;GO:0009987;GO:0034641;GO:0042180;GO:0044237;GO:0044238;GO:0044281;GO:0046483;GO:0051186;GO:0055086		ko00670;ko00790	Dihydrofolate reductase	Q88CP8	Q88CP8	Q88CP8_PSEPK	folA	Dihydrofolate reductase	folA		Q88CP8_PSEPK			0.288584	0.540585	-0.154666	-0.692467
13.0713	12.9887	12.9008	12.584	12.339	11.7608	12.336	12.598									Completeproteome;Referenceproteome									Q88CQ0	Q88CQ0	Q88CQ0_PSEPK	pchP	Phosphoethanolamine/phosphocholine phosphatase	PP_5130		Q88CQ0_PSEPK	+	start_0.5PQQ_start_DMSO	1.64169	0.0353664	-0.62772	-3.03942
18.2905	18.4237	18.4604	18.4742	18.2971	18.2327	18.0834	18.1785	amine biosynthetic process;amine metabolic process;biosynthetic process;branched chain family amino acid biosynthetic process;branched chain family amino acid metabolic process;carboxylic acid biosynthetic process;carboxylic acid metabolic process;cellular amine metabolic process;cellular amino acid biosynthetic process;cellular amino acid metabolic process;cellular biosynthetic process;cellular …	4 iron, 4 sulfur cluster binding;binding;carbon-oxygen lyase activity;catalytic activity;cation binding;dihydroxy-acid dehydratase activity;hydro-lyase activity;ion binding;iron-sulfur cluster binding;lyase activity;metal cluster binding;metal ion binding		amine metabolic process;biosynthetic process;cellular amino acid metabolic process;cellular ketone metabolic process;cellular metabolic process;cellular nitrogen compound metabolic process;cellular process;metabolic process;nitrogen compound metabolic process;organic acid metabolic process;primary metabolic process;small molecule metabolic process		Pantothenate and CoA biosynthesis;Valine, leucine and isoleucine biosynthesis	ILVD_EDD		4Fe-4S;Amino-acidbiosynthesis;Branched-chainaminoacidbiosynthesis;Completeproteome;Iron;Iron-sulfur;Lyase;Metal-binding;Referenceproteome		GO:0006082;GO:0006520;GO:0006549;GO:0006573;GO:0006807;GO:0008152;GO:0008652;GO:0009058;GO:0009081;GO:0009082;GO:0009097;GO:0009099;GO:0009308;GO:0009309;GO:0009987;GO:0016053;GO:0019752;GO:0034641;GO:0042180;GO:0043436;GO:0044106;GO:0044237;GO:0044238;GO:0044249;GO:0044271;GO:0044281;GO:0044283;GO:0046394	GO:0003824;GO:0004160;GO:0005488;GO:0016829;GO:0016835;GO:0016836;GO:0043167;GO:0043169;GO:0046872;GO:0051536;GO:0051539;GO:0051540		GO:0006082;GO:0006520;GO:0006807;GO:0008152;GO:0009058;GO:0009308;GO:0009987;GO:0034641;GO:0042180;GO:0044237;GO:0044238;GO:0044281		ko00290;ko00770	Dihydroxy-acid dehydratase	Q88CQ2	Q88CQ2	ILVD_PSEPK	ilvD	Dihydroxy-acid dehydratase	ilvD		ILVD_PSEPK	+	start_0.5PQQ_start_DMSO	1.87795	0.0216487	-0.214263	-3.47363
16.6812	16.562	16.701	16.8115	16.4066	16.9221	16.2429	16.2883	cellular macromolecule metabolic process;cellular metabolic process;cellular nitrogen compound metabolic process;cellular process;macromolecule metabolic process;metabolic process;ncRNA metabolic process;ncRNA processing;nitrogen compound metabolic process;nucleic acid metabolic process;nucleobase-containing compound metabolic process;primary metabolic process;RNA metabolic process;RNA processing…	binding;catalytic activity;methyltransferase activity;nucleic acid binding;RNA binding;transferase activity;transferase activity, transferring one-carbon groups	cell part;cytoplasm;intracellular part	cellular metabolic process;cellular nitrogen compound metabolic process;cellular process;macromolecule metabolic process;metabolic process;nitrogen compound metabolic process;nucleobase-containing compound metabolic process;primary metabolic process;RNA metabolic process;RNA processing;rRNA processing	cell part;cytoplasm		Methyltrans_SAM		Completeproteome;Cytoplasm;Methyltransferase;Referenceproteome;RNA-binding;rRNAprocessing;S-adenosyl-L-methionine;Transferase		GO:0006139;GO:0006364;GO:0006396;GO:0006807;GO:0008152;GO:0009987;GO:0016070;GO:0016072;GO:0034470;GO:0034641;GO:0034660;GO:0043170;GO:0044237;GO:0044238;GO:0044260;GO:0090304	GO:0003676;GO:0003723;GO:0003824;GO:0005488;GO:0008168;GO:0016740;GO:0016741	GO:0005737;GO:0044424;GO:0044464	GO:0006139;GO:0006364;GO:0006396;GO:0006807;GO:0008152;GO:0009987;GO:0016070;GO:0034641;GO:0043170;GO:0044237;GO:0044238	GO:0005737;GO:0044464			Q88CQ3	Q88CQ3	Q88CQ3_PSEPK	rlmI	Ribosomal RNA large subunit methyltransferase I	PP_5127		Q88CQ3_PSEPK			0.653542	0.245367	-0.223925	-1.3622
13.7987	14.0464	13.7535	13.2984	13.9889	13.2806	13.5942	13.4428							HDOD		Completeproteome;Referenceproteome									Q88CQ4	Q88CQ4	Q88CQ4_PSEPK	PP_5126	HDOD domain-containing protein	PP_5126		Q88CQ4_PSEPK			0.281951	0.548603	-0.147634	-0.678996
14.4233	14.3045	14.3736	14.4497	14.3268	14.602	14.2585	14.2677	base-excision repair;cellular macromolecule metabolic process;cellular metabolic process;cellular nitrogen compound metabolic process;cellular process;cellular response to stimulus;cellular response to stress;DNA metabolic process;DNA repair;macromolecule metabolic process;metabolic process;nitrogen compound metabolic process;nucleic acid metabolic process;nucleobase-containing compound metabolic…	binding;carbon-oxygen lyase activity;catalytic activity;cation binding;damaged DNA binding;DNA binding;DNA N-glycosylase activity;DNA-(apurinic or apyrimidinic site) lyase activity;hydrolase activity;hydrolase activity, acting on glycosyl bonds;hydrolase activity, hydrolyzing N-glycosyl compounds;ion binding;lyase activity;metal ion binding;nucleic acid binding;oxidized base lesion DNA N-glycosyl…		cellular metabolic process;cellular nitrogen compound metabolic process;cellular process;DNA metabolic process;DNA repair;macromolecule metabolic process;metabolic process;nitrogen compound metabolic process;nucleobase-containing compound metabolic process;primary metabolic process;response to DNA damage stimulus;response to stimulus;response to stress		Base excision repair	Fapy_DNA_glyco;H2TH;zf-FPG_IleRS		Completeproteome;DNA-binding;DNAdamage;DNArepair;Glycosidase;Hydrolase;Lyase;Metal-binding;Multifunctionalenzyme;Referenceproteome;Zinc;Zinc-finger		GO:0006139;GO:0006259;GO:0006281;GO:0006284;GO:0006289;GO:0006807;GO:0006950;GO:0006974;GO:0008152;GO:0009987;GO:0033554;GO:0034641;GO:0043170;GO:0044237;GO:0044238;GO:0044260;GO:0050896;GO:0051716;GO:0090304	GO:0000702;GO:0003676;GO:0003677;GO:0003684;GO:0003824;GO:0003906;GO:0005488;GO:0008270;GO:0008534;GO:0016787;GO:0016798;GO:0016799;GO:0016829;GO:0016835;GO:0019104;GO:0043167;GO:0043169;GO:0046872;GO:0046914		GO:0006139;GO:0006259;GO:0006281;GO:0006807;GO:0006950;GO:0006974;GO:0008152;GO:0009987;GO:0034641;GO:0043170;GO:0044237;GO:0044238;GO:0050896		ko03410	Formamidopyrimidine-DNA glycosylase	Q88CQ5	Q88CQ5	FPG_PSEPK	mutM	Formamidopyrimidine-DNA glycosylase	mutM		FPG_PSEPK			0.101292	0.809796	-0.0239718	-0.27578
17.009	17.7702	17.1092	17.057	17.0846	16.3072	17.0282	17.058	biosynthetic process;cellular biosynthetic process;cellular metabolic process;cellular nitrogen compound metabolic process;cellular process;coenzyme A biosynthetic process;coenzyme A metabolic process;coenzyme biosynthetic process;coenzyme metabolic process;cofactor biosynthetic process;cofactor metabolic process;heterocycle metabolic process;metabolic process;nitrogen compound metabolic process;…	adenyl nucleotide binding;adenyl ribonucleotide binding;adenylyltransferase activity;ATP binding;binding;catalytic activity;nucleotide binding;nucleotidyltransferase activity;pantetheine-phosphate adenylyltransferase activity;purine nucleotide binding;purine ribonucleoside triphosphate binding;purine ribonucleotide binding;ribonucleotide binding;transferase activity;transferase activity, transfer…	cell part;cytoplasm;intracellular part	biosynthetic process;cellular metabolic process;cellular nitrogen compound metabolic process;cellular process;cofactor metabolic process;heterocycle metabolic process;metabolic process;nitrogen compound metabolic process;nucleobase-containing compound metabolic process;nucleobase-containing small molecule metabolic process;nucleoside metabolic process;nucleotide metabolic process;primary metaboli…	cell part;cytoplasm	Pantothenate and CoA biosynthesis	CTP_transf_2		ATP-binding;CoenzymeAbiosynthesis;Completeproteome;Cytoplasm;Nucleotide-binding;Nucleotidyltransferase;Referenceproteome;Transferase		GO:0006139;GO:0006732;GO:0006753;GO:0006807;GO:0008152;GO:0009058;GO:0009108;GO:0009116;GO:0009117;GO:0009119;GO:0009987;GO:0015936;GO:0015937;GO:0033865;GO:0034641;GO:0042278;GO:0044237;GO:0044238;GO:0044249;GO:0044281;GO:0046128;GO:0046483;GO:0051186;GO:0051188;GO:0055086;GO:0072521	GO:0000166;GO:0003824;GO:0004595;GO:0005488;GO:0005524;GO:0016740;GO:0016772;GO:0016779;GO:0017076;GO:0030554;GO:0032553;GO:0032555;GO:0032559;GO:0035639;GO:0070566	GO:0005737;GO:0044424;GO:0044464	GO:0006139;GO:0006807;GO:0008152;GO:0009058;GO:0009116;GO:0009117;GO:0009987;GO:0034641;GO:0044237;GO:0044238;GO:0044281;GO:0046483;GO:0051186;GO:0055086	GO:0005737;GO:0044464	ko00770	Phosphopantetheine adenylyltransferase	Q88CQ7	Q88CQ7	COAD_PSEPK	coaD	Phosphopantetheine adenylyltransferase	coaD		COAD_PSEPK			0.683664	0.230118	-0.366881	-1.4137
11.7193	11.4251	11.5642	11.6238	11.6279	11.952	11.8797	11.6212		binding;catalytic activity;coenzyme binding;cofactor binding;flavin adenine dinucleotide binding;oxidoreductase activity;oxidoreductase activity, acting on CH-OH group of donors					GMC_oxred_C;GMC_oxred_N		Completeproteome;Referenceproteome			GO:0003824;GO:0005488;GO:0016491;GO:0016614;GO:0048037;GO:0050660;GO:0050662						Q88CQ8	Q88CQ8	Q88CQ8_PSEPK	PP_5122	Oxidoreductase, GMC family	PP_5122		Q88CQ8_PSEPK			0.899784	0.149782	0.187071	1.77667
10.4605	11.2576	10.8368	10.4839	11.29	10.3264	10.6767	10.5344									Completeproteome;Referenceproteome									Q88CQ9	Q88CQ9	Q88CQ9_PSEPK	PP_5121	Twin-arginine translocation pathway signal protein	PP_5121		Q88CQ9_PSEPK			0.0674639	0.869076	-0.0528262	-0.189268
14.736	14.7317	14.6535	14.8403	14.5087	14.3845	14.5518	14.6432	cellular aldehyde metabolic process;cellular metabolic process;cellular process;metabolic process	aldehyde dehydrogenase [NAD(P)+] activity;catalytic activity;oxidoreductase activity;oxidoreductase activity, acting on the aldehyde or oxo group of donors;oxidoreductase activity, acting on the aldehyde or oxo group of donors, NAD or NADP as acceptor		cellular aldehyde metabolic process;cellular metabolic process;cellular process;metabolic process			Aldedh		Completeproteome;Oxidoreductase;Referenceproteome		GO:0006081;GO:0008152;GO:0009987;GO:0044237	GO:0003824;GO:0004030;GO:0016491;GO:0016620;GO:0016903		GO:0006081;GO:0008152;GO:0009987;GO:0044237			Aldehyde dehydrogenase	Q88CR0	Q88CR0	Q88CR0_PSEPK	calB	Aldehyde dehydrogenase	PP_5120		Q88CR0_PSEPK	+	start_0.5PQQ_start_DMSO	1.78914	0.0259378	-0.218329	-3.30776
12.448	12.0105	12.1724	12.5941	11.9013	11.6201	11.8042	11.6845	biological regulation;biosynthetic process;cellular biosynthetic process;cellular macromolecule biosynthetic process;cellular macromolecule metabolic process;cellular metabolic process;cellular nitrogen compound metabolic process;cellular process;macromolecule biosynthetic process;macromolecule metabolic process;metabolic process;nitrogen compound metabolic process;nucleic acid metabolic process;…	binding;DNA binding;nucleic acid binding		biological regulation;biosynthetic process;cellular metabolic process;cellular nitrogen compound metabolic process;cellular process;macromolecule metabolic process;metabolic process;nitrogen compound metabolic process;nucleobase-containing compound metabolic process;primary metabolic process;RNA metabolic process			TetR;TetR_N		Completeproteome;DNA-binding;Referenceproteome;Transcription;Transcriptionregulation		GO:0006139;GO:0006351;GO:0006355;GO:0006807;GO:0008152;GO:0009058;GO:0009059;GO:0009889;GO:0009987;GO:0010468;GO:0010556;GO:0016070;GO:0019219;GO:0019222;GO:0031323;GO:0031326;GO:0032774;GO:0034641;GO:0034645;GO:0043170;GO:0044237;GO:0044238;GO:0044249;GO:0044260;GO:0050789;GO:0050794;GO:0051171;GO:0051252;GO:0060255;GO:0065007;GO:0080090;GO:0090304;GO:2000112	GO:0003676;GO:0003677;GO:0005488		GO:0006139;GO:0006807;GO:0008152;GO:0009058;GO:0009987;GO:0016070;GO:0034641;GO:0043170;GO:0044237;GO:0044238;GO:0065007				Q88CR1	Q88CR1	Q88CR1_PSEPK	PP_5119	Transcriptional regulator, TetR family	PP_5119		Q88CR1_PSEPK	+	start_0.5PQQ_start_DMSO	2.04546	0.0170197	-0.55372	-3.79636
18.5425	18.5522	18.4201	18.2762	18.2105	17.7301	18.0662	18.0898		catalytic activity;transferase activity				Cysteine and methionine metabolism;Sulfur relay system	Rhodanese		Completeproteome;Referenceproteome;Transferase			GO:0003824;GO:0016740				ko00270;ko04122		Q88CR2	Q88CR2	Q88CR2_PSEPK	sseA	3-mercaptopyruvate sulfurtransferase	PP_5118		Q88CR2_PSEPK	+	start_0.5PQQ_start_DMSO	1.88366	0.0214327	-0.423607	-3.48441
11.9527	12.3579	12.4622	11.7833	14.0973	12.4467	12.3333	11.9731		catalytic activity;hydrolase activity					Abhydrolase_6		Completeproteome;Hydrolase;Referenceproteome			GO:0003824;GO:0016787						Q88CR3	Q88CR3	Q88CR3_PSEPK	yheT	Hydrolase	PP_5117		Q88CR3_PSEPK			0.530967	0.317249	0.573546	1.14854
15.2606	15.4053	15.2932	14.6955	15.504	15.0181	15.4187	15.2101		binding;nucleic acid binding					Cons_hypoth95		Completeproteome;Methyltransferase;Referenceproteome;rRNAprocessing;S-adenosyl-L-methionine;Transferase			GO:0003676;GO:0005488					Ribosomal RNA small subunit methyltransferase D	Q88CR6	Q88CR6	Q88CR6_PSEPK	PP_5114	Ribosomal RNA small subunit methyltransferase D	PP_5114		Q88CR6_PSEPK			0.2646	0.569002	0.124089	0.643409
14.9541	15.0684	15.0406	14.6055	14.622	13.9857	14.6739	14.7309		binding;catalytic activity;cation binding;ion binding;metal ion binding					Peptidase_M16_C		Completeproteome;Referenceproteome			GO:0003824;GO:0005488;GO:0043167;GO:0043169;GO:0046872						Q88CR7	Q88CR7	Q88CR7_PSEPK	PP_5113	Predicted Zn-dependent peptidases	PP_5113		Q88CR7_PSEPK			1.05194	0.109193	-0.41405	-2.02947
15.4939	15.5797	15.6276	15.6772	15.1865	14.8119	15.2434	15.4841		binding;catalytic activity;cation binding;hydrolase activity;ion binding;metal ion binding;peptidase activity					Peptidase_M16;Peptidase_M16_C		Completeproteome;Hydrolase;Protease;Referenceproteome			GO:0003824;GO:0005488;GO:0008233;GO:0016787;GO:0043167;GO:0043169;GO:0046872						Q88CR8	Q88CR8	Q88CR8_PSEPK	PP_5112	Processin peptidase	PP_5112		Q88CR8_PSEPK	+	start_0.5PQQ_start_DMSO	1.54071	0.0416471	-0.41311	-2.86023
15.5518	15.6978	15.6343	15.442	15.5829	15.182	15.5052	15.5368	cotranslational protein targeting to membrane;establishment of localization;establishment of localization in cell;establishment of protein localization;establishment of protein localization in endoplasmic reticulum;establishment of protein localization to organelle;intracellular protein transport;intracellular transport;protein targeting;protein targeting to ER;protein targeting to membrane;prote…	binding;catalytic activity;GTP binding;GTPase activity;guanyl nucleotide binding;guanyl ribonucleotide binding;hydrolase activity;hydrolase activity, acting on acid anhydrides;hydrolase activity, acting on acid anhydrides, in phosphorus-containing anhydrides;nucleoside-triphosphatase activity;nucleotide binding;purine nucleotide binding;purine ribonucleoside triphosphate binding;purine ribonucleo…	cell part;cytoplasm;intracellular part;intrinsic to membrane;intrinsic to plasma membrane;membrane part;plasma membrane part	establishment of localization;protein targeting;protein transport;transport	cell part;cytoplasm	Bacterial secretion system;Protein export	SRP54;SRP54_N		Cellinnermembrane;Cellmembrane;Completeproteome;Cytoplasm;GTP-binding;Membrane;Nucleotide-binding;Receptor;Referenceproteome		GO:0006605;GO:0006612;GO:0006613;GO:0006614;GO:0006810;GO:0006886;GO:0015031;GO:0045047;GO:0045184;GO:0046907;GO:0051234;GO:0051649;GO:0072594;GO:0072599	GO:0000166;GO:0003824;GO:0003924;GO:0005488;GO:0005525;GO:0016462;GO:0016787;GO:0016817;GO:0016818;GO:0017076;GO:0017111;GO:0019001;GO:0032553;GO:0032555;GO:0032561;GO:0035639	GO:0005737;GO:0031224;GO:0031226;GO:0044424;GO:0044425;GO:0044459;GO:0044464	GO:0006605;GO:0006810;GO:0015031;GO:0051234	GO:0005737;GO:0044464	ko03060;ko03070	Signal recognition particle receptor FtsY	Q88CR9	Q88CR9	Q88CR9_PSEPK	ftsY	Signal recognition particle receptor FtsY	ftsY		Q88CR9_PSEPK			0.569043	0.292597	-0.129756	-1.21573
15.4259	15.4193	15.3508	15.2548	15.2807	15.0921	15.3561	15.2987	cell division;cellular process	adenyl nucleotide binding;adenyl ribonucleotide binding;ATP binding;ATPase activity;binding;catalytic activity;hydrolase activity;hydrolase activity, acting on acid anhydrides;hydrolase activity, acting on acid anhydrides, in phosphorus-containing anhydrides;nucleoside-triphosphatase activity;nucleotide binding;purine nucleotide binding;purine ribonucleoside triphosphate binding;purine ribonucleo…		cell division;cellular process		ABC transporters	ABC_tran		ATP-binding;Cellcycle;Celldivision;Completeproteome;Nucleotide-binding;Referenceproteome		GO:0009987;GO:0051301	GO:0000166;GO:0003824;GO:0005488;GO:0005524;GO:0016462;GO:0016787;GO:0016817;GO:0016818;GO:0016887;GO:0017076;GO:0017111;GO:0030554;GO:0032553;GO:0032555;GO:0032559;GO:0035639		GO:0009987;GO:0051301		ko02010		Q88CS0	Q88CS0	Q88CS0_PSEPK	ftsE	Cell division ATP-binding protein FtsE	ftsE		Q88CS0_PSEPK			0.745141	0.203062	-0.105786	-1.51793
14.6561	14.5301	14.5465	14.7096	14.5564	14.2624	14.373	14.6952	cell cycle;cell division;cellular process		cell part;integral to membrane;intrinsic to membrane;membrane;membrane part;plasma membrane	cell cycle;cell division;cellular process	cell part;membrane;plasma membrane	ABC transporters	FtsX		Cellcycle;Celldivision;Cellinnermembrane;Cellmembrane;Completeproteome;Membrane;Referenceproteome		GO:0007049;GO:0009987;GO:0051301		GO:0005886;GO:0016020;GO:0016021;GO:0031224;GO:0044425;GO:0044464	GO:0007049;GO:0009987;GO:0051301	GO:0005886;GO:0016020;GO:0044464	ko02010	Cell division protein FtsX	Q88CS1	Q88CS1	Q88CS1_PSEPK	ftsX	Cell division protein FtsX	ftsX		Q88CS1_PSEPK			0.627815	0.257212	-0.138813	-1.31794
12.1779	12.4821	12.2976	11.9467	12.4865	12.2414	12.3816	12.2186	amine metabolic process;aminoglycan biosynthetic process;aminoglycan metabolic process;biological regulation;biosynthetic process;carbohydrate biosynthetic process;carbohydrate metabolic process;cell wall macromolecule biosynthetic process;cell wall macromolecule metabolic process;cell wall organization;cell wall organization or biogenesis;cellular biosynthetic process;cellular cell wall macromol…	catalytic activity;transferase activity;transferase activity, transferring glycosyl groups;transferase activity, transferring pentosyl groups	cell part;cell wall;external encapsulating structure;integral to membrane;intrinsic to membrane;membrane;membrane part;peptidoglycan-based cell wall;plasma membrane	amine metabolic process;biological regulation;biosynthetic process;carbohydrate metabolic process;cell wall organization;cell wall organization or biogenesis;cellular cell wall organization or biogenesis;cellular metabolic process;cellular process;macromolecule metabolic process;metabolic process;nitrogen compound metabolic process;polysaccharide metabolic process;primary metabolic process	cell part;cell wall;external encapsulating structure;membrane;plasma membrane	Peptidoglycan biosynthesis	Transgly		Cellmembrane;Cellshape;Cellwallbiogenesis/degradation;Completeproteome;Membrane;Peptidoglycansynthesis;Referenceproteome;Transferase;Transmembrane;Transmembranehelix		GO:0000270;GO:0000271;GO:0005975;GO:0005976;GO:0006022;GO:0006023;GO:0006024;GO:0006807;GO:0008152;GO:0008360;GO:0009058;GO:0009059;GO:0009252;GO:0009308;GO:0009987;GO:0010382;GO:0016051;GO:0022603;GO:0022604;GO:0030203;GO:0034645;GO:0043170;GO:0044036;GO:0044038;GO:0044237;GO:0044238;GO:0044249;GO:0044260;GO:0050789;GO:0050793;GO:0050794;GO:0051128;GO:0065007;GO:0065008;GO:0070589;GO:0070882;GO:…	GO:0003824;GO:0016740;GO:0016757;GO:0016763	GO:0005618;GO:0005886;GO:0009274;GO:0016020;GO:0016021;GO:0030312;GO:0031224;GO:0044425;GO:0044464	GO:0005975;GO:0005976;GO:0006807;GO:0008152;GO:0009058;GO:0009308;GO:0009987;GO:0043170;GO:0044237;GO:0044238;GO:0065007;GO:0070882;GO:0071554;GO:0071555	GO:0005618;GO:0005886;GO:0016020;GO:0030312;GO:0044464	ko00550	Monofunctional biosynthetic peptidoglycan transglycosylase	Q88CS3	Q88CS3	MTGA_PSEPK	mtgA	Biosynthetic peptidoglycan transglycosylase	mtgA		MTGA_PSEPK			0.354979	0.464853	0.105928	0.823743
13.5549	13.6186	13.6212	13.7414	13.2266	12.8471	13.4912	13.4159						Sulfur relay system	ThiS		Completeproteome;Referenceproteome							ko04122		Q88CS5	Q88CS5	Q88CS5_PSEPK	PP_5105	Sulfur carrier protein ThiS	PP_5105		Q88CS5_PSEPK			1.39567	0.0562612	-0.388829	-2.60835
18.1125	18.1199	18.0074	18.1801	17.7817	17.6682	17.803	17.9431	aromatic compound biosynthetic process;biosynthetic process;cellular aromatic compound metabolic process;cellular biosynthetic process;cellular metabolic process;cellular nitrogen compound biosynthetic process;cellular nitrogen compound metabolic process;cellular process;coenzyme biosynthetic process;coenzyme metabolic process;cofactor biosynthetic process;cofactor metabolic process;heterocycle b…	catalytic activity;sulfurtransferase activity;transferase activity;transferase activity, transferring sulfur-containing groups	cell part;cytoplasm;intracellular part	biosynthetic process;cellular aromatic compound metabolic process;cellular metabolic process;cellular nitrogen compound metabolic process;cellular process;cofactor metabolic process;heterocycle metabolic process;metabolic process;nitrogen compound metabolic process;small molecule metabolic process;sulfur compound metabolic process;vitamin metabolic process	cell part;cytoplasm	Thiamine metabolism	ThiG		Completeproteome;Cytoplasm;Referenceproteome;Schiffbase;Thiaminebiosynthesis;Transferase		GO:0006725;GO:0006732;GO:0006766;GO:0006767;GO:0006790;GO:0006807;GO:0008152;GO:0009058;GO:0009108;GO:0009110;GO:0009229;GO:0009987;GO:0018130;GO:0019438;GO:0034641;GO:0042357;GO:0042364;GO:0042723;GO:0042724;GO:0044237;GO:0044249;GO:0044271;GO:0044272;GO:0044281;GO:0044283;GO:0046483;GO:0051186;GO:0051188	GO:0003824;GO:0016740;GO:0016782;GO:0016783	GO:0005737;GO:0044424;GO:0044464	GO:0006725;GO:0006766;GO:0006790;GO:0006807;GO:0008152;GO:0009058;GO:0009987;GO:0034641;GO:0044237;GO:0044281;GO:0046483;GO:0051186	GO:0005737;GO:0044464	ko00730	Thiazole synthase	Q88CS6	Q88CS6	THIG_PSEPK	thiG	Thiazole synthase	thiG		THIG_PSEPK	+	start_0.5PQQ_start_DMSO	2.42188	0.0062303	-0.305974	-4.57625
15.368	15.1962	15.2588	15.4732	14.8564	15.4731	15.0088	15.0886		catalytic activity;methyltransferase activity;RNA methyltransferase activity;S-adenosylmethionine-dependent methyltransferase activity;transferase activity;transferase activity, transferring one-carbon groups;tRNA (guanine) methyltransferase activity;tRNA (guanine-N7-)-methyltransferase activity;tRNA methyltransferase activity					Methyltransf_4		Completeproteome;Methyltransferase;Referenceproteome;S-adenosyl-L-methionine;Transferase;tRNAprocessing			GO:0003824;GO:0008168;GO:0008173;GO:0008175;GO:0008176;GO:0008757;GO:0016423;GO:0016740;GO:0016741					tRNA (guanine-N(7)-)-methyltransferase	Q88CS7	Q88CS7	TRMB_PSEPK	trmB	tRNA (guanine-N(7)-)-methyltransferase	trmB		TRMB_PSEPK			0.735025	0.207703	-0.217328	-1.50085
9.31892	9.20965	8.68061	8.89659	8.90806	8.69792	9.40431	8.25539							DUF3392		Completeproteome;Referenceproteome									Q88CS8	Q88CS8	Q88CS8_PSEPK	PP_5102	DUF3392 domain-containing protein	PP_5102		Q88CS8_PSEPK			0.317824	0.508323	-0.210022	-0.751043
14.2542	14.3839	14.2827	14.3635	14.1478	13.6971	13.9293	13.8874	biosynthetic process;cellular biosynthetic process;cellular metabolic process;cellular nitrogen compound biosynthetic process;cellular nitrogen compound metabolic process;cellular process;cofactor biosynthetic process;cofactor metabolic process;heterocycle biosynthetic process;heterocycle metabolic process;metabolic process;nitrogen compound metabolic process;porphyrin-containing compound biosynt…	binding;catalytic activity;coproporphyrinogen oxidase activity;iron-sulfur cluster binding;metal cluster binding;oxidoreductase activity;oxidoreductase activity, acting on the CH-CH group of donors;oxidoreductase activity, acting on the CH-CH group of donors, oxygen as acceptor	cell part;cytoplasm;intracellular part	biosynthetic process;cellular metabolic process;cellular nitrogen compound metabolic process;cellular process;cofactor metabolic process;heterocycle metabolic process;metabolic process;nitrogen compound metabolic process	cell part;cytoplasm	Porphyrin and chlorophyll metabolism	HemN_C;Radical_SAM		Completeproteome;Referenceproteome		GO:0006778;GO:0006779;GO:0006807;GO:0008152;GO:0009058;GO:0009987;GO:0018130;GO:0033013;GO:0033014;GO:0034641;GO:0044237;GO:0044249;GO:0044271;GO:0046483;GO:0051186;GO:0051188	GO:0003824;GO:0004109;GO:0005488;GO:0016491;GO:0016627;GO:0016634;GO:0051536;GO:0051540	GO:0005737;GO:0044424;GO:0044464	GO:0006807;GO:0008152;GO:0009058;GO:0009987;GO:0034641;GO:0044237;GO:0046483;GO:0051186	GO:0005737;GO:0044464	ko00860		Q88CS9	Q88CS9	Q88CS9_PSEPK	yggW	Heme chaperone HemW	PP_5101		Q88CS9_PSEPK	+	start_0.5PQQ_start_DMSO	2.22416	0.0111458	-0.405689	-4.15643
14.6663	14.6002	14.2753	14.3492	14.1012	13.4157	13.9866	13.8114	catabolic process;cellular catabolic process;cellular metabolic process;cellular nitrogen compound catabolic process;cellular nitrogen compound metabolic process;cellular process;heterocycle metabolic process;metabolic process;nitrogen compound metabolic process;nucleobase-containing compound catabolic process;nucleobase-containing compound metabolic process;nucleobase-containing small molecule m…	binding;catalytic activity;cation binding;hydrolase activity;hydrolase activity, acting on acid anhydrides;hydrolase activity, acting on acid anhydrides, in phosphorus-containing anhydrides;ion binding;metal ion binding;nucleoside-triphosphatase activity;nucleoside-triphosphate diphosphatase activity;nucleotide binding;pyrophosphatase activity		catabolic process;cellular metabolic process;cellular nitrogen compound metabolic process;cellular process;heterocycle metabolic process;metabolic process;nitrogen compound metabolic process;nucleobase-containing compound catabolic process;nucleobase-containing compound metabolic process;nucleobase-containing small molecule metabolic process;nucleotide metabolic process;primary metabolic process;…		Purine metabolism;Thiamine metabolism	Ham1p_like		Completeproteome;Hydrolase;Magnesium;Manganese;Metal-binding;Nucleotide-binding;Nucleotidemetabolism;Referenceproteome		GO:0006139;GO:0006163;GO:0006753;GO:0006807;GO:0008152;GO:0009056;GO:0009117;GO:0009141;GO:0009143;GO:0009166;GO:0009987;GO:0034641;GO:0034655;GO:0044237;GO:0044238;GO:0044248;GO:0044270;GO:0044281;GO:0046483;GO:0055086;GO:0072521	GO:0000166;GO:0003824;GO:0005488;GO:0016462;GO:0016787;GO:0016817;GO:0016818;GO:0017111;GO:0043167;GO:0043169;GO:0046872;GO:0047429		GO:0006139;GO:0006807;GO:0008152;GO:0009056;GO:0009117;GO:0009987;GO:0034641;GO:0034655;GO:0044237;GO:0044238;GO:0044281;GO:0046483;GO:0055086		ko00230;ko00730	Non-canonical purine NTP pyrophosphatase	Q88CT0	Q88CT0	IXTPA_PSEPK	PP_5100	dITP/XTP pyrophosphatase	PP_5100		NTPA_PSEPK	+	start_0.5PQQ_start_DMSO	1.95919	0.0194458	-0.644012	-3.62847
15.8548	15.7548	16.0384	16.0022	15.0909	15.1141	14.9334	15.0483							DUF4426		Completeproteome;Referenceproteome									Q88CT1	Q88CT1	Q88CT1_PSEPK	PP_5099	DUF4426 domain-containing protein	PP_5099		Q88CT1_PSEPK	+	start_0.5PQQ_start_DMSO	4.52382	0	-0.865846	-11.2203
15.6952	15.9139	15.948	15.7136	15.7562	15.8648	15.7547	15.5677							MetW		Completeproteome;Referenceproteome									Q88CT2	Q88CT2	Q88CT2_PSEPK	metW	Methionine biosynthesis protein MetW	metW		Q88CT2_PSEPK			0.39831	0.421872	-0.0818076	-0.9064
15.1	15.0317	15.1403	15.2106	15.0996	15.3161	14.972	15.0978	amine biosynthetic process;amine metabolic process;aspartate family amino acid biosynthetic process;aspartate family amino acid metabolic process;biosynthetic process;carboxylic acid biosynthetic process;carboxylic acid metabolic process;cellular amine metabolic process;cellular amino acid biosynthetic process;cellular amino acid metabolic process;cellular biosynthetic process;cellular ketone met…	acetyltransferase activity;catalytic activity;homoserine O-acetyltransferase activity;O-acetyltransferase activity;O-acyltransferase activity;transferase activity;transferase activity, transferring acyl groups;transferase activity, transferring acyl groups other than amino-acyl groups	cell part;cytoplasm;intracellular part	amine metabolic process;biosynthetic process;cellular amino acid metabolic process;cellular ketone metabolic process;cellular metabolic process;cellular nitrogen compound metabolic process;cellular process;metabolic process;nitrogen compound metabolic process;organic acid metabolic process;primary metabolic process;small molecule metabolic process;sulfur compound metabolic process	cell part;cytoplasm	Cysteine and methionine metabolism;Sulfur metabolism	Abhydrolase_1		Acyltransferase;Amino-acidbiosynthesis;Completeproteome;Cytoplasm;Methioninebiosynthesis;Referenceproteome;Transferase		GO:0000096;GO:0000097;GO:0006082;GO:0006520;GO:0006555;GO:0006790;GO:0006807;GO:0008152;GO:0008652;GO:0009058;GO:0009066;GO:0009067;GO:0009086;GO:0009308;GO:0009309;GO:0009987;GO:0016053;GO:0019752;GO:0034641;GO:0042180;GO:0043436;GO:0044106;GO:0044237;GO:0044238;GO:0044249;GO:0044271;GO:0044272;GO:0044281;GO:0044283;GO:0046394	GO:0003824;GO:0004414;GO:0008374;GO:0016407;GO:0016413;GO:0016740;GO:0016746;GO:0016747	GO:0005737;GO:0044424;GO:0044464	GO:0006082;GO:0006520;GO:0006790;GO:0006807;GO:0008152;GO:0009058;GO:0009308;GO:0009987;GO:0034641;GO:0042180;GO:0044237;GO:0044238;GO:0044281	GO:0005737;GO:0044464	ko00270;ko00920	Homoserine O-acetyltransferase	Q88CT3	Q88CT3	METXS_PSEPK	metXS	Homoserine O-succinyltransferase	metX		METX_PSEPK			0.00303473	0.994502	0.000733852	0.00909704
10.7424	10.6092	10.3817	11.5271	11.6831	11.5967	12.4099	12.3656			cell part;membrane		cell part;membrane		YGGT		Completeproteome;Referenceproteome				GO:0016020;GO:0044464		GO:0016020;GO:0044464			Q88CT4	Q88CT4	Q88CT4_PSEPK	PP_5096	Factor involved in shape determination	PP_5096		Q88CT4_PSEPK	+	start_0.5PQQ_start_DMSO	1.96161	0.0194391	1.19873	3.63312
16.3936	16.7936	16.3678	16.0996	16.7956	16.3217	16.6227	16.3765	amine biosynthetic process;amine metabolic process;biosynthetic process;carboxylic acid biosynthetic process;carboxylic acid metabolic process;cellular amine metabolic process;cellular amino acid biosynthetic process;cellular amino acid metabolic process;cellular biosynthetic process;cellular ketone metabolic process;cellular metabolic process;cellular nitrogen compound biosynthetic process;cellu…	catalytic activity;oxidoreductase activity;oxidoreductase activity, acting on the CH-NH group of donors;oxidoreductase activity, acting on the CH-NH group of donors, NAD or NADP as acceptor;pyrroline-5-carboxylate reductase activity	cell part;cytoplasm;intracellular part	amine metabolic process;biosynthetic process;cellular amino acid metabolic process;cellular ketone metabolic process;cellular metabolic process;cellular nitrogen compound metabolic process;cellular process;heterocycle metabolic process;metabolic process;nitrogen compound metabolic process;organic acid metabolic process;primary metabolic process;small molecule metabolic process	cell part;cytoplasm	Arginine and proline metabolism	F420_oxidored;P5CR_dimer		Amino-acidbiosynthesis;Completeproteome;Cytoplasm;NADP;Oxidoreductase;Prolinebiosynthesis;Referenceproteome		GO:0006082;GO:0006520;GO:0006560;GO:0006561;GO:0006807;GO:0008152;GO:0008652;GO:0009058;GO:0009064;GO:0009084;GO:0009308;GO:0009309;GO:0009987;GO:0016053;GO:0018130;GO:0019752;GO:0034641;GO:0042180;GO:0043436;GO:0044106;GO:0044237;GO:0044238;GO:0044249;GO:0044271;GO:0044281;GO:0044283;GO:0046394;GO:0046483;GO:0055129	GO:0003824;GO:0004735;GO:0016491;GO:0016645;GO:0016646	GO:0005737;GO:0044424;GO:0044464	GO:0006082;GO:0006520;GO:0006807;GO:0008152;GO:0009058;GO:0009308;GO:0009987;GO:0034641;GO:0042180;GO:0044237;GO:0044238;GO:0044281;GO:0046483	GO:0005737;GO:0044464	ko00330	Pyrroline-5-carboxylate reductase	Q88CT5	Q88CT5	Q88CT5_PSEPK	proI	Pyrroline-5-carboxylate reductase	proC-2		Q88CT5_PSEPK			0.262627	0.571651	0.115483	0.639329
13.4738	14.3932	14.0417	13.6141	14.3323	13.5978	14.022	13.9962							Ala_racemase_N		Completeproteome;Pyridoxalphosphate;Referenceproteome									Q88CT6	Q88CT6	Q88CT6_PSEPK	PP_5094	Pyridoxal phosphate homeostasis protein	PP_5094		Q88CT6_PSEPK			0.158586	0.71936	0.106406	0.412816
11.3672	10.5586	10.7303	11.1974	10.483	11.0804	10.004	10.1744							TM2		Completeproteome;Referenceproteome									Q88CT9	Q88CT9	Q88CT9_PSEPK	PP_5091	TM2 domain-containing protein	PP_5091		Q88CT9_PSEPK			0.87594	0.156433	-0.527926	-1.73698
14.8837	14.922	14.9246	14.7157	14.7167	13.7865	14.6814	14.7385							SPOR		Completeproteome;Referenceproteome									Q88CU0	Q88CU0	Q88CU0_PSEPK	PP_5090	Cell division protein	PP_5090		Q88CU0_PSEPK			0.797855	0.183334	-0.380681	-1.60656
17.2798	17.5381	17.5083	17.2103	17.5491	17.3417	17.5191	17.4982	amine metabolic process;amino acid activation;arginyl-tRNA aminoacylation;carboxylic acid metabolic process;cellular amine metabolic process;cellular amino acid metabolic process;cellular ketone metabolic process;cellular macromolecule metabolic process;cellular metabolic process;cellular nitrogen compound metabolic process;cellular process;macromolecule metabolic process;metabolic process;ncRNA …	adenyl nucleotide binding;adenyl ribonucleotide binding;aminoacyl-tRNA ligase activity;arginine-tRNA ligase activity;ATP binding;binding;catalytic activity;ligase activity;ligase activity, forming aminoacyl-tRNA and related compounds;ligase activity, forming carbon-oxygen bonds;nucleotide binding;purine nucleotide binding;purine ribonucleoside triphosphate binding;purine ribonucleotide binding;ri…	cell part;cytoplasm;intracellular part	amine metabolic process;cellular amino acid metabolic process;cellular ketone metabolic process;cellular metabolic process;cellular nitrogen compound metabolic process;cellular process;macromolecule metabolic process;metabolic process;nitrogen compound metabolic process;nucleobase-containing compound metabolic process;organic acid metabolic process;primary metabolic process;RNA metabolic process;…	cell part;cytoplasm	Aminoacyl-tRNA biosynthesis	Arg_tRNA_synt_N;DALR_1;tRNA-synt_1d		Aminoacyl-tRNAsynthetase;ATP-binding;Completeproteome;Cytoplasm;Ligase;Nucleotide-binding;Proteinbiosynthesis;Referenceproteome		GO:0006082;GO:0006139;GO:0006399;GO:0006418;GO:0006420;GO:0006520;GO:0006807;GO:0008152;GO:0009308;GO:0009987;GO:0016070;GO:0019752;GO:0034641;GO:0034660;GO:0042180;GO:0043038;GO:0043039;GO:0043170;GO:0043436;GO:0044106;GO:0044237;GO:0044238;GO:0044260;GO:0044281;GO:0090304	GO:0000166;GO:0003824;GO:0004812;GO:0004814;GO:0005488;GO:0005524;GO:0016874;GO:0016875;GO:0016876;GO:0017076;GO:0030554;GO:0032553;GO:0032555;GO:0032559;GO:0035639	GO:0005737;GO:0044424;GO:0044464	GO:0006082;GO:0006139;GO:0006399;GO:0006418;GO:0006520;GO:0006807;GO:0008152;GO:0009308;GO:0009987;GO:0016070;GO:0034641;GO:0042180;GO:0043170;GO:0044237;GO:0044238;GO:0044281	GO:0005737;GO:0044464	ko00970	Arginine--tRNA ligase	Q88CU1	Q88CU1	SYR_PSEPK	argS	Arginine--tRNA ligase	argS		SYR_PSEPK			0.442539	0.384678	0.0929046	0.988762
13.441	13.4355	13.496	13.5142	13.4794	13.6985	13.3599	13.3972	biosynthetic process;cellular biosynthetic process;cellular macromolecule metabolic process;cellular metabolic process;cellular nitrogen compound metabolic process;cellular process;DNA conformation change;DNA duplex unwinding;DNA geometric change;DNA metabolic process;DNA replication, synthesis of RNA primer;DNA unwinding involved in replication;macromolecule metabolic process;metabolic process;n…	adenyl nucleotide binding;adenyl ribonucleotide binding;ATP binding;ATPase activity;ATPase activity, coupled;ATP-dependent DNA helicase activity;ATP-dependent helicase activity;binding;catalytic activity;cation binding;DNA binding;DNA helicase activity;DNA-dependent ATPase activity;helicase activity;hydrolase activity;hydrolase activity, acting on acid anhydrides;hydrolase activity, acting on aci…		biosynthetic process;cellular metabolic process;cellular nitrogen compound metabolic process;cellular process;DNA geometric change;DNA metabolic process;macromolecule metabolic process;metabolic process;nitrogen compound metabolic process;nucleobase-containing compound metabolic process;primary metabolic process;RNA metabolic process		Homologous recombination	DEAD;Helicase_C		ATP-binding;Completeproteome;DNA-binding;DNAreplication;Helicase;Hydrolase;Metal-binding;Nucleotide-binding;Primosome;Referenceproteome;Zinc;Zinc-finger		GO:0006139;GO:0006259;GO:0006268;GO:0006269;GO:0006807;GO:0008152;GO:0009058;GO:0009987;GO:0016070;GO:0032392;GO:0032508;GO:0032774;GO:0034641;GO:0043170;GO:0044237;GO:0044238;GO:0044249;GO:0044260;GO:0071103;GO:0090304	GO:0000166;GO:0003676;GO:0003677;GO:0003678;GO:0003824;GO:0004003;GO:0004386;GO:0005488;GO:0005524;GO:0008026;GO:0008094;GO:0008270;GO:0016462;GO:0016787;GO:0016817;GO:0016818;GO:0016887;GO:0017076;GO:0017111;GO:0030554;GO:0032553;GO:0032555;GO:0032559;GO:0035639;GO:0042623;GO:0043167;GO:0043169;GO:0046872;GO:0046914;GO:0070035		GO:0006139;GO:0006259;GO:0006807;GO:0008152;GO:0009058;GO:0009987;GO:0016070;GO:0032392;GO:0034641;GO:0043170;GO:0044237;GO:0044238		ko03440	Primosomal protein N'	Q88CU2	Q88CU2	Q88CU2_PSEPK	priA	Primosomal protein N'	priA		Q88CU2_PSEPK			0.0542732	0.895968	0.0120771	0.154178
11.654	14.8494	15.2423	12.8898	13.9685	14.5783	13.8352	13.5939	biosynthetic process;cellular biosynthetic process;cellular macromolecule biosynthetic process;cellular macromolecule metabolic process;cellular metabolic process;cellular process;cellular protein metabolic process;macromolecule biosynthetic process;macromolecule metabolic process;metabolic process;primary metabolic process;protein metabolic process;translation	binding;cation binding;ion binding;metal ion binding;nucleic acid binding;RNA binding;rRNA binding;structural constituent of ribosome;structural molecule activity	cell part;cytoplasmic part;intracellular non-membrane-bounded organelle;intracellular organelle;intracellular part;macromolecular complex;non-membrane-bounded organelle;organelle;ribonucleoprotein complex;ribosome	biosynthetic process;cellular metabolic process;cellular process;macromolecule metabolic process;metabolic process;primary metabolic process;protein metabolic process;translation	cell part;intracellular non-membrane-bounded organelle;intracellular organelle;macromolecular complex;organelle;ribonucleoprotein complex;ribosome	Ribosome	Ribosomal_L31		Completeproteome;Metal-binding;Referenceproteome;Ribonucleoprotein;Ribosomalprotein;RNA-binding;rRNA-binding;Zinc		GO:0006412;GO:0008152;GO:0009058;GO:0009059;GO:0009987;GO:0019538;GO:0034645;GO:0043170;GO:0044237;GO:0044238;GO:0044249;GO:0044260;GO:0044267	GO:0003676;GO:0003723;GO:0003735;GO:0005198;GO:0005488;GO:0019843;GO:0043167;GO:0043169;GO:0046872	GO:0005840;GO:0030529;GO:0032991;GO:0043226;GO:0043228;GO:0043229;GO:0043232;GO:0044424;GO:0044444;GO:0044464	GO:0006412;GO:0008152;GO:0009058;GO:0009987;GO:0019538;GO:0043170;GO:0044237;GO:0044238	GO:0005840;GO:0030529;GO:0032991;GO:0043226;GO:0043229;GO:0043232;GO:0044464	ko03010	50S ribosomal protein L31	Q88CU3	Q88CU3	RL31_PSEPK	rpmE	Large ribosomal subunit protein bL31	rpmE		RL31_PSEPK			0.14685	0.738139	0.335093	0.385591
12.8863	13.0776	12.9619	12.7819	12.9629	12.7136	13.044	12.9068		binding;catalytic activity;hydrolase activity;hydrolase activity, acting on ester bonds;nuclease activity;nucleic acid binding					SNase		Completeproteome;Referenceproteome			GO:0003676;GO:0003824;GO:0004518;GO:0005488;GO:0016787;GO:0016788						Q88CU4	Q88CU4	Q88CU4_PSEPK	PP_5086	Nuclease (SNase domain protein)	PP_5086		Q88CU4_PSEPK			0.0769513	0.851413	-0.0201054	-0.214015
19.563	19.8262	19.8503	19.9771	19.728	19.8821	19.6033	19.6781	carboxylic acid metabolic process;cellular ketone metabolic process;cellular metabolic process;cellular process;dicarboxylic acid metabolic process;malate metabolic process;metabolic process;organic acid metabolic process;oxoacid metabolic process;small molecule metabolic process	binding;catalytic activity;cation binding;coenzyme binding;cofactor binding;ion binding;malate dehydrogenase (decarboxylating) activity;malate dehydrogenase activity;malic enzyme activity;metal ion binding;NAD binding;nucleotide binding;oxidoreductase activity;oxidoreductase activity, acting on CH-OH group of donors;oxidoreductase activity, acting on the CH-OH group of donors, NAD or NADP as acce…		cellular ketone metabolic process;cellular metabolic process;cellular process;metabolic process;organic acid metabolic process;small molecule metabolic process		Carbon fixation in photosynthetic organisms;Pyruvate metabolism	malic;Malic_M		Completeproteome;Metal-binding;Oxidoreductase;Referenceproteome		GO:0006082;GO:0006108;GO:0008152;GO:0009987;GO:0019752;GO:0042180;GO:0043436;GO:0043648;GO:0044237;GO:0044281	GO:0000166;GO:0003824;GO:0004470;GO:0004471;GO:0005488;GO:0016491;GO:0016614;GO:0016615;GO:0016616;GO:0043167;GO:0043169;GO:0046872;GO:0048037;GO:0050662;GO:0051287		GO:0006082;GO:0008152;GO:0009987;GO:0042180;GO:0044237;GO:0044281		ko00620;ko00710		Q88CU5	Q88CU5	Q88CU5_PSEPK	maeB	Malic enzyme B	maeB		Q88CU5_PSEPK			0.329515	0.49449	-0.0812893	-0.774117
15.0309	15.0273	15.1222	15.1247	15.0279	14.8446	14.8527	14.8044	amine metabolic process;aminoglycan biosynthetic process;aminoglycan metabolic process;biosynthetic process;carbohydrate biosynthetic process;carbohydrate metabolic process;cell wall macromolecule biosynthetic process;cell wall macromolecule metabolic process;cell wall organization or biogenesis;cellular biosynthetic process;cellular cell wall macromolecule metabolic process;cellular cell wall or…	binding;carboxylic acid binding;catalytic activity;drug binding;hydrolase activity;penicillin binding;peptidase activity;transferase activity;transferase activity, transferring glycosyl groups;transferase activity, transferring pentosyl groups		amine metabolic process;biosynthetic process;carbohydrate metabolic process;cell wall organization or biogenesis;cellular cell wall organization or biogenesis;cellular metabolic process;cellular process;macromolecule metabolic process;metabolic process;nitrogen compound metabolic process;polysaccharide metabolic process;primary metabolic process;response to chemical stimulus;response to stimulus		Peptidoglycan biosynthesis	Transgly;Transpeptidase		Completeproteome;Referenceproteome		GO:0000270;GO:0000271;GO:0005975;GO:0005976;GO:0006022;GO:0006023;GO:0006024;GO:0006807;GO:0008152;GO:0009058;GO:0009059;GO:0009252;GO:0009308;GO:0009987;GO:0010382;GO:0016051;GO:0030203;GO:0034645;GO:0042221;GO:0043170;GO:0044036;GO:0044038;GO:0044237;GO:0044238;GO:0044249;GO:0044260;GO:0046677;GO:0050896;GO:0070589;GO:0070882;GO:0071554;GO:0071840;GO:0071841	GO:0003824;GO:0005488;GO:0008144;GO:0008233;GO:0008658;GO:0016740;GO:0016757;GO:0016763;GO:0016787;GO:0031406		GO:0005975;GO:0005976;GO:0006807;GO:0008152;GO:0009058;GO:0009308;GO:0009987;GO:0042221;GO:0043170;GO:0044237;GO:0044238;GO:0050896;GO:0070882;GO:0071554		ko00550		Q88CU6	Q88CU6	Q88CU6_PSEPK	mrcA	Penicillin-binding protein 1A	PP_5084		Q88CU6_PSEPK	+	start_0.5PQQ_start_DMSO	1.85073	0.0232591	-0.193856	-3.42243
10.6825	10.5856	10.676	10.9934	11.9014	12.14	11.6957	11.6057	cellular process;establishment of localization;establishment of localization in cell;establishment of protein localization;protein secretion;protein transport;secretion;secretion by cell;transport	protein transporter activity;substrate-specific transporter activity;transporter activity	cell outer membrane;cell part;external encapsulating structure part;membrane;outer membrane	cellular process;establishment of localization;protein transport;secretion;transport	cell part;membrane		Secretin;Secretin_N;STN		Completeproteome;Referenceproteome;Transport		GO:0006810;GO:0009306;GO:0009987;GO:0015031;GO:0032940;GO:0045184;GO:0046903;GO:0051234;GO:0051649	GO:0005215;GO:0008565;GO:0022892	GO:0009279;GO:0016020;GO:0019867;GO:0044462;GO:0044464	GO:0006810;GO:0009987;GO:0015031;GO:0046903;GO:0051234	GO:0016020;GO:0044464			Q88CV0	Q88CV0	Q88CV0_PSEPK	pilQ	Type 4 pili biogenesis protein	pilQ		Q88CV0_PSEPK	+	start_0.5PQQ_start_DMSO	3.50943	0.000325926	1.10135	7.41448
15.0357	15.1826	15.2248	14.9241	15.3577	15.5749	15.1816	15.0922	amine biosynthetic process;amine metabolic process;aromatic amino acid family biosynthetic process;aromatic amino acid family metabolic process;aromatic compound biosynthetic process;biosynthetic process;carboxylic acid biosynthetic process;carboxylic acid metabolic process;cellular amine metabolic process;cellular amino acid biosynthetic process;cellular amino acid metabolic process;cellular aro…	adenyl nucleotide binding;adenyl ribonucleotide binding;ATP binding;binding;catalytic activity;cation binding;ion binding;kinase activity;magnesium ion binding;metal ion binding;nucleotide binding;phosphotransferase activity, alcohol group as acceptor;purine nucleotide binding;purine ribonucleoside triphosphate binding;purine ribonucleotide binding;ribonucleotide binding;shikimate kinase activity…	cell part;cytoplasm;intracellular part	amine metabolic process;biosynthetic process;cellular amino acid metabolic process;cellular aromatic compound metabolic process;cellular ketone metabolic process;cellular metabolic process;cellular nitrogen compound metabolic process;cellular process;metabolic process;nitrogen compound metabolic process;organic acid metabolic process;primary metabolic process;small molecule metabolic process	cell part;cytoplasm	Phenylalanine, tyrosine and tryptophan biosynthesis	SKI		Amino-acidbiosynthesis;Aromaticaminoacidbiosynthesis;ATP-binding;Completeproteome;Cytoplasm;Kinase;Magnesium;Metal-binding;Nucleotide-binding;Referenceproteome;Transferase		GO:0006082;GO:0006520;GO:0006725;GO:0006807;GO:0008152;GO:0008652;GO:0009058;GO:0009072;GO:0009073;GO:0009308;GO:0009309;GO:0009423;GO:0009987;GO:0016053;GO:0019438;GO:0019752;GO:0034641;GO:0042180;GO:0043436;GO:0043648;GO:0043650;GO:0044106;GO:0044237;GO:0044238;GO:0044249;GO:0044271;GO:0044281;GO:0044283;GO:0046394;GO:0046417	GO:0000166;GO:0000287;GO:0003824;GO:0004765;GO:0005488;GO:0005524;GO:0016301;GO:0016740;GO:0016772;GO:0016773;GO:0017076;GO:0030554;GO:0032553;GO:0032555;GO:0032559;GO:0035639;GO:0043167;GO:0043169;GO:0046872	GO:0005737;GO:0044424;GO:0044464	GO:0006082;GO:0006520;GO:0006725;GO:0006807;GO:0008152;GO:0009058;GO:0009308;GO:0009987;GO:0034641;GO:0042180;GO:0044237;GO:0044238;GO:0044281	GO:0005737;GO:0044464	ko00400	Shikimate kinase	Q88CV1	Q88CV1	AROK_PSEPK	aroK	Shikimate kinase	aroK		AROK_PSEPK			0.825581	0.173677	0.209777	1.65297
16.0016	16.2092	16.0984	16.2133	16.1642	15.8145	16.0837	15.9598	amine biosynthetic process;amine metabolic process;aromatic amino acid family biosynthetic process;aromatic amino acid family metabolic process;aromatic compound biosynthetic process;biosynthetic process;carboxylic acid biosynthetic process;carboxylic acid metabolic process;cellular amine metabolic process;cellular amino acid biosynthetic process;cellular amino acid metabolic process;cellular aro…	3-dehydroquinate synthase activity;carbon-oxygen lyase activity;carbon-oxygen lyase activity, acting on phosphates;catalytic activity;lyase activity	cell part;cytoplasm;intracellular part	amine metabolic process;biosynthetic process;cellular amino acid metabolic process;cellular aromatic compound metabolic process;cellular ketone metabolic process;cellular metabolic process;cellular nitrogen compound metabolic process;cellular process;metabolic process;nitrogen compound metabolic process;organic acid metabolic process;primary metabolic process;small molecule metabolic process	cell part;cytoplasm	Phenylalanine, tyrosine and tryptophan biosynthesis	DHQ_synthase		Amino-acidbiosynthesis;Aromaticaminoacidbiosynthesis;Cobalt;Completeproteome;Cytoplasm;Lyase;NAD;Referenceproteome;Zinc		GO:0006082;GO:0006520;GO:0006725;GO:0006807;GO:0008152;GO:0008652;GO:0009058;GO:0009072;GO:0009073;GO:0009308;GO:0009309;GO:0009423;GO:0009987;GO:0016053;GO:0019438;GO:0019752;GO:0034641;GO:0042180;GO:0043436;GO:0043648;GO:0043650;GO:0044106;GO:0044237;GO:0044238;GO:0044249;GO:0044271;GO:0044281;GO:0044283;GO:0046394;GO:0046417	GO:0003824;GO:0003856;GO:0016829;GO:0016835;GO:0016838	GO:0005737;GO:0044424;GO:0044464	GO:0006082;GO:0006520;GO:0006725;GO:0006807;GO:0008152;GO:0009058;GO:0009308;GO:0009987;GO:0034641;GO:0042180;GO:0044237;GO:0044238;GO:0044281	GO:0005737;GO:0044464	ko00400	3-dehydroquinate synthase	Q88CV2	Q88CV2	AROB_PSEPK	aroB	3-dehydroquinate synthase	aroB		AROB_PSEPK			0.655834	0.244054	-0.125067	-1.36613
16.8149	16.7	16.6965	16.6202	16.6066	16.1162	16.6355	16.5545							SPOR		Completeproteome;Referenceproteome									Q88CV3	Q88CV3	Q88CV3_PSEPK	PP_5077	SPOR domain-containing protein	PP_5077		Q88CV3_PSEPK			0.908134	0.147005	-0.229677	-1.79056
18.2811	18.3166	18.3233	18.3869	18.4134	18.4273	18.3511	18.3373	amine biosynthetic process;amine metabolic process;biosynthetic process;carboxylic acid biosynthetic process;carboxylic acid metabolic process;cellular amine metabolic process;cellular amino acid biosynthetic process;cellular amino acid metabolic process;cellular biosynthetic process;cellular ketone metabolic process;cellular metabolic process;cellular nitrogen compound biosynthetic process;cellu…	catalytic activity;glutamate synthase activity;oxidoreductase activity;oxidoreductase activity, acting on the CH-NH2 group of donors		amine metabolic process;biosynthetic process;cellular amino acid metabolic process;cellular ketone metabolic process;cellular metabolic process;cellular nitrogen compound metabolic process;cellular process;metabolic process;nitrogen compound metabolic process;organic acid metabolic process;primary metabolic process;small molecule metabolic process		Alanine, aspartate and glutamate metabolism;Nitrogen metabolism	GATase_2;Glu_syn_central;Glu_synthase;GXGXG		Completeproteome;Referenceproteome		GO:0006082;GO:0006520;GO:0006536;GO:0006537;GO:0006807;GO:0008152;GO:0008652;GO:0009058;GO:0009064;GO:0009084;GO:0009308;GO:0009309;GO:0009987;GO:0016053;GO:0019752;GO:0034641;GO:0042180;GO:0043436;GO:0044106;GO:0044237;GO:0044238;GO:0044249;GO:0044271;GO:0044281;GO:0044283;GO:0046394	GO:0003824;GO:0015930;GO:0016491;GO:0016638		GO:0006082;GO:0006520;GO:0006807;GO:0008152;GO:0009058;GO:0009308;GO:0009987;GO:0034641;GO:0042180;GO:0044237;GO:0044238;GO:0044281		ko00250;ko00910		Q88CV4	Q88CV4	Q88CV4_PSEPK	gltB	L-glutamate synthase(NADPH) alpha subunit	gltB		Q88CV4_PSEPK			0.891494	0.151888	0.0553126	1.76288
17.4874	17.3339	17.3417	17.5726	17.4535	17.9351	17.2727	17.299	amine biosynthetic process;amine metabolic process;biosynthetic process;carboxylic acid biosynthetic process;carboxylic acid metabolic process;cellular amine metabolic process;cellular amino acid biosynthetic process;cellular amino acid metabolic process;cellular biosynthetic process;cellular ketone metabolic process;cellular metabolic process;cellular nitrogen compound biosynthetic process;cellu…	binding;catalytic activity;coenzyme binding;cofactor binding;flavin adenine dinucleotide binding;iron-sulfur cluster binding;metal cluster binding;oxidoreductase activity;oxidoreductase activity, acting on the CH-NH2 group of donors;oxidoreductase activity, acting on the CH-NH2 group of donors, NAD or NADP as acceptor		amine metabolic process;biosynthetic process;cellular amino acid metabolic process;cellular ketone metabolic process;cellular metabolic process;cellular nitrogen compound metabolic process;cellular process;metabolic process;nitrogen compound metabolic process;organic acid metabolic process;primary metabolic process;small molecule metabolic process		Alanine, aspartate and glutamate metabolism;Nitrogen metabolism	Fer4_20;Pyr_redox;Pyr_redox_2		Completeproteome;Referenceproteome		GO:0006082;GO:0006520;GO:0006536;GO:0006537;GO:0006807;GO:0008152;GO:0008652;GO:0009058;GO:0009064;GO:0009084;GO:0009308;GO:0009309;GO:0009987;GO:0016053;GO:0019752;GO:0034641;GO:0042180;GO:0043436;GO:0044106;GO:0044237;GO:0044238;GO:0044249;GO:0044271;GO:0044281;GO:0044283;GO:0046394	GO:0003824;GO:0005488;GO:0016491;GO:0016638;GO:0016639;GO:0048037;GO:0050660;GO:0050662;GO:0051536;GO:0051540		GO:0006082;GO:0006520;GO:0006807;GO:0008152;GO:0009058;GO:0009308;GO:0009987;GO:0034641;GO:0042180;GO:0044237;GO:0044238;GO:0044281		ko00250;ko00910		Q88CV5	Q88CV5	Q88CV5_PSEPK	gltD	Glutamate synthase (NADPH) beta subunit	gltD		Q88CV5_PSEPK			0.128416	0.767112	0.0561719	0.34199
15.6212	15.6944	15.5611	15.4264	15.5391	15.1868	15.4882	15.6636	biosynthetic process;cellular aromatic compound metabolic process;cellular biosynthetic process;cellular metabolic process;cellular nitrogen compound biosynthetic process;cellular nitrogen compound metabolic process;cellular process;cofactor biosynthetic process;cofactor metabolic process;heterocycle biosynthetic process;heterocycle metabolic process;metabolic process;nitrogen compound metabolic …	carbon-carbon lyase activity;carboxy-lyase activity;catalytic activity;lyase activity;uroporphyrinogen decarboxylase activity	cell part;cytoplasm;intracellular part	biosynthetic process;cellular aromatic compound metabolic process;cellular metabolic process;cellular nitrogen compound metabolic process;cellular process;cofactor metabolic process;heterocycle metabolic process;metabolic process;nitrogen compound metabolic process	cell part;cytoplasm	Porphyrin and chlorophyll metabolism	URO-D		Completeproteome;Cytoplasm;Decarboxylase;Lyase;Porphyrinbiosynthesis;Referenceproteome		GO:0006725;GO:0006778;GO:0006779;GO:0006782;GO:0006807;GO:0008152;GO:0009058;GO:0009987;GO:0018130;GO:0033013;GO:0033014;GO:0034641;GO:0044237;GO:0044249;GO:0044271;GO:0046483;GO:0046501;GO:0051186;GO:0051188	GO:0003824;GO:0004853;GO:0016829;GO:0016830;GO:0016831	GO:0005737;GO:0044424;GO:0044464	GO:0006725;GO:0006807;GO:0008152;GO:0009058;GO:0009987;GO:0034641;GO:0044237;GO:0046483;GO:0051186	GO:0005737;GO:0044464	ko00860	Uroporphyrinogen decarboxylase	Q88CV6	Q88CV6	DCUP_PSEPK	hemE	Uroporphyrinogen decarboxylase	hemE		DCUP_PSEPK			0.403753	0.416819	-0.106326	-0.916639
11.3844	11.4737	11.3193	11.4263	11.1673	11.1081	11.1335	11.3136	biosynthetic process;cellular biosynthetic process;cellular macromolecule biosynthetic process;cellular macromolecule metabolic process;cellular metabolic process;cellular nitrogen compound metabolic process;cellular process;macromolecule biosynthetic process;macromolecule metabolic process;metabolic process;nitrogen compound metabolic process;nucleic acid metabolic process;nucleobase-containing …	binding;DNA binding;nucleic acid binding;nucleic acid binding transcription factor activity;sequence-specific DNA binding transcription factor activity		biosynthetic process;cellular metabolic process;cellular nitrogen compound metabolic process;cellular process;macromolecule metabolic process;metabolic process;nitrogen compound metabolic process;nucleobase-containing compound metabolic process;primary metabolic process;RNA metabolic process			HTH_1;LysR_substrate		Completeproteome;DNA-binding;Referenceproteome;Transcription;Transcriptionregulation		GO:0006139;GO:0006351;GO:0006807;GO:0008152;GO:0009058;GO:0009059;GO:0009987;GO:0016070;GO:0032774;GO:0034641;GO:0034645;GO:0043170;GO:0044237;GO:0044238;GO:0044249;GO:0044260;GO:0090304	GO:0001071;GO:0003676;GO:0003677;GO:0003700;GO:0005488		GO:0006139;GO:0006807;GO:0008152;GO:0009058;GO:0009987;GO:0016070;GO:0034641;GO:0043170;GO:0044237;GO:0044238				Q88CV9	Q88CV9	Q88CV9_PSEPK	ynfL	DNA-binding transcriptional regulator	PP_5071		Q88CV9_PSEPK	+	start_0.5PQQ_start_DMSO	2.09987	0.0142925	-0.220318	-3.90417
15.5505	15.4473	15.3363	15.189	15.2136	15.2496	15.4558	15.3508							CbiA		Completeproteome;Referenceproteome									Q88CW0	Q88CW0	Q88CW0_PSEPK	PP_5070	ParA family protein	PP_5070		Q88CW0_PSEPK			0.276766	0.553875	-0.0633037	-0.668416
14.5057	15.2523	14.6763	14.1651	14.8536	14.439	14.8449	14.7933	biological regulation;cell redox homeostasis;cellular homeostasis;cellular process;glycerol ether metabolic process;homeostatic process;metabolic process;organic ether metabolic process;regulation of biological process;regulation of biological quality;regulation of cellular process;small molecule metabolic process	catalytic activity;disulfide oxidoreductase activity;oxidoreductase activity;oxidoreductase activity, acting on a sulfur group of donors;protein disulfide oxidoreductase activity		biological regulation;cellular homeostasis;cellular process;glycerol ether metabolic process;homeostatic process;metabolic process;small molecule metabolic process			Thioredoxin		Completeproteome;Referenceproteome		GO:0006662;GO:0008152;GO:0009987;GO:0018904;GO:0019725;GO:0042592;GO:0044281;GO:0045454;GO:0050789;GO:0050794;GO:0065007;GO:0065008	GO:0003824;GO:0015035;GO:0015036;GO:0016491;GO:0016667		GO:0006662;GO:0008152;GO:0009987;GO:0019725;GO:0042592;GO:0044281;GO:0065007				Q88CW1	Q88CW1	Q88CW1_PSEPK	trxC	Thioredoxin 2	trxC		Q88CW1_PSEPK			0.125246	0.771591	0.0828419	0.334383
14.421	14.1193	14.262	14.2573	14.2187	14.3255	14.0419	14.0814							UPF0061		Completeproteome;Referenceproteome								UPF0061 protein PP_5068	Q88CW2	Q88CW2	SELO_PSEPK	selO	Protein adenylyltransferase SelO	PP_5068		Y5068_PSEPK			0.500246	0.33945	-0.0980256	-1.09368
13.7907	13.7225	13.8187	13.8211	13.7553	13.4384	13.6979	13.6706	cellular process;establishment of localization;transmembrane transport;transport		cell part;membrane	cellular process;establishment of localization;transmembrane transport;transport	cell part;membrane		MS_channel;MscS_porin;MscS_TM		Completeproteome;Referenceproteome		GO:0006810;GO:0009987;GO:0051234;GO:0055085		GO:0016020;GO:0044464	GO:0006810;GO:0009987;GO:0051234;GO:0055085	GO:0016020;GO:0044464			Q88CW3	Q88CW3	Q88CW3_PSEPK	kefA	Mechanosensitive channel protein, intermediate (Smaller, MscS-like) conductance, K+ efflux	PP_5067		Q88CW3_PSEPK			1.04235	0.111168	-0.147695	-2.01354
[truncated: 3,500 more rows]

## Sheet: 50 μM PQQ vs DMSO
LTQ Intensity								Protein Annotation																									T-test
[truncated: 3,966 more rows]

## Sheet: PQQ2 vs PQQ
LTQ Intensity								Protein Annotation																									T-test
[truncated: 3,540 more rows]

## Sheet: PQQ4 vs PQQ
LTQ Intensity								Protein Annotation																									T-test
[truncated: 3,540 more rows]

## Sheet: PQQ6 vs PQQ
LTQ Intensity								Protein Annotation																									T-test
[truncated: 3,540 more rows]

## Sheet: PQQ8 vs PQQ
LTQ Intensity								Protein Annotation																									T-test
[truncated: 3,636 more rows]
